# Supplementary material for: A computational workflow for the expansion of heterologous biosynthetic pathways to natural product derivatives
Source: Nat Commun. 2021 Mar 19;12:1760. doi: 10.1038/s41467-021-22022-5 (PMC7979880; doi:10.1038/s41467-021-22022-5)
Supplement: Supplementary file 3 — Supplementary Data 1 [file 41467_2021_22022_MOESM3_ESM.xlsx]

## Sheet: Compounds
Identifier	Iteration	KEGG ID	Name	InChI Key	Chemical formula	Charge	Database links	Energy (kcal/mol)	Energy error	Is biological ?	Common Name	Other names	Benzylisoquinoline alkaloid network
1	0	C00003	NAD+	BAWFJGJZGIEFAR-UHFFFAOYSA-N	C21H28N7O14P2	1	3DMET:B01126|CAS:53-84-9|CHEBI:15846|FORMULA:C21H28N7O14P2|KEGG:C00003|KNAPSACK:C00007256|NIKKAJI:J136.554A|PUBCHEM:3305|	-529.59	4.35693	TRUE	NAD+		FALSE
2	0	C00004	NADH	BOPGDPNILDQYTO-UHFFFAOYSA-N	C21H29N7O14P2	0	3DMET:B01127|CAS:58-68-4|CHEBI:16908|FORMULA:C21H29N7O14P2,C21H29N7O14P2|KEGG:C00004,C20744|KNAPSACK:C00019343|NIKKAJI:J213.546I|PUBCHEM:3306,254741212|	-524.32	4.26795	TRUE	NADH		FALSE
3	0	C00080	H+		H	1	CHEBI:15378|FORMULA:H|KEGG:C00080|PUBCHEM:3380|	-9.53	0	TRUE			FALSE
4	0	C00006	NADP+	XJLXINKUBYWONI-UHFFFAOYSA-N	C21H29N7O17P3	1	3DMET:B01129|CAS:53-59-8|CHEBI:18009|FORMULA:C21H29N7O17P3|KEGG:C00006|NIKKAJI:J247.824B|PUBCHEM:3308|	-742.09	4.34706	TRUE	NADP+		FALSE
5	0	C00005	NADPH	ACFIXJIJDZMPPO-UHFFFAOYSA-N	C21H30N7O17P3	0	3DMET:B01128|CAS:2646-71-1|CHEBI:16474|FORMULA:C21H30N7O17P3,C21H30N7O17P3|KEGG:C00005,C20745|NIKKAJI:J208.978E|PUBCHEM:3307,254741213|	-736.82	4.25788	TRUE	NADPH		FALSE
6	0	C00011	CO2	CURLTUGMZLYLDI-UHFFFAOYSA-N	CO2	0	3DMET:B01131|CAS:124-38-9|CHEBI:16526|FORMULA:CO2|KEGG:C00011|NIKKAJI:J43.600C|PUBCHEM:3313|	-92.26	0.5	TRUE			FALSE
7	0	C00001	H2O	XLYOFNOQVPJJNP-UHFFFAOYSA-N	H2O	0	3DMET:B01124|CAS:7732-18-5,1336-21-6,1309-42-8,1305-62-0,1309-48-4,1310-58-3,1310-73-2,1314-13-2,1305-78-8,21645-51-2,1310-82-3,1327-53-3,3352-57-6,1317-36-8,21908-53-2|CHEBI:15377,16234,18219,6637,31341,31794,32035,32145,31344,33130,32108,49900,29191,81045,81882|FORMULA:H2O,H2O,H2O,H2O,H2O,H2O,H2O,H2O,H2O,H2O,H2O,H2O,H2O,H2O,H2O,H2O|KEGG:C00001,C01328,C01358,C07876,C12277,C12567,C12568,C12569,C1…	-56.687	0.5	TRUE			FALSE
8	0	C00009	Orthophosphate	NBIIXXVUZAFLBC-UHFFFAOYSA-N	H3O4P	0	3DMET:B00002|CAS:7664-38-2,7758-11-4,7558-79-4|CHEBI:18367,131527,34683|FORMULA:H3O4P,H3O4P,H3O4P|KEGG:C00009,C13197,C13558|KNAPSACK:C00007408|NIKKAJI:J3.746J,J43.941J,J44.051E|PUBCHEM:3311,585941,853921|	-261.974	0.5	TRUE	Orthophosphate		FALSE
9	0	C00010	CoA	COA_COMPOUND	C21H36N7O16P3S	0	3DMET:B04618|CAS:85-61-0|CHEBI:15346|FORMULA:C21H36N7O16P3S|KEGG:C00010|KNAPSACK:C00007258|NIKKAJI:J192.630F|PUBCHEM:3312|	-751.994	3.45208	TRUE	CoA	coenzyme A|CoASH|CoA-SH|Zeel|Depot-Zeel|HSCoA|Coenzym A|co-enzyme-A|Coenzyme ASH|HS-CoA|3'-phosphoadenosine-(5')diphospho(4')pantatheine|Reduced CoA|[(2R,3S,4R,5R)-5-(6-amino-9H-purin-9-yl)-4-hydroxy-3-(phosphonooxy)tetrahydrofuran-2-yl]methyl (3R)-3-hydroxy-4-({3-oxo-3-[(2-sulfanylethyl)amino]propyl}amino)-2,2-dimethyl-4-oxobutyl dihydrogen diphosphate|3'-phosphoadenosine 5'-{3-[(3R)-3-hydroxy-2…	FALSE
10	0	C00024	Acetyl-CoA	COA_COMPOUND	C23H38N7O17P3S	0	3DMET:B04621|CAS:72-89-9|CHEBI:15351|FORMULA:C23H38N7O17P3S|KEGG:C00024|KNAPSACK:C00007259|NIKKAJI:J192.549K|PUBCHEM:3326|	-785.83	3.53441	TRUE	Acetyl-CoA	acetyl-CoA|ACETYL COENZYME A|S-Acetyl coenzyme A|Coenzyme A, S-acetate|AcCoA|acetyl coenzyme *a|S-Acetylcoenzyme A|Acetyl CoA|acetyl-S-CoA|S-acetyl-CoA|ac-CoA|ac-S-CoA|S-acetyl-coenzyme A|acetylcoenzyme-A|acetyl coenzyme-A|acetylCoA|3'-phosphoadenosine 5'-(3-{(3R)-4-[(3-{[2-(acetylsulfanyl)ethyl]amino}-3-oxopropyl)amino]-3-hydroxy-2,2-dimethyl-4-oxobutyl} dihydrogen diphosphate)|S-[2-[3-[[(2R)-4-…	FALSE
11	0	C00007	Oxygen	MYMOFIZGZYHOMD-UHFFFAOYSA-N	O2	0	3DMET:B00001|CAS:7782-44-7|CHEBI:15379|FORMULA:O2|KEGG:C00007|NIKKAJI:J44.420K|PUBCHEM:3309|	3.9197	0.5	TRUE	Oxygen		FALSE
12	0	C00399	Ubiquinone	SQQWBSBBCSFQGC-UHFFFAOYSA-N	C19H26O4	0	CAS:1339-63-5|CHEBI:16389|FORMULA:C19H26O4|KEGG:C00399|NIKKAJI:J11.403K|PUBCHEM:3689|	-26.04	2.31895	TRUE	Ubiquinone		FALSE
13	0	C00390	Ubiquinol	RNUCUWWMTTWKAH-UHFFFAOYSA-N	C19H28O4	0	CAS:56275-39-9|CHEBI:17976|FORMULA:C19H28O4|KEGG:C00390|NIKKAJI:J28.660E|PUBCHEM:3680|	-47.74	2.36824	TRUE	Ubiquinol		FALSE
14	0	C00027	Hydrogen peroxide	MHAJPDPJQMAIIY-UHFFFAOYSA-N	H2O2	0	CAS:7722-84-1,14452-57-4,1305-79-9,3170-83-0|CHEBI:16240,18421,81304,48233|FORMULA:H2O2,H2O2,H2O2,H2O2,H2O2|KEGG:C00027,C00704,C17732,C18566,C21641|NIKKAJI:J98.262H,J152.049K|PUBCHEM:3329,3971,96024062,124489240,346930780|	-32.05	0.5	TRUE	Hydrogen peroxide		FALSE
15	0	C00016	FAD	VWWQXMAJTJZDQX-UHFFFAOYSA-N	C27H33N9O15P2	0	3DMET:B04619|CAS:146-14-5|CHEBI:16238|FORMULA:C27H33N9O15P2|KEGG:C00016|KNAPSACK:C00001500|NIKKAJI:J39.053D|PUBCHEM:3318|	-529.37	5.38235	TRUE	FAD		FALSE
16	0	C01352	FADH2	YPZRHBJKEMOYQH-UHFFFAOYSA-N	C27H35N9O15P2	0	CHEBI:17877|FORMULA:C27H35N9O15P2|KEGG:C01352|NIKKAJI:J792.632D|PUBCHEM:4556|	-538.18	5.10697	TRUE	FADH2		FALSE
17	0	C00014	Ammonia	QGZKDVFQNNGYKY-UHFFFAOYSA-N	H3N	0	3DMET:B00004|CAS:7664-41-7|CHEBI:16134|FORMULA:H3N,H3N|KEGG:C00014,C01342|KNAPSACK:C00007267|NIKKAJI:J3.748F|PUBCHEM:3316|	-18.97	0.5	TRUE	Ammonia		FALSE
18	0	C00037	Glycine	DHMQDGOQFOQNFH-UHFFFAOYSA-N	C2H5NO2	0	3DMET:B01136|CAS:56-40-6|CHEBI:15428|FORMULA:C2H5NO2|KEGG:C00037|KNAPSACK:C00001361|NIKKAJI:J1.163K|PUBCHEM:3339|	-79.44	0.359987	TRUE	Glycine		FALSE
19	0	C00708	Iodide	XMBWDFGMSWQBCA-UHFFFAOYSA-N	HI	0	CAS:10034-85-2,7681-11-0,7681-82-5,10102-68-8|CHEBI:16382,43451,8346,33167,81718|FORMULA:HI,HI,HI,HI,HI|KEGG:C00708,C05590,C08219,C14042,C18381|NIKKAJI:J209.354E,J95.185D,J43.931B|PUBCHEM:3975,7915,10418,854281,124489055|			TRUE	Iodide		FALSE
20	0	C00272	Tetrahydrobiopterin	FNKQXYHWGSIFBK-UHFFFAOYSA-N	C9H15N5O3	0	3DMET:B04659|CAS:17528-72-2|CHEBI:15372|FORMULA:C9H15N5O3,C9H15N5O3|KEGG:C00272,C20264|KNAPSACK:C00018229|NIKKAJI:J247.815C|PUBCHEM:3570,163312004|	-44.57	2.61365	TRUE	Tetrahydrobiopterin		FALSE
21	0	C01847	Reduced FMN	YTNIXZGTHTVJBW-UHFFFAOYSA-N	C17H23N4O9P	0	CHEBI:16048|FORMULA:C17H23N4O9P|KEGG:C01847|NIKKAJI:J1.888.371F|PUBCHEM:4964|	-346.33	3.06432	TRUE	Reduced FMN		FALSE
22	0	C00061	FMN	FVTCRASFADXXNN-UHFFFAOYSA-N	C17H21N4O9P	0	3DMET:B04626|CAS:146-17-8|CHEBI:17621|FORMULA:C17H21N4O9P|KEGG:C00061|KNAPSACK:C00019686|NIKKAJI:J30.175B|PUBCHEM:3361|	-337.52	2.89005	TRUE	FMN		FALSE
23	0	C00343	Thioredoxin disulfide		C10H12N4O4R4S2	0	CHEBI:18191|FORMULA:C10H12N4O4R4S2|KEGG:C00343|PUBCHEM:3636|			TRUE	Thioredoxin disulfide		FALSE
24	0	C00342	Thioredoxin		C10H14N4O4R4S2	0	CAS:52500-60-4|CHEBI:15033|FORMULA:C10H14N4O4R4S2|KEGG:C00342|PUBCHEM:3635|			TRUE	Thioredoxin		FALSE
25	0	C00019	S-Adenosyl-L-methionine	MEFKEPWMEQBLKI-UHFFFAOYSA-N	C15H23N6O5S	1	3DMET:B04620|CAS:29908-03-0|CHEBI:15414|FORMULA:C15H23N6O5S|KEGG:C00019|KNAPSACK:C00007347|NIKKAJI:J23.293I|PUBCHEM:3321|	-58.34	3.71703	TRUE	S-Adenosyl-L-methionine		FALSE
26	0	C00021	S-Adenosyl-L-homocysteine	ZJUKTBDSGOFHSH-UHFFFAOYSA-N	C14H20N6O5S	0	3DMET:B01134|CAS:979-92-0|CHEBI:16680|FORMULA:C14H20N6O5S|KEGG:C00021|KNAPSACK:C00007230|NIKKAJI:J14.397I|PUBCHEM:3323|	-67.82	3.18584	TRUE	S-Adenosyl-L-homocysteine		FALSE
27	0	C04488	5-Methyl-5,6,7,8-tetrahydromethanopterin	SWBKYDXMQNCIAW-UHFFFAOYSA-N	C31H47N6O16P	0	3DMET:B01747|CAS:92481-97-5|FORMULA:C31H47N6O16P|KEGG:C04488|NIKKAJI:J2.751.521E|PUBCHEM:7107|	-531.97	3.26839	TRUE	5-Methyl-5,6,7,8-tetrahydromethanopterin		FALSE
28	0	C01217	5,6,7,8-Tetrahydromethanopterin	SCBIBGUJSMHIAI-UHFFFAOYSA-N	C30H45N6O16P	0	3DMET:B01409|CAS:92481-94-2|CHEBI:17321|FORMULA:C30H45N6O16P|KEGG:C01217|NIKKAJI:J1.153.548H|PUBCHEM:4439|	-544.24	3.41429	TRUE	5,6,7,8-Tetrahydromethanopterin		FALSE
29	0	C00155	L-Homocysteine	FFFHZYDWPBMWHY-UHFFFAOYSA-N	C4H9NO2S	0	3DMET:B01174|CAS:6027-13-0,454-29-5|CHEBI:17588,17230|FORMULA:C4H9NO2S,C4H9NO2S|KEGG:C00155,C05330|KNAPSACK:C00001365|NIKKAJI:J228C,J1.203C|PUBCHEM:3455,7710|	-73.484	0.761986	TRUE	L-Homocysteine		FALSE
30	0	C00073	L-Methionine	FFEARJCKVFRZRR-UHFFFAOYSA-N	C5H11NO2S	0	3DMET:B01148,B00191|CAS:63-68-3,348-67-4,59-51-8|CHEBI:16643,16867,16811|FORMULA:C5H11NO2S,C5H11NO2S,C5H11NO2S|KEGG:C00073,C00855,C01733|KNAPSACK:C00001379|NIKKAJI:J9.174J,J9.192H,J215.361K|PUBCHEM:3373,4112,4869|	-67.62	0.857676	TRUE	L-Methionine		FALSE
31	0	C00169	Carbamoyl phosphate	FFQKYPRQEYGKAF-UHFFFAOYSA-N	CH4NO5P	0	3DMET:B00050|CAS:590-55-6|CHEBI:17672|FORMULA:CH4NO5P|KEGG:C00169|KNAPSACK:C00007513|NIKKAJI:J39.574I|PUBCHEM:3469|	-310.26	0.536457	TRUE	Carbamoyl phosphate		FALSE
32	0	C00040	Acyl-CoA	COA_COMPOUND	C22H35N7O17P3RS	0	CAS:9029-97-4|CHEBI:17984,31330|FORMULA:C22H35N7O17P3RS,C22H35N7O17P3RS|KEGG:C00040,C12146|PUBCHEM:3342,14293|			TRUE	Acyl-CoA		FALSE
33	0	C00029	UDP-glucose	HSCJRCZFDFQWRP-UHFFFAOYSA-N	C15H24N2O17P2	0	3DMET:B04622,B04625|CAS:133-89-1,2956-16-3|CHEBI:18066,18307|FORMULA:C15H24N2O17P2,C15H24N2O17P2|KEGG:C00029,C00052|KNAPSACK:C00001514,C00007390|NIKKAJI:J9.610E,J247.696G|PUBCHEM:3331,3354|	-762.55	3.11975	TRUE	UDP-glucose		FALSE
34	0	C00167	UDP-glucuronate	HDYANYHVCAPMJV-UHFFFAOYSA-N	C15H22N2O18P2	0	3DMET:B01177,B04705,B04847|CHEBI:17200,16085,88243|FORMULA:C15H22N2O18P2,C15H22N2O18P2,C15H22N2O18P2|KEGG:C00167,C00617,C02330|KNAPSACK:C00007238|NIKKAJI:J247.699A,J634.611A,J2.390.949I|PUBCHEM:3467,3891,5380|	-805.77	3.08989	TRUE	UDP-glucuronate		FALSE
35	0	C00043	UDP-N-acetyl-alpha-D-glucosamine	LFTYTUAZOPRMMI-UHFFFAOYSA-N	C17H27N3O17P2	0	3DMET:B04624,B04647,B04778|CAS:528-04-1|CHEBI:16264,67168,68678|FORMULA:C17H27N3O17P2,C17H27N3O17P2,C17H27N3O17P2|KEGG:C00043,C00203,C01170|KNAPSACK:C00019358|NIKKAJI:J506.541K,J443.675J,J743.395F|PUBCHEM:3345,3503,4397|	-756.9	3.23624	TRUE	UDP-N-acetyl-alpha-D-glucosamine		FALSE
36	0	C00096	GDP-mannose	MVMSCBBUIHUTGJ-UHFFFAOYSA-N	C16H25N5O16P2	0	3DMET:B01158,B04677,B01556|CAS:3123-67-9|CHEBI:15820,17383,16800,18038,80182|FORMULA:C16H25N5O16P2,C16H25N5O16P2,C16H25N5O16P2,C16H25N5O16P2,C16H25N5O16P2|KEGG:C00096,C00394,C01581,C02280,C15925|KNAPSACK:C00007246,C00007455|NIKKAJI:J247.698C,J631.154G,J2.733.836D,J969.615F,J2.221.020C|PUBCHEM:3396,3684,4737,5337,47205243|	-673.08	3.70081	TRUE	GDP-mannose		FALSE
37	0	C00035	GDP	QGWNDRXFNXRZMB-UHFFFAOYSA-N	C10H15N5O11P2	0	3DMET:B01135|CAS:146-91-8|CHEBI:17552|FORMULA:C10H15N5O11P2|KEGG:C00035|NIKKAJI:J40.056D|PUBCHEM:3337|	-516.3	2.74314	TRUE	GDP		FALSE
38	0	C02199	UDP-L-rhamnose	DRDCJEIZVLVWNC-UHFFFAOYSA-N	C15H24N2O16P2	0	3DMET:B04842|CAS:1955-26-6|CHEBI:84725|FORMULA:C15H24N2O16P2|KEGG:C02199|NIKKAJI:J2.432.559H|PUBCHEM:5267|	-726.32	3.08981	TRUE	UDP-L-rhamnose		FALSE
39	0	C00015	UDP	XCCTYIAWTASOJW-UHFFFAOYSA-N	C9H14N2O12P2	0	3DMET:B01132|CAS:58-98-0|CHEBI:17659|FORMULA:C9H14N2O12P2|KEGG:C00015|KNAPSACK:C00007313|NIKKAJI:J4.595K|PUBCHEM:3317|	-605.77	1.88724	TRUE	UDP		FALSE
40	0	C00013	Diphosphate	XPPKVPWEQAFLFU-UHFFFAOYSA-N	H4O7P2	0	3DMET:B00003|CAS:2466-09-3|CHEBI:18361|FORMULA:H4O7P2|KEGG:C00013|KNAPSACK:C00019561|NIKKAJI:J43.595C|PUBCHEM:3315|	-480.93	0.5	TRUE	Diphosphate		FALSE
41	0	C01137	S-Adenosylmethioninamine	ZUNBITIXDCPNSD-UHFFFAOYSA-N	C14H23N6O3S	1	3DMET:B04775|CHEBI:15625|FORMULA:C14H23N6O3S|KEGG:C01137|NIKKAJI:J39.567F|PUBCHEM:4368|	21.3	3.71948	TRUE	S-Adenosylmethioninamine		FALSE
42	0	C00002	ATP	ZKHQWZAMYRWXGA-UHFFFAOYSA-N	C10H16N5O13P3	0	3DMET:B01125|CAS:56-65-5|CHEBI:15422|FORMULA:C10H16N5O13P3|KEGG:C00002|KNAPSACK:C00001491|NIKKAJI:J10.680A|PUBCHEM:3304|	-673.85	3.04314	TRUE	ATP		FALSE
43	0	C00008	ADP	XTWYTFMLZFPYCI-UHFFFAOYSA-N	C10H15N5O10P2	0	3DMET:B01130|CAS:58-64-0|CHEBI:16761|FORMULA:C10H15N5O10P2|KEGG:C00008|KNAPSACK:C00019353|NIKKAJI:J10.683F|PUBCHEM:3310|	-465.85	3.03579	TRUE	ADP		FALSE
44	0	C00022	Pyruvate	LCTONWCANYUPML-UHFFFAOYSA-N	C3H4O3	0	3DMET:B00006|CAS:127-17-3|CHEBI:15361|FORMULA:C3H4O3|KEGG:C00022|KNAPSACK:C00001200|NIKKAJI:J2.015J|PUBCHEM:3324|	-112.69	0.300152	TRUE	Pyruvate		FALSE
45	0	C00020	AMP	UDMBCSSLTHHNCD-UHFFFAOYSA-N	C10H14N5O7P	0	3DMET:B01133|CAS:61-19-8,4578-31-8|CHEBI:16027,81690|FORMULA:C10H14N5O7P,C10H14N5O7P|KEGG:C00020,C18344|KNAPSACK:C00019347|NIKKAJI:J4.814C|PUBCHEM:3322,124489018|	-257.85	3.03334	TRUE	AMP		FALSE
46	0	C00053	3'-Phosphoadenylyl sulfate	GACDQMDRPRGCTN-UHFFFAOYSA-N	C10H15N5O13P2S	0	3DMET:B01139|CAS:482-67-7|CHEBI:17980|FORMULA:C10H15N5O13P2S|KEGG:C00053|KNAPSACK:C00007446|NIKKAJI:J372.802A|PUBCHEM:3355|	-580.35	3.10735	TRUE	3'-Phosphoadenylyl sulfate		FALSE
47	0	C00044	GTP	XKMLYUALXHKNFT-UHFFFAOYSA-N	C10H16N5O14P3	0	3DMET:B01137|CAS:86-01-1|CHEBI:15996|FORMULA:C10H16N5O14P3|KEGG:C00044|KNAPSACK:C00007223|NIKKAJI:J40.055F|PUBCHEM:3346|	-724.3	2.75126	TRUE	GTP		FALSE
48	0	C00064	L-Glutamine	ZDXPYRJPNDTMRX-UHFFFAOYSA-N	C5H10N2O3	0	3DMET:B00017,B00086,B01338|CAS:56-85-9,6899-04-3,5959-95-5|CHEBI:18050,28300,17061|FORMULA:C5H10N2O3,C5H10N2O3,C5H10N2O3|KEGG:C00064,C00303,C00819|KNAPSACK:C00001359|NIKKAJI:J9.170G,J1.279C,J9.211H|PUBCHEM:3364,3597,4077|	-113.4	0.811365	TRUE	L-Glutamine		FALSE
49	0	C00025	L-Glutamate	WHUUTDBJXJRKMK-UHFFFAOYSA-N	C5H9NO4	0	3DMET:B00007,B01192,B00085|CAS:56-86-0,6893-26-1,617-65-2|CHEBI:16015,15966,18237|FORMULA:C5H9NO4,C5H9NO4,C5H9NO4|KEGG:C00025,C00217,C00302|KNAPSACK:C00001358,C00019577|NIKKAJI:J9.171E,J9.214B,J44.437E|PUBCHEM:3327,3517,3596|	-155.84	0.461616	TRUE	L-Glutamate		FALSE
50	0	C00463	Indole	SIKJAQJRHWYJAI-UHFFFAOYSA-N	C8H7N	0	3DMET:B01251|CAS:120-72-9|CHEBI:16881|FORMULA:C8H7N|KEGG:C00463|KNAPSACK:C00001418|NIKKAJI:J2.920C|PUBCHEM:3747|	54.41	1.59304	TRUE	Indole		FALSE
51	0	C00058	Formate	BDAGIHXWWSANSR-UHFFFAOYSA-N	CH2O2	0	3DMET:B01142|CAS:64-18-6|CHEBI:15740|FORMULA:CH2O2|KEGG:C00058|KNAPSACK:C00001182|NIKKAJI:J1.402H|PUBCHEM:3358|	-83.9	0.5	TRUE	Formate		FALSE
52	0	C00288	HCO3-	BVKZGUZCCUSVTD-UHFFFAOYSA-N	CH2O3	0	3DMET:B00080,B00276|CAS:71-52-3,463-79-6,554-13-2,471-34-1,144-55-8,546-93-0,298-14-6|CHEBI:17544,28976,6504,3311,32139,31793,81862|FORMULA:CH2O3,CH2O3,CH2O3,CH2O3,CH2O3,CH2O3,CH2O3|KEGG:C00288,C01353,C07964,C08129,C12603,C12893,C18606|NIKKAJI:J148.096K,J425A,J404I,J44.042F,J1.353F|PUBCHEM:3583,4557,10165,10329,582993,583282,124489280|	-140.26	0.5	TRUE			FALSE
53	0	C06160	(S)-Norcoclaurine	WZRCQWQRFZITDX-UHFFFAOYSA-N	C16H17NO3	0	3DMET:B01977,B02011|CAS:22672-77-1,5843-65-2,106032-53-5|CHEBI:17729,18418,27751|CHEMBL:CHEMBL19344,CHEMBL470491,CHEMBL501778|FORMULA:C16H17NO3,C16H17NO3,C16H17NO3|KEGG:C06160,C06346,C06347|KNAPSACK:C00034613,C00049556,C00001846|LCSB_DB:C06160,C06346,C06347,cpd03675,cpd03787,cpd03788,DB12779,HMDB0033103,MNXM1396,R-NORCOCLAURINE,S-NORCOCLAURINE|NIKKAJI:J444.134F,J447.388D,J444.133H|PUBCHEM:8416,85…	-34.58	2.11932	TRUE	Norcoclaurine	(RS)-norcoclaurinium|(RS)-norcoclaurinium cation|6,7-dihydroxy-1-(4-hydroxybenzyl)-1,2,3,4-tetrahydroisoquinolinium|(S)-norcoclaurinium|(S)-norcoclaurinium cation|(S)-norcoclaurinium(1+)|(1S)-6,7-dihydroxy-1-(4-hydroxybenzyl)-1,2,3,4-tetrahydroisoquinolinium|1,2,3,4-tetrahydro-1-[(4-hydroxyphenyl)methyl]-6,7-isoquinolinediol|(R)-Norcoclaurine|(+)-HIGENAMINE|(+)-Demethylcoclaurine|6,7-Dihydroxy-(1…	TRUE
54	0	C06161	(S)-Coclaurine	LVVKXRQZSRUVPY-UHFFFAOYSA-N	C17H19NO3	0	3DMET:B01978|CAS:486-39-5,2196-60-3|CHEBI:15950,18417,27482|CHEMBL:CHEMBL256448,CHEMBL446211,CHEMBL453291|FORMULA:C17H19NO3,C17H19NO3,C17H19NO3|KEGG:C06161,C06348,C06349|KNAPSACK:C00025812,C00047850,C00025652|LCSB_DB:C06161,C06348,C06349,cpd03676,cpd03789,cpd03790,MNXM1096,R-COCLAURINE,S-COCLAURINE|NIKKAJI:J6.009G,J6.009G,J36.682J|PUBCHEM:8417,8584,8585|PUBCHEMSQL:160487|	-19.93	2.14254	TRUE	Coclaurine	(1S)-7-hydroxy-1-(4-hydroxybenzyl)-6-methoxy-1,2,3,4-tetrahydroisoquinolinium|(S)-coclaurinium|(S)-coclaurinium cation|(RS)-coclaurinium|7-hydroxy-1-(4-hydroxybenzyl)-6-methoxy-1,2,3,4-tetrahydroisoquinolinium|(R)-Coclaurine|d-Coclaurine|(+)-Coclaurine|Sanjoinine K|Machiline|(R)-1,2,3,4-Tetrahydro-1-[(4-hydroxyphenyl)methyl]-6-methoxy-7-isoquinolinol|6-Methoxy-7-hydroxy-(1R)-[(4-hydroxyphenyl)met…	TRUE
55	0	C05176	(S)-N-Methylcoclaurine	BOKVLBSSPUTWLV-UHFFFAOYSA-N	C18H21NO3	0	3DMET:B01819,B01830|CAS:3423-07-2,5096-70-8|CHEBI:17041,16387|CHEMBL:CHEMBL453292,CHEMBL513109|FORMULA:C18H21NO3,C18H21NO3|KEGG:C05176,C05243|KNAPSACK:C00025268,C00025619|LCSB_DB:C05176,C05243,cpd03081,cpd03107,HMDB0060319,MNXM6558,MNXM934,R-N-METHYLCOCLAURINE,S-N-METHYLCOCLAURINE|NIKKAJI:J351.144H,J564.027J|PUBCHEM:7587,7636|PUBCHEMSQL:440584|	-7.66	2.17343	TRUE	N-Methylcoclaurine	AC1ODZ5E|(R)-N-methylcoclaurinium|(R)-N-methylcoclaurinium(1+)|(R)-N-methylcoclaurinium cation|(1R)-7-hydroxy-1-(4-hydroxybenzyl)-6-methoxy-2-methyl-1,2,3,4-tetrahydroisoquinolinium|(S)-N-Methylcoclaurine|AC1ODZ5B|(S)-N-methylcoclaurinium(1+)|(S)-N-methylcoclaurinium cation|(1S)-7-hydroxy-1-(4-hydroxybenzyl)-6-methoxy-2-methyl-1,2,3,4-tetrahydroisoquinolinium|N-Methylcoclaurine|METHYL COCLAURINE|…	TRUE
56	0	C05202	3'-Hydroxy-N-methyl-(S)-coclaurine	DAUPWJBRVZCBQB-UHFFFAOYSA-N	C18H21NO4	0	3DMET:B01827|CHEBI:17079|FORMULA:C18H21NO4|KEGG:C05202|LCSB_DB:3-HYDROXY-N-METHYL-S-COCLAURINE,C05202,cpd03094,HMDB0006921,MNXM1452|NIKKAJI:J351.145F|PUBCHEM:7607|PUBCHEMSQL:440591|	-47.14	2.33732	TRUE	3'-Hydroxy-N-methyl-(S)-coclaurine	(S)-3'-hydroxy-N-methylcoclaurinium|(S)-3'-hydroxy-N-methylcoclaurinium(1+)|(S)-3'-hydroxy-N-methylcoclaurinium cation|4-[(7-hydroxy-6-methoxy-2-methyl-1,2,3,4-tetrahydroisoquinol-1-yl)methyl]benzene-1,2-diol|(1S)-1-(3,4-dihydroxybenzyl)-7-hydroxy-6-methoxy-2-methyl-1,2,3,4-tetrahydroisoquinolinium|(R,S)-6-O-Methyl laudanosoline|AC1NOQT5|4-[(7-hydroxy-6-methoxy-2-methyl-3,4-dihydro-1H-isoquinolin…	TRUE
57	0	C02105	(S)-Reticuline	BHLYRWXGMIUIHG-UHFFFAOYSA-N	C19H23NO4	0	3DMET:B01532,B01821|CAS:485-19-8,3968-19-2,485-19-8|CHEBI:16718,17428,26533|CHEMBL:CHEMBL235212,CHEMBL401501|FORMULA:C19H23NO4,C19H23NO4,C19H23NO4|KEGG:C02105,C05178,C12328|KNAPSACK:C00001910,C00001910|LCSB_DB:C02105,C05178,C12328,CPD-21512,cpd01426,cpd03083,cpd09099,HMDB0003601,MNXM1059,MNXM1699,R-RETICULINE,S-RETICULINE|NIKKAJI:J12.961E,J471.974C,J12.961E|PUBCHEM:5187,7589,582718|PUBCHEMSQL:439…	-32.49	2.43772	TRUE	Reticuline	(R)-Reticuline-d3|L-Reticuline-d3|Reticuline-d3|Reticulin-d3|d-Reticuline-d3|(R)-reticulinium|(R)-reticulinium cation|(R)-reticulinium(1+)|(1R)-7-hydroxy-1-(3-hydroxy-4-methoxybenzyl)-6-methoxy-2-methyl-1,2,3,4-tetrahydroisoquinolinium|(+)-Reticuline Trifluoroacetate|(S)-reticulinium cation|(S)-reticulinium(1+)|(1S)-7-hydroxy-1-(3-hydroxy-4-methoxybenzyl)-6-methoxy-2-methyl-1,2,3,4-tetrahydroisoq…	TRUE
58	0	C02106	(S)-Scoulerine	KNWVMRVOBAFFMH-UHFFFAOYSA-N	C19H21NO4	0	3DMET:B01533|CAS:6451-73-6,6451-72-5|CHEBI:17129,31033|CHEMBL:CHEMBL1235966,CHEMBL1395394,CHEMBL191133|FORMULA:C19H21NO4,C19H21NO4|KEGG:C02106,C12326|KNAPSACK:C00026092|LCSB_DB:C02106,C12326,cpd01427,cpd09097,MNXM1302,S-SCOULERINE|NIKKAJI:J92.838K,J263.140G|PUBCHEM:5188,582716|PUBCHEMSQL:439654|	-34.38	3.36974	TRUE	Scoulerine	AC1NJIJW|AC1LQMH4|Scoulerine|(+)-Scoulerine|AC1LMC5I|(S)-Scoulerine|Aequaline|Scoulerin|(-)-Scoulerine|Discretamine|Skoulerine|Scoulerin.|SLX|S-(+)-Scoulerine|Alkaloid HF 1, from Hunnemannia fumariaefolia|l-Scoulerine|l-Skoulerine|(R,S)-Scoulerine|2,9-Dioxy-3,10-dimethoxyberbine|Aurotensine|(RS)-Scoulerine|Prestwick_527|KNWVMRVOBAFFMH-UHFFFAOYSA-N|(S)-Scoulerine|Scoulerine|Aequaline|Scoulerin|(-)…	TRUE
59	0	C04118	Isocorypalmine	KDFKJOFJHSVROC-UHFFFAOYSA-N	C20H23NO4	0	3DMET:B01718|CAS:483-34-1|CHEBI:17772|CHEMBL:CHEMBL2334891,CHEMBL2334892|FORMULA:C20H23NO4|KEGG:C04118|KNAPSACK:C00025632|LCSB_DB:C04118,cpd02545,MNXM1303,S-TETRAHYDROCOLUMBAMINE|NIKKAJI:J34.147I|PUBCHEM:6807|PUBCHEMSQL:440229|	-19.73	3.49275	TRUE	Isocorypalmine	Isocorypalmine, D-|(+)-Isocorypalmine|Isocorypalmine [MI]|D-Tetrahydrocolumbamine|Isocorypalmine, (+)-|UNII-YHT108XMMM component KDFKJOFJHSVROC-MRXNPFEDSA-N|(-)-Isocorypalmine|Tetrahydrocolumbamine|(S)-Tetrahydrocolumbamine|Isocorypalmine|Corydalis L|O10-Methylstepholidine|l-Isocorypalmine|5,8,13,13a-Tetrahydrocolumbamine|l-Tetrahydrocolumbamine|ISOCORYPALMINE, (-)-|Tetrahydro-columbamine|2-O-Des…	TRUE
60	0	C03329	(S)-Canadine	VZTUIEROBZXUFA-UHFFFAOYSA-N	C20H21NO4	0	3DMET:B01651|CAS:5096-57-1,2086-96-6|CHEBI:16592,18146|CHEMBL:CHEMBL275097,CHEMBL476501,CHEMBL490533|FORMULA:C20H21NO4,C20H21NO4|KEGG:C03329,C11818|KNAPSACK:C00001827|LCSB_DB:C03329,C11818,cpd02117,cpd08622,MNXM1610,MNXM4202,MNXM8364,R-CANADINE,S-TETRAHYDROBERBERINE|NIKKAJI:J71.178K,J9.574E|PUBCHEM:6176,13982|PUBCHEMSQL:21171|	-21.76	4.61395	TRUE	Canadine	AC1MUC5P|(R)-Canadine|(+)-Tetrahydroberberine|canadine, (+-)-isomer|beta-Canadine|l-Canadine|(+)-Canadine|Canadine d-form [MI]|AC1L9EMQ|UNII-V2SSH085X8 component VZTUIEROBZXUFA-MRXNPFEDSA-N|Canadine|Tetrahydroberberine|Xanthopuccine|Canadin|dl-Canadine|Berberine, tetrahydro-|Canadine dl-form|(d,l)-Tetrahydroberberine|dl-Tetrahydroberberine|9,10-Dimethoxy-2,3-(methylenedioxy)berbine|Berbine, 9,10-…	TRUE
61	0	C02915	(S)-cis-N-Methylcanadine	IPABSWBNWMXCHM-UHFFFAOYSA-N	C21H24NO4	1	CHEBI:16512|CHEMBL:CHEMBL441356|FORMULA:C21H24NO4|KEGG:C02915|KNAPSACK:C00026136|LCSB_DB:C02915,cpd01863,MNXM2450,S-N-METHYLCANADINE|NIKKAJI:J551.203D|PUBCHEM:5838|PUBCHEMSQL:439844|			TRUE	cis-N-Methylcanadine	(S)-trans-N-methylcanadine|(S)-cis-N-methylcanadine|(S)-N-Methylcanadine|N-Methylcanadine|AC1L4FXU|.Alpha.-Canadine methochloride|(S)-N-Methylcanadine|N-Methylcanadine	TRUE
62	0	C21586	(S)-1-Hydroxy-N-methylcanadine	FJOUYKHTSXWRMH-UHFFFAOYSA-N	C21H24NO5	1	FORMULA:C21H24NO5,C21H24NO5|KEGG:C21586,A00003|			TRUE	1-Hydroxy-N-methylcanadine	(S)-1-Hydroxy-N-methylcanadine|(S)-1-Hydroxy-N-methylcanadine	TRUE
63	0	C21587	(13S,14R)-1,13-Dihydroxy-N-methylcanadine	NEHFHOHLVOGDCL-UHFFFAOYSA-N	C21H24NO6	1	FORMULA:C21H24NO6,C21H24NO6|KEGG:C21587,A00004|LCSB_DB:C21587,CPD-21505|PUBCHEMSQL:121478775,86278053|			TRUE	1,13-Dihydroxy-N-methylcanadine	1,13-Dihydroxy-N-methylcanadine|1,13-Dihydroxy-N-methylcanadine	TRUE
64	0	C21588	(13S,14R)-1-Hydroxy-13-O-acetyl-N-methylcanadine	UNFCTLFLKCGAOK-UHFFFAOYSA-N	C23H26NO7	1	FORMULA:C23H26NO7,C23H26NO7|KEGG:C21588,A00005|LCSB_DB:C21588,CPD-14829|PUBCHEMSQL:121478772,86278052|			TRUE	1-Hydroxy-13-O-acetyl-N-methylcanadine	1-Hydroxy-13-O-acetyl-N-methylcanadine|1-Hydroxy-13-O-acetyl-N-methylcanadine	TRUE
65	0	C21590	4'-O-Desmethyl-3-O-acetylpapaveroxine	XKBBRFAPWMBHPG-UHFFFAOYSA-N	C23H25NO8	0	FORMULA:C23H25NO8,C23H25NO8|KEGG:C21590,A00006|LCSB_DB:C21590,CPD-14831|PUBCHEM:340125650|PUBCHEMSQL:117894957|	-164.77	3.73022	TRUE	4'-O-Desmethyl-3-O-acetylpapaveroxine	3-O-acetyl-4'-O-demethylpapaveroxine|4'-O-Desmethyl-3-O-acetylpapaveroxine	TRUE
66	0	C21600	Narcotoline hemiacetal	IFVHOVYYIXFWLJ-UHFFFAOYSA-N	C21H23NO7	0	FORMULA:C21H23NO7,C21H23NO7|KEGG:C21600,A00007|LCSB_DB:C21600|PUBCHEM:340125658|	-127.73	4.88219	TRUE	Narcotoline hemiacetal	Narcotoline hemiacetal|rac-1-O-Demethyl Papaveroxine|Narcotoline hemiacetal|rac-1-O-Demethyl Papaveroxine	TRUE
67	0	C09593	Narcotoline	LMGZCSKYOKDBES-UHFFFAOYSA-N	C21H21NO7	0	3DMET:B03111|CAS:521-40-4|CHEBI:7482|FORMULA:C21H21NO7|KEGG:C09593|KNAPSACK:C00001892|LCSB_DB:C09593,CPD-21507,cpd06488,HMDB0033440|NIKKAJI:J6.614A|PUBCHEM:11784|PUBCHEMSQL:442330|	-127.02	4.49041	TRUE	Narcotoline	AC1MRPAC|Narcotoline|UNII-M5V1K1QE3F|Narcotoline	TRUE
68	0	C20297	Narcotine hemiacetal	TZNFGVJRQISOHK-UHFFFAOYSA-N	C22H25NO7	0	FORMULA:C22H25NO7,C22H25NO7|KEGG:C20297,A00011|LCSB_DB:C20297,CPD-14833|PUBCHEM:340125638|	-113.08	4.97027	TRUE	Narcotine hemiacetal	Narcotine hemiacetal|noscapine hemiacetal|(-)-narcotine hemiacetal|(-)-noscapine hemiacetal|(-)-alpha-narcotine hemiacetal|AC1OFY6C|AC1OFY6A|AC1LYG5R|AC1LYG5P|Narcotine hemiacetal|noscapine hemiacetal|(-)-narcotine hemiacetal|(-)-noscapine hemiacetal|(-)-alpha-narcotine hemiacetal	TRUE
69	0	C09592	alpha-Narcotine	AKNNEGZIBPJZJG-UHFFFAOYSA-N	C22H23NO7	0	3DMET:B03110|CAS:128-62-1|CHEBI:73237|CHEMBL:CHEMBL1403892,CHEMBL1570261,CHEMBL1623561,CHEMBL364713,CHEMBL402487|FORMULA:C22H23NO7|KEGG:C09592|KNAPSACK:C00001891|LCSB_DB:C09592,CPD-14834,cpd06487,D01036,HMDB0033439,HMDB0033441|NIKKAJI:J9.283E|PUBCHEM:11783|PUBCHEMSQL:275196|	-112.37	4.58949	TRUE	alpha-Narcotine	Noscapine-13C,d3|Coscopin-13C,d3|AC1NSYYC|AC1MREDB|AC1LVZQG|(S,R)-Noscapine|AC1LVUHV|AC1LVUHS|AC1LU7NN|noscapine|Tusscapine|Terbenol|Capval|NARCOTINE|Coscopin|Narcompren|Narcosine|Vadebex|Methoxyhydrastine|Narcotin|Noscapalin|Noscapin|Opianine|Opianin|Narcotussin|Longatin|Narkotin|Nectadon|Nicolane|Nipaxon|Lyobex|Opian|O-Methylnarcotoline|(-)-Narcotine|Coscotabs|alpha-Narcotine|Key-tusscapine|Nos…	TRUE
70	1	C00083	Malonyl-CoA	COA_COMPOUND	C24H38N7O19P3S	0	3DMET:B04627|CAS:524-14-1|CHEBI:15531,37555|FORMULA:C24H38N7O19P3S,C24H38N7O19P3S|KEGG:C00083,C03188|KNAPSACK:C00007260|NIKKAJI:J203.864A|PUBCHEM:3383,6067|	-863.66	3.54191	TRUE	Malonyl-CoA	malonyl-CoA|Malonyl CoA|malonyl-coenzyme a|MALONYL COENZYME A|Coenzyme A, S-(hydrogen propanedioate)|S-(Hydrogen malonyl)coenzyme A|S-Malonyl-CoA|LTYOQGRJFJAKNA-DVVLENMVSA-N|Coenzyme A, S-(hydrogen malonate)|3'-phosphoadenosine 5'-{3-[(3R)-4-{[3-({2-[(3-carboxyacetyl)sulfanyl]ethyl}amino)-3-oxopropyl]amino}-3-hydroxy-2,2-dimethyl-4-oxobutyl] dihydrogen diphosphate}|Malonyl coenzyme A lithium salt…	FALSE
71	1	C00084	Acetaldehyde	IKHGUXGNUITLKF-UHFFFAOYSA-N	C2H4O	0	3DMET:B01155|CAS:75-07-0|CHEBI:15343|CHEMBL:CHEMBL170365|FORMULA:C2H4O|KEGG:C00084|KNAPSACK:C00007392|LCSB_DB:ACETALD,C00084,cpd00071,cpd11616,cpd16863,HMDB0000990,MNXM75|NIKKAJI:J2.388D|PUBCHEM:3384|PUBCHEMSQL:177|	-33.4	0.5	TRUE	Acetaldehyde		FALSE
72	1	C21599	4'-O-Desmethylpapaveroxine	PYFSIWNQTPXVAJ-UHFFFAOYSA-N	C21H23NO7	0	FORMULA:C21H23NO7,C21H23NO7|KEGG:C21599,A00009|LCSB_DB:C21599,CPD-14831|	-127.32	3.70148	TRUE	4'-O-Desmethylpapaveroxine	4'-O-Desmethylpapaveroxine	TRUE
73	1	C00222	3-Oxopropanoate	OAKURXIZZOAYBC-UHFFFAOYSA-N	C3H4O3	0	3DMET:B00062|CHEBI:17960,17960 33190|FORMULA:C3H4O3|KEGG:C00222|LCSB_DB:C00222,cpd00191,cpd08857,HMDB0011111,MALONATE-S-ALD,MNXM244|NIKKAJI:J7.174I|PUBCHEM:3522|PUBCHEMSQL:868|	-111.88	0.216624	TRUE	3-Oxopropanoate		FALSE
74	1	C06548	Ethylene oxide	IAYPIBMASNFSPL-UHFFFAOYSA-N	C2H4O	0	3DMET:B00967|CAS:75-21-8|CHEBI:27561|CHEMBL:CHEMBL1743219|FORMULA:C2H4O|KEGG:C06548|LCSB_DB:C06548,CPD-19003,cpd03957,D03474,MNXM2550|NIKKAJI:J1.942I|PUBCHEM:8778|PUBCHEMSQL:6354|	-15.84	1.86849	TRUE	Ethylene oxide		FALSE
75	1		Lambertine|Dihydroberberine	FZAGOOYMTPGPGF-UHFFFAOYSA-N	C20H19NO4	0	CHEMBL:CHEMBL11848|LCSB_DB:CPD-16870,HMDB0033524,HMDB33524|	-12.02	4.65989	TRUE	Lambertine	Dihydroberberine|Dihydroberbine|Dihydroumbellatine|7,8-Dihydroberberine|Lambertine|9,10-Dimethoxy-2,3-(methylenedioxy)-13,13a-didehydroberbine|Berberine, dihydro- (6CI,7CI)|FZAGOOYMTPGPGF-UHFFFAOYSA-N|lambertin|3bti|Berberine, dihydro-|Dihydroberberine/dihydroumbellatine|Dihydroberberine|Dihydroberbine|Dihydroumbellatine|7,8-Dihydroberberine|Lambertine|9,10-Dimethoxy-2,3-(methylenedioxy)-13,13a-d…	TRUE
76	1		acetic acid, (2S)-N-[(2R)-1-[(2-amino-2-oxoethyl)amino]-5-(diaminomethylideneamino)-1-oxopentan-2-yl]-1-[[(4R,7S,10S,13S,16S)-7-(2-amino-2-oxoethyl)-10-(3-amino-3-oxopropyl)-16-[(4-hydroxyphenyl)methyl]-6,9,12,15,18-pentaoxo-13-(phenylmethyl)-1,2-dithia-5,8,11,14,17-pentazacycloeicos-4-yl]-oxomethyl]-2-pyrrolidinecarboxamide, trihydrate	VGFYTVOLWCNLPO-UHFFFAOYSA-N	C20H19NO4	0	PUBCHEMSQL:46783822|	-16.02	4.56414	FALSE			TRUE
77	1		7,12b-dihydro-6H-[1,3]benzodioxolo[6,5-a]quinolizine-2,3-dicarboxylic acid dimethyl ester	WLKPCFZYNZLRCO-UHFFFAOYSA-N	C21H22NO4	1	CHEMBL:CHEMBL3041233|PUBCHEMSQL:432250|			FALSE	7,12b-dihydro-6H-[1,3]benzodioxolo[6,5-a]quinolizine-2,3-dicarboxylic acid dimethyl ester		TRUE
78	1		PUBCHEM132988891|(1~{S})-1-[(3-hydroxy-4-methoxyphenyl)methyl]-6-methoxy-2-methyl-1~{H}-isoquinolin-7-ol|(1~{S})-1-[(3-hydroxy-4-methoxy-phenyl)methyl]-6-methoxy-2-methyl-1~{H}-isoquinolin-7-ol	HLEWKCOLTVQJDS-UHFFFAOYSA-N	C19H21NO4	0	PUBCHEMSQL:132988891|	-26.75	2.49348	FALSE			TRUE
79	1		Berberine|Umbellatine|PDB-CCD: BER|M_BKM_C00757|3DMET: B00169|M_BKM_BG_9997|CAS: 2086-83-1|M_BKM_BERBERINE|NIKKAJI: J7.320B|KNApSAcK: C00001819	YBHILYKTIRIUTE-UHFFFAOYSA-N	C20H18NO4	1	CHEBI:16118|CHEMBL:CHEMBL295124|LCSB_DB:BERBERINE,C00757,cpd00563,DB04115,EXPT00672,HMDB0003409,MNXM1416|PUBCHEMSQL:2353|	-7.68	4.62176	TRUE	Berberine	Umbellatine|PDB-CCD: BER|M_BKM_BERBERINE|Berberine|berberine|Berberin|Berberal|9,10-Dimethoxy-2,3-(methylenedioxy)-7,8,13,13a-tetrahydroberbinium|Berbamine sulphate acid|7,8,13,13a-tetradehydro-9,10-dimethoxy-2,3-(methylenedioxy)berbinium|BER|Berbericine|Umbellatin|Berbinium|Majarine|Thalsine|berberine dimer|Coptis rhizome|Berberinechloride|Umbellatine (6CI)|5,6-Dihydro-9,10-dimethoxybenzo[g]-1,3…	TRUE
80	1		1-[(4-hydroxyphenyl)methyl]-6-methoxy-7-isoquinolinol|1-[(4-hydroxyphenyl)methyl]-6-methoxy-isoquinolin-7-ol	XUCRLUHFLBPVRO-UHFFFAOYSA-N	C17H15NO3	0	LCSB_DB:HMDB0033954|PUBCHEMSQL:3085285|	-6.47	2.2211	TRUE	1-[(4-hydroxyphenyl)methyl]-6-methoxy-7-isoquinolinol	1-[(4-hydroxyphenyl)methyl]-6-methoxy-isoquinolin-7-ol|Juzirine|1-((4-Hydroxyphenyl)methyl)-6-methoxy-7-isoquinolinol|1-[(4-hydroxyphenyl)methyl]-6-methoxyisoquinolin-7-ol|1-(4-Hydroxybenzyl)-6-methoxyisoquinoline-7-ol|7-hydroxy-1-(4'-hydroxybenzyl)-6-methoxyisoquinoline|7-Hydroxy-1-(4-hydroxybenzyl)-6-methoxyisoquinoline|7-Isoquinolinol, 1-((4-hydroxyphenyl)methyl)-6-methoxy-	TRUE
81	1		1-[(3-hydroxy-4-methoxyphenyl)methyl]-6-methoxy-2-methyl-7-isoquinolin-2-iumol|1-[(3-hydroxy-4-methoxy-phenyl)methyl]-6-methoxy-2-methyl-isoquinolin-2-ium-7-ol	ORYCPXSZBZKGHA-UHFFFAOYSA-N	C19H20NO4	1	PUBCHEMSQL:10741066|	-25.62	2.51238	FALSE	1-[(3-hydroxy-4-methoxyphenyl)methyl]-6-methoxy-2-methyl-7-isoquinolin-2-iumol	1-[(3-hydroxy-4-methoxy-phenyl)methyl]-6-methoxy-2-methyl-isoquinolin-2-ium-7-ol|Tetradehydroreticuline	TRUE
82	1		dehydroscoulerine|(PUBCHEM "14191590" NIL |kothari| 3641818092 NIL NIL)	DRAPVRZDBZHUPL-UHFFFAOYSA-N	C19H18NO4	1	LCSB_DB:CPD-11852,cpd23109,MNXM17177|	-20.3	3.41633	TRUE	Dehydroscoulerine	2,9-Dihydroxy-3,10-Dimethoxy-5,6-Dihydroisoquino[3,2-A]isoquinolinium	TRUE
83	1	C01795	Columbamine	YYFOFDHQVIODOQ-UHFFFAOYSA-N	C20H20NO4	1	3DMET:B00352|CAS:3621-36-1|CHEBI:15920|CHEMBL:CHEMBL400345|FORMULA:C20H20NO4|KEGG:C01795|KNAPSACK:C00024667|LCSB_DB:C01795,Columbamine,cpd01238,MNXM1818|NIKKAJI:J8.189B|PUBCHEM:4922|PUBCHEMSQL:72310|	-5.65	3.53771	TRUE	Columbamine	Columbamine|Dehydroisocorypalmine|2-hydroxy-3,9,10-trimethoxy-5,6-dihydroisoquino[3,2-a]isoquinolinium|Dibenzo(a,g)quinolizinium, 5,6-dihydro-2-hydroxy-3,9,10-trimethoxy-|Dibenzo[a,g]quinolizinium, 5,6-dihydro-2-hydroxy-3,9,10-trimethoxy-|Dibenzo[a,g]quinolizinium,5,6-dihydro-2-hydroxy-3,9,10-trimethoxy-|Columbamin|AC1Q7BDJ|YYFOFDHQVIODOQ-UHFFFAOYSA-O|7,8,13,13a-tetradehydro-2-hydroxy-3,9,10-trim…	TRUE
84	1		S-(2-oxoethyl) ethanethioate|ethanethioic acid S-(2-oxoethyl) ester	UAYIIEYPYAPJGB-UHFFFAOYSA-N	C4H6O2S	0	PUBCHEMSQL:18759417|	-63.36	0.914968	FALSE	S-(2-oxoethyl) ethanethioate	ethanethioic acid S-(2-oxoethyl) ester	FALSE
85	1		[[(3R)-4-[(3-amino-3-oxopropyl)amino]-3-hydroxy-2,2-dimethyl-4-oxobutoxy]-hydroxyphosphoryl] [(2R,3S,4R,5R)-5-(6-aminopurin-9-yl)-4-hydroxy-3-phosphonooxy-2-oxolanyl]methyl hydrogen phosphate|[[(3R)-4-[(3-amino-3-oxo-propyl)amino]-3-hydroxy-2,2-dimethyl-4-oxo-butoxy]-hydroxy-phosphoryl] [(2R,3S,4R,5R)-5-(6-aminopurin-9-yl)-4-hydroxy-3-phosphonooxy-tetrahydrofuran-2-yl]methyl hydrogen phosphate	FSSSBWNVWHXUJJ-UHFFFAOYSA-N	C19H32N7O16P3	0	PUBCHEMSQL:23624237,74070387|	-762.95	3.30018	FALSE	[[(3R)-4-[(3-amino-3-oxopropyl)amino]-3-hydroxy-2,2-dimethyl-4-oxobutoxy]-hydroxyphosphoryl] [(2R,3S,4R,5R)-5-(6-aminopurin-9-yl)-4-hydroxy-3-phosphonooxy-2-oxolanyl]methyl hydrogen phosphate	[[(3R)-4-[(3-amino-3-oxo-propyl)amino]-3-hydroxy-2,2-dimethyl-4-oxo-butoxy]-hydroxy-phosphoryl] [(2R,3S,4R,5R)-5-(6-aminopurin-9-yl)-4-hydroxy-3-phosphonooxy-tetrahydrofuran-2-yl]methyl hydrogen phosphate	FALSE
86	1	C00067	Formaldehyde	WSFSSNUMVMOOMR-UHFFFAOYSA-N	CH2O	0	3DMET:B00018|CAS:50-00-0|CHEBI:16842|CHEMBL:CHEMBL1255|FORMULA:CH2O|KEGG:C00067|LCSB_DB:C00067,cpd00055,D00017,DB03843,EXPT01444,Formaldehyde,HMDB0001426,MNXM56|NIKKAJI:J2.294B|PUBCHEM:3367|PUBCHEMSQL:712|	-31.2	0.5	TRUE	Formaldehyde		FALSE
87	1		6,7-dimethoxy-3-(4-methoxy-5,6,7,8-tetrahydro-[1,3]dioxolo[4,5-g]isoquinolin-5-yl)-3H-isobenzofuran-1-one	ZPSPOYAHTOQXBP-UHFFFAOYSA-N	C21H21NO7	0	CHEMBL:CHEMBL3597096|PUBCHEMSQL:11350072,15720261,70897567,91227191,97289255,97289256|	-124.64	4.56975	FALSE	Nornarcotine	Nornarcotine|Norgnoscopine|Nor-|A-gnoscopine|N-Desmethyl Noscapine|(+/-)-Norgnoscopine|Norgnoscopine|Nor-|A-gnoscopine|N-Desmethyl Noscapine|(+/-)-Norgnoscopine|Nornarcotine	TRUE
88	1	C05203	6-O-Methylnorlaudanosoline	RHMGJTZOFARRHB-UHFFFAOYSA-N	C17H19NO4	0	3DMET:B02044|CAS:64710-33-4|CHEBI:15944,27460|CHEMBL:CHEMBL155870|FORMULA:C17H19NO4,C17H19NO4|KEGG:C05203,C06517|LCSB_DB:6-O-methylnorlaudanosoline,C05203,C06517,C06519,CPD-21517,cpd03095,cpd03927,cpd03929,MNXM2340|NIKKAJI:J2.754.914D,J1.547.786E|PUBCHEM:7608,8748|PUBCHEMSQL:134820019,182440|	-59.41	2.30863	TRUE	6-O-Methylnorlaudanosoline	(R)-6-O-methylnorlaudanosoline|6-O-methylnorlaudanosolinium|6-O-methylnorlaudanosolinium cation|1-(3,4-dihydroxybenzyl)-7-hydroxy-6-methoxy-1,2,3,4-tetrahydroisoquinolinium|(S)-3'-Hydroxycoclaurine|(S)-6-O-Methylnorlaudanosoline|AC1L9AHB|6-O-Methylnorlaudanosoline|(R,S)-6-O-Methylnorlaudanosoline|4-[(7-hydroxy-6-methoxy-1,2,3,4-tetrahydroisoquinolin-1-yl)methyl]benzene-1,2-diol|AC1L4AZE|4-((7-Hyd…	TRUE
89	1	C06516	(R)-Norreticuline	FVEMXQCEJGGXJB-UHFFFAOYSA-N	C18H21NO4	0	3DMET:B02043,B02047|CHEBI:28658,28611,46816|CHEMBL:CHEMBL155707,CHEMBL160579,CHEMBL349584|FORMULA:C18H21NO4,C18H21NO4,C18H21NO4|KEGG:C06516,C06520,C12329|KNAPSACK:C00039868|LCSB_DB:C06516,C06520,C12329,CPD-19605,cpd03926,cpd03930,cpd09100,MNXM5391|NIKKAJI:J836.242D,J836.243B,J306.166C|PUBCHEM:8747,8751,582719|PUBCHEMSQL:441066|	-44.76	2.40529	TRUE	Norreticuline	(+)-Norreticuline|(S)-norreticuline(1+)|11-[(4-hydroxy-3-methoxy-phenyl)methyl]-6-methoxy-1,2,3,4- tetrahydroisoquinolin-7-ol|Norreticuline|(R,S)-Norreticuline|FVEMXQCEJGGXJB-UHFFFAOYSA-N|1-(3-hydroxy-4-methoxybenzyl)-6-methoxy-1,2,3,4-tetrahydroisoquinolin-7-ol|(+)-7-Hydroxy-1-(3-hydroxy-4-methoxybenzyl)-6-methoxy-1,2,3,4-tetrahydroisoquinoline|(-)-7-Hydroxy-1-(3-hydroxy-4-methoxybenzyl)-6-metho…	TRUE
90	1		1-[(4-hydroxyphenyl)methyl]-6-methoxy-3,4-dihydroisoquinolin-7-ol	VBTSVTGGLWQFQP-UHFFFAOYSA-N	C17H17NO3	0	PUBCHEMSQL:624805|	-20.37	2.2876	FALSE	1-[(4-hydroxyphenyl)methyl]-6-methoxy-3,4-dihydroisoquinolin-7-ol	AC1LDQSS|VBTSVTGGLWQFQP-UHFFFAOYSA-N|1-(4-Hydroxybenzyl)-6-methoxy-3,4-dihydro-7-isoquinolinol #|1-(4-Hydroxybenzyl)-6-methoxy-3,4-dihydroisoquinoline-7-ol|3,4-Dihydroisoquinolin-7-ol, 1-[4-hydroxybenzyl]-6-methoxy-|1-[(4-hydroxyphenyl)methyl]-6-methoxy-3,4-dihydroisoquinolin-7-ol	TRUE
91	1		6-chloro-4-(2-fluorophenyl)-2-methylquinazoline	NYDNLJQSIGOATO-UHFFFAOYSA-N	C20H20NO4	1	PUBCHEMSQL:189669|	-21.58	4.73208	FALSE	6-chloro-4-(2-fluorophenyl)-2-methylquinazoline		TRUE
92	1		[(3aR,4R,6R,6aR)-4-(6-aminopurin-9-yl)-2-ethoxy-2-methyl-3a,4,6,6a-tetrahydrofuro[3,4-d][1,3]dioxol-6-yl]methanol	ZLAPRZXWXSADPR-UHFFFAOYSA-N	C20H20NO4	1	PUBCHEMSQL:12039001,45024467|	-30.4	4.66286	FALSE			TRUE
93	1	C06167	1,2-Dehydroreticuline	ZALYXKJOOUDZCC-UHFFFAOYSA-N	C19H22NO4	1	3DMET:B00913|CAS:16202-17-8|CHEBI:18363|FORMULA:C19H22NO4|KEGG:C06167|KNAPSACK:C00027111|LCSB_DB:12-DEHYDRORETICULINIUM,C06167,cpd03680,MNXM3351|NIKKAJI:J471.975A|PUBCHEM:8421|PUBCHEMSQL:440930|	-39.52	2.57136	TRUE	1,2-Dehydroreticuline	1,2-Dehydroreticuline|reticulinylium|7-hydroxy-1-(3-hydroxy-4-methoxybenzyl)-6-methoxy-2-methyl-3,4-dihydroisoquinolinium|1,2-Dehydroreticulinium|1-[(3-hydroxy-4-methoxyphenyl)methyl]-6-methoxy-2-methyl-3,4-dihydroisoquinolin-2-ium-7-ol|3,4-Dihydro-7-hydroxy-1-[(3-hydroxy-4-methoxyphenyl)methyl]-6-methoxy-2-(methyl-14C)-isoquinolinium|1,2-Dehydroreticuline|reticulinylium|7-hydroxy-1-(3-hydroxy-4-…	TRUE
94	1		scoulerine intermediate I|(PUBCHEM "45479411" NIL |taltman| 3497976212 NIL NIL)	GPWBIAYJTQQLOL-UHFFFAOYSA-N	C19H20NO4	1	LCSB_DB:CPD-11849,cpd23107|	-43.02	3.45412	TRUE	scoulerine intermediate I	taltman|scoulerine intermediate I|scoulerine intermediate I	TRUE
95	1		(13aS)-3-methoxy-6,8,13,13a-tetrahydro-5H-isoquinolino[2,1-b]isoquinoline-2,10,11-triol	NZFYGBOUVBINBH-UHFFFAOYSA-N	C18H19NO4	0	CHEMBL:CHEMBL463752|PUBCHEMSQL:181940,53463166|	-49.03	3.30144	FALSE	Pessoine	Pessoine|(-)-Pessoine|(?)-Pessoine|Pessoine	TRUE
96	1		Coramine|Coreximine|Alkaloid F29|(-)-coreximine|3,10-dimethoxy-7,8,12b,13-tetrahydro-5H-6-azatetraphene-2,11-diol|3,10-dimethoxy-7,8,12b,13-tetrahydro-5H-6-azatetraphene-2,11-diol</traditional_iupac>	BWUQAWCUJMATJS-UHFFFAOYSA-N	C19H21NO4	0	CHEMBL:CHEMBL1164087|LCSB_DB:CPD-19604,HMDB0030286,HMDB30286|	-34.38	3.36974	TRUE	Coreximine	Alkaloid F29|(-)-coreximine	TRUE
97	1		5-[(3,4-dimethoxyphenyl)methyl]-6-methyl-7,8-dihydro-5H-[1,3]dioxolo[4,5-g]isoquinoline	SSYRKFOBOISIEN-UHFFFAOYSA-N	C20H23NO4	0	PUBCHEMSQL:22294347,605465|	-19.87	3.50604	FALSE	Romnein	Romnein|1.beta.H-Romneine|Rhomnein|Rhomneine|Romneine|SSYRKFOBOISIEN-MRXNPFEDSA-N|AC1LCRJX	TRUE
98	1		Codamine|DL-codamine|(+)-Codamine|(S)-Codamine|(.+-.)-Codamine|codamine</traditional_iupac>|1-[(3,4-dimethoxyphenyl)methyl]-6-methoxy-2-methyl-1,2,3,4-tetrahydroisoquinolin-7-ol	OKORHWXYDBSYNO-UHFFFAOYSA-N	C20H25NO4	0	CHEMBL:CHEMBL251624|LCSB_DB:HMDB0034593,HMDB34593|	-17.84	2.60967	TRUE	Codamine	DL-codamine|(+)-Codamine|(S)-Codamine|codamine</traditional_iupac>|1-[(3,4-dimethoxyphenyl)methyl]-6-methoxy-2-methyl-1,2,3,4-tetrahydroisoquinolin-7-ol|1betaH-Codamine|UNII-5D6TH19ZX4 component OKORHWXYDBSYNO-MRXNPFEDSA-N|Codamine|(S)-1-[(3,4-DIMETHOXYPHENYL)METHYL]-1,2,3,4-TETRAHYDRO-6-METHOXY-2-METHYLISOQUINOLIN-7-OL|(S)-1-((3,4-Dimethoxyphenyl)methyl)-1,2,3,4-tetrahydro-6-methoxy-2-methylisoq…	TRUE
99	1		secoberbine intermediate|(PUBCHEM "90657368" NIL |kothari| 3641818092 NIL NIL)	ROAHDZJDHGLGBA-UHFFFAOYSA-N	C21H23NO5	0	CHEMBL:CHEMBL1968299|LCSB_DB:CPD-14829|	-49.8	3.58903	TRUE	Canadaline	CANADALINE|Canadalin	TRUE
100	1	C02134	Allocryptopine	HYBRYAPKQCZIAE-UHFFFAOYSA-N	C21H23NO5	0	3DMET:B01536|CAS:24240-04-8|CHEBI:17390|CHEMBL:CHEMBL520043|FORMULA:C21H23NO5|KEGG:C02134|KNAPSACK:C00001799|LCSB_DB:ALLOCRYPTOPINE,C02134,cpd01444,MNXM3902|NIKKAJI:J12.568G|PUBCHEM:5213|PUBCHEMSQL:98570|			TRUE	Allocryptopine	Allocryptopine|Thalictrimine|Allocrytopine|alpha-Allocryptopine|alpha-Fagarine|Fagarine I|beta-Homochelidonine|UNII-EK27J8ROYB|.alpha.-Fagarine|.alpha.-Allocryptopine|.beta.-Homochelidonine|EK27J8ROYB|allo-cryptopine|beta-Allocryptopine|gamma-Homochelidonine|Allocryptopin|Taliktrimin|.beta.-Allocryptopine|.gamma.-Homochelidonine|AC1Q6OPD|Taliktrimin (thalictrimine)|HYBRYAPKQCZIAE-UHFFFAOYSA-N|All…	TRUE
101	1	A00001	1-Hydroxycanadine	LTTAEZGCEFHFMR-UHFFFAOYSA-N	C20H21NO5	0	FORMULA:C20H21NO5|KEGG:A00001|	-61.24	4.65329	TRUE	1-Hydroxycanadine		TRUE
102	1	A00008	4′-O-Desmethylmacrantaldehyde	YZLDNPNWPSHJGX-UHFFFAOYSA-N	C21H23NO6	0	FORMULA:C21H23NO6|KEGG:A00008|	-89.28	3.69291	TRUE	4′-O-Desmethylmacrantaldehyde		TRUE
103	1		UID:789624955	GWNUNOXTUQSVJY-UHFFFAOYSA-N	C20H21NO5	0	PUBCHEMSQL:101945847|	-69.75	5.46612	FALSE			TRUE
104	1		1,3-dihydroxy-2-(hydroxymethyl)anthracene-9,10-dione	FLSSXYPKPLFNLK-UHFFFAOYSA-N	C20H21NO5	0	CHEMBL:CHEMBL1556795,CHEMBL3138749|PUBCHEMSQL:10164,12313750,21587563,21816561|	-61.6	4.56092	FALSE	Epiophiocarpine	Epiophiocarpine|Ophiocarpine|l-Ophiocarpine|AC1L1UMQ|AC1Q6ZRX|FLSSXYPKPLFNLK-UHFFFAOYSA-N|l-Ophiocarpine|Ophiocarpine|AC1L1UMQ|AC1Q6ZRX|FLSSXYPKPLFNLK-UHFFFAOYSA-N|Ophiocarpine|Epiophiocarpine	TRUE
105	1		UID:124397518	GMFGQACSARYVEH-UHFFFAOYSA-N	C20H21NO5	0	PUBCHEMSQL:13945393,21608618,21608619|	-61.6	4.56092	FALSE			TRUE
106	1		UID:528949012	QTKJBYKXJLRIKR-UHFFFAOYSA-N	C20H21NO5	0	PUBCHEMSQL:71045342|	-57.99	4.61264	FALSE			TRUE
107	1		UID:789353250	OYYYRRRQDQTELE-UHFFFAOYSA-N	C21H24NO5	1	PUBCHEMSQL:101920505|			FALSE	(7S)-2,3-Methylenedioxy-7alpha-methyl-9,10-dimethoxy-13aalpha-hydroxy-5,6,7,8,13,13aalpha-hexahydrodibenzo[a,g]quinolizinium	(7S)-2,3-Methylenedioxy-7alpha-methyl-9,10-dimethoxy-13aalpha-hydroxy-5,6,7,8,13,13aalpha-hexahydrodibenzo[a,g]quinolizinium	TRUE
108	1	A00002	N-methylophiocarpine	CMFDMPFPVKCSCF-UHFFFAOYSA-N	C21H24NO5	1	CHEMBL:CHEMBL3139741,CHEMBL3139799|FORMULA:C21H24NO5|KEGG:A00002|PUBCHEMSQL:14239589,14239591,21587565,21587566,21587569|			TRUE	N-methylophiocarpine	7alpha-Methyl-13alpha-hydroxy-9,10-dimethoxy-5,6,7,8,13,13aalpha-hexahydrobenzo[g]-1,3-benzodioxolo[5,6-a]quinolizinium|7alpha-Methyl-13beta-hydroxy-9,10-dimethoxy-5,6,7,8,13,13aalpha-hexahydrobenzo[g]-1,3-benzodioxolo[5,6-a]quinolizinium|7beta-Methyl-13beta-hydroxy-9,10-dimethoxy-5,6,7,8,13,13aalpha-hexahydrobenzo[g]-1,3-benzodioxolo[5,6-a]quinolizinium	TRUE
109	1	C21589	(13S,14R)-1,8-Dihydroxy-13-O-acetyl-N-methylcanadine	ZMVJJIWEZXWPAJ-UHFFFAOYSA-N	C23H26NO8	1	FORMULA:C23H26NO8|KEGG:C21589|			TRUE			TRUE
110	1		(1S)-1-[(S)-hydroxy-(4-hydroxyphenyl)methyl]-1,2,3,4-tetrahydroisoquinoline-6,7-diol	QRVYGMHIFFXKSQ-UHFFFAOYSA-N	C16H17NO4	0	PUBCHEMSQL:97680266,97680267,97680268,97680269|	-72.62	2.14903	FALSE			TRUE
111	1		(1R)-1-[(4-hydroxyphenyl)methyl]-1,2,3,4-tetrahydroisoquinoline-5,6,7-triol	VGLGNHSMJHWHBM-UHFFFAOYSA-N	C16H17NO4	0	PUBCHEMSQL:96064958,96064959|	-74.06	2.29403	FALSE			TRUE
112	1		1-[(4-hydroxyphenyl)methyl]-1,2,3,4-tetrahydroisoquinoline-4,6,7-triol	FFDNLOCJNMIMIK-UHFFFAOYSA-N	C16H17NO4	0	PUBCHEMSQL:121305502|	-74.42	2.13532	FALSE	1-[(4-hydroxyphenyl)methyl]-1,2,3,4-tetrahydroisoquinoline-4,6,7-triol		TRUE
113	1	C02916	(S)-Norlaudanosoline	ABXZOXDTHTTZJW-UHFFFAOYSA-N	C16H17NO4	0	3DMET:B01612|CAS:4747-99-3|CHEBI:28651,28770,27702|CHEMBL:CHEMBL156383,CHEMBL19068,CHEMBL348881|FORMULA:C16H17NO4,C16H17NO4,C16H17NO4|KEGG:C02916,C06350,C06351|LCSB_DB:C02916,C06350,C06351,CPD-21515,cpd01864,cpd03791,cpd03792,HMDB0012486,MNXM3412,S-NORLAUDANOSOLINE|NIKKAJI:J761.884K,J24.850I,J761.883B|PUBCHEM:5839,8586,8587|PUBCHEMSQL:439845|	-74.06	2.29403	TRUE	Norlaudanosoline	AC1OCJR9|AC1OCJR7|(R)-Norlaudanosoline|(R)-Tetrahydropapaveroline|AC1L9ACG|UNII-V1EWJ6B8KY component ABXZOXDTHTTZJW-GFCCVEGCSA-N|(S)-Norlaudanosoline|(S)-Tetrahydropapaveroline|UNII-V1EWJ6B8KY component ABXZOXDTHTTZJW-LBPRGKRZSA-N|Tetrahydropapaveroline|Norlaudanosoline|(R,S)-Norlaudanosoline|Tetrahydroxypapaveroline|1-[(3,4-dihydroxyphenyl)methyl]-1,2,3,4-tetrahydroisoquinoline-6,7-diol|1-(3,4-d…	TRUE
114	1		(4S,5S)-thiocane-4,5-diol	MKTZXDKGZOQQAM-UHFFFAOYSA-N	C23H26NO6	1	PUBCHEMSQL:21587567,21587568,21587570|			FALSE			TRUE
115	1		6,7-dimethoxy-3-(6-methyl-7,8-dihydro-5H-[1,3]dioxolo[4,5-g]isoquinolin-5-yl)-1,3-dihydroisobenzofuran-1-ol	XTDWLNWSHCDAQM-UHFFFAOYSA-N	C21H23NO6	0	PUBCHEMSQL:155916|	-88.25	4.84143	FALSE			TRUE
116	1	C09462	(-)-alpha-Hydrastine	JZUTXVTYJDCMDU-UHFFFAOYSA-N	C21H21NO6	0	3DMET:B02990|CAS:4370-85-8|CHEBI:126,33990|CHEMBL:CHEMBL1256868,CHEMBL1256919,CHEMBL1408680,CHEMBL1412842,CHEMBL1441048,CHEMBL462731,CHEMBL475536|FORMULA:C21H21NO6,C21H21NO6|KEGG:C09462,C13799|KNAPSACK:C00001867|LCSB_DB:C09462,C13799,cpd06357,cpd09621|NIKKAJI:J417.755J,J1.238.122K|PUBCHEM:11653,854044|PUBCHEMSQL:442247|	-87.54	4.44963	TRUE	alpha-Hydrastine	D-Beta-Hydrastine|(+)-beta-Hydrastine|AC1LCVIH|AC1OCU4P|AC1O6RNV|HYDRASTINE (1S,9R)|AC1LWMDL|(+)-Hydrastine|(1S,9R)-beta-Hydrastine|Isocoryne|d-Hydrastine|d-|A-Hydrastine|O-Methylcorftaline|O-Methylcorphthaline|1S,9R-HYDRASTINE|(-)--HYDRASTINE|(-)-alpha-Hydrastine|1R,9S-HYDRASTINE|AC1L9CHK|(?)-alpha-Hydrastine|(+/-)-beta-Hydrastine|HYDRASTINE|beta-Hydrastine|l-Hydrastine|(-)-Hydrastine|(-)-beta-H…	TRUE
117	1		(5R)-5-[(1S)-4,5-dimethoxy-1,3-dihydroisobenzofuran-1-yl]-4-methoxy-6-methyl-7,8-dihydro-5H-[1,3]dioxolo[4,5-g]isoquinoline	RZBCGAFLBBTOKI-UHFFFAOYSA-N	C22H25NO6	0	PUBCHEMSQL:18728259,91244627,9801059|	-73.24	4.98814	FALSE			TRUE
118	1		1-[(4-hydroxyphenyl)methyl]-1,2,3,4-tetrahydroisoquinolin-6-ol	MUPKTGPWHHYLQU-UHFFFAOYSA-N	C16H17NO2	0	PUBCHEMSQL:83358247,96973043,96973044|	4.9	1.99712	FALSE	1-[(4-hydroxyphenyl)methyl]-1,2,3,4-tetrahydroisoquinolin-6-ol	1,2,3,4-Tetrahydro-1alpha-(4-hydroxybenzyl)isoquinoline-6-ol	TRUE
119	1		1-[(4-hydroxyphenyl)methyl]-1,2,3,4-tetrahydroisoquinolin-7-ol	MIKCPYWDNYPWTR-UHFFFAOYSA-N	C16H17NO2	0	PUBCHEMSQL:83359240,96975149,96975150|	4.9	1.99712	FALSE	1-[(4-hydroxyphenyl)methyl]-1,2,3,4-tetrahydroisoquinolin-7-ol		TRUE
120	1		1-benzyl-1,2,3,4-tetrahydroisoquinoline-6,7-diol|1-(phenylmethyl)-1,2,3,4-tetrahydroisoquinoline-6,7-diol	GGGSEBXTKMTNBW-UHFFFAOYSA-N	C16H17NO2	0	CHEMBL:CHEMBL298285|PUBCHEMSQL:177511,7334648,7334649,7334650,7334651|	4.9	1.99712	FALSE	1-benzyl-1,2,3,4-tetrahydroisoquinoline-6,7-diol	1-(phenylmethyl)-1,2,3,4-tetrahydroisoquinoline-6,7-diol|AC1OKDIL|1alpha-Benzyl-1,2,3,4-tetrahydroisoquinoline-6,7-diol|AC1OKDIJ|AC1OKDIH|AC1OKDIF|1-Benzyl-6,7-dihydroxy-1,2,3,4-tetrahydroisoquinoline|1-benzyl-1,2,3,4-tetrahydroisoquinoline-6,7-diol|GGGSEBXTKMTNBW-UHFFFAOYSA-N|dl-1-Benzo-6,7-dihydroxy-1,2,3,4-tetrahydroisoquinoline|1,2,3,4-Tetrahydro-1-benzylisoquinoline-6,7-diol|1-Benzyl-1,2,3,4…	TRUE
121	1		4-[(6-methoxy-1,2,3,4-tetrahydroisoquinolin-1-yl)methyl]phenol	FANGFMHYYUHHDD-UHFFFAOYSA-N	C17H19NO2	0	PUBCHEMSQL:12950737,96977661,96977662|	19.55	2.02958	FALSE	4-[(6-methoxy-1,2,3,4-tetrahydroisoquinolin-1-yl)methyl]phenol	(S)-1,2,3,4-Tetrahydro-1-[(4-hydroxyphenyl)methyl]-6-methoxyisoquinoline	TRUE
122	1		1-benzyl-6-methoxy-1,2,3,4-tetrahydroisoquinolin-7-ol|6-methoxy-1-(phenylmethyl)-1,2,3,4-tetrahydroisoquinolin-7-ol	DEXYHUSGCBRSQF-UHFFFAOYSA-N	C17H19NO2	0	PUBCHEMSQL:2752250,7055253,7055254,7055255,7055256|	19.55	2.02958	FALSE	1-benzyl-6-methoxy-1,2,3,4-tetrahydroisoquinolin-7-ol	6-methoxy-1-(phenylmethyl)-1,2,3,4-tetrahydroisoquinolin-7-ol|AC1OEEYV|AC1OEEYS|AC1OEEYP|AC1OEEYM|AC1MBKQP|1-benzyl-6-methoxy-1,2,3,4-tetrahydroisoquinolin-7-ol|AC1MBKQP|1-benzyl-6-methoxy-1,2,3,4-tetrahydroisoquinolin-7-ol|AC1OEEYM|AC1OEEYP|AC1OEEYS|AC1OEEYV	TRUE
123	1		4-[(6-methoxy-2-methyl-3,4-dihydro-1H-isoquinolin-1-yl)methyl]phenol	OYTAXKRUPJRUCW-UHFFFAOYSA-N	C18H21NO2	0	PUBCHEMSQL:23440785|	31.82	2.06216	FALSE	4-[(6-methoxy-2-methyl-3,4-dihydro-1H-isoquinolin-1-yl)methyl]phenol		TRUE
124	1		1-benzyl-6-methoxy-2-methyl-3,4-dihydro-1H-isoquinolin-7-ol|6-methoxy-2-methyl-1-(phenylmethyl)-3,4-dihydro-1H-isoquinolin-7-ol	TXBIVOUMLHWHLV-UHFFFAOYSA-N	C18H21NO2	0	PUBCHEMSQL:4489666,5459860|	31.82	2.06216	FALSE	1-benzyl-6-methoxy-2-methyl-3,4-dihydro-1H-isoquinolin-7-ol	6-methoxy-2-methyl-1-(phenylmethyl)-3,4-dihydro-1H-isoquinolin-7-ol|AC1NUSGM|1-benzyl-6-methoxy-2-methyl-3,4-dihydro-1H-isoquinolin-7-ol|1-benzyl-6-methoxy-2-methyl-3,4-dihydro-1H-isoquinolin-7-ol|AC1NUSGM	TRUE
125	1		(1R)-1-[(3-hydroxyphenyl)methyl]-6-methoxy-2-methyl-3,4-dihydro-1H-isoquinolin-7-ol	SHWPEIHPZQIGDT-UHFFFAOYSA-N	C18H21NO3	0	PUBCHEMSQL:10357384,639011|	-7.66	2.17343	FALSE	(1R)-1-[(3-hydroxyphenyl)methyl]-6-methoxy-2-methyl-3,4-dihydro-1H-isoquinolin-7-ol	AC1LCXKD	TRUE
126	1		2-methoxy-5-[[(1R)-6-methoxy-2-methyl-3,4-dihydro-1H-isoquinolin-1-yl]methyl]phenol	BNUZUOWRDKPBQR-UHFFFAOYSA-N	C19H23NO3	0	PUBCHEMSQL:50917577,50917750,68391288|	6.99	2.288	FALSE	2-methoxy-5-[[(1R)-6-methoxy-2-methyl-3,4-dihydro-1H-isoquinolin-1-yl]methyl]phenol		TRUE
127	1		(1R)-6-methoxy-1-[(4-methoxyphenyl)methyl]-2-methyl-3,4-dihydro-1H-isoquinolin-7-ol	DLDZDBDYUZLISX-UHFFFAOYSA-N	C19H23NO3	0	CHEMBL:CHEMBL451987|PUBCHEMSQL:131858197,177088,21149356,26087913,3014795|	6.99	2.288	FALSE	N-Demethylcolletine	N-Demethylcolletine|R-N-Demethylcollettine|(-)-N-Demethylcolletine|(S)-1,2,3,4-Tetrahydro-6-methoxy-1-((4-methoxyphenyl)methyl)-2-methyl-7-isoquinolinol|12-O-methyl-N'-methylcoclaurine|1,2,3,4-Tetrahydro-1-(4-methoxybenzyl)-6-methoxy-2-methylisoquinoline-7-ol|6-methoxy-1-[(4-methoxyphenyl)methyl]-2-methyl-3,4-dihydro-1H-isoquinolin-7-ol	TRUE
128	1		(13aR)-3,10-dimethoxy-6,8,13,13a-tetrahydro-5H-isoquinolino[2,1-b]isoquinolin-9-ol	XCDDIFMPDUXHNY-UHFFFAOYSA-N	C19H21NO3	0	PUBCHEMSQL:118001197,118001202,118585277|	5.1	3.28683	FALSE			TRUE
129	1		3,9,10-trimethoxy-6,8,13,13a-tetrahydro-5H-isoquinolino[2,1-b]isoquinoline	UPXYTXFSZSYUNV-UHFFFAOYSA-N	C20H23NO3	0	PUBCHEMSQL:209426|	19.75	3.41747	FALSE	3,9,10-Trimethoxyberbine	3,9,10-Trimethoxyberbine|3,9,10-Trimethoxyberbine [French]	TRUE
130	1		(1R)-7-hydroxy-1-[(4-hydroxyphenyl)methyl]-1,2,3,4-tetrahydroisoquinoline-6-carboxylic acid	XMEYOMPSGBIJJE-UHFFFAOYSA-N	C17H17NO4	0	PUBCHEMSQL:96065892,96065893|	-77.73	2.11709	FALSE	(1R)-7-hydroxy-1-[(4-hydroxyphenyl)methyl]-1,2,3,4-tetrahydroisoquinoline-6-carboxylic acid		TRUE
131	1		9-hydroxy-3,10-dimethoxy-6,8,13,13a-tetrahydro-5H-isoquinolino[2,1-b]isoquinoline-2-carboxylic acid	CYZLWVYSQNYDJQ-UHFFFAOYSA-N	C20H21NO5	0	PUBCHEMSQL:58033335|	-77.53	3.37305	FALSE	9-hydroxy-3,10-dimethoxy-6,8,13,13a-tetrahydro-5H-isoquinolino[2,1-b]isoquinoline-2-carboxylic acid		TRUE
132	1		1-[(4-hydroxyphenoxy)methyl]-1,2,3,4-tetrahydroisoquinoline-6,7-diol	WJUWNWIFPXRNPN-UHFFFAOYSA-N	C16H17NO4	0	PUBCHEMSQL:12773916|	-57.78	2.15823	FALSE	1-[(4-hydroxyphenoxy)methyl]-1,2,3,4-tetrahydroisoquinoline-6,7-diol		TRUE
133	1		2,3,4,6,7,12b-hexahydro-1H-[1,3]benzodioxolo[6,5-a]quinolizine-2,3-dicarboxylic acid dimethyl ester	FCFHJJYTYOPPEM-UHFFFAOYSA-N	C20H21NO5	0	CHEMBL:CHEMBL11697|PUBCHEMSQL:101080352,11279702,21589012,328042|			FALSE	4H-Berberine N-oxide	4H-Berberine N-oxide|trans-Canadine-N-oxide|Tetrahydroberberine N-oxide|FCFHJJYTYOPPEM-UHFFFAOYSA-N|4H-Berberine N-oxide|trans-Canadine-N-oxide|Tetrahydroberberine N-oxide|FCFHJJYTYOPPEM-UHFFFAOYSA-N	TRUE
134	1		6,7-dimethoxy-3-[(5R)-4-methoxy-6-methyl-6-oxido-7,8-dihydro-5H-[1,3]dioxolo[4,5-g]isoquinolin-6-ium-5-yl]-3H-isobenzofuran-1-one	HFGDOEGDRDVXPX-UHFFFAOYSA-N	C22H23NO8	0	PUBCHEMSQL:13996815,13996816,15813,41058,419988,92171174,92171175|			FALSE	Noscapine N-Oxide	Noscapine N-Oxide|Narcotine N-oxide|AC1L9IST|l-alpha-Narcotine N-oxide|l-beta-Narcotine N-oxide|Noscapine N-Oxide|Narcotine N-oxide|l-beta-Narcotine N-oxide|l-alpha-Narcotine N-oxide|Noscapine N-Oxide|AC1L9IST|Noscapine N-Oxide	TRUE
135	1		1-[(4-hydroxyphenyl)methyl]-6-methoxy-2-methyl-2-oxido-3,4-dihydro-1H-isoquinolin-2-ium-7-ol	KVSLFKRSBHIWMO-UHFFFAOYSA-N	C18H21NO4	0	CHEMBL:CHEMBL1388887|PUBCHEMSQL:13895168|			FALSE	1-[(4-hydroxyphenyl)methyl]-6-methoxy-2-methyl-2-oxido-3,4-dihydro-1H-isoquinolin-2-ium-7-ol	dl-Coclaurine N-oxide	TRUE
136	1		1-[(3-hydroxy-4-methoxyphenyl)methyl]-6-methoxy-2-methyl-2-oxido-3,4-dihydro-1H-isoquinolin-2-ium-7-ol|1-[(3-hydroxy-4-methoxy-phenyl)methyl]-6-methoxy-2-methyl-2-oxido-3,4-dihydro-1H-isoquinolin-2-ium-7-ol	JLMWCKYUUMRSRK-UHFFFAOYSA-N	C19H23NO5	0	CHEMBL:CHEMBL1402907|PUBCHEMSQL:13020031,13020032,16215791,16215909|			FALSE	1-[(3-hydroxy-4-methoxyphenyl)methyl]-6-methoxy-2-methyl-2-oxido-3,4-dihydro-1H-isoquinolin-2-ium-7-ol	1-[(3-hydroxy-4-methoxy-phenyl)methyl]-6-methoxy-2-methyl-2-oxido-3,4-dihydro-1H-isoquinolin-2-ium-7-ol|Reticuline N-oxide	TRUE
137	1		(13aS)-3,9,10-trimethoxy-7-oxido-6,8,13,13a-tetrahydro-5H-isoquinolino[2,1-b]isoquinolin-7-ium-2-ol	JRGGSWDRHGTQSF-UHFFFAOYSA-N	C20H23NO5	0	PUBCHEMSQL:101005288,10360968|			FALSE	(?)-trans-Isocorypalmine N-oxide	(?)-trans-Isocorypalmine N-oxide	TRUE
138	1	C00132	Methanol	OKKJLVBELUTLKV-UHFFFAOYSA-N	CH4O	0	3DMET:B01170|CAS:67-56-1|CHEBI:17790|CHEMBL:CHEMBL14688|FORMULA:CH4O|KEGG:C00132|LCSB_DB:C00132,cpd00116,D02309,HMDB0001875,METOH,MNXM157|NIKKAJI:J2.364G|PUBCHEM:3432|PUBCHEMSQL:887|	-41.9	0.5	TRUE	Methanol		FALSE
139	1	C21370	(S)-Nandinine	PQECCKIOFCWGRJ-UHFFFAOYSA-N	C19H19NO4	0	CHEBI:132749|CHEMBL:CHEMBL2314732,CHEMBL2314733,CHEMBL2314746|FORMULA:C19H19NO4|KEGG:C21370|LCSB_DB:C21370,CPD-16783|PUBCHEM:319902600|	-36.41	4.55734	TRUE	Nandinine	R-(+)-Tetrahydroberberrubine|Nandinine, L-|Nandinine L-form [MI]|(R)-Tetrahydroberberrubine|UNII-QBN8KZ3C3X component PQECCKIOFCWGRJ-OAHLLOKOSA-N|Nandinine|(S)-nandinine|(+)-Nandinin|S-Tetrahydroberberrubine|(+)-Tetrahydroberberrubine|10-Methoxy-2,3-(methylenedioxy)berbin-9-ol|Nandinine [MI]|(+)-nandinine|UNII-QBN8KZ3C3X component PQECCKIOFCWGRJ-HNNXBMFYSA-N|(RS)-Nandinine|Nandinine, DL-|Tetrahyd…	TRUE
140	1		1-(4-methoxyphenyl)-2-[6-[2-(4-methoxyphenyl)-2-oxoethyl]-1-methyl-2-piperidinyl]ethanone	TUTLRKKYUXPDGN-UHFFFAOYSA-N	C19H19NO4	0	CHEMBL:CHEMBL1330951,CHEMBL1457510,CHEMBL2334880|PUBCHEMSQL:276137,3246443,36791366|	-36.41	4.55734	FALSE	Hydroberberubin	Hydroberberubin|AC1MMYIF	TRUE
141	1		5-[4-[4-[5-methyl-4-[2-(1-pyrrolidinyl)ethyl]-2-oxazolyl]phenyl]phenyl]-2-thiophenecarbonitrile	BVZAZEKCBCUWRB-UHFFFAOYSA-N	C20H21NO4	0	PUBCHEMSQL:101642652,11655084|			FALSE	5-[4-[4-[5-methyl-4-[2-(1-pyrrolidinyl)ethyl]-2-oxazolyl]phenyl]phenyl]-2-thiophenecarbonitrile		TRUE
142	1	C00033	Acetate	QTBSBXVTEAMEQO-UHFFFAOYSA-N	C2H4O2	0	3DMET:B00009|CAS:64-19-7,127-08-2|CHEBI:15366,32029,15366 30089|CHEMBL:CHEMBL539|FORMULA:C2H4O2,C2H4O2|KEGG:C00033,C12554|KNAPSACK:C00001176|LCSB_DB:ACET,C00033,cpd00029,D00010,DB03166,DB04184,EXPT00423,GLYOX,HMDB0000042,HS,MNXM26|NIKKAJI:J2.355H,J2.516J|PUBCHEM:3335,582944|PUBCHEMSQL:134081558,134081802,136722661,176|	-88.29	0.5	TRUE	Acetate		FALSE
143	1		(3S)-7-hydroxy-6-methoxy-3-[(5R)-4-methoxy-6-methyl-7,8-dihydro-5H-[1,3]dioxolo[4,5-g]isoquinolin-5-yl]-3H-isobenzofuran-1-one	ICGJAAVPMLXDHF-UHFFFAOYSA-N	C21H21NO7	0	CHEMBL:CHEMBL224797|PUBCHEMSQL:11372950,11524135,90709394,91176754|	-127.02	4.49041	FALSE		ICGJAAVPMLXDHF-AEFFLSMTSA-N|5'-O-Demethylnarcotine|ICGJAAVPMLXDHF-AEFFLSMTSA-N|5'-O-Demethylnarcotine	TRUE
144	1		6-hydroxy-7-methoxy-3-(4-methoxy-6-methyl-7,8-dihydro-5H-[1,3]dioxolo[4,5-g]isoquinolin-5-yl)-3H-isobenzofuran-1-one	ZVVDUSONGUODLU-UHFFFAOYSA-N	C21H21NO7	0	PUBCHEMSQL:18728260,60060179,91590357|	-127.02	4.49041	FALSE			TRUE
145	1		1-[(4-hydroxyphenyl)methyl]-2-methyl-3,4-dihydro-1H-isoquinoline-6,7-diol	IIOUIJTYVIHHEI-UHFFFAOYSA-N	C17H19NO3	0	PUBCHEMSQL:101918790,10589195,11426154|	-22.31	2.14501	FALSE	1-[(4-hydroxyphenyl)methyl]-2-methyl-3,4-dihydro-1H-isoquinoline-6,7-diol	IIOUIJTYVIHHEI-UHFFFAOYSA-	TRUE
146	1	C12327	Laudanosoline	VHRSWCTVFBWHKE-UHFFFAOYSA-N	C17H19NO4	0	CAS:485-33-6|CHEBI:31764|CHEMBL:CHEMBL192796,CHEMBL19844|FORMULA:C17H19NO4|KEGG:C12327|LCSB_DB:C12327,CPD-21518,cpd09098|NIKKAJI:J182.227F|PUBCHEM:582717|PUBCHEMSQL:92716|	-61.79	2.31778	TRUE	Laudanosoline	(R)-laudanosoline|AC1OCJPH|(R)-N-methylnorlaudanosoline|(R)-N-methylntetrahydropapaveroline|(S)-laudanosoline|AC1OCJPF|(S)-N-methylnorlaudanosoline|(S)-N-methylntetrahydropapaveroline|AC1L3OOV|AC1Q7ACB|Laudanosoline|(R,S)-Laudanosoline|1-(3,4-dihydroxybenzyl)-2-methyl-1,2,3,4-tetrahydroisoquinoline-6,7-diol|1-[(3,4-dihydroxyphenyl)methyl]-2-methyl-3,4-dihydro-1H-isoquinoline-6,7-diol|AC1L3OOS|AC1…	TRUE
147	1		1-[(3-hydroxy-4-methoxyphenyl)methyl]-2-methyl-3,4-dihydro-1H-isoquinoline-6,7-diol|1-[(3-hydroxy-4-methoxy-phenyl)methyl]-2-methyl-3,4-dihydro-1H-isoquinoline-6,7-diol	HNZXQEFQDFGSPN-UHFFFAOYSA-N	C18H21NO4	0	PUBCHEMSQL:101542960,11718909|	-47.14	2.33732	FALSE	1-[(3-hydroxy-4-methoxyphenyl)methyl]-2-methyl-3,4-dihydro-1H-isoquinoline-6,7-diol	1-[(3-hydroxy-4-methoxy-phenyl)methyl]-2-methyl-3,4-dihydro-1H-isoquinoline-6,7-diol|(1S)-1-(3-Hydroxy-4-methoxybenzyl)-2-methyl-6,7-dihydroxy-1,2,3,4-tetrahydroisoquinoline|(R,S)-4'-O-Methyl laudanosoline	TRUE
148	1		10-methoxy-6,8,13,13a-tetrahydro-5H-isoquinolino[2,1-b]isoquinoline-2,3,9-triol	WDZUKYLSGVBAHN-UHFFFAOYSA-N	C18H19NO4	0	PUBCHEMSQL:90899701|	-49.03	3.30144	FALSE			TRUE
149	1		9,10-dimethoxy-6,8,13,13a-tetrahydro-5H-isoquinolino[2,1-b]isoquinoline-2,3-diol	HNESGTKRCNCDKX-UHFFFAOYSA-N	C19H21NO4	0	CHEMBL:CHEMBL2314747|PUBCHEMSQL:12269810|	-34.38	3.36974	FALSE			TRUE
150	1		3,9-dimethoxy-6,8,13,13a-tetrahydro-5H-isoquinolino[2,1-b]isoquinoline-2,10-diol	JKPISQIIWUONPB-UHFFFAOYSA-N	C19H21NO4	0	CHEMBL:CHEMBL2334890,CHEMBL487387,CHEMBL595489|PUBCHEMSQL:12442999,51382581,51382582,5290,6917970|	-34.38	3.36974	FALSE	Stepholidine	(+)-Stepholidine|D,L-Stepholidine|stepholidine|l-2,10-Dihydroxy-3,9-dimethyloxytetrahydropseudoberberine|l-Stepholidine|(-)-Stepholidine|S-Stepholidine|L-(S)-Stepholidine|l-SPD|AC1OCEV4|(+)-Stepholidine|D,L-Stepholidine|stepholidine|l-2,10-Dihydroxy-3,9-dimethyloxytetrahydropseudoberberine|l-Stepholidine|(-)-Stepholidine|stepholidine|S-Stepholidine|l-2,10-Dihydroxy-3,9-dimethyloxytetrahydropseudo…	TRUE
151	1		(1R)-1-[[4-hydroxy-3-[[(1R)-1-[(4-hydroxyphenyl)methyl]-6-methoxy-2-methyl-3,4-dihydro-1H-isoquinolin-7-yl]oxy]phenyl]methyl]-6-methoxy-2-methyl-3,4-dihydro-1H-isoquinolin-7-ol	LGVYPRNEMBNCBW-UHFFFAOYSA-N	C36H40N2O6	0	PUBCHEMSQL:53493286,76046684|	5	4.56268	FALSE			FALSE
152	1		1-[[3-hydroxy-4-[[1-[(4-hydroxyphenyl)methyl]-6-methoxy-2-methyl-3,4-dihydro-1H-isoquinolin-7-yl]oxy]phenyl]methyl]-6-methoxy-2-methyl-3,4-dihydro-1H-isoquinolin-7-ol	MXVKZTHARDQLEC-UHFFFAOYSA-N	C36H40N2O6	0	PUBCHEMSQL:102145797|	5	4.56268	FALSE	1-[[3-hydroxy-4-[[1-[(4-hydroxyphenyl)methyl]-6-methoxy-2-methyl-3,4-dihydro-1H-isoquinolin-7-yl]oxy]phenyl]methyl]-6-methoxy-2-methyl-3,4-dihydro-1H-isoquinolin-7-ol		FALSE
153	1	C15522	4a-Hydroxytetrahydrobiopterin	KJKIEFUPAPPGBC-UHFFFAOYSA-N	C9H15N5O4	0	CHEBI:15642,15374|FORMULA:C9H15N5O4|KEGG:C15522|LCSB_DB:C15522,CPD-5881,cpd03897,cpd24598,HMDB0002281,MNXM380|NIKKAJI:J2.794.818I|PUBCHEM:17396514|PUBCHEMSQL:135476770,135476778,135582351,136694594,136775489,136825606,136896010,46173804|	-92.82	3.61905	TRUE	4a-Hydroxytetrahydrobiopterin		FALSE
154	1	C17591	(S)-Corytuberine	YUIOZLLGWIGYJY-UHFFFAOYSA-N	C19H21NO4	0	CHEBI:81200|FORMULA:C19H21NO4|KEGG:C17591|KNAPSACK:C00025655|NIKKAJI:J6.577C|PUBCHEM:96023936|			TRUE	Corytuberine	Corytuberine|(S)-corytuberine|(+)-CORYTUBERINE|AC1L4NQD|AC1Q7AYC	TRUE
155	1	C05179	Salutaridine	GVTRUVGBZQJVTF-UHFFFAOYSA-N	C19H21NO4	0	3DMET:B01822|CAS:1936-18-1|CHEBI:17225|CHEMBL:CHEMBL402782,CHEMBL404097|FORMULA:C19H21NO4|KEGG:C05179|KNAPSACK:C00001916|LCSB_DB:C05179,cpd03084,MNXM2280,SALUTARIDINE|NIKKAJI:J7.824G|PUBCHEM:7590|PUBCHEMSQL:5408233|			TRUE	Salutaridine	salutaridine cation|salutaridine(1+)|salutaridinium cation|salutaridinium(1+)|Salutaridine|Sinoacutine|(-)-salutaridine|Sinoacutin|4-Hydroxy-3,6-dimethoxy-17-methyl-5,6,8,14-tetradehydromorphinan-7-one|(-)-Sinoacutine|(+)-salutaridine|GVTRUVGBZQJVTF-YJYMSZOUSA-N|UNII-7UOY4F98SF|Salutaridine, (-)-|AC1LGHEJ|AC1LCDO8|GVTRUVGBZQJVTF-UHFFFAOYSA-N|Salutaridine|Sinoacutine|(-)-salutaridine|Sinoacutin|(-…	TRUE
156	1		4-[(6-methyl-7,8-dihydro-5H-[1,3]dioxolo[4,5-g]isoquinolin-5-yl)methyl]phenol	VTOOEPLHEDZMBL-UHFFFAOYSA-N	C18H19NO3	0	PUBCHEMSQL:22294346,605463|	-9.69	3.35846	FALSE	Cinnamolaurine	Cinnamolaurine|UNII-44TZL4WCVS|44TZL4WCVS|VTOOEPLHEDZMBL-MRXNPFEDSA-N|AC1LCRJR|Cinnamolaurine|UNII-44TZL4WCVS|VTOOEPLHEDZMBL-MRXNPFEDSA-N|AC1LCRJR	TRUE
157	1		4-[(6-methyl-7,8-dihydro-5H-[1,3]dioxolo[4,5-g]isoquinolin-5-yl)methyl]benzene-1,2-diol	LOIAQIPKAAOLEF-UHFFFAOYSA-N	C18H19NO4	0	PUBCHEMSQL:101872781|	-49.17	3.40513	FALSE	1,2,3,4-Tetrahydro-1-[(3,4-dihydroxyphenyl)methyl]-2-methyl-6,7-(methylenedioxy)isoquinoline	1,2,3,4-Tetrahydro-1-[(3,4-dihydroxyphenyl)methyl]-2-methyl-6,7-(methylenedioxy)isoquinoline	TRUE
158	1	C05174	(S)-Cheilanthifoline	FVXCQULKSPVRPK-UHFFFAOYSA-N	C19H19NO4	0	3DMET:B01818|CAS:483-44-3|CHEBI:16233|CHEMBL:CHEMBL1209678|FORMULA:C19H19NO4|KEGG:C05174|KNAPSACK:C00026087|LCSB_DB:C05174,cpd03079,MNXM1968,S-CHEILANTHIFOLINE|NIKKAJI:J12.996H|PUBCHEM:7585|PUBCHEMSQL:440582|	-36.41	4.55734	TRUE	Cheilanthifoline	Cheilanthifoline|Chelianthifoline|(S)-Cheilanthifoline|(S)-Cheilanthifoline|Cheilanthifoline	TRUE
159	1		2,9,10-trimethoxy-6,8,13,13a-tetrahydro-5H-isoquinolino[2,1-b]isoquinolin-3-ol	BMCZTYDZHNTKPR-UHFFFAOYSA-N	C20H23NO4	0	CHEMBL:CHEMBL2334885,CHEMBL2334886|PUBCHEMSQL:11186895,12304090,185605,21115137|	-19.73	3.49275	FALSE	Corypalmine	(+)-Corypalmine|Corypalmine|dl-Tetrahydrojatrorrhizine|Tetrahydrojateorrhizine|D-Tetrahydrojatrorrhizine|Corypalmine D-form [MI]|UNII-60ZPV7979L component BMCZTYDZHNTKPR-MRXNPFEDSA-N|Discretinine|(?)-Corypalmine|UNII-60ZPV7979L component BMCZTYDZHNTKPR-INIZCTEOSA-N|Tetrahydrojatrorrhizine|( inverted exclamation markA)-Corypalmine|dl-Corypalmine|BMCZTYDZHNTKPR-UHFFFAOYSA-N|Corypalmine|Discretinine…	TRUE
160	1		(7R,13aS)-3,9,10-trimethoxy-7-methyl-6,8,13,13a-tetrahydro-5H-isoquinolino[2,1-b]isoquinolin-7-ium-2-ol	SXSWKAREZLTMEN-UHFFFAOYSA-N	C21H26NO4	1	PUBCHEMSQL:15378248,5319782|			FALSE	(?)-trans-N-Methylisocorypalmine	(?)-trans-N-Methylisocorypalmine|AC1NSYLM	TRUE
161	1		UID:790163808	OZRXSATYYHTYDB-UHFFFAOYSA-N	C22H26NO6	1	PUBCHEMSQL:101995730|			FALSE			TRUE
162	1	C21591	3-O-Acetylpapaveroxine	JUUOWVIBIPDOSQ-UHFFFAOYSA-N	C24H27NO8	0	FORMULA:C24H27NO8,C24H27NO8|KEGG:C21591,A00010|LCSB_DB:C21591,CPD-14832|PUBCHEM:340125651|PUBCHEMSQL:134820313,14106960|	-150.12	3.852	TRUE	3-O-Acetylpapaveroxine	3-O-Acetylpapaveroxine|3-O-aceylpapaveroxine	TRUE
163	1		1-[(4-hydroxyphenyl)methyl]-7-methoxy-1,2,3,4-tetrahydroisoquinolin-6-ol	HDQFMSLXNCGZDJ-UHFFFAOYSA-N	C17H19NO3	0	PUBCHEMSQL:12310854,601299|	-19.93	2.14254	FALSE	1-[(4-hydroxyphenyl)methyl]-7-methoxy-1,2,3,4-tetrahydroisoquinolin-6-ol	(S)-isococlaurine|AC1LCJEK|HDQFMSLXNCGZDJ-UHFFFAOYSA-N|1-(4-Hydroxybenzyl)-7-methoxy-1,2,3,4-tetrahydro-6-isoquinolinol #|1-[(4-hydroxyphenyl)methyl]-7-methoxy-1,2,3,4-tetrahydroisoquinolin-6-ol|(S)-1,2,3,4-Tetrahydro-1-[(4-hydroxyphenyl)methyl]-7-methoxyisoquinoline-6-ol|(S)-1,2,3,4-Tetrahydro-1-[(4-hydroxyphenyl)methyl]-7-methoxyisoquinoline-6-ol|AC1LCJEK|HDQFMSLXNCGZDJ-UHFFFAOYSA-N|1-[(4-hydro…	TRUE
164	1		(1S)-1-[(4-methoxyphenyl)methyl]-1,2,3,4-tetrahydroisoquinoline-6,7-diol	FWQAUIPLDHTNCB-UHFFFAOYSA-N	C17H19NO3	0	PUBCHEMSQL:69599671,77690621,97680261|	-19.93	2.14254	FALSE			TRUE
165	1		4-[(6,7-dimethoxy-1,2,3,4-tetrahydroisoquinolin-1-yl)methyl]phenol	NKBBUUNAVOMVER-UHFFFAOYSA-N	C18H21NO3	0	CHEMBL:CHEMBL453038,CHEMBL510363|PUBCHEMSQL:317405,5221909,6995725,6995726,6999735,6999736|	-5.28	2.25342	FALSE	Norarmepavine	Norarmepavine|L-(-)-N-norarmepavine|AC1ODYMB|4-[[(1,2,3,4-Tetrahydro-6,7-dimethoxyisoquinolin)-1beta-yl]methyl]phenol|AC1ODYM8|AC1NQHTA|1-(4-Hydroxybenzyl)-6,7-dimethoxy-1,2,3,4-tetrahydroisoquinoline-2-ium|4-[(6,7-dimethoxy-1,2,3,4-tetrahydroisoquinolin-2-ium-1-yl)methyl]phenol|dl-N-Norarmepavine|NKBBUUNAVOMVER-UHFFFAOYSA-N|4-[(6,7-dimethoxy-1,2,3,4-tetrahydroisoquinolin-1-yl)methyl]phenol|Isoqu…	TRUE
166	1		6-methoxy-1-[(4-methoxyphenyl)methyl]-1,2,3,4-tetrahydroisoquinolin-7-ol	XIEZJSPLHXEHSK-UHFFFAOYSA-N	C18H21NO3	0	CHEMBL:CHEMBL451723|PUBCHEMSQL:10424830,24944443,487554|	-5.28	2.25342	FALSE	6-methoxy-1-[(4-methoxyphenyl)methyl]-1,2,3,4-tetrahydroisoquinolin-7-ol	6-methoxy-1-[(4-methoxyphenyl)methyl]-1,2,3,4-tetrahydroisoquinolin-7-ol|12-O-methylcoclaurine|AC1LAGCM|(+)-4'-O-Methylcoclaurine|6-methoxy-1-(4-methoxybenzyl)-1,2,3,4-tetrahydroisoquinolin-7-ol|7-Isoquinolinol, 1,2,3,4-tetrahydro-6-methoxy-1-[(4-methoxyphenyl)methyl]-	TRUE
167	1	C09342	Armepavine	ZBKFZIUKXTWQTP-UHFFFAOYSA-N	C19H23NO3	0	3DMET:B02879|CAS:524-20-9|CHEBI:2826|CHEMBL:CHEMBL1186477,CHEMBL1186510,CHEMBL451722|FORMULA:C19H23NO3|KEGG:C09342|KNAPSACK:C00001810|LCSB_DB:C09342,cpd06237|NIKKAJI:J869.385D|PUBCHEM:11533|PUBCHEMSQL:442169|	6.99	2.288	TRUE	Armepavine	AC1OCIHT|AC1OCIHR|UNII-28W0AOI5PG|1alphaH-Armepavine|(+)-Armepavine|L-(+)-Armepavine|S-(+)-Armepavine|AC1LE4QO|UNII-8A0GW472W3 component ZBKFZIUKXTWQTP-KRWDZBQOSA-N|Armepavine|R-Armepavine|(-)-Armepavine|Alkaloid D, from Evonymus europaea|Armepavine (8CI)|AC1L9CDK|UNII-8A0GW472W3 component ZBKFZIUKXTWQTP-QGZVFWFLSA-N|Evoeuropine|(+-)-Armepavine|4-[(6,7-dimethoxy-2-methyl-3,4-dihydro-1H-isoquinoli…	TRUE
168	1		(1S)-1-[(4-hydroxy-3-methoxyphenyl)methyl]-6-methoxy-2-methyl-3,4-dihydro-1H-isoquinolin-7-ol|(1S)-1-[(4-hydroxy-3-methoxy-phenyl)methyl]-6-methoxy-2-methyl-3,4-dihydro-1H-isoquinolin-7-ol	RUPUUZZJJXCDHS-UHFFFAOYSA-N	C19H23NO4	0	PUBCHEMSQL:101306759,14357385,14357386|	-32.49	2.43772	FALSE	Orientaline	(?)-Orientaline|1alpha-(3-Methoxy-4-hydroxybenzyl)-2-methyl-1,2,3,4-tetrahydro-6-methoxyisoquinoline-7-ol|Orientaline	TRUE
169	1	C09555	(-)-Laudanidine	MPYHGNAJOKCMAQ-UHFFFAOYSA-N	C20H25NO4	0	3DMET:B03076|CAS:301-21-3,85-64-3,3122-95-0|CHEBI:76105,76103|CHEMBL:CHEMBL1425007,CHEMBL251625|FORMULA:C20H25NO4,C20H25NO4,C20H25NO4|KEGG:C09555,C17592,C20712|KNAPSACK:C00001875,C00028453|LCSB_DB:C09555,C17592,C20712,CPD-15937,CPD-8924,cpd06450,cpd17712,HMDB0030211,MNXM5809|NIKKAJI:J8.629K,J358.586G|PUBCHEM:11746,96023937,254741181|PUBCHEMSQL:442304|	-17.84	2.60967	TRUE	Laudanidine	laudanine(1+)|1-(3-hydroxy-4-methoxybenzyl)-6,7-dimethoxy-2-methyl-1,2,3,4-tetrahydroisoquinolinium|(R)-laudanine|AC1OCQL1|(1R)-1-(3-hydroxy-4-methoxybenzyl)-6,7-dimethoxy-2-methyl-1,2,3,4-tetrahydroisoquinolinium|AC1OCQL0|(1S)-1-(3-hydroxy-4-methoxybenzyl)-6,7-dimethoxy-2-methyl-1,2,3,4-tetrahydroisoquinolinium|(S)-Laudanine|L-(+)-Laudanidine|(+)-Laudanidine|Laudanidine|1alphaH-Laudanidine|(+)-l…	TRUE
170	1		2,3,10-trimethoxy-6,8,13,13a-tetrahydro-5H-isoquinolino[2,1-b]isoquinolin-9-ol	DKBYSDUFSXFXMP-UHFFFAOYSA-N	C20H23NO4	0	CHEMBL:CHEMBL2314745,CHEMBL2334884,CHEMBL522746|LCSB_DB:CPD-20734|PUBCHEMSQL:11155278,11282465,453215,46185069,46185071|	-19.73	3.49275	TRUE	Tetrahydropalmatrubine	Tetrahydropalmatrubine|(S)-2-methylscoulerine|(S)-Tetrahydropalmatrubin|(S)-tetrahydropalmatrubine|(R)-Tetrahydropalmatrubine|AC1L9QTR|(-)-Tetrahydropalmatrubine|(1)-Tetrahydropalmatrubine|(R)-Tetrahydropalmatrubine|Tetrahydropalmatrubine|(S)-2-methylscoulerine|(S)-Tetrahydropalmatrubin|(S)-tetrahydropalmatrubine|AC1L9QTR|(-)-Tetrahydropalmatrubine|(1)-Tetrahydropalmatrubine	TRUE
171	1	C02890	Tetrahydropalmatine	AEQDJSLRWYMAQI-UHFFFAOYSA-N	C21H25NO4	0	3DMET:B01610|CAS:483-14-7|CHEBI:16563|CHEMBL:CHEMBL187892,CHEMBL2334889,CHEMBL487182|FORMULA:C21H25NO4|KEGG:C02890|KNAPSACK:C00025252|LCSB_DB:C02890,cpd01851,MNXM3369,Tetrahydropalmatine|NIKKAJI:J31.846I|PUBCHEM:5820|PUBCHEMSQL:72301|	-5.08	3.66494	TRUE	Tetrahydropalmatine	D-Tetrahydropalmatine|(+)-(R)-Tetrahydropalmatine|(+)-Tetrahydropalmatine|tetrahydropalmatine|(+)-Corydalis B|Rotundine|UNII-7BLG4NXS54|corydalis B|Tetrahydropalmatine, (+)-|Corydalis alkaloid B|Tetrahydropalmatine D-form [MI]|(R)-Tetrahydropalmatine|AC1LJ6RP|(+)-Tetrahydropalmatine Alkaloid|UNII-78F8583LNQ component AEQDJSLRWYMAQI-QGZVFWFLSA-N|l-Tetrahydropalmatine|(-)-Tetrahydropalmatine|(S)-Te…	TRUE
172	1		(3S)-6,7-dimethoxy-3-[(5R)-4-methoxy-6,6-dimethyl-7,8-dihydro-5H-[1,3]dioxolo[4,5-g]isoquinolin-6-ium-5-yl]-3H-isobenzofuran-1-one	KXIKZCTVXBQIAI-UHFFFAOYSA-N	C23H26NO7	1	CHEMBL:CHEMBL1181727,CHEMBL1185072|PUBCHEMSQL:11364937,13170610|			FALSE			TRUE
173	1	C16991	Magnocurarine	CLWOXNLVWMXBRD-UHFFFAOYSA-N	C19H24NO3	1	CAS:6801-40-7|CHEBI:80846|CHEMBL:CHEMBL1187634,CHEMBL1963333|FORMULA:C19H24NO3|KEGG:C16991|KNAPSACK:C00025937|LCSB_DB:C16991,cpd17262|NIKKAJI:J15.855K|PUBCHEM:96023477|PUBCHEMSQL:53266|			TRUE	Magnocurarine	Magnocurarine|AC1L1EKC	TRUE
174	1		4-[(7-hydroxy-6-methoxy-2,2-dimethyl-3,4-dihydro-1H-isoquinolin-2-ium-1-yl)methyl]benzene-1,2-diol	LRDONTYFFJMAIU-UHFFFAOYSA-N	C19H24NO4	1	CHEMBL:CHEMBL1963434|PUBCHEMSQL:57401239|			FALSE	1-(3,4-Dihydroxybenzyl)-2,2-dimethyl-6-methoxy-7-hydroxy-1,2,3,4-tetrahydroisoquinoline-2-ium	1-(3,4-Dihydroxybenzyl)-2,2-dimethyl-6-methoxy-7-hydroxy-1,2,3,4-tetrahydroisoquinoline-2-ium	TRUE
175	1	C21491	(S)-Tembetarine	ABSDACFLIMOXJY-UHFFFAOYSA-N	C20H26NO4	1	CAS:18446-73-6|FORMULA:C20H26NO4|KEGG:C21491|LCSB_DB:C21491,CPD-19771|PUBCHEM:333497474|PUBCHEMSQL:167718,4622630,826075|			TRUE	Tembetarine	Tembetarine|(S)-tembetarine|(+)-Tembetarine|(1s)-7-hydroxy-1-(3-hydroxy-4-methoxybenzyl)-6-methoxy-2,2-dimethyl-1,2,3,4-tetrahydroisoquinolinium|Isoquinolinium,1,2,3,4-tetrahydro-7-hydroxy-1-[(3-hydroxy-4-methoxyphenyl)methyl]-6-methoxy-2,2-dimethyl-,(1S)-|AC1NESYD|1-[(3-hydroxy-4-methoxyphenyl)methyl]-6-methoxy-2,2-dimethyl-3,4-dihydro-1H-isoquinolin-2-ium-7-ol|7-hydroxy-1-[(3-hydroxy-4-methoxyp…	TRUE
176	1		cyclanoline	LKLWVKCEYSPQHL-UHFFFAOYSA-N	C20H24NO4	1	CHEBI:76923|CHEMBL:CHEMBL2008127|PUBCHEMSQL:131707984|			FALSE	Cyclanoline		TRUE
177	1	C00100	Propanoyl-CoA	COA_COMPOUND	C24H40N7O17P3S	0	3DMET:B04632|CAS:317-66-8|CHEBI:15539,33184|FORMULA:C24H40N7O17P3S,C24H40N7O17P3S|KEGG:C00100,C02843|NIKKAJI:J1.695.704F|PUBCHEM:3400,5783|	-784.21	3.54855	TRUE	Propanoyl-CoA	propionyl-CoA|Propionyl coenzyme A|propionyl-coenzyme A|S-Propionylcoenzyme A|Propionyl CoA|S-propanoyl-CoA|propanoyl-coenzyme A|propanoyl-CoA|S-Propionyl-coenzym-A|S-propanoyl-coenzyme A|Coenzyme A, S-propanoate|QAQREVBBADEHPA-IEXPHMLFSA-N|3'-phosphoadenosine 5'-(3-{(3R)-3-hydroxy-2,2-dimethyl-4-oxo-4-[(3-oxo-3-{[2-(propanoylsulfanyl)ethyl]amino}propyl)amino]butyl} dihydrogen diphosphate)|n-Prop…	FALSE
178	1		(2R,3S,4S)-5-(4-amino-2-imino-7,8-dimethyl-10-benzo[g]pteridinyl)pentane-1,2,3,4-tetrol, sulfurous acid	LPKAAKHLNGEZJC-UHFFFAOYSA-N	C21H23NO4	0	CHEMBL:CHEMBL3138748|PUBCHEMSQL:101920504,102324193,12443378,12443379,12443380,191591|	-23.75	4.56569	FALSE	Talictricavine	(13S)-2,3-Methylenedioxy-9,10-dimethoxy-13alpha-methyl-5,8,13,13aalpha-tetrahydro-6H-dibenzo[a,g]quinolizine|Mesothalictricavine|thalictricavine|Talictricavine|(13R)-2,3-Methylenedioxy-9,10-dimethoxy-13beta-methyl-5,8,13,13aalpha-tetrahydro-6H-dibenzo[a,g]quinolizine|13-Methyltetrahydroberberine|Tetrahydroberberine methiodide|13-Methyltetrahydroberberine iodide|AC1L4STD|AC1Q6ZRW|6H-Dibenzo(a,g)qu…	TRUE
179	1		N'-(2,2-difluoroethenyl)-N-[(4-methylphenyl)-(1-pyrrolidinyl)methylidene]benzenecarboximidamide	AASYYPUSFKCGBB-UHFFFAOYSA-N	C21H23NO4	0	PUBCHEMSQL:11279643|	-23.75	4.56569	FALSE	N'-(2,2-difluoroethenyl)-N-[(4-methylphenyl)-(1-pyrrolidinyl)methylidene]benzenecarboximidamide		TRUE
180	1		UID:384326718	ACGQQUIRTLUVQG-UHFFFAOYSA-N	C21H23NO4	0	PUBCHEMSQL:57580957|	-20.14	4.61478	FALSE			TRUE
181	1		(4S,5S)-thiocane-4,5-diol	GZNCBZYICREQER-UHFFFAOYSA-N	C22H26NO4	1	CHEMBL:CHEMBL3139716|PUBCHEMSQL:101025778,101025779,102008480,102008481,21587571,21587572,21587573|			FALSE			TRUE
182	1		6-[2-(6-amino-2-pyridinyl)-1,2-bis(3-pyridinyl)ethyl]-2-pyridinamine	QEFMNEDYHHFZNB-UHFFFAOYSA-N	C22H26NO4	1	CHEMBL:CHEMBL206497|PUBCHEMSQL:11639244|			FALSE			TRUE
183	1		6,7-dimethoxy-3-(4-methoxy-6-methyl-7,8-dihydro-5H-[1,3]dioxolo[4,5-g]isoquinolin-5-yl)-4-methyl-3H-isobenzofuran-1-one	HLSZECNMXVRVLU-UHFFFAOYSA-N	C23H25NO7	0	PUBCHEMSQL:58592144|	-114	4.66426	FALSE			TRUE
184	1		(3S)-6,7-dimethoxy-3-[(5R)-4-methoxy-6,9-dimethyl-7,8-dihydro-5H-[1,3]dioxolo[4,5-g]isoquinolin-5-yl]-3H-isobenzofuran-1-one	UVSRVHUEWXARJU-UHFFFAOYSA-N	C23H25NO7	0	CHEMBL:CHEMBL3323241|PUBCHEMSQL:59479304,72303916,90859297|	-114	4.66426	FALSE			TRUE
185	1		3-(4-ethoxy-6-methyl-7,8-dihydro-5H-[1,3]dioxolo[4,5-g]isoquinolin-5-yl)-6,7-dimethoxy-3H-isobenzofuran-1-one	KNVBQUNHUHZXMT-UHFFFAOYSA-N	C23H25NO7	0	PUBCHEMSQL:102127375|	-110.75	4.59033	FALSE			TRUE
186	1		(1S)-6-ethoxy-1-[(4-hydroxyphenyl)methyl]-1,2,3,4-tetrahydroisoquinolin-7-ol	QNFOSIGAVGHRTN-UHFFFAOYSA-N	C18H21NO3	0	PUBCHEMSQL:97668642,97668643|	-18.31	2.14793	FALSE			TRUE
187	1		2-ethyl-1-[(4-hydroxyphenyl)methyl]-6-methoxy-3,4-dihydro-1H-isoquinolin-7-ol	MGZBRMPWTWHBTL-UHFFFAOYSA-N	C19H23NO3	0	CHEMBL:CHEMBL453293|PUBCHEMSQL:11109788|	-6.04	2.17874	FALSE	2-ethyl-1-[(4-hydroxyphenyl)methyl]-6-methoxy-3,4-dihydro-1H-isoquinolin-7-ol	N-ethylcoclaurine	TRUE
188	1		1-[(5-hydroxy-4-methoxy-2-methylphenyl)methyl]-6-methoxy-2-methyl-3,4-dihydro-1H-isoquinolin-7-ol|1-[(5-hydroxy-4-methoxy-2-methyl-phenyl)methyl]-6-methoxy-2-methyl-3,4-dihydro-1H-isoquinolin-7-ol	QUVFGCHAKYSDCC-UHFFFAOYSA-N	C20H25NO4	0	PUBCHEMSQL:606045|	-34.12	2.63094	FALSE	1-[(5-hydroxy-4-methoxy-2-methylphenyl)methyl]-6-methoxy-2-methyl-3,4-dihydro-1H-isoquinolin-7-ol	1-[(5-hydroxy-4-methoxy-2-methyl-phenyl)methyl]-6-methoxy-2-methyl-3,4-dihydro-1H-isoquinolin-7-ol|Reticuline, 6'-methyl|AC1LCSQC|QUVFGCHAKYSDCC-UHFFFAOYSA-N|1-(5-Hydroxy-4-methoxy-2-methylbenzyl)-6-methoxy-2-methyl-1,2,3,4-tetrahydro-7-isoquinolinol #|1-[(5-hydroxy-4-methoxy-2-methylphenyl)methyl]-6-methoxy-2-methyl-3,4-dihydro-1H-isoquinolin-7-ol	TRUE
189	1		(13S,13aR)-3,10-dimethoxy-13-methyl-6,8,13,13a-tetrahydro-5H-isoquinolino[2,1-b]isoquinoline-2,9-diol	HKVUWBXHZKLLHP-UHFFFAOYSA-N	C20H23NO4	0	PUBCHEMSQL:21768965,21768966|	-36.37	3.32177	FALSE			TRUE
190	1		3,9,10-trimethoxy-13-methyl-6,8,13,13a-tetrahydro-5H-isoquinolino[2,1-b]isoquinolin-2-ol	UABBYTGYXLXVNA-UHFFFAOYSA-N	C21H25NO4	0	PUBCHEMSQL:12310872,12310873|	-21.72	3.44993	FALSE	Isocorybulbine	Isocorybulbine|UNII-13DPT1YOCY|13DPT1YOCY|(+)-Isocorybulbine|Isocorybulbine [MI]|Isocorybulbine, (+)-|Isocorybulbine|UNII-13DPT1YOCY|(+)-Isocorybulbine|Isocorybulbine [MI]|Isocorybulbine, (+)-	TRUE
191	1	C00227	Acetyl phosphate	LIPOUNRJVLNBCD-UHFFFAOYSA-N	C2H5O5P	0	3DMET:B00063|CHEBI:15350|FORMULA:C2H5O5P|KEGG:C00227|KNAPSACK:C00019559|LCSB_DB:ACETYL-P,C00227,cpd00196,HMDB0001494,MNXM280|NIKKAJI:J37.490C|PUBCHEM:3527|PUBCHEMSQL:186|	-301.65	0.262682	TRUE	Acetyl phosphate		FALSE
192	1	C00332	Acetoacetyl-CoA	COA_COMPOUND	C25H40N7O18P3S	0	3DMET:B04671|CAS:1420-36-6|CHEBI:15345|FORMULA:C25H40N7O18P3S|KEGG:C00332|KNAPSACK:C00007269|NIKKAJI:J298.605A|PUBCHEM:3626|	-812.61	3.58037	TRUE	Acetoacetyl-CoA	acetoacetyl-CoA|Acetoacetyl coenzyme A|acetoacetyl-coenzyme a|3-acetoacetyl-CoA|Acetoacetyl coa|S-Acetoacetyl-CoA|S-Acetoacetylcoenzyme A|S-Acetoacetyl-coenzym A|S-acetoacetyl-coenzyme A|OJFDKHTZOUZBOS-CITAKDKDSA-N|acetoacetyl-S-CoA|S-[2-[3-[[(2R)-4-[[[(2R,3S,4R,5R)-5-(6-aminopurin-9-yl)-4-hydroxy-3-phosphonooxyoxolan-2-yl]methoxy-hydroxyphosphoryl]oxy-hydroxyphosphoryl]oxy-2-hydroxy-3,3-dimethyl…	FALSE
193	1		(3,9,10-trimethoxy-6,8,13,13a-tetrahydro-5H-isoquinolino[2,1-b]isoquinolin-2-yl) acetate|acetic acid (3,9,10-trimethoxy-6,8,13,13a-tetrahydro-5H-isoquinolino[2,1-b]isoquinolin-2-yl) ester	LVWFVWHIYYBSHQ-UHFFFAOYSA-N	C22H25NO5	0	PUBCHEMSQL:89454422|	-57.18	3.5277	FALSE			TRUE
194	1		(2S,3R,4S,5S,6R)-2-[4-[[(1R)-6,7-dihydroxy-1,2,3,4-tetrahydroisoquinolin-1-yl]methyl]phenoxy]-6-(hydroxymethyl)oxane-3,4,5-triol|(2S,3R,4S,5S,6R)-2-[4-[[(1R)-6,7-dihydroxy-1,2,3,4-tetrahydroisoquinolin-1-yl]methyl]phenoxy]-6-(hydroxymethyl)tetrahydropyran-3,4,5-triol	OEUGQYOMKCJJLJ-UHFFFAOYSA-N	C22H27NO8	0	CHEMBL:CHEMBL2303762,CHEMBL3585932|PUBCHEMSQL:102335359,11743583,44273112,71717830,9889072|	-193.06	2.74888	FALSE	Higenamine glucoside	Higenamine glucoside	TRUE
195	1		S-[2-[3-[[(2R)-4-[[[(2R,3S,4R,5R)-5-(6-aminopurin-9-yl)-3,4-dihydroxy-tetrahydrofuran-2-yl]methoxy-hydroxy-phosphoryl]oxy-hydroxy-phosphoryl]oxy-2-hydroxy-3,3-dimethyl-butanoyl]amino]propanoylamino]ethyl] ethanethioate|ethanethioic acid S-[2-[[3-[[(2R)-4-[[[(2R,3S,4R,5R)-5-(6-aminopurin-9-yl)-3,4-dihydroxy-2-oxolanyl]methoxy-hydroxyphosphoryl]oxy-hydroxyphosphoryl]oxy-2-hydroxy-3,3-dimethyl-1-oxo…	XEFUABMMGJVHSD-UHFFFAOYSA-N	C23H37N7O14P2S	0	PUBCHEMSQL:193680|	-573.33	3.54205	FALSE	S-[2-[3-[[(2R)-4-[[[(2R,3S,4R,5R)-5-(6-aminopurin-9-yl)-3,4-dihydroxy-tetrahydrofuran-2-yl]methoxy-hydroxy-phosphoryl]oxy-hydroxy-phosphoryl]oxy-2-hydroxy-3,3-dimethyl-butanoyl]amino]propanoylamino]ethyl] ethanethioate	ethanethioic acid S-[2-[[3-[[(2R)-4-[[[(2R,3S,4R,5R)-5-(6-aminopurin-9-yl)-3,4-dihydroxy-2-oxolanyl]methoxy-hydroxyphosphoryl]oxy-hydroxyphosphoryl]oxy-2-hydroxy-3,3-dimethyl-1-oxobutyl]amino]-1-oxopropyl]amino]ethyl] ester	FALSE
196	1		6-[(S)-hydroxy-(4-methoxy-6-methyl-7,8-dihydro-5H-[1,3]dioxolo[4,5-g]isoquinolin-5-yl)methyl]-2,3-dimethoxybenzoic acid|6-[(S)-hydroxy-(4-methoxy-6-methyl-7,8-dihydro-5H-[1,3]dioxolo[4,5-g]isoquinolin-5-yl)methyl]-2,3-dimethoxy-benzoic acid	VJFNENWSKBLQDJ-UHFFFAOYSA-N	C22H25NO8	0	PUBCHEMSQL:131881132,6453268|	-165.37	3.815	FALSE	Narcotic acid	Narcotic acid	TRUE
197	1		[5-(6-aminopurin-9-yl)-4-hydroxy-3-phosphonooxy-2-oxolanyl]methyl phosphono hydrogen phosphate|[5-(6-aminopurin-9-yl)-4-hydroxy-3-phosphonooxy-tetrahydrofuran-2-yl]methyl phosphono hydrogen phosphate	GBBWIZKLHXYJOA-UHFFFAOYSA-N	C10H16N5O13P3	0	PUBCHEMSQL:128882,1603,46936234,92436443,92436444,93485626,93485627|	-678.35	3.04044	FALSE	[5-(6-aminopurin-9-yl)-4-hydroxy-3-phosphonooxy-2-oxolanyl]methyl phosphono hydrogen phosphate	[5-(6-aminopurin-9-yl)-4-hydroxy-3-phosphonooxy-tetrahydrofuran-2-yl]methyl phosphono hydrogen phosphate	FALSE
198	1		S-[2-[3-[[(2S)-2,4-dihydroxy-3,3-dimethyl-butanoyl]amino]propanoylamino]ethyl] ethanethioate|ethanethioic acid S-[2-[[3-[[(2S)-2,4-dihydroxy-3,3-dimethyl-1-oxobutyl]amino]-1-oxopropyl]amino]ethyl] ester	WWROXTIUCJPVJU-UHFFFAOYSA-N	C13H24N2O5S	0	PUBCHEMSQL:101639605,45254005,75102768|	-168.98	1.7523	FALSE	S-[2-[3-[[(2S)-2,4-dihydroxy-3,3-dimethyl-butanoyl]amino]propanoylamino]ethyl] ethanethioate	ethanethioic acid S-[2-[[3-[[(2S)-2,4-dihydroxy-3,3-dimethyl-1-oxobutyl]amino]-1-oxopropyl]amino]ethyl] ester	FALSE
199	1		S-[2-[3-[[(2R)-2-hydroxy-4-[hydroxy(phosphonooxy)phosphoryl]oxy-3,3-dimethyl-butanoyl]amino]propanoylamino]ethyl] ethanethioate|ethanethioic acid S-[2-[[3-[[(2R)-2-hydroxy-4-[hydroxy(phosphonooxy)phosphoryl]oxy-3,3-dimethyl-1-oxobutyl]amino]-1-oxopropyl]amino]ethyl] ester	XGCIVGUGTWGPHK-UHFFFAOYSA-N	C13H26N2O11P2S	0	PUBCHEMSQL:11987869|	-589.48	1.75017	FALSE	S-[2-[3-[[(2R)-2-hydroxy-4-[hydroxy(phosphonooxy)phosphoryl]oxy-3,3-dimethyl-butanoyl]amino]propanoylamino]ethyl] ethanethioate	ethanethioic acid S-[2-[[3-[[(2R)-2-hydroxy-4-[hydroxy(phosphonooxy)phosphoryl]oxy-3,3-dimethyl-1-oxobutyl]amino]-1-oxopropyl]amino]ethyl] ester	FALSE
200	1	C01367	3'-AMP	LNQVTSROQXJCDD-UHFFFAOYSA-N	C10H14N5O7P	0	3DMET:B01442|CAS:84-21-9|CHEBI:28931|CHEMBL:CHEMBL576739|FORMULA:C10H14N5O7P|KEGG:C01367|KNAPSACK:C00019350|LCSB_DB:C01367,CPD-3706,cpd00988,HMDB0003540,MNXM1985|NIKKAJI:J36.734F|PUBCHEM:4566|PUBCHEMSQL:41211|	-257.85	3.03334	TRUE			FALSE
201	1		PUBCHEM132489548|[[(2~{R},3~{S},4~{R},5~{R})-5-(6-aminopurin-9-yl)-4-hydroxy-3-phosphonooxy-2-oxolanyl]methoxy-hydroxyphosphoryl] [3-hydroxy-4-[[3-(2-hydroxyethylamino)-3-oxopropyl]amino]-2,2-dimethyl-4-oxobutyl] hydrogen phosphate|[[(2~{R},3~{S},4~{R},5~{R})-5-(6-aminopurin-9-yl)-4-hydroxy-3-phosphonooxy-tetrahydrofuran-2-yl]methoxy-hydroxy-phosphoryl] [3-hydroxy-4-[[3-(2-hydroxyethylamino)-3-ox…	JHUGPYYCEXFQAL-UHFFFAOYSA-N	C21H36N7O17P3	0	PUBCHEMSQL:132489548|	-792.75	3.40466	FALSE			FALSE
202	1	C01857	Thioacetate	DUYAAUVXQSMXQP-UHFFFAOYSA-N	C2H4OS	0	3DMET:B00361|CAS:507-09-5|CHEBI:16555,16555 26952|FORMULA:C2H4OS|KEGG:C01857|LCSB_DB:C01857,CPD-435,cpd01279,HMDB0031188,MNXM4845|NIKKAJI:J35.909B|PUBCHEM:4974|PUBCHEMSQL:10484|	-32.794	0.669908	TRUE	Thioacetate		FALSE
203	1		1-[(4-aminophenyl)methyl]-1,2,3,4-tetrahydroisoquinoline-6,7-diol	PTAHPHXWCJDLHU-UHFFFAOYSA-N	C16H18N2O2	0	CHEMBL:CHEMBL173039|PUBCHEMSQL:10683471|	8.96	2.12643	FALSE	1-[(4-aminophenyl)methyl]-1,2,3,4-tetrahydroisoquinoline-6,7-diol		TRUE
204	1	C00054	Adenosine 3',5'-bisphosphate	WHTCPDAXWFLDIH-UHFFFAOYSA-N	C10H15N5O10P2	0	3DMET:B01140|CAS:1053-73-2|CHEBI:17985|CHEMBL:CHEMBL574817|FORMULA:C10H15N5O10P2|KEGG:C00054|KNAPSACK:C00019352|LCSB_DB:3-5-ADP,C00054,cpd00045,DB01812,EXPT00370,HMDB0000061,MNXM45|NIKKAJI:J14.396K|PUBCHEM:3356|PUBCHEMSQL:159296|	-470.35	3.03799	TRUE	Adenosine 3',5'-bisphosphate		FALSE
205	1	C03725	S-Acetylphosphopantetheine	AJFWMDFTVVFMHY-UHFFFAOYSA-N	C13H25N2O8PS	0	3DMET:B00628|CHEBI:28228|FORMULA:C13H25N2O8PS|KEGG:C03725|LCSB_DB:C03725,cpd02335,MNXM7752,S-ACETYLPHOSPHOPANTETHEINE|NIKKAJI:J2.745.217E|PUBCHEM:6490|PUBCHEMSQL:440096|	-381.48	1.74591	TRUE	S-Acetylphosphopantetheine		FALSE
206	1		UID:384327299	AVOIXXSLTUSUSO-UHFFFAOYSA-N	C21H21NO6	0	PUBCHEMSQL:57581018|	-99.59	4.61226	FALSE			TRUE
207	1		(5R)-5-[(1S)-4,5-dimethoxy-3-oxo-1H-isobenzofuran-1-yl]-4-methoxy-6-methyl-7,8-dihydro-5H-[1,3]dioxolo[4,5-g]isoquinoline-9-carboxylic acid	ZUCBXRNZOGYXLM-UHFFFAOYSA-N	C23H23NO9	0	PUBCHEMSQL:58501801,71157897|	-195	4.67263	FALSE			TRUE
208	1		6,7-dihydroxy-1-[(4-hydroxyphenyl)methyl]-3,4-dihydro-2H-isoquinoline-1-carboxylic acid	NIFPILZNUYZWSJ-UHFFFAOYSA-N	C17H17NO5	0	PUBCHEMSQL:596489|	-115.35	2.15257	FALSE	6,7-dihydroxy-1-[(4-hydroxyphenyl)methyl]-3,4-dihydro-2H-isoquinoline-1-carboxylic acid	AC1LC8XG|NIFPILZNUYZWSJ-UHFFFAOYSA-N|Isoquinoline-1-carboxylic acid, 1,2,3,4-tetrahydro-6,7-dihydroxy-1-[[4-hydroxybenzyl-|6,7-Dihydroxy-1-(4-hydroxybenzyl)-1,2,3,4-tetrahydro-1-isoquinolinecarboxylic acid #|6,7-dihydroxy-1-[(4-hydroxyphenyl)methyl]-3,4-dihydro-2H-isoquinoline-1-carboxylic acid|Isoquinoline-1-carboxylic acid, 1,2,3,4-tetrahydro-6,7-dihydroxy-1-[[4-hydroxybenzyl]-|1-Isoquinolineca…	TRUE
209	1		6,7-dihydroxy-1-[(4-hydroxyphenyl)methyl]-1,2,3,4-tetrahydroisoquinoline-3-carboxylic acid	GOUBOADQMOWVPF-UHFFFAOYSA-N	C17H17NO5	0	PUBCHEMSQL:121305532|	-116.02	2.11205	FALSE	6,7-dihydroxy-1-[(4-hydroxyphenyl)methyl]-1,2,3,4-tetrahydroisoquinoline-3-carboxylic acid		TRUE
210	1		7-hydroxy-1-[(4-hydroxyphenyl)methyl]-6-methoxy-3,4-dihydro-2H-isoquinoline-1-carboxylic acid	WMXTXQRIFLHUHW-UHFFFAOYSA-N	C18H19NO5	0	PUBCHEMSQL:613741|	-100.7	2.17544	FALSE	7-hydroxy-1-[(4-hydroxyphenyl)methyl]-6-methoxy-3,4-dihydro-2H-isoquinoline-1-carboxylic acid	WMXTXQRIFLHUHW-UHFFFAOYSA-N|Isoquinolin-1-carboxylic acid, 1,2,3,4-tetrahydro-7-hydroxy-6-methoxy-1|7-Hydroxy-1-(4-hydroxybenzyl)-6-methoxy-1,2,3,4-tetrahydro-1-isoquinolinecarboxylic acid #|7-hydroxy-1-[(4-hydroxyphenyl)methyl]-6-methoxy-3,4-dihydro-2H-isoquinoline-1-carboxylic acid	TRUE
211	1	C03765	4-Hydroxyphenylacetaldehyde	IPRPPFIAVHPVJH-UHFFFAOYSA-N	C8H8O2	0	3DMET:B00637|CAS:7339-87-9|CHEBI:15621|FORMULA:C8H8O2|KEGG:C03765|LCSB_DB:C03765,cpd02361,HMDB0003767,HYDRPHENYLAC-CPD,MNXM479|NIKKAJI:J707.372K|PUBCHEM:6521|PUBCHEMSQL:440113|	-36.66	0.874632	TRUE	4-Hydroxyphenylacetaldehyde		FALSE
212	1	C03758	Dopamine	VYFYYTLLBUKUHU-UHFFFAOYSA-N	C8H11NO2	0	3DMET:B00634|CAS:51-61-6|CHEBI:18243|CHEMBL:CHEMBL3247442,CHEMBL59|FORMULA:C8H11NO2|KEGG:C03758|KNAPSACK:C00001408|LCSB_DB:APRD00085,C03758,cpd02357,D07870,DB00988,DOPAMINE,HMDB0000073,MNXM205|NIKKAJI:J4.120C|PUBCHEM:6517|PUBCHEMSQL:131852548,131953141,681|	-42.08	1.12565	TRUE	Dopamine		FALSE
213	1	C05587	3-Methoxytyramine	DIVQKHQLANKJQO-UHFFFAOYSA-N	C9H13NO2	0	3DMET:B00800|CAS:554-52-9|CHEBI:1582|CHEMBL:CHEMBL1160785|FORMULA:C9H13NO2|KEGG:C05587|KNAPSACK:C00042132|LCSB_DB:C05587,CPD-7650,cpd03316,HMDB0000022,MNXM3848|NIKKAJI:J31.076J|PUBCHEM:7912|PUBCHEMSQL:135679918,1669|	-27.43	1.18229	TRUE	3-Methoxytyramine		FALSE
214	1		S-[2-(prop-2-enoylamino)ethyl] ethanethioate|ethanethioic acid S-[2-(1-oxoprop-2-enylamino)ethyl] ester	VPGKDAQCQAHLND-UHFFFAOYSA-N	C7H11NO2S	0	PUBCHEMSQL:101080038|	-45.42	1.23711	FALSE	S-[2-(prop-2-enoylamino)ethyl] ethanethioate	ethanethioic acid S-[2-(1-oxoprop-2-enylamino)ethyl] ester	FALSE
215	1		[[(3R)-4-amino-3-hydroxy-2,2-dimethyl-4-oxobutoxy]-hydroxyphosphoryl] [(2R,3S,4R,5R)-5-(6-aminopurin-9-yl)-4-hydroxy-3-phosphonooxy-2-oxolanyl]methyl hydrogen phosphate|[[(3R)-4-amino-3-hydroxy-2,2-dimethyl-4-oxo-butoxy]-hydroxy-phosphoryl] [(2R,3S,4R,5R)-5-(6-aminopurin-9-yl)-4-hydroxy-3-phosphonooxy-tetrahydrofuran-2-yl]methyl hydrogen phosphate	RQJSDNBPQFWIBB-UHFFFAOYSA-N	C16H27N6O15P3	0	PUBCHEMSQL:42627344,449133|	-733.99	3.17379	FALSE	[[(3R)-4-amino-3-hydroxy-2,2-dimethyl-4-oxobutoxy]-hydroxyphosphoryl] [(2R,3S,4R,5R)-5-(6-aminopurin-9-yl)-4-hydroxy-3-phosphonooxy-2-oxolanyl]methyl hydrogen phosphate	[[(3R)-4-amino-3-hydroxy-2,2-dimethyl-4-oxo-butoxy]-hydroxy-phosphoryl] [(2R,3S,4R,5R)-5-(6-aminopurin-9-yl)-4-hydroxy-3-phosphonooxy-tetrahydrofuran-2-yl]methyl hydrogen phosphate	FALSE
216	1		6,7-dimethoxy-3-[[4-methoxy-6-[2-(methylamino)ethyl]-1,3-benzodioxol-5-yl]methylene]isobenzofuran-1-one|6,7-dimethoxy-3-[[4-methoxy-6-[2-(methylamino)ethyl]-1,3-benzodioxol-5-yl]methylidene]-1-isobenzofuranone	ZHIKAAUCADWWDI-UHFFFAOYSA-N	C22H23NO7	0	PUBCHEMSQL:58680647|	-101.15	4.45455	FALSE	6,7-dimethoxy-3-[[4-methoxy-6-[2-(methylamino)ethyl]-1,3-benzodioxol-5-yl]methylene]isobenzofuran-1-one	6,7-dimethoxy-3-[[4-methoxy-6-[2-(methylamino)ethyl]-1,3-benzodioxol-5-yl]methylidene]-1-isobenzofuranone	TRUE
217	2	C05989	3-Oxopropionyl-CoA	COA_COMPOUND	C24H35N7O18P3S	-3	3DMET:B05142|CHEBI:28673|FORMULA:C24H38N7O18P3S|KEGG:C05989|NIKKAJI:J2.760.831K|PUBCHEM:8265|	-810.96	3.54397	TRUE	3-Oxopropionyl-CoA	3-Oxopropionyl-CoA|Malonyl semialdehyde-CoA|3-oxopropanoyl-CoA|3-oxo fatty acyl-CoAs|3-oxopropanoyl-coenzyme A|3-oxo fatty acyl-coenzyme A|S-[2-[3-[[(2R)-4-[[[(2R,3S,4R,5R)-5-(6-aminopurin-9-yl)-4-hydroxy-3-phosphonooxy-tetrahydrofuran-2-yl]methoxy-hydroxy-phosphoryl]oxy-hydroxy-phosphoryl]oxy-2-hydroxy-3,3-dimethyl-butanoyl]amino]propanoylamino]ethyl] 3-oxopropanethioate	FALSE
218	2		2-formylpropanedioic acid	QMHRLFCKKCGVMO-UHFFFAOYSA-N	C4H2O5	-2	PUBCHEMSQL:22999737|	-191.52	0.315577	FALSE	2-formylpropanedioic acid		FALSE
219	2		2-oxiranecarboxylic acid|oxirane-2-carboxylic acid	OTGHWLKHGCENJV-UHFFFAOYSA-N	C3H3O3	-1	CHEMBL:CHEMBL35308|PUBCHEMSQL:10261047,10374409,10534619,21877664,36690998,40427184,94158|	-97.28	1.83499	FALSE	2-oxiranecarboxylic acid	oxirane-2-carboxylic acid	FALSE
220	2	C04348	L-Malyl-CoA	COA_COMPOUND	C25H36N7O20P3S	-4	3DMET:B04937|CHEBI:15454|FORMULA:C25H40N7O20P3S,C25H40N7O20P3S|KEGG:C04348,C20747|NIKKAJI:J2.750.198B|PUBCHEM:6997,254741215|	-900.08	3.56297	TRUE	L-Malyl-CoA	(3S)-3-Carboxy-3-hydroxypropanoyl-CoA|L-Malyl-CoA|(3S)-3-Carboxy-3-hydroxypropanoyl-coenzyme A|(3S)-3-carboxy-3-hydroxypropionyl-coenzyme A|(3S)-3-Carboxy-3-hydroxypropionyl-CoA|3'-phosphoadenosine 5'-{3-[(3R)-4-({3-[(2-{[(3S)-3-carboxy-3-hydroxypropanoyl]sulfanyl}ethyl)amino]-3-oxopropyl}amino)-3-hydroxy-2,2-dimethyl-4-oxobutyl] dihydrogen diphosphate}|L-Malyl-CoA|(3S)-3-Carboxy-3-hydroxypropion…	FALSE
221	2	C00683	(S)-Methylmalonyl-CoA	COA_COMPOUND	C25H36N7O19P3S	-4	3DMET:B04716,B04783,B04856|CAS:1264-45-5|CHEBI:15466,15465,16625|FORMULA:C25H40N7O19P3S,C25H40N7O19P3S,C25H40N7O19P3S|KEGG:C00683,C01213,C02557|NIKKAJI:J921.435F,J890.616E,J1.074.511J|PUBCHEM:3952,4435,5558|	-863.85	3.54606	TRUE	(S)-Methylmalonyl-CoA	(S)-Methylmalonyl-CoA|(S)-Methylmalonyl-coenzyme A|D-methylmalonyl-CoA|(S)-2-Methyl-3-oxopropanoyl-CoA|(2S)-Methylmalonyl-CoA|(S)-3-oxo-2-methylpropanoyl-CoA|(S)-2-Methyl-3-oxopropionyl-CoA	FALSE
222	2	C00383	Malonate	OFOBLEOULBTSOW-UHFFFAOYSA-N	C3H2O4	-2	3DMET:B00098|CAS:141-82-2|CHEBI:15792,35692,28383,15792 30794|CHEMBL:CHEMBL7942|FORMULA:C3H4O4,C3H4O4,C3H4O4|KEGG:C00383,C02028,C04025|KNAPSACK:C00001193|LCSB_DB:C00383,C02028,C04025,cpd00308,cpd12000,cpd12448,DB02175,EXPT02179,HMDB0000691,Malonate,MNXM477|NIKKAJI:J2.541K|PUBCHEM:3673,5122,6731|PUBCHEMSQL:867|	-164.58	0.238732	TRUE	Malonate		FALSE
223	2		3-[2-[3-[[(2R)-2-hydroxy-4-[hydroxy(phosphonooxy)phosphoryl]oxy-3,3-dimethyl-butanoyl]amino]propanoylamino]ethylsulfanyl]-3-oxo-propanoic acid|3-[2-[[3-[[(2R)-2-hydroxy-4-[hydroxy(phosphonooxy)phosphoryl]oxy-3,3-dimethyl-1-oxobutyl]amino]-1-oxopropyl]amino]ethylthio]-3-oxopropanoic acid	FHYGPXKGNKGOPC-UHFFFAOYSA-N	C14H23N2O13P2S	-3	PUBCHEMSQL:11957397|	-667.31	1.76091	FALSE	3-[2-[3-[[(2R)-2-hydroxy-4-[hydroxy(phosphonooxy)phosphoryl]oxy-3,3-dimethyl-butanoyl]amino]propanoylamino]ethylsulfanyl]-3-oxo-propanoic acid	3-[2-[[3-[[(2R)-2-hydroxy-4-[hydroxy(phosphonooxy)phosphoryl]oxy-3,3-dimethyl-1-oxobutyl]amino]-1-oxopropyl]amino]ethylthio]-3-oxopropanoic acid	FALSE
224	2		3-mercapto-3-oxopropanoic acid|3-oxo-3-sulfanyl-propanoic acid	DQJIPLBLBSCDMP-UHFFFAOYSA-N	C3H3O3S	-1	PUBCHEMSQL:13853476,57454041|	-110.624	0.675963	FALSE	3-mercapto-3-oxopropanoic acid	3-oxo-3-sulfanyl-propanoic acid	FALSE
225	2	C06625	Malonamoyl-CoA	COA_COMPOUND	C24H36N8O18P3S	-3	3DMET:B05216|CHEBI:28334|FORMULA:C24H39N8O18P3S|KEGG:C06625|NIKKAJI:J2.762.505C|PUBCHEM:8851|	-821.22	3.70052	TRUE	Malonamoyl-CoA	Malonamoyl-CoA|malonamoyl-coenzyme A|3'-phosphoadenosine 5'-{3-[(3R)-4-{[3-({2-[(3-amino-3-oxopropanoyl)sulfanyl]ethyl}amino)-3-oxopropyl]amino}-3-hydroxy-2,2-dimethyl-4-oxobutyl] dihydrogen diphosphate}	FALSE
226	2	C00469	Ethanol	LFQSCWFLJHTTHZ-UHFFFAOYSA-N	C2H6O	0	3DMET:B01253|CAS:64-17-5|CHEBI:16236|CHEMBL:CHEMBL545|FORMULA:C2H6O|KEGG:C00469|KNAPSACK:C00019560|LCSB_DB:C00469,cpd00057,cpd00363,D00068,etoh,HMDB0000108,MNXM303|NIKKAJI:J1.930E|PUBCHEM:3752|PUBCHEMSQL:702|	-43.44	0.5	TRUE	Ethanol		FALSE
227	2	C00797	Ethylamine	QUSNBJAOOMFDIB-UHFFFAOYSA-N	C2H7N	0	3DMET:B00176|CAS:75-04-7|CHEBI:15862|CHEMBL:CHEMBL14449|FORMULA:C2H7N|KEGG:C00797|LCSB_DB:C00797,cpd00591,ETHANAMINE,HMDB0013231,MNXM924|NIKKAJI:J1.437K|PUBCHEM:4055|PUBCHEMSQL:6341|	0.01	0.359376	TRUE	Ethylamine		FALSE
228	2		but-2-ene	IAQRGUVFOMOMEM-UHFFFAOYSA-N	C4H8	0	CHEBI:48363|LCSB_DB:CPD-19045,CPD-19046|PUBCHEMSQL:131875249,131878419,134866401|	21.98	1.01489	TRUE	but-2-ene		FALSE
229	2	C00266	Glycolaldehyde	WGCNASOHLSPBMP-UHFFFAOYSA-N	C2H4O2	0	3DMET:B00079|CAS:141-46-8|CHEBI:17071|FORMULA:C2H4O2|KEGG:C00266|KNAPSACK:C00007457|LCSB_DB:C00266,cpd00229,Glycolaldehyde,HMDB0003344,MNXM349|NIKKAJI:J2.537B|PUBCHEM:3564|PUBCHEMSQL:756|	-70.28	0.224679	TRUE	Glycolaldehyde		FALSE
230	2	C00207	Acetone	CSCPPACGZOOCGX-UHFFFAOYSA-N	C3H6O	0	3DMET:B00058|CAS:67-64-1|CHEBI:15347|CHEMBL:CHEMBL14253|FORMULA:C3H6O|KEGG:C00207|KNAPSACK:C00048304|LCSB_DB:Acetone,C00207,cpd00178,D02311,HMDB0001659,MNXM398|NIKKAJI:J2.365E|PUBCHEM:3507|PUBCHEMSQL:132532374,134874863,180|	-38.52	0.5	TRUE	Acetone		FALSE
231	2	C00479	Propanal	NBBJYMSMWIIQGU-UHFFFAOYSA-N	C3H6O	0	3DMET:B01258|CAS:123-38-6|CHEBI:17153|CHEMBL:CHEMBL275626|FORMULA:C3H6O|KEGG:C00479|LCSB_DB:C00479,CPD-665,cpd00371,HMDB0003366,MNXM821|NIKKAJI:J2.497J|PUBCHEM:3762|PUBCHEMSQL:134824400,527|	-32.43	0.215606	TRUE	Propanal		FALSE
232	2		3-oxobutanal	PKQIDSVLSKFZQC-UHFFFAOYSA-N	C4H6O2	0	PUBCHEMSQL:4686860,58715567,91803315|	-60.83	0.280866	FALSE	3-oxobutanal		FALSE
233	2	C01089	(R)-3-Hydroxybutanoate	WHBMMWSBFZVSSR-UHFFFAOYSA-N	C4H7O3	-1	3DMET:B00239|CAS:625-72-9|CHEBI:10983,11047,10983 17066|CHEMBL:CHEMBL1162484,CHEMBL1162496,CHEMBL1162497|FORMULA:C4H8O3,C4H8O3|KEGG:C01089,C03197|LCSB_DB:C01089,C03197,CPD-1843,CPD-335,cpd00797,cpd02042,HMDB0000011,HMDB0000357,HMDB0000442,MNXM10022,MNXM4208,MNXM663|NIKKAJI:J5.217E,J618A|PUBCHEM:4324,6074|PUBCHEMSQL:131704575,131878151,92135|	-121.55	0.266825	TRUE	(R)-3-Hydroxybutanoate		FALSE
234	2		1-[3,4,5-trihydroxy-6-(hydroxymethyl)-2-oxanyl]ethanone|1-[3,4,5-trihydroxy-6-(hydroxymethyl)tetrahydropyran-2-yl]ethanone	BMELUBMFZWGHLD-UHFFFAOYSA-N	C8H14O6	0	PUBCHEMSQL:21254505,22849931,71664688,91287520|	-208.83	1.51196	FALSE	1-[3,4,5-trihydroxy-6-(hydroxymethyl)-2-oxanyl]ethanone	1-[3,4,5-trihydroxy-6-(hydroxymethyl)tetrahydropyran-2-yl]ethanone	FALSE
235	2		1-[(3R,4S,5R,6R)-3,4,5-trihydroxy-6-methyl-2-oxanyl]ethanone|1-[(3R,4S,5R,6R)-3,4,5-trihydroxy-6-methyl-tetrahydropyran-2-yl]ethanone	KAABDZHOUFIJTQ-UHFFFAOYSA-N	C8H14O5	0	PUBCHEMSQL:54073944,54073945,58201887,59842166,89099381,89355824,89355825|	-172.6	1.48419	FALSE			FALSE
236	2		vinyl dihydrogen phosphate|ethenyl dihydrogen phosphate	BNKAXGCRDYRABM-UHFFFAOYSA-N	C2H4O4P	-1	PUBCHEMSQL:135020,21917500,22568582|	-234.33	0.425663	FALSE	vinyl dihydrogen phosphate	ethenyl dihydrogen phosphate	FALSE
237	2	C03167	Phosphonoacetaldehyde	YEMKIGUKNDOZEG-UHFFFAOYSA-N	C2H3O4P	-2	3DMET:B00552|CAS:16051-76-6|CHEBI:18124|FORMULA:C2H5O4P|KEGG:C03167|KNAPSACK:C00000799|LCSB_DB:C03167,CPD-551,cpd02024,DB03174,EXPT02628,MNXM803|NIKKAJI:J431.380A|PUBCHEM:6050|PUBCHEMSQL:490|	-233.78	0.477708	TRUE	Phosphonoacetaldehyde		FALSE
238	2	C00466	Acetoin	ROWKJAVDOGWPAT-UHFFFAOYSA-N	C4H8O2	0	3DMET:B00180,B04813|CAS:513-86-0,53584-56-8|CHEBI:15688,15686,15687|CHEMBL:CHEMBL3561873|FORMULA:C4H8O2,C4H8O2,C4H8O2|KEGG:C00466,C00810,C01769|LCSB_DB:Acetoin,C00466,C00810,C01769,CPD-10353,CPD-255,cpd00361,cpd01221,cpd19008,DB02788,EXPT01702,HMDB0003243,MNXM1268,MNXM1967,MNXM664|NIKKAJI:J2.623I,J2.623I,J51.758E|PUBCHEM:3750,4068,4902|PUBCHEMSQL:179|	-72.12	0.345267	TRUE	Acetoin		FALSE
239	2		3-hydroxybutanal|Poly-Hydroxybutyrate	HSJKGGMUJITCBW-UHFFFAOYSA-N	C4H8O2	0	PUBCHEMSQL:13061653,15558214,57562406,7897|	-68.85	0.292867	FALSE	3-hydroxybutanal	Poly-Hydroxybutyrate	FALSE
240	2	C01144	(S)-3-Hydroxybutanoyl-CoA	COA_COMPOUND	C25H39N7O18P3S	-3	3DMET:B04776,B04902|CAS:2871-66-1|CHEBI:15453,15452,37050|FORMULA:C25H42N7O18P3S,C25H42N7O18P3S,C25H42N7O18P3S|KEGG:C01144,C03561,C05116|NIKKAJI:J2.731.656E,J2.742.980G,J2.754.726E|PUBCHEM:4375,6354,7540|	-820.63	3.56957	TRUE	(S)-3-Hydroxybutanoyl-CoA	(S)-3-hydroxybutanoyl-CoA|L-3-hydroxybutanoyl-CoA|(S)-3-hydroxybutyroyl-CoA|(3S)-3-hydroxybutanoyl-CoA|L(+)-3-hydroxybutyroyl-CoA|L(+)-beta-hydroxybutyroyl-CoA|(S)-3-Hydroxybutyryl-CoA|3-hydroxybutanoyl-coenzyme a|3'-phosphoadenosine 5'-{3-[(3R)-3-hydroxy-4-({3-[(2-{[(3S)-3-hydroxybutanoyl]sulfanyl}ethyl)amino]-3-oxopropyl}amino)-2,2-dimethyl-4-oxobutyl] dihydrogen diphosphate}|(3S)-3-Hydroxyacyl…	FALSE
241	2		ethane-1,1-diol	AZHSSKPUVBVXLK-UHFFFAOYSA-N	C2H6O2	0	LCSB_DB:CPD-20501|PUBCHEMSQL:151211,59102862|	-81.57	0.314315	TRUE	ethane-1,1-diol		FALSE
242	2	C00189	Ethanolamine	HZAXFHJVJLSVMW-UHFFFAOYSA-N	C2H7NO	0	3DMET:B01183|CAS:141-43-5|CHEBI:16000|CHEMBL:CHEMBL104943|FORMULA:C2H7NO|KEGG:C00189|KNAPSACK:C00007279|LCSB_DB:C00189,cpd00162,D05074,ETHANOL-AMINE,HMDB0000149,HMDB0062693,MNXM218|NIKKAJI:J2.536D|PUBCHEM:3489|PUBCHEMSQL:700|	-36.22	0.395313	TRUE	Ethanolamine		FALSE
243	2		aminoethylene|(PUBCHEM "20460421" NIL |kothari| 3619399090 NIL NIL)	UYMKPFRHYYNDTL-UHFFFAOYSA-N	C2H5N	0	LCSB_DB:CPD-16815|	21.71	0.515237	TRUE	aminoethylene		FALSE
244	2	C18382	Ethylendiamine dihydroiodide	PIICEJLVQHRZGT-UHFFFAOYSA-N	C2H8N2	0	CAS:5700-49-2|CHEBI:81719|CHEMBL:CHEMBL816|FORMULA:C2H8N2|KEGG:C18382|LCSB_DB:CPD-3682,cpd24433,D01114,HMDB0031225|PUBCHEM:124489056|	7.32	0.684894	TRUE	Ethylendiamine dihydroiodide		FALSE
245	2		ethenol	IMROMDMJAWUWLK-UHFFFAOYSA-N	C2H4O	0	CHEMBL:CHEMBL76101|PUBCHEMSQL:100994604,11028010,11199,59907693|	-21.83	0.414468	FALSE	ethenol		FALSE
246	2		3-hydroxy secoberbine intermediate|(PUBCHEM "90658685" NIL |kothari| 3641818092 NIL NIL)	YAVXCDOXVDKQLT-UHFFFAOYSA-N	C21H23NO6	0	LCSB_DB:CPD-14830|	-87.84	3.59343	TRUE	3-hydroxy secoberbine intermediate		TRUE
247	2	C20299	Papaveroxine	JKLOZTFGRPYWHQ-UHFFFAOYSA-N	C22H25NO7	0	FORMULA:C22H25NO7|KEGG:C20299|LCSB_DB:C20299,CPD-14832|	-112.67	3.81691	TRUE	Papaveroxine	papaveroxine|papaveroxine	TRUE
248	2		2-oxiranol|oxiran-2-ol	DOAMZWOPDPPKJS-UHFFFAOYSA-N	C2H4O2	0	PUBCHEMSQL:101625111,12741293,86278560|	-55.68	1.83596	FALSE	2-oxiranol	oxiran-2-ol	FALSE
249	2	C06547	Ethylene	VGGSQFUCUMXWEO-UHFFFAOYSA-N	C2H4	0	3DMET:B00966|CAS:74-85-1,9002-88-4|CHEBI:18153,53227|CHEMBL:CHEMBL117822|FORMULA:C2H4,C2H4|KEGG:C06547,C19503|KNAPSACK:C00000175|LCSB_DB:C06547,C19503,cpd03956,cpd20758,ETHYLENE-CMPD,HMDB0029594,MNXM977|NIKKAJI:J1.939I|PUBCHEM:8777,124490175|PUBCHEMSQL:6325|	17.42	1.06658	TRUE	Ethylene		FALSE
250	2		1,3-dioxetane	GFAJOMHUNNCCJQ-UHFFFAOYSA-N	C2H4O2	0	PUBCHEMSQL:143777,53834973|	-66.84	1.87041	FALSE	1,3-dioxetane		FALSE
251	2	C11506	(2R)-1,2-Epoxypropane	GOOHAUXETOMSMM-UHFFFAOYSA-N	C3H6O	0	CAS:15448-47-2,16088-62-3,75-56-9|CHEBI:28985,28982,38685|CHEMBL:CHEMBL1901974,CHEMBL2251584|FORMULA:C3H6O,C3H6O,C3H6O|KEGG:C11506,C11507,C15508|LCSB_DB:C11506,C11507,C15508,cpd08345,cpd08346,cpd11188,cpd21800,D09803,HMDB0031558,MNXM3128,MNXM3131,MNXM3416,R-12-EPOXYPROPANE,S-12-EPOXYPROPANE|NIKKAJI:J471.948D,J1.315C,J1.171A|PUBCHEM:13676,13677,17396500|PUBCHEMSQL:146261|	-17.83	1.83487	TRUE			FALSE
252	2	C01380	Ethylene glycol	LYCAIKOWRPUZTN-UHFFFAOYSA-N	C2H6O2	0	3DMET:B00278|CAS:107-21-1|CHEBI:30742,30742|CHEMBL:CHEMBL457299|FORMULA:C2H6O2,C2H6O2|KEGG:C01380,C15588|KNAPSACK:C00007409|LCSB_DB:C01380,C15588,cpd00992,cpd11247,D03370,GLYCOL,HMDB0032262,HMDB0037790,MNXM3270|NIKKAJI:J4.061D,J4.061D|PUBCHEM:4575,17396580|PUBCHEMSQL:174|	-79.76	0.307147	TRUE	Ethylene glycol		FALSE
253	2		UID:403080646	ORKHWCQKHGMZTJ-UHFFFAOYSA-N	C20H19NO5	0	PUBCHEMSQL:59315622|	-50.28	4.66644	FALSE			TRUE
254	2		disodium, chromium(3+), 2-[[3-methyl-1-(2-methyl-4-sulfonatophenyl)-5-oxido-4-pyrazolyl]azo]-4-sulfonatobenzoate, hydroxide	ZRBGFWOXAQPDTH-UHFFFAOYSA-N	C20H19NO5	0	PUBCHEMSQL:24974|	-51.86	4.62061	FALSE	Berberinol	Berberinol|9,10-Dimethoxy-2,3-(methylenedioxy)-13,13a-didehydro-8-berbinol|AC1L2NSY|8-Hydroxy-7,8-dihydroberberine|Berberinol|AC1L2NSY|8-Hydroxy-7,8-dihydroberberine	TRUE
255	2		ethoxy(2-phenylethyl)phosphinic acid	PETYAZLLKWUALQ-UHFFFAOYSA-N	C19H17NO4	0	PUBCHEMSQL:16076988|	-26.67	4.60385	FALSE	ethoxy(2-phenylethyl)phosphinic acid		TRUE
256	2		3-(4-fluorophenyl)-2-methyl-2H-furan-5-one	MCMBOZQOWHCRSI-UHFFFAOYSA-N	C21H21NO4	0	PUBCHEMSQL:24826046,86647491|	-12.43	4.6711	FALSE		MCMBOZQOWHCRSI-UHFFFAOYSA-O|MCMBOZQOWHCRSI-UHFFFAOYSA-O	TRUE
257	2		30-ethyl-33-(1-hydroxyethyl)-1,4,7,10,12,15,19,25,28-nonamethyl-6,9,18,24-tetrakis(2-methylpropyl)-3,21-di(propan-2-yl)-1,4,7,10,13,16,19,22,25,28,31-undecazacyclotritriacontane-2,5,8,11,14,17,20,23,26,29,32-undecone	MLNIAFHKPVBLLZ-UHFFFAOYSA-N	C21H21NO4	0	CHEMBL:CHEMBL2016594|PUBCHEMSQL:13993374|	-14.01	4.62532	FALSE			TRUE
258	2		UID:377439862	NLOSVYHJNCOKJI-UHFFFAOYSA-N	C21H18NO6	-1	PUBCHEMSQL:56947642,56947643|	-93.46	4.62023	FALSE			TRUE
259	2		UID:795200500	OJGMDODEAUZANB-UHFFFAOYSA-N	C20H21NO5	0	PUBCHEMSQL:102240697,102240698|	-15.64	5.41729	FALSE			TRUE
260	2		2,3,10-trimethoxyisoquinolino[2,1-b]isoquinolin-7-ium	MCEWCIREWDZENW-UHFFFAOYSA-N	C20H16NO4	1	CHEMBL:CHEMBL2010181|PUBCHEMSQL:436830|	0.93	4.71673	FALSE	2,3,10-trimethoxyisoquinolino[2,1-b]isoquinolin-7-ium	8,9-Dimethoxy-1,3-dioxa-6a-azonia-2H-indeno[5,6-a]anthracene	TRUE
261	2		1-acetyl-3-(2-methoxy-2-oxoethyl)-2-methylpyrazolidine-3,4,5-tricarboxylic acid trimethyl ester	MPJGYMGKMSWAGP-UHFFFAOYSA-N	C22H24NO4	1	CHEMBL:CHEMBL3140069|PUBCHEMSQL:433859|			FALSE	1-acetyl-3-(2-methoxy-2-oxoethyl)-2-methylpyrazolidine-3,4,5-tricarboxylic acid trimethyl ester		TRUE
262	2		UID:795200457	ZFKNYXOPAXFTIS-UHFFFAOYSA-N	C21H24NO5	1	PUBCHEMSQL:102240694,102240700|			FALSE			TRUE
263	2		UID:527121012	ZCDAWRAXZDUQAR-UHFFFAOYSA-N	C20H20NO4	1	PUBCHEMSQL:70870627|	10.2	4.59361	FALSE			TRUE
264	2		2-[[2-(3,4-dimethoxyphenyl)ethyl-[(4-phenylmethoxyphenyl)methyl]amino]methyl]-N-[[3-(trifluoromethyl)phenyl]methyl]-4-thiazolecarboxamide	WPQJUYMGQNBENF-UHFFFAOYSA-N	C20H18NO5	1	CHEMBL:CHEMBL1979850|PUBCHEMSQL:10020829,3620787|	-45.94	4.60977	FALSE	2-[[2-(3,4-dimethoxyphenyl)ethyl-[(4-phenylmethoxyphenyl)methyl]amino]methyl]-N-[[3-(trifluoromethyl)phenyl]methyl]-4-thiazolecarboxamide	AGN-PC-0MXEL7|BERBERINE DERIV JCI 2218|Neo-Oxyberberine|NEOOXYBERBERINE|AC1MUMLW|BERBERINE DERIV JCI 2218|Neo-Oxyberberine|NEOOXYBERBERINE|AC1MUMLW	TRUE
265	2		3-(5,6-dihydrodibenzo[2,1-b:2',1'-f][7]annulen-11-ylidene)-N,N-dimethyl-1-propanamine hydrochloride	ZHYQCBCBTQWPLC-UHFFFAOYSA-N	C20H18NO5	1	CHEMBL:CHEMBL11531|PUBCHEMSQL:11066|	-45.94	4.60977	FALSE	Berlambine	Berlambine|Oxyberberine|8-Oxyberberine|Ketoberberine|Oxyberberin|UNII-4A04YKB3FT|9,10-Dimethoxy-2,3-(methylenedioxy)-13,13a-didehydro-8-berbinone|Prestwick_92|AC1L1WJH|ZHYQCBCBTQWPLC-UHFFFAOYSA-N|Berlambine|Oxyberberine|8-Oxyberberine|Ketoberberine|Oxyberberin|Prestwick_92|AC1L1WJH|ZHYQCBCBTQWPLC-UHFFFAOYSA-N	TRUE
266	2	C09360	Berberastine	VFCGRXCCUHLLIP-UHFFFAOYSA-N	C20H18NO5	1	3DMET:B05352|CAS:2435-73-6|CHEBI:3065|FORMULA:C20H18NO5|KEGG:C09360|KNAPSACK:C00001818|LCSB_DB:C09360,cpd06255|NIKKAJI:J791.479B|PUBCHEM:11551|PUBCHEMSQL:442180|	-47.52	4.59545	TRUE	Berberastine	Berberastine	TRUE
267	2		PUBCHEM132604578|16,17-dimethoxy-5,7-dioxa-13-azoniapentacyclo[11.8.0.0^{2,10}.0^{4,8}.0^{15,20}]henicosa-1(21),2,4(8),9,14,16,19-heptaen-18-one|16,17-dimethoxy-5,7-dioxa-13-azoniapentacyclo[11.8.0.0^{2,10}.0^{4,8}.0^{15,20}]heneicosa-1(21),2,4(8),9,14,16,19-heptaen-18-one	OZRFNFVVHOVJGT-UHFFFAOYSA-N	C20H18NO5	1	PUBCHEMSQL:132604578,132604579|	-47.16	4.66103	FALSE			TRUE
268	2		Chileninone|Berberrubine|9-Berberoline|6847-93-4 (INNER SALT)	GLYPKDKODVRYGP-UHFFFAOYSA-N	C19H15NO4	0	CHEMBL:CHEMBL203135,CHEMBL2160119|LCSB_DB:HMDB0030266,HMDB30266|	-13.63	4.65811	TRUE	Chileninone	Berberrubine|9-Berberoline|[5,6-Dihydro-10-methoxybenzo[g]-1,3-benzodioxolo[5,6-a]quinolizinium]-9-olate|2-[bis[2-[carboxymethyl-[2-(2-methoxyethylamino)-2-oxo-ethyl]amino]ethyl]amino]acetic acid|Benzo[g]benzodioxolo[5, 5,6-dihydro-9-hydroxy-10-methoxy-,hydroxide, inner salt|Beroline|Benzo(g)-1,3-benzodioxolo(5,6-a)quinolizinium, 5,6-dihydro-9-hydroxy-10-methoxy-|Berberrubin|AC1L2IHW|Benzo[g]-1,3…	TRUE
269	2		2-[2-[2-(dodecylamino)ethylamino]ethylamino]acetic acid hydrochloride	OEGWOBMNQDATKP-UHFFFAOYSA-N	C19H15NO4	0	CHEMBL:CHEMBL1187148|PUBCHEMSQL:10426199,3084288|	-13.63	4.65811	FALSE	Thalifendine	Thalifendine|THALIDENDINE|Benzo(g)-1,3-benzodioxolo(5,6-alpha)quinolizinium, 5,6-dihydro-10-hydroxy-9-methoxy-|Thalifendine|THALIDENDINE|Benzo(g)-1,3-benzodioxolo(5,6-alpha)quinolizinium, 5,6-dihydro-10-hydroxy-9-methoxy-	TRUE
270	2	C09553	Jatrorrhizine	MXTLAHSTUOXGQF-UHFFFAOYSA-N	C20H20NO4	1	3DMET:B03074|CAS:3621-38-3|CHEBI:6087|CHEMBL:CHEMBL251055|FORMULA:C20H20NO4|KEGG:C09553|KNAPSACK:C00001874|LCSB_DB:C09553,CPD-19603,cpd06448|NIKKAJI:J37.067C|PUBCHEM:11744|PUBCHEMSQL:72323|	-5.65	3.53771	TRUE	Jatrorrhizine	Jatrorrhizine|neprotin|jateorrhizine|Yatrorizine|2,9,10-trimethoxy-5,6-dihydroisoquinolino[2,1-b]isoquinolin-7-ium-3-ol|7,8,13,13a-tetradehydro-3-hydroxy-2,9,10-trimethoxyberbinium|Dibenzo[a,g]quinolizinium, 5,6-dihydro-3-hydroxy-2,9,10-trimethoxy-|3-Hydroxy-2,9,10-trimethoxy-5,6-dihydroisoquinolino[3,2-a]isoquinolin-7-ium|3-Hydroxy-2,9,10-trimethoxy-5,6-dihydroisoquinolino-[3,2-a]isoquinolin-7-i…	TRUE
271	2		1-chloro-3-[(1-methyl-2-benzimidazolyl)thio]-2-propanol	SMERZMDSMLIVHC-UHFFFAOYSA-N	C21H20NO4	1	CHEMBL:CHEMBL1186429|PUBCHEMSQL:148262|	-8.09	4.61449	FALSE	13-Methylberberine	13-Methylberberine|13-Methylberberine	TRUE
272	2		2,5,6-trichloro-1-(2-phenylmethoxyethoxymethyl)benzimidazole	DNDKVHOMIJKCEX-UHFFFAOYSA-N	C21H20NO4	1	CHEMBL:CHEMBL1187731|PUBCHEMSQL:10524167|	-8.09	4.61449	FALSE	2,5,6-trichloro-1-(2-phenylmethoxyethoxymethyl)benzimidazole	8-Methyl-5,6-dihydro-9,10-dimethoxybenzo[g]-1,3-benzodioxolo[5,6-a]quinolizinium|8-Methyl-5,6-dihydro-9,10-dimethoxybenzo[g]-1,3-benzodioxolo[5,6-a]quinolizinium	TRUE
273	2		4-[[7-[(2R,3R,4S,5R)-3,4-dihydroxy-5-methyl-2-oxolanyl]-5-iodo-4-pyrrolo[2,3-d]pyrimidinyl]amino]benzonitrile	XXOBQDKCHCDZQI-UHFFFAOYSA-N	C21H20NO4	1	CHEMBL:CHEMBL2018169|PUBCHEMSQL:10790783|	-6.06	4.62259	FALSE	5,6-Dihydro-9-ethoxy-10-methoxybenzo[g]-1,3-benzodioxolo[5,6-a]quinolizinium	ethoxy(methoxy)[?]|5,6-Dihydro-9-ethoxy-10-methoxybenzo[g]-1,3-benzodioxolo[5,6-a]quinolizinium|ethoxy(methoxy)[?]|5,6-Dihydro-9-ethoxy-10-methoxybenzo[g]-1,3-benzodioxolo[5,6-a]quinolizinium	TRUE
274	2		2-[[3-(1-benzotriazolylmethoxy)-2-butoxypropoxy]-hydroxyphosphoryl]oxyethyl-trimethylammonium	YSZODONOBKJUNM-UHFFFAOYSA-N	C21H20NO4	1	CHEMBL:CHEMBL1186531|PUBCHEMSQL:44577663|	-6.06	4.62259	FALSE	2-[[3-(1-benzotriazolylmethoxy)-2-butoxypropoxy]-hydroxyphosphoryl]oxyethyl-trimethylammonium		TRUE
275	2		UID:377437054	SXLYAPDZKKFNIT-UHFFFAOYSA-N	C21H17NO6	0	PUBCHEMSQL:56947376|	-89.12	4.59506	FALSE			TRUE
276	2		UID:384326812	YWAGIZOVUVIWGD-UHFFFAOYSA-N	C21H17NO6	0	PUBCHEMSQL:57580967|	-85.51	4.62007	FALSE	9-O-Carboxymethylberberrubine	9-O-Carboxymethylberberrubine|9-O-Carboxymethylberberrubine	TRUE
277	2		(S)-Annocherine A|1-[hydroxy(4-hydroxyphenyl)methyl]-6-methoxyisoquinolin-7-ol|1-[hydroxy(4-hydroxyphenyl)methyl]-6-methoxyisoquinolin-7-ol</traditional_iupac>	XWZBLZPLPZOXQV-UHFFFAOYSA-N	C17H15NO4	0	LCSB_DB:HMDB0038723,HMDB38723|	-44.51	2.24241	TRUE	Annocherine A	1-[hydroxy(4-hydroxyphenyl)methyl]-6-methoxyisoquinolin-7-ol|1-[hydroxy(4-hydroxyphenyl)methyl]-6-methoxyisoquinolin-7-ol</traditional_iupac>|(S)-Annocherine A|1-[hydroxy(4-hydroxyphenyl)methyl]-6-methoxyisoquinolin-7-ol|1-(alpha,4-Dihydroxybenzyl)-6-methoxyisoquinoline-7-ol	TRUE
278	2		4-[(7-hydroxy-6-methoxy-1-isoquinolyl)methyl]benzene-1,2-diol|4-[(7-hydroxy-6-methoxy-1-isoquinolinyl)methyl]benzene-1,2-diol	JRVVRZZAHKIELX-UHFFFAOYSA-N	C17H15NO4	0	PUBCHEMSQL:626630|	-45.95	2.38172	FALSE	4-[(7-hydroxy-6-methoxy-1-isoquinolyl)methyl]benzene-1,2-diol	4-[(7-hydroxy-6-methoxy-1-isoquinolinyl)methyl]benzene-1,2-diol|Papaveroline, 6-O-methyl-|AC1LCEMN|JRVVRZZAHKIELX-UHFFFAOYSA-N|1-(3,4-Dihydroxybenzyl)-6-methoxyisoquinoline-7-ol|1-(3',4'-dihydroxybenzyl)-7-hydroxy-6-methoxyisoquinoline|4-[(7-Hydroxy-6-methoxy-1-isoquinolinyl)methyl]-1,2-benzenediol #|4-[(7-hydroxy-6-methoxyisoquinolin-1-yl)methyl]benzene-1,2-diol	TRUE
279	2		4-[(6,7-dimethoxy-1-isoquinolyl)methyl]phenol|4-[(6,7-dimethoxy-1-isoquinolinyl)methyl]phenol	GEFVYAVAFUTMCF-UHFFFAOYSA-N	C18H17NO3	0	PUBCHEMSQL:21814573|	8.18	2.32824	FALSE	4-[(6,7-dimethoxy-1-isoquinolyl)methyl]phenol	4-[(6,7-dimethoxy-1-isoquinolinyl)methyl]phenol|4-(6,7-Dimethoxyisoquinoline-1-ylmethyl)phenol	TRUE
280	2		6-methoxy-1-[(4-methoxyphenyl)methyl]-7-isoquinolinol|6-methoxy-1-[(4-methoxyphenyl)methyl]isoquinolin-7-ol	MSSVRHVSKREICH-UHFFFAOYSA-N	C18H17NO3	0	PUBCHEMSQL:17851487|	8.18	2.32824	FALSE	6-methoxy-1-[(4-methoxyphenyl)methyl]-7-isoquinolinol	6-methoxy-1-[(4-methoxyphenyl)methyl]isoquinolin-7-ol	TRUE
281	2		1-[(3-hydroxy-4-methoxyphenyl)methyl]-6-methoxy-7-isoquinolinol|1-[(3-hydroxy-4-methoxy-phenyl)methyl]-6-methoxy-isoquinolin-7-ol	NUJCRHAXQLFIQW-UHFFFAOYSA-N	C18H17NO4	0	PUBCHEMSQL:628264|	-31.3	2.47553	FALSE	1-[(3-hydroxy-4-methoxyphenyl)methyl]-6-methoxy-7-isoquinolinol	1-[(3-hydroxy-4-methoxy-phenyl)methyl]-6-methoxy-isoquinolin-7-ol|AC1LCFNR|Norrecticuline, 1,2,3,4-detetrahydro-|NUJCRHAXQLFIQW-UHFFFAOYSA-N|1-(3-Hydroxy-4-methoxybenzyl)-6-methoxy-7-isoquinolinol #|1-(3-Hydroxy-4-methoxybenzyl)-6-methoxyisoquinoline-7-ol|1-[(3-hydroxy-4-methoxyphenyl)methyl]-6-methoxyisoquinolin-7-ol	TRUE
282	2		3,10-dimethoxyisoquinolino[2,1-b]isoquinolin-7-ium-2,9-diol	MEDANPGCCDBDMY-UHFFFAOYSA-N	C19H16NO4	1	PUBCHEMSQL:21417722|	-11.69	3.57802	FALSE	3,10-dimethoxyisoquinolino[2,1-b]isoquinolin-7-ium-2,9-diol		TRUE
283	2		3,10-dimethoxy-5,6-dihydroisoquinolino[2,1-b]isoquinolin-9-one	IQOOBSDFJBLXHT-UHFFFAOYSA-N	C19H18NO3	1	PUBCHEMSQL:118585276|	19.18	3.33458	FALSE	3,10-dimethoxy-5,6-dihydroisoquinolino[2,1-b]isoquinolin-9-one		TRUE
284	2		10-methoxy-5,6-dihydroisoquinolino[2,1-b]isoquinolin-7-ium-2,3,9-triol	AWADIQNNYPZANL-UHFFFAOYSA-N	C18H15NO4	0	PUBCHEMSQL:68071758|	-26.25	3.46535	FALSE	10-methoxy-5,6-dihydroisoquinolino[2,1-b]isoquinolin-7-ium-2,3,9-triol		TRUE
285	2		(4aS,5S,6R)-5-[2-(3-furanyl)ethyl]-8-hydroxy-4a,5,6-trimethyl-3,4,6,7,8,8a-hexahydronaphthalene-1-carboxylic acid	BNXZOIDSAUKXGW-UHFFFAOYSA-N	C19H16NO4	1	PUBCHEMSQL:45490416|	-22.33	4.56525	FALSE	Tetrahydroscoulerine	Tetrahydroscoulerine	TRUE
286	2		2,3,10-trimethoxy-5,6-dihydroisoquinolino[2,1-b]isoquinolin-7-ium-9-ol	QBUIDYLGKMWNEA-UHFFFAOYSA-N	C20H20NO4	1	CHEMBL:CHEMBL3139798|PUBCHEMSQL:101280139,10547386,25210825|	-5.65	3.53771	FALSE	Palmatrubin	PALMATRUBINE|Palmatrubin|Dibenzo[a,g]quinolizinium,5,6-dihydro-9-hydroxy-2,3,10-trimethoxy-|PALMATRUBINE|Palmatrubin|Dibenzo[a,g]quinolizinium,5,6-dihydro-9-hydroxy-2,3,10-trimethoxy-	TRUE
287	2		3,10-dimethoxy-13-methyl-5,6-dihydroisoquinolino[2,1-b]isoquinolin-7-ium-2,9-diol	OQJUQPKRUAXCRV-UHFFFAOYSA-N	C20H20NO4	1	PUBCHEMSQL:15061345|	-20.71	3.4065	FALSE	3,10-dimethoxy-13-methyl-5,6-dihydroisoquinolino[2,1-b]isoquinolin-7-ium-2,9-diol		TRUE
288	2		3,9,10-trimethoxy-5,6-dihydroisoquinolino[2,1-b]isoquinolin-7-ium-2,13-diol	NWBAOAYZWVYDNT-UHFFFAOYSA-N	C20H20NO5	1	PUBCHEMSQL:101404952|	-43.91	3.52655	FALSE	5,6-Dihydro-2,13-dihydroxy-3,9,10-trimethoxydibenzo[a,g]quinolizinium	5,6-Dihydro-2,13-dihydroxy-3,9,10-trimethoxydibenzo[a,g]quinolizinium	TRUE
289	2		9,10-dimethoxy-5,6-dihydroisoquinolino[2,1-b]isoquinolin-7-ium-2,3-diol	HVTCKKMWZDDWOY-UHFFFAOYSA-N	C19H17NO4	0	CHEMBL:CHEMBL379449|PUBCHEMSQL:101404949,101404950,363209|	-11.6	3.53498	FALSE	Demethyleneberberine	Demethyl eneberberine|Demethyleneberberine|Dibenzo[a,g]quinolizinium,5,6-dihydro-2,3-dihydroxy-9,10-dimethoxy-|AC1Q7BDI|2,3-dihydroxy-9,10-dimethoxy-5,6-dihydroisoquino[3,2-a]isoquinolinium|9,10-dimethoxy-5,6-dihydroisoquinolino[2,1-b]isoquinolin-7-ium-2,3-diol|9,10-dimethoxy-5,6-dihydroisoquinolino[3,2-a]isoquinolin-7-ium-2,3-diol|Dibenzo(a,g)quinolizinium, 5,6-dihydro-2,3-dihydroxy-9,10-dimetho…	TRUE
290	2		stepharanine	BENXORZPKXUGMY-UHFFFAOYSA-N	C19H17NO4	0	CHEBI:132718|CHEMBL:CHEMBL251229|	-11.6	3.53498	FALSE	Stepharanine	stepharanine|Stepharanin|2,10-dihydroxy-3,9-dimethoxy-5,6-dihydroisoquinolino[3,2-a]isoquinolin-7-ium	TRUE
291	2	C05315	Palmatine	QUCQEUCGKKTEBI-UHFFFAOYSA-N	C21H22NO4	1	3DMET:B00765|CAS:3486-67-7|CHEBI:16096|CHEMBL:CHEMBL206106|FORMULA:C21H22NO4|KEGG:C05315|KNAPSACK:C00001898|LCSB_DB:C05315,cpd03153,MNXM1849,Palmatine|NIKKAJI:J12.970D|PUBCHEM:7697|PUBCHEMSQL:19009|	9	3.70782	TRUE	Palmatine	Palmatine|Berbericinine|O,O-Dimethyldemethyleneberberine|Burasaine|Palmatin|Dibenzo[a,g]quinolizinium, 5,6-dihydro-2,3,9,10-tetramethoxy-|5,6-Dihydro-2,3,9,10-tetramethoxydibenzo[a,g]quinolizinium|2,3,9,10-tetramethoxy-5,6-dihydroisoquino[3,2-a]isoquinolinium|5,6-Dihydro-2,3,9,10-tetramethoxydibenzo(a,g)quinolizinium|Dibenzo(a,g)quinolizinium, 5,6-dihydro-2,3,9,10-tetramethoxy-|2,3,9,10-tetrameth…	TRUE
292	2		3,9,10-trimethoxy-13-methyl-5,6-dihydroisoquinolino[2,1-b]isoquinolin-7-ium-2-olate	OTCQQTJTTARWNE-UHFFFAOYSA-N	C21H22NO4	1	PUBCHEMSQL:75203510,75203511|	-6.06	3.53158	FALSE	3,9,10-trimethoxy-13-methyl-5,6-dihydroisoquinolino[2,1-b]isoquinolin-7-ium-2-olate	2-Hydroxy-13-methyl-3,9,10-trimethoxy-5,6-dihydrodibenzo[a,g]quinolizinium|2-Hydroxy-13-methyl-3,9,10-trimethoxy-5,6-dihydrodibenzo[a,g]quinolizinium	TRUE
293	2		3-ethoxy-9,10-dimethoxy-5,6-dihydroisoquinolino[2,1-b]isoquinolin-7-ium-2-ol	ZBNSUYNLJGCXBI-UHFFFAOYSA-N	C21H22NO4	1	CHEMBL:CHEMBL1186185|PUBCHEMSQL:25193835|	-4.03	3.5388	FALSE	3-ethoxy-9,10-dimethoxy-5,6-dihydroisoquinolino[2,1-b]isoquinolin-7-ium-2-ol		TRUE
294	2		6,7-dimethoxy-3-(4-methoxy-7,8-dihydro-6H-[1,3]dioxolo[4,5-g]isoquinolin-5-ylidene)-1-isobenzofuranone|6,7-dimethoxy-3-(4-methoxy-7,8-dihydro-6H-[1,3]dioxolo[4,5-g]isoquinolin-5-ylidene)isobenzofuran-1-one	UECIEQYJEHPRCH-UHFFFAOYSA-N	C21H19NO7	0	PUBCHEMSQL:59885643|	-120.56	4.68213	FALSE			TRUE
295	2		6,7-dimethoxy-3-(4-methoxy-7,8-dihydro-[1,3]dioxolo[4,5-g]isoquinolin-5-yl)-3H-isobenzofuran-1-one	NCAJXZZJDBORKL-UHFFFAOYSA-N	C21H19NO7	0	PUBCHEMSQL:13968511|	-125.08	4.62946	FALSE			TRUE
296	2		7-hydroxy-6-methoxy-3-(4-methoxy-5,6,7,8-tetrahydro-[1,3]dioxolo[4,5-g]isoquinolin-5-yl)-3H-isobenzofuran-1-one	GQOKDWPIHUTTGN-UHFFFAOYSA-N	C20H19NO7	0	PUBCHEMSQL:69718213|	-139.29	4.47289	FALSE			TRUE
297	2		6,7-dimethoxy-3-(4-methoxy-8-methyl-5,6,7,8-tetrahydro-[1,3]dioxolo[4,5-g]isoquinolin-5-yl)-3H-isobenzofuran-1-one	RRASDGXQBJLJHX-UHFFFAOYSA-N	C22H23NO7	0	PUBCHEMSQL:23619824|	-126.63	4.57099	FALSE			TRUE
298	2		(3S)-3-[(5S)-6-acetyl-4-methoxy-7,8-dihydro-5H-[1,3]dioxolo[4,5-g]isoquinolin-5-yl]-6,7-dimethoxy-3H-isobenzofuran-1-one	LYEPMWSIYQDYTG-UHFFFAOYSA-N	C23H23NO8	0	PUBCHEMSQL:91748676|	-155.07	4.60618	FALSE	N-Acetylnornarcotine	N-Acetylnornarcotine|LYEPMWSIYQDYTG-OALUTQOASA-N	TRUE
299	2		4-[(6-methoxy-1,2,3,4-tetrahydroisoquinolin-1-yl)methyl]benzene-1,2-diol	ZUWCKNUJBGXOMZ-UHFFFAOYSA-N	C17H19NO3	0	PUBCHEMSQL:20208253|	-19.93	2.14254	FALSE	4-[(6-methoxy-1,2,3,4-tetrahydroisoquinolin-1-yl)methyl]benzene-1,2-diol		TRUE
300	2		(1R)-1-[(3-hydroxyphenyl)methyl]-6-methoxy-1,2,3,4-tetrahydroisoquinolin-7-ol	AWSPRYIWXBTMOT-UHFFFAOYSA-N	C17H19NO3	0	PUBCHEMSQL:10446647,639018,93492461|	-19.93	2.14254	FALSE	AC1LCXKY	AC1LCXKY	TRUE
301	2	C05317	Nororientaline	WQTCGADWPORGNB-UHFFFAOYSA-N	C18H21NO4	0	3DMET:B02045|CHEBI:17048,28594|FORMULA:C18H21NO4,C18H21NO4|KEGG:C05317,C06518|LCSB_DB:C05317,C06518,CPD-15799,CPD-21508,cpd03155,cpd03928,MNXM3675,MNXM6564|NIKKAJI:J2.755.463F,J2.762.434K|PUBCHEM:7699,8749|PUBCHEMSQL:134820356,134820357,440632|	-44.76	2.40529	TRUE	Nororientaline	(R)-norprotosinomenine|nororientalinium|nororientalinium cation|nororientalinium(1+)|7-hydroxy-1-(4-hydroxy-3-methoxybenzyl)-6-methoxy-1,2,3,4-tetrahydroisoquinolinium|(S)-Nororientaline|AC1L9AHE|(1S)-1-[(4-hydroxy-3-methoxyphenyl)methyl]-6-methoxy-1,2,3,4-tetrahydroisoquinolin-7-ol|Nororientaline|1-(4-hydroxy-3-methoxybenzyl)-6-methoxy-1,2,3,4-tetrahydroisoquinolin-7-ol|WQTCGADWPORGNB-UHFFFAOYSA…	TRUE
302	2		4-[(7-hydroxy-6-methoxy-1,2,3,4-tetrahydroisoquinolin-1-yl)methyl]-5-methylbenzene-1,2-diol|4-[(7-hydroxy-6-methoxy-1,2,3,4-tetrahydroisoquinolin-1-yl)methyl]-5-methyl-benzene-1,2-diol	CAMOUYHHHLPWRA-UHFFFAOYSA-N	C18H21NO4	0	PUBCHEMSQL:601301|	-61.04	2.50232	FALSE	4-[(7-hydroxy-6-methoxy-1,2,3,4-tetrahydroisoquinolin-1-yl)methyl]-5-methylbenzene-1,2-diol	4-[(7-hydroxy-6-methoxy-1,2,3,4-tetrahydroisoquinolin-1-yl)methyl]-5-methyl-benzene-1,2-diol|AC1LCJEQ|CAMOUYHHHLPWRA-UHFFFAOYSA-N|4-[(7-hydroxy-6-methoxy-1,2,3,4-tetrahydroisoquinolin-1-yl)methyl]-5-methylbenzene-1,2-diol	TRUE
303	2		1-[(3-hydroxy-4-methoxyphenyl)methyl]-6-methoxy-3,4-dihydroisoquinolin-7-ol|1-[(3-hydroxy-4-methoxy-phenyl)methyl]-6-methoxy-3,4-dihydroisoquinolin-7-ol	QBKHZIPQAFQYOE-UHFFFAOYSA-N	C18H19NO4	0	PUBCHEMSQL:13535405|	-45.2	2.53536	FALSE	1-[(3-hydroxy-4-methoxyphenyl)methyl]-6-methoxy-3,4-dihydroisoquinolin-7-ol	1-[(3-hydroxy-4-methoxy-phenyl)methyl]-6-methoxy-3,4-dihydroisoquinolin-7-ol	TRUE
304	2		2-methoxy-5-[[(1R)-6-methoxy-1,2,3,4-tetrahydroisoquinolin-1-yl]methyl]phenol	NYGNBPLXMNXERU-UHFFFAOYSA-N	C18H21NO3	0	CHEMBL:CHEMBL1873441|PUBCHEMSQL:10957530,13071436,13071437|	-5.28	2.25342	FALSE	(1R)-1-(3-Hydroxy-4-methoxybenzyl)-6-methoxy-1,2,3,4-tetrahydroisoquinoline	(1R)-1-(3-Hydroxy-4-methoxybenzyl)-6-methoxy-1,2,3,4-tetrahydroisoquinoline|2-methoxy-5-((6-methoxy-1,2,3,4-tetrahydroisoquinolin-1-yl)methyl)phenol|(1R)-1-(3-Hydroxy-4-methoxybenzyl)-6-methoxy-1,2,3,4-tetrahydroisoquinoline|2-methoxy-5-((6-methoxy-1,2,3,4-tetrahydroisoquinolin-1-yl)methyl)phenol	TRUE
305	2		1-[(3-hydroxy-4-methoxyphenyl)methyl]-1,2,3,4-tetrahydroisoquinoline-6,7-diol|1-[(3-hydroxy-4-methoxy-phenyl)methyl]-1,2,3,4-tetrahydroisoquinoline-6,7-diol	MGQLHNKARZOXFH-UHFFFAOYSA-N	C17H19NO4	0	LCSB_DB:CPD-21516|PUBCHEMSQL:134820354,134820355,24856367|	-59.41	2.30863	TRUE	1-[(3-hydroxy-4-methoxyphenyl)methyl]-1,2,3,4-tetrahydroisoquinoline-6,7-diol	1-[(3-hydroxy-4-methoxy-phenyl)methyl]-1,2,3,4-tetrahydroisoquinoline-6,7-diol|(R,S)-4'-O-Methylnorlaudanosoline|(R)-4-O-methylnorlaudanosoline|(R)-4-O-methyltetrahydropapaveroline|(R)-4-O-methylnorlaudanosoline|(R)-4-O-methyltetrahydropapaveroline|(R,S)-4'-O-Methylnorlaudanosoline	TRUE
306	2		1-methyl-1,2,3,4-tetrahydroisoquinoline-6,7-diol hydrochloride	JYZAYBRTZJWZDR-UHFFFAOYSA-N	C18H19NO4	0	PUBCHEMSQL:12313590,12313591|			FALSE	1-methyl-1,2,3,4-tetrahydroisoquinoline-6,7-diol hydrochloride	Norsinoacutine|Norsinoacutine	TRUE
307	2	C21630	(S)-Norlaudanine	PBARFBACJNHQIC-UHFFFAOYSA-N	C19H23NO4	0	FORMULA:C19H23NO4|KEGG:C21630|LCSB_DB:C21630|PUBCHEM:340650293|PUBCHEMSQL:2752281,7055273,7055274,7055275,7055276|	-30.11	2.57479	TRUE	Norlaudanine	(S)-Nor Laudanine|(S)-N-Norlaudanidine|AC1OEF0J|AC1OEF0G|(R)-N-Norlaudanidine|AC1OEF0D|AC1OEF0A|AC1MBKTA|1,2,3,4-Tetrahydro-1-(3-hydroxy-4-methoxybenzyl)-6,7-dimethoxyisoquinoline|5-[(6,7-dimethoxy-1,2,3,4-tetrahydroisoquinolin-1-yl)methyl]-2-methoxyphenol|AC1MBKTA|1,2,3,4-Tetrahydro-1-(3-hydroxy-4-methoxybenzyl)-6,7-dimethoxyisoquinoline|5-[(6,7-dimethoxy-1,2,3,4-tetrahydroisoquinolin-1-yl)methy…	TRUE
308	2		1-[(3,4-dimethoxyphenyl)methyl]-6-methoxy-1,2,3,4-tetrahydroisoquinolin-7-ol	YUUVQMNYXHZRSK-UHFFFAOYSA-N	C19H23NO4	0	PUBCHEMSQL:11186519|	-30.11	2.57479	FALSE	1-[(3,4-dimethoxyphenyl)methyl]-6-methoxy-1,2,3,4-tetrahydroisoquinolin-7-ol	YUUVQMNYXHZRSK-UHFFFAOYSA-N|1-(3,4-Dimethoxybenzyl)-6-methoxy-1,2,3,4-tetrahydroisoquinoline-7-ol|(-)-7-hydroxy-6-methoxy-1-(3,4-dimethoxybenzyl)-1,2,3,4-tetrahydroisoquinoline|(S)-norcodamine|YUUVQMNYXHZRSK-UHFFFAOYSA-N|1-(3,4-Dimethoxybenzyl)-6-methoxy-1,2,3,4-tetrahydroisoquinoline-7-ol	TRUE
309	2		1-[(5-hydroxy-4-methoxy-2-methylphenyl)methyl]-6-methoxy-1,2,3,4-tetrahydroisoquinolin-7-ol|1-[(5-hydroxy-4-methoxy-2-methyl-phenyl)methyl]-6-methoxy-1,2,3,4-tetrahydroisoquinolin-7-ol	DDTHPLQHOJICGX-UHFFFAOYSA-N	C19H23NO4	0	PUBCHEMSQL:601142|	-46.39	2.59635	FALSE	1-[(5-hydroxy-4-methoxy-2-methylphenyl)methyl]-6-methoxy-1,2,3,4-tetrahydroisoquinolin-7-ol	1-[(5-hydroxy-4-methoxy-2-methyl-phenyl)methyl]-6-methoxy-1,2,3,4-tetrahydroisoquinolin-7-ol|DDTHPLQHOJICGX-UHFFFAOYSA-N|1-(5-Hydroxy-4-methoxy-2-methylbenzyl)-6-methoxy-1,2,3,4-tetrahydro-7-isoquinolinol #|1,2,3,4-Tetrahydroisoquinoline, 7-hydroxy-6-methoxy-1-(5-hydroxy-4-methoxy-2-methylbenzyl)-|1-[(5-hydroxy-4-methoxy-2-methylphenyl)methyl]-6-methoxy-1,2,3,4-tetrahydroisoquinolin-7-ol	TRUE
310	2		1-[7-hydroxy-1-[(3-hydroxy-4-methoxyphenyl)methyl]-6-methoxy-3,4-dihydro-1H-isoquinolin-2-yl]ethanone|1-[7-hydroxy-1-[(3-hydroxy-4-methoxy-phenyl)methyl]-6-methoxy-3,4-dihydro-1H-isoquinolin-2-yl]ethanone	PZBDCBBNLCGWKF-UHFFFAOYSA-N	C20H23NO5	0	PUBCHEMSQL:15011045|	-75.19	2.46901	FALSE	1-[7-hydroxy-1-[(3-hydroxy-4-methoxyphenyl)methyl]-6-methoxy-3,4-dihydro-1H-isoquinolin-2-yl]ethanone	1-[7-hydroxy-1-[(3-hydroxy-4-methoxy-phenyl)methyl]-6-methoxy-3,4-dihydro-1H-isoquinolin-2-yl]ethanone	TRUE
311	2		2-(3-hydroxy-4-methoxyphenyl)acetaldehyde|2-(3-hydroxy-4-methoxy-phenyl)acetaldehyde	GLNOGAHRPOACOZ-UHFFFAOYSA-N	C9H10O3	0	PUBCHEMSQL:25755825|	-61.49	1.13667	FALSE	2-(3-hydroxy-4-methoxyphenyl)acetaldehyde	2-(3-hydroxy-4-methoxy-phenyl)acetaldehyde	FALSE
312	2		1-benzyl-6-methoxy-3,4-dihydroisoquinolin-7-ol|6-methoxy-1-(phenylmethyl)-3,4-dihydroisoquinolin-7-ol	YHGILOWMTOHKSA-UHFFFAOYSA-N	C17H17NO2	0	PUBCHEMSQL:622377|	19.11	2.18216	FALSE	1-benzyl-6-methoxy-3,4-dihydroisoquinolin-7-ol	6-methoxy-1-(phenylmethyl)-3,4-dihydroisoquinolin-7-ol|AC1LDNNX|YHGILOWMTOHKSA-UHFFFAOYSA-N|1-benzyl-6-methoxy-3,4-dihydroisoquinolin-7-ol|1-Benzyl-3,4-dihydro-6-methoxy-7-oxy-isochinolin|1-Benzyl-6-methoxy-3,4-dihydro-7-isoquinolinol #|3,4-Dihydroisoquinolin-7-ol, 1-benzyl-6-methoxy-|7-Isoquinolinol, 3,4-dihydro-6-methoxy-1-(phenylmethyl)-	TRUE
313	2		4-[(6,7-dimethoxy-3,4-dihydroisoquinolin-1-yl)methyl]phenol	GPQZPNPTKHRCDM-UHFFFAOYSA-N	C18H19NO3	0	PUBCHEMSQL:430000|	-5.72	2.39176	FALSE	4-[(6,7-dimethoxy-3,4-dihydroisoquinolin-1-yl)methyl]phenol	AC1L8OHS|GPQZPNPTKHRCDM-UHFFFAOYSA-N|1-(4-Hydroxybenzyl)-6,7-dimethoxy-3,4-dihydroisoquinoline|4-[(6,7-dimethoxy-3,4-dihydroisoquinolin-1-yl)methyl]phenol|Isoquinoline, 3,4-dihydro-6,7-dimethoxy-1-[4-hydroxybenzyl]-	TRUE
314	2		2-[2-(3-cyanophenyl)-4-[[(4-fluorophenyl)sulfonyl-(2-methoxyethyl)amino]methyl]phenoxy]acetic acid	HUXFXRYXVUHLFS-UHFFFAOYSA-N	C20H20NO4	1	PUBCHEMSQL:49872133|	-3.62	4.33915	FALSE	2-[2-(3-cyanophenyl)-4-[[(4-fluorophenyl)sulfonyl-(2-methoxyethyl)amino]methyl]phenoxy]acetic acid		TRUE
315	2		eicosa-5,8,14-trienoic acid	DESORMZUMYIKSG-UHFFFAOYSA-N	C20H20NO5	1	CHEMBL:CHEMBL468974,CHEMBL518062|PUBCHEMSQL:132513403,133161,470418|	-68.66	4.66941	FALSE	8-Oxocanadine	8-oxocanadine|AC1LAL1S|O-Methyl-8-oxotetrahydrothalifendine|Gusanlung B|AC1Q4DTE|AC1Q6OYQ|Gusanlung B|AC1Q4DTE|AC1Q6OYQ|8-oxocanadine|AC1LAL1S|O-Methyl-8-oxotetrahydrothalifendine	TRUE
316	2		6-methoxy-1-[(4-methoxyphenyl)methyl]-2-methyl-3,4-dihydroisoquinolin-2-ium-7-olate	WLNHQDJRQFQLFL-UHFFFAOYSA-N	C19H22NO3	1	PUBCHEMSQL:53259083,53259084|	-0.04	2.42988	FALSE	6-methoxy-1-[(4-methoxyphenyl)methyl]-2-methyl-3,4-dihydroisoquinolin-2-ium-7-olate		TRUE
317	2		1-[(3-hydroxy-4-methoxyphenyl)methyl]-2-methyl-3,4-dihydroisoquinolin-2-ium-6,7-diol|1-[(3-hydroxy-4-methoxy-phenyl)methyl]-2-methyl-3,4-dihydroisoquinolin-2-ium-6,7-diol	LXAJUXGUPZXGAK-UHFFFAOYSA-N	C18H19NO4	0	PUBCHEMSQL:430007|	-45.47	2.63162	FALSE	1-[(3-hydroxy-4-methoxyphenyl)methyl]-2-methyl-3,4-dihydroisoquinolin-2-ium-6,7-diol	1-[(3-hydroxy-4-methoxy-phenyl)methyl]-2-methyl-3,4-dihydroisoquinolin-2-ium-6,7-diol|AC1L8OID|1-[(3-hydroxy-4-methoxyphenyl)methyl]-2-methyl-3,4-dihydroisoquinolin-2-ium-6,7-diol	TRUE
318	2		(13aS)-3-methoxy-6,8,13,13a-tetrahydro-5H-isoquinolino[2,1-b]isoquinoline-2,11-diol	IWRZCJCFXSVREX-UHFFFAOYSA-N	C18H19NO3	0	PUBCHEMSQL:11779379,639020|	-9.55	3.21183	FALSE	AC1LCXL4	AC1LCXL4	TRUE
319	2		6,8,13,13a-tetrahydro-5H-isoquinolino[2,1-b]isoquinoline-2,3,10,11-tetrol	KTXIKPCVGWAEMA-UHFFFAOYSA-N	C17H17NO4	0	PUBCHEMSQL:23250614,419774,92858849,92858850|	-63.68	3.29125	FALSE	(+/-)-2,3,10,11-tetrademethylpseudotetrahydropalmatine	(+/-)-2,3,10,11-tetrademethylpseudotetrahydropalmatine|AC1L9IDE	TRUE
320	2		(13aS)-2,3-dimethoxy-6,8,13,13a-tetrahydro-5H-isoquinolino[2,1-b]isoquinoline-10,11-diol	VAKIESMDOCVMDV-UHFFFAOYSA-N	C19H21NO4	0	PUBCHEMSQL:14138285,177294,46185067,46185331,6947038,6947039,821493|	-34.38	3.36974	FALSE	Spinosine	AC1OCQLA|AC1OCQL9|AC1LGHKA|Spinosine|S-(-)-Spinosine|(?)-Spinosine|Spinosine|AC1OCQL9|AC1OCQLA|AC1LGHKA	TRUE
321	2		(13aS)-3,11-dimethoxy-6,8,13,13a-tetrahydro-5H-isoquinolino[2,1-b]isoquinoline-2,10-diol	FQPSOJRHFJUUMC-UHFFFAOYSA-N	C19H21NO4	0	CHEMBL:CHEMBL1962947,CHEMBL1963011|PUBCHEMSQL:10336558,57335757,6453963|	-34.38	3.36974	FALSE	Govadine	Govadine|Govadine	TRUE
322	2		(13aS)-3-methoxy-7-methyl-6,8,13,13a-tetrahydro-5H-isoquinolino[2,1-b]isoquinolin-7-ium-2,10,11-triol	FHMLIGNGHQEQLK-UHFFFAOYSA-N	C19H22NO4	1	PUBCHEMSQL:101893839|			FALSE	Gusanlung E	Gusanlung E	TRUE
323	2		2-hydroxy-3,10-dimethoxy-6,7-dihydro-5H-isoquinolino[2,1-b]isoquinolin-7-ium-11-one	JINZPDPFJUIUQY-UHFFFAOYSA-N	C19H18NO4	1	PUBCHEMSQL:101731565,101731566|	-20.3	3.41633	FALSE	Dehydrocoreximine	Dehydrocoreximine	TRUE
324	2		3,10-dimethoxy-6,8,13,13a-tetrahydro-5H-isoquinolino[2,1-b]isoquinolin-11-ol	FUHNEHAQQNIILS-UHFFFAOYSA-N	C19H21NO3	0	PUBCHEMSQL:118001150,118001199,44814412|	5.1	3.28683	FALSE			TRUE
325	2		2,3,10-trimethoxy-6,8,13,13a-tetrahydro-5H-isoquinolino[2,1-b]isoquinolin-11-ol	ZMCOANUSZBGLSK-UHFFFAOYSA-N	C20H23NO4	0	PUBCHEMSQL:101503694,46185073,46185075,46919623,9549058|	-19.73	3.49275	FALSE	Corytenchine	(R)-Corytenchine|Corytenchine|(R)-Corytenchine|Corytenchine	TRUE
326	2		(13aS)-3,10,11-trimethoxy-6,8,13,13a-tetrahydro-5H-isoquinolino[2,1-b]isoquinolin-2-ol	YCBKBUUDECGKKX-UHFFFAOYSA-N	C20H23NO4	0	PUBCHEMSQL:14021682,185942|	-19.73	3.49275	FALSE	Govanine	Govanine	TRUE
327	2	C17046	Phellodendrine	RBBVPNQTBKHOEQ-UHFFFAOYSA-N	C20H24NO4	1	CAS:6873-13-8|CHEBI:80886|FORMULA:C20H24NO4|KEGG:C17046|KNAPSACK:C00027160|LCSB_DB:C17046,cpd17306|NIKKAJI:J476.063H|PUBCHEM:96023524|PUBCHEMSQL:3081405|			TRUE	Phellodendrine	Phellodendrine|Phallodendrin|OB-5 Compound|AC1MIWV6|Phellodendrine chloride|Phellodendrine|Phallodendrin|OB-5 Compound|AC1MIWV6	TRUE
328	2		(8S,13aR)-3,10-dimethoxy-8-methyl-6,8,13,13a-tetrahydro-5H-isoquinolino[2,1-b]isoquinoline-2,11-diol	ZXKBEZWHVKPZSF-UHFFFAOYSA-N	C20H23NO4	0	PUBCHEMSQL:15380319|	-36.37	3.32177	FALSE			TRUE
329	2		5-[(3,4-dimethoxyphenyl)methyl]-5,6,7,8-tetrahydro-[1,3]dioxolo[4,5-g]isoquinoline	RFTWLSNMTPPRII-UHFFFAOYSA-N	C19H21NO4	0	PUBCHEMSQL:12934237,68331770|	-32.14	3.48357	FALSE	1-(3,4-Dimethoxybenzyl)-6,7-(methylenedioxy)-1,2,3,4-tetrahydroisoquinoline	1-(3,4-Dimethoxybenzyl)-6,7-(methylenedioxy)-1,2,3,4-tetrahydroisoquinoline|1-(3,4-Dimethoxybenzyl)-6,7-(methylenedioxy)-1,2,3,4-tetrahydroisoquinoline	TRUE
330	2		UID:9970152	HCRLQVVXDCKIFD-UHFFFAOYSA-N	C20H21NO4	0	CHEMBL:CHEMBL514015|PUBCHEMSQL:11875236,11875237,3471176,908088|	-21.76	4.61395	FALSE	AC1MRNWV	AC1MRNWV|AC1MRNWV	TRUE
331	2		2-methoxy-5-[(6-methyl-7,8-dihydro-5H-[1,3]dioxolo[4,5-g]isoquinolin-5-yl)methyl]phenol	LZDZXNMXZLWRLZ-UHFFFAOYSA-N	C19H21NO4	0	PUBCHEMSQL:10359069|	-34.52	3.42774	FALSE	1-(3-hydroxy-4-methoxybenzyl)-2-methyl-6,7-methylenedioxy-1,2,3,4-tetrahydroisoquinoline	1-(3-hydroxy-4-methoxybenzyl)-2-methyl-6,7-methylenedioxy-1,2,3,4-tetrahydroisoquinoline|1-(3-hydroxy-4-methoxybenzyl)-2-methyl-6,7-methylenedioxy-1,2,3,4-tetrahydroisoquinoline	TRUE
332	2		2-methoxy-4-[(6-methyl-7,8-dihydro-5H-[1,3]dioxolo[4,5-g]isoquinolin-5-yl)methyl]phenol	QWLVWKQNMLEYTB-UHFFFAOYSA-N	C19H21NO4	0	PUBCHEMSQL:101872780|	-34.52	3.42774	FALSE	1,2,3,4-Tetrahydro-1-[(4-hydroxy-3-methoxyphenyl)methyl]-2-methyl-6,7-(methylenedioxy)isoquinoline	1,2,3,4-Tetrahydro-1-[(4-hydroxy-3-methoxyphenyl)methyl]-2-methyl-6,7-(methylenedioxy)isoquinoline	TRUE
333	2		1-[(3,4-dimethoxyphenyl)methyl]-7-methoxy-2-methyl-3,4-dihydro-1H-isoquinolin-6-ol	MOHQPHOGSYSNPJ-UHFFFAOYSA-N	C20H25NO4	0	PUBCHEMSQL:13405606,24180175,276148|	-17.84	2.60967	FALSE	1-[(3,4-dimethoxyphenyl)methyl]-7-methoxy-2-methyl-3,4-dihydro-1H-isoquinolin-6-ol	1-(3,4-dimethoxybenzyl)-7-methoxy-2-methyl-1,2,3,4-tetrahydroisoquinolin-6-ol|Pseudolaudanin|Pseudolaudanine|6-Isoquinolinol,2,3,4-tetrahydro-7-methoxy-2-methyl-1-veratryl-|1,2,3,4-Tetrahydro-1-(3,4-dimethoxybenzyl)-7-methoxy-2-methylisoquinoline-6-ol|1-[(3,4-dimethoxyphenyl)methyl]-7-methoxy-2-methyl-3,4-dihydro-1H-isoquinolin-6-ol|6-Isoquinolinol,4-dimethoxyphenyl)methyl]-1,2,3,4-tetrahydro-7-m…	TRUE
334	2		(5S)-5-[(3,4-dimethoxyphenyl)methyl]-6,6-dimethyl-7,8-dihydro-5H-[1,3]dioxolo[4,5-g]isoquinolin-6-ium	MUXHEYZUYGHZLN-UHFFFAOYSA-N	C21H26NO4	1	PUBCHEMSQL:101036655|			FALSE	Escholinine	Escholinine	TRUE
335	2		(1S,2R)-1-[(3,4-dimethoxyphenyl)methyl]-6-methoxy-2-methyl-2-oxido-3,4-dihydro-1H-isoquinolin-2-ium-7-ol	WYHBVXMHELTJFR-UHFFFAOYSA-N	C20H25NO5	0	PUBCHEMSQL:101914924,183471|			FALSE	Codamine cis-N-oxide	Codamine cis-N-oxide|AC1L4CYB	TRUE
336	2		1-[(3,4-dimethoxyphenyl)methyl]-2-methyl-3,4-dihydro-1H-isoquinoline-6,7-diol	ZZYIFMUYXDOBLG-UHFFFAOYSA-N	C19H23NO4	0	PUBCHEMSQL:24180312,3256005,40512627,40512628,40512629,40512630|	-32.49	2.43772	FALSE	1-[(3,4-dimethoxyphenyl)methyl]-2-methyl-3,4-dihydro-1H-isoquinoline-6,7-diol	1-[(3,4-dimethoxyphenyl)methyl]-2-methyl-3,4-dihydro-1H-isoquinoline-6,7-diol|1,2,3,4-Tetrahydro-6,7-dihydroxy-1-(3,4-dimethoxybenzyl)-2-methylisoquinoline	TRUE
337	2	C09558	Laudanosine	KGPAYJZAMGEDIQ-UHFFFAOYSA-N	C21H27NO4	0	3DMET:B03078|CAS:2688-77-9|CHEBI:6389|CHEMBL:CHEMBL1407,CHEMBL1613,CHEMBL519894|FORMULA:C21H27NO4|KEGG:C09558|KNAPSACK:C00001876|LCSB_DB:C09558,CPD-15741,cpd06453,HMDB0030213|NIKKAJI:J14.884I|PUBCHEM:11749|PUBCHEMSQL:73397|	-3.19	2.84019	TRUE	Laudanosine	(R)-N-methyltetrahydropapaverine|(R)-laudanosinum|(R)-laudanosine cation|(S)-Laudanosine|(S)-n-methyltetrahydropapaverine|(R)-laudanosine|(?)-Laudanosine|AC1LJQM3|KGPAYJZAMGEDIQ-QGZVFWFLSA-N|(1R)-1-[(3,4-dimethoxyphenyl)methyl]-6,7-dimethoxy-2-methyl-3,4-dihydro-1H-isoquinoline|(1R)-1-[(3,4-dimethoxyphenyl)methyl]-6,7-dimethoxy-2-methyl-1,2,3,4-tetrahydroisoquinoline|(1R)-6,7-Dimethoxy-1-[(3,4-di…	TRUE
338	2		[2,3-dimethoxy-6-[(6-methyl-7,8-dihydro-5H-[1,3]dioxolo[4,5-g]isoquinolin-5-yl)methyl]phenyl]methanol	UCUSDXBAFDTERM-UHFFFAOYSA-N	C21H25NO5	0	PUBCHEMSQL:322369|	-57.73	3.58269	FALSE			TRUE
339	2		N-(4,5-dihydrothiazol-2-yl)-1-(4-methylphenyl)sulfonyl-3-piperidinecarboxamide	ZXVMVRREVKBBAP-UHFFFAOYSA-N	C21H25NO5	0	CHEMBL:CHEMBL1486987|PUBCHEMSQL:1150123,1150125,653947,6971102,6971103|			FALSE	N-(4,5-dihydrothiazol-2-yl)-1-(4-methylphenyl)sulfonyl-3-piperidinecarboxamide	AC1LM8BE|AC1LM8BG|AC1LCPIV	TRUE
340	2		6-hydroxy-allocryptopine|(PUBCHEM "90659124" NIL |kothari| 3641818092 NIL NIL)	IILCKSYIKQRGAO-UHFFFAOYSA-N	C21H23NO6	0	LCSB_DB:CPD-14846|			TRUE	6-hydroxy-allocryptopine	6-hydroxy-allocryptopine	TRUE
341	2		6'-methylspiro[6,9-dihydro-[1,3]dioxolo[4,5-h][2]benzopyran-7,5'-7,8-dihydro-[1,3]dioxolo[4,5-g]isoquinoline]	RASMLABAIUSCHT-UHFFFAOYSA-N	C21H23NO6	0	PUBCHEMSQL:21632928|			FALSE			TRUE
342	2		4-[[(2R)-2-hydroxy-2,3-dihydronaphthalen-1-yl]methylidene]-2-methyl-5-oxo-1-(phenylmethyl)-3-pyrrolecarboxylic acid methyl ester	RSMSJQDBPYSXHH-UHFFFAOYSA-N	C20H21NO5	0	PUBCHEMSQL:1275589,7556123|			FALSE	Hunnemanine	HUNNEMANINE|AC1LOZ9V|HUNNEMANINE|AC1LOZ9V	TRUE
343	2		2-(1,2-dimethoxy-5,6-dihydronaphtho[2,1-f][1,3]benzodioxol-4-yl)-N,N-dimethylethanamine	JUQBPFGIFICIIN-UHFFFAOYSA-N	C20H21NO5	0	PUBCHEMSQL:5321910|			FALSE	2-(1,2-dimethoxy-5,6-dihydronaphtho[2,1-f][1,3]benzodioxol-4-yl)-N,N-dimethylethanamine		TRUE
344	2		6-methyl-2-(trifluoromethyl)quinoline	YFIYMWZJIMVBLQ-UHFFFAOYSA-N	C22H26NO5	1	PUBCHEMSQL:2775688|			FALSE	6-methyl-2-(trifluoromethyl)quinoline	AC1MCQEL	TRUE
345	2		UID:119460286	YRAXYDGEEARNTF-UHFFFAOYSA-N	C22H25NO5	0	PUBCHEMSQL:12304033,12304034,12304035|			FALSE	Corycavidine	Corycavidine|(+)-Corycavidine|Corycavidine [MI]|Corycavidine, (S)-|Corycavidine, (+)-|(+)-13-Methylallocryptopine|(?)?Corycavidine|UNII-P8R1A8D3G3 component YRAXYDGEEARNTF-ZDUSSCGKSA-N|UNII-P8R1A8D3G3 component YRAXYDGEEARNTF-CYBMUJFWSA-N|(+/-)-Corycavidine|Corycavidine DL-form [MI]|Corycavidine DL-form [MI]|Corycavidine|UNII-P8R1A8D3G3 component YRAXYDGEEARNTF-CYBMUJFWSA-N|Corycavidine|(+)-Coryc…	TRUE
346	2		6-[1-(4-hydroxy-6-methyl-7,8-dihydro-5H-[1,3]dioxolo[4,5-g]isoquinolin-5-yl)ethyl]-2,3-dimethoxybenzaldehyde|6-[1-(4-hydroxy-6-methyl-7,8-dihydro-5H-[1,3]dioxolo[4,5-g]isoquinolin-5-yl)ethyl]-2,3-dimethoxy-benzaldehyde	RTVGFVUGTLTVBW-UHFFFAOYSA-N	C22H25NO6	0	PUBCHEMSQL:121476704|	-89.47	3.70627	FALSE			TRUE
347	2		UID:789624973	CPVRSRLUHCKTCZ-UHFFFAOYSA-N	C20H21NO6	0	PUBCHEMSQL:101945849|			FALSE			TRUE
348	2		UID:667375375	PQHOCHJIZGYOCE-UHFFFAOYSA-N	C20H19NO5	0	PUBCHEMSQL:90690339|	-56.59	4.56972	FALSE			TRUE
349	2		3-ethyl-2-methyl-4-phenyloxazol-3-ium	OAZLDYLMBSFNAY-UHFFFAOYSA-N	C20H21NO6	0	PUBCHEMSQL:15070252,3085347|			FALSE	3-ethyl-2-methyl-4-phenyloxazol-3-ium	Ophiocarpine N-oxide|Ophiocarpine N-oxide|Carpoxidine|(-)-Ophiocarpine N-oxide	TRUE
350	2		(4S,5S)-thiocane-4,5-diol	SJBAWDFCWNLOJB-UHFFFAOYSA-N	C22H23NO6	0	PUBCHEMSQL:21587562,21587564,21816562|	-99.05	4.58515	FALSE			TRUE
351	2		5,6-dichloro-2-methyl-2H-imidazo[4,5-b]pyrazine	DIKWKTWMLYICAA-UHFFFAOYSA-N	C20H19NO4	0	PUBCHEMSQL:423008|	5.94	4.49353	FALSE	5,6-dichloro-2-methyl-2H-imidazo[4,5-b]pyrazine		TRUE
352	2		2,9,10-trimethoxy-6,8,13,13a-tetrahydro-5H-isoquinolino[2,1-b]isoquinoline-3,5-diol	JCPXWDIGXYZQKM-UHFFFAOYSA-N	C20H23NO5	0	PUBCHEMSQL:596389|	-59.57	3.44478	FALSE	AC1LC8SC	AC1LC8SC|JCPXWDIGXYZQKM-UHFFFAOYSA-N	TRUE
353	2		UID:672839684	PRMBGHRNUORFPO-UHFFFAOYSA-N	C20H19NO5	0	PUBCHEMSQL:91214008|	-48.51	4.613	FALSE			TRUE
354	2		methanediol	CKFGINPQOCXMAZ-UHFFFAOYSA-N	CH4O2	0	CHEBI:48397|LCSB_DB:CPD-19231|	-81.38	0.266857	TRUE	methanediol		FALSE
355	2		UID:789353270	CNYIRJWQTAPXJM-UHFFFAOYSA-N	C22H26NO5	1	PUBCHEMSQL:101920507,101936085|			FALSE	(7S)-2,3-Methylenedioxy-7alpha,13beta-dimethyl-9,10-dimethoxy-13aalpha-hydroxy-5,6,7,8,13,13aalpha-hexahydrodibenzo[a,g]quinolizinium	(7S)-2,3-Methylenedioxy-7alpha,13beta-dimethyl-9,10-dimethoxy-13aalpha-hydroxy-5,6,7,8,13,13aalpha-hexahydrodibenzo[a,g]quinolizinium|13-Methylallocryptopine	TRUE
356	2		(6,7-dihydroxy-1,2,3,4-tetrahydroisoquinolin-1-yl)-(4-hydroxyphenyl)methanone	QEVYCPQWPUQDKY-UHFFFAOYSA-N	C16H15NO4	0	PUBCHEMSQL:102057113|	-66.15	2.13865	FALSE	(6,7-dihydroxy-1,2,3,4-tetrahydroisoquinolin-1-yl)-(4-hydroxyphenyl)methanone	1-(p-Hydroxybenzoyl)-1,2,3,4-tetrahydroisoquinoline-6,7-diol	TRUE
357	2		1-[hydroxy-(4-hydroxyphenyl)methyl]-1,2,3,4-tetrahydroisoquinolin-6-ol	UGDONMRRUYXPCK-UHFFFAOYSA-N	C16H17NO3	0	PUBCHEMSQL:83358267,96973087,96973088,96973089,96973090|	-33.14	2.02078	FALSE	1-[hydroxy-(4-hydroxyphenyl)methyl]-1,2,3,4-tetrahydroisoquinolin-6-ol		TRUE
358	2		1-[hydroxy-(4-hydroxyphenyl)methyl]-1,2,3,4-tetrahydroisoquinolin-7-ol	WZGJMBCFYNZSAA-UHFFFAOYSA-N	C16H17NO3	0	PUBCHEMSQL:83359251,96975171,96975172,96975173,96975174|	-33.14	2.02078	FALSE	1-[hydroxy-(4-hydroxyphenyl)methyl]-1,2,3,4-tetrahydroisoquinolin-7-ol		TRUE
359	2		1-[(S)-hydroxy(phenyl)methyl]-1,2,3,4-tetrahydroisoquinoline-6,7-diol	ABZDYRPTADFXRW-UHFFFAOYSA-N	C16H17NO3	0	PUBCHEMSQL:83366263,96990545,96990546|	-33.14	2.02078	FALSE	1-[(S)-hydroxy(phenyl)methyl]-1,2,3,4-tetrahydroisoquinoline-6,7-diol		TRUE
360	2		1-[(4-hydroxyphenyl)methyl]-1,2,3,4-tetrahydroisoquinoline-5,6-diol	HTFMBGHSYBVLOJ-UHFFFAOYSA-N	C16H17NO3	0	PUBCHEMSQL:83377896,96060335,96060336|	-34.58	2.11932	FALSE	1-[(4-hydroxyphenyl)methyl]-1,2,3,4-tetrahydroisoquinoline-5,6-diol		TRUE
361	2		1-[(4-hydroxyphenyl)methyl]-1,2,3,4-tetrahydroisoquinoline-5,7-diol	DXANEPRHTCQMMI-UHFFFAOYSA-N	C16H17NO3	0	PUBCHEMSQL:83360658,96978133,96978134|	-34.58	2.11932	FALSE	1-[(4-hydroxyphenyl)methyl]-1,2,3,4-tetrahydroisoquinoline-5,7-diol		TRUE
362	2		1-benzyl-1,2,3,4-tetrahydroisoquinoline-5,6,7-triol|1-(phenylmethyl)-1,2,3,4-tetrahydroisoquinoline-5,6,7-triol	OBXCCOBYQAFOOT-UHFFFAOYSA-N	C16H17NO3	0	PUBCHEMSQL:83357454,96971359,96971360|	-34.58	2.11932	FALSE	1-(phenylmethyl)-1,2,3,4-tetrahydroisoquinoline-5,6,7-triol		TRUE
363	2		4-(2-aminoethyl)benzene-1,2,3-triol	WYYIHCWISNZQQY-UHFFFAOYSA-N	C8H11NO3	0	PUBCHEMSQL:193386|	-81.56	1.38976	FALSE			FALSE
364	2		1-[(3,4-dihydroxyphenyl)methyl]-1,2,3,4-tetrahydroisoquinoline-4,6,7-triol	VFVFBMFZRFHZRD-UHFFFAOYSA-N	C16H17NO5	0	PUBCHEMSQL:121305504|	-113.9	2.31568	FALSE			TRUE
365	2		1-benzyl-1,2,3,4-tetrahydroisoquinoline-4,6,7-triol|1-(phenylmethyl)-1,2,3,4-tetrahydroisoquinoline-4,6,7-triol	AVISUNWWQYJSSS-UHFFFAOYSA-N	C16H17NO3	0	PUBCHEMSQL:121305535|	-34.94	2.00619	FALSE	1-(phenylmethyl)-1,2,3,4-tetrahydroisoquinoline-4,6,7-triol		TRUE
366	2		4-[(6-hydroxy-1,2,3,4-tetrahydroisoquinolin-1-yl)methyl]benzene-1,2-diol	FTDFDTCIGWMDPB-UHFFFAOYSA-N	C16H17NO3	0	PUBCHEMSQL:20208248|	-34.58	2.11932	FALSE	4-[(6-hydroxy-1,2,3,4-tetrahydroisoquinolin-1-yl)methyl]benzene-1,2-diol		TRUE
367	2		4-[(7-hydroxy-1,2,3,4-tetrahydroisoquinolin-1-yl)methyl]benzene-1,2-diol	GNJXMVWXUFDTKN-UHFFFAOYSA-N	C16H17NO3	0	PUBCHEMSQL:20208252|	-34.58	2.11932	FALSE	4-[(7-hydroxy-1,2,3,4-tetrahydroisoquinolin-1-yl)methyl]benzene-1,2-diol		TRUE
368	2		(1R)-1-[(3-hydroxyphenyl)methyl]-1,2,3,4-tetrahydroisoquinoline-6,7-diol	YBODXXLMHBTMNS-UHFFFAOYSA-N	C16H17NO3	0	PUBCHEMSQL:22298077,639012,96990494|	-34.58	2.11932	FALSE	1-[(3-hydroxyphenyl)methyl]-1,2,3,4-tetrahydroisoquinoline-6,7-diol	1-[(3-hydroxyphenyl)methyl]-1,2,3,4-tetrahydroisoquinoline-6,7-diol|AC1LCXKG	TRUE
369	2		1-[(4-hydroxy-3-methoxyphenyl)methyl]-1,2,3,4-tetrahydroisoquinoline-6,7-diol|1-[(4-hydroxy-3-methoxy-phenyl)methyl]-1,2,3,4-tetrahydroisoquinoline-6,7-diol	GOIJDLAWUUTOIP-UHFFFAOYSA-N	C17H19NO4	0	CHEMBL:CHEMBL347351|PUBCHEMSQL:596431|	-59.41	2.30863	FALSE	1-[(4-hydroxy-3-methoxyphenyl)methyl]-1,2,3,4-tetrahydroisoquinoline-6,7-diol	1-[(4-hydroxy-3-methoxy-phenyl)methyl]-1,2,3,4-tetrahydroisoquinoline-6,7-diol|(R)-6'-O-methylnorlaudanosoline|(R)-6'-O-methyltetrahydropapaveroline|AC1LC8UK|Papaveroline, 1,2,3,4-tetrahydro-5-O-methyl-|GOIJDLAWUUTOIP-UHFFFAOYSA-N|Papaveroline, 1,2,3,4-tetrahydro-3-O-methyl-|1-[(4-hydroxy-3-methoxyphenyl)methyl]-1,2,3,4-tetrahydroisoquinoline-6,7-diol|AC1LC8UK|GOIJDLAWUUTOIP-UHFFFAOYSA-N|1-[(4-hy…	TRUE
370	2		4-[(6-hydroxy-7-methoxy-1,2,3,4-tetrahydroisoquinolin-1-yl)methyl]benzene-1,2-diol	PXMMBMTVLFCPQZ-UHFFFAOYSA-N	C17H19NO4	0	PUBCHEMSQL:121315722|	-59.41	2.30863	FALSE	4-[(6-hydroxy-7-methoxy-1,2,3,4-tetrahydroisoquinolin-1-yl)methyl]benzene-1,2-diol		TRUE
371	2		1-[(4,5-dihydroxy-2-methylphenyl)methyl]-1,2,3,4-tetrahydroisoquinoline-6,7-diol|1-[(4,5-dihydroxy-2-methyl-phenyl)methyl]-1,2,3,4-tetrahydroisoquinoline-6,7-diol	ZIZOPBSKIKIXHM-UHFFFAOYSA-N	C17H19NO4	0	PUBCHEMSQL:596235|	-75.69	2.48407	FALSE	1-[(4,5-dihydroxy-2-methylphenyl)methyl]-1,2,3,4-tetrahydroisoquinoline-6,7-diol	1-[(4,5-dihydroxy-2-methyl-phenyl)methyl]-1,2,3,4-tetrahydroisoquinoline-6,7-diol|AC1LC8JS|ZIZOPBSKIKIXHM-UHFFFAOYSA-N|1-[(4,5-dihydroxy-2-methylphenyl)methyl]-1,2,3,4-tetrahydroisoquinoline-6,7-diol	TRUE
372	2		1-[1-[(3,4-dihydroxyphenyl)methyl]-6,7-dihydroxy-3,4-dihydro-1H-isoquinolin-2-yl]ethanone	NTTIFPTZIQWDJI-UHFFFAOYSA-N	C18H19NO5	0	PUBCHEMSQL:66656864|	-104.49	2.35066	FALSE	1-[1-[(3,4-dihydroxyphenyl)methyl]-6,7-dihydroxy-3,4-dihydro-1H-isoquinolin-2-yl]ethanone		TRUE
373	2		1-[(3,4-dihydroxyphenyl)methyl]-6,7-dihydroxy-3,4-dihydro-2H-isoquinoline-1-carboxylic acid	WFSIJSYETMGYCQ-UHFFFAOYSA-N	C17H16NO6	-1	CHEMBL:CHEMBL160310|PUBCHEMSQL:101997243,101997244,579929|	-154.83	2.32479	FALSE	1-[(3,4-dihydroxyphenyl)methyl]-6,7-dihydroxy-3,4-dihydro-2H-isoquinoline-1-carboxylic acid	(R)-1-(3,4-Dihydroxybenzyl)-6,7-dihydroxy-1,2,3,4-tetrahydroisoquinoline-1-carboxylic acid|(S)-1-(3,4-Dihydroxybenzyl)-6,7-dihydroxy-1,2,3,4-tetrahydroisoquinoline-1-carboxylic acid|AC1LBBRQ|WFSIJSYETMGYCQ-UHFFFAOYSA-N|1-(3,4-Dihydroxybenzyl)-6,7-dihydroxy-1,2,3,4-tetrahydro-1-isoquinolinecarboxylic acid #|1-[(3,4-dihydroxyphenyl)methyl]-6,7-dihydroxy-3,4-dihydro-2H-isoquinoline-1-carboxylic acid…	TRUE
374	2	C04043	3,4-Dihydroxyphenylacetaldehyde	IADQVXRMSNIUEL-UHFFFAOYSA-N	C8H8O3	0	3DMET:B00668|CHEBI:27978|FORMULA:C8H8O3|KEGG:C04043|LCSB_DB:34-DIHYDROXYPHENYLACETALDEHYDE,C04043,cpd02500,HMDB0003791,MNXM1401|NIKKAJI:J466.586D|PUBCHEM:6744|PUBCHEMSQL:131709127,119219|	-76.14	1.07764	TRUE	3,4-Dihydroxyphenylacetaldehyde		FALSE
375	2		6,7-dimethoxy-3-(5,6,7,8-tetrahydro-[1,3]dioxolo[4,5-g]isoquinolin-5-yl)-3H-isobenzofuran-1-one	VKUFOPJSFWVKKJ-UHFFFAOYSA-N	C20H19NO6	0	PUBCHEMSQL:13857251,44592607,71751220|	-99.81	4.43195	FALSE	Nor-beta-hydrastine	(+/-)-Nor-beta-hydrastine	TRUE
376	2		6-hydroxy-7-methoxy-3-(6-methyl-7,8-dihydro-5H-[1,3]dioxolo[4,5-g]isoquinolin-5-yl)-3H-isobenzofuran-1-one	BXLGLBCDUIMUFL-UHFFFAOYSA-N	C20H19NO6	0	PUBCHEMSQL:23266899|	-102.19	4.3882	FALSE			TRUE
377	2		3-(6,6-dimethyl-7,8-dihydro-5H-[1,3]dioxolo[4,5-g]isoquinolin-6-ium-5-yl)-6,7-dimethoxy-3H-isobenzofuran-1-one	QBHUFTKQQDTIGU-UHFFFAOYSA-N	C22H24NO6	1	PUBCHEMSQL:430608|			FALSE	AC1L8PPR	AC1L8PPR	TRUE
378	2		(3S)-6,7-dimethoxy-3-methyl-3-[(5R)-6-methyl-7,8-dihydro-5H-[1,3]dioxolo[4,5-g]isoquinolin-5-yl]-1-isobenzofuranone|(3S)-6,7-dimethoxy-3-methyl-3-[(5R)-6-methyl-7,8-dihydro-5H-[1,3]dioxolo[4,5-g]isoquinolin-5-yl]isobenzofuran-1-one	XINZKMKFOQNOTG-UHFFFAOYSA-N	C22H23NO6	0	PUBCHEMSQL:71056998|	-88.86	4.46305	FALSE			TRUE
379	2		(3S)-3-[(5R)-4,6-dimethyl-7,8-dihydro-5H-[1,3]dioxolo[4,5-g]isoquinolin-5-yl]-6,7-dimethoxy-3H-isobenzofuran-1-one	QQSABMMNQMDFKX-UHFFFAOYSA-N	C22H23NO6	0	PUBCHEMSQL:90141864|	-89.17	4.4979	FALSE			TRUE
380	2		5-(4,5-dimethoxy-1,3-dihydroisobenzofuran-1-yl)-4-methoxy-5,6,7,8-tetrahydro-[1,3]dioxolo[4,5-g]isoquinoline	NSEYOWIKOHAQOU-UHFFFAOYSA-N	C21H23NO6	0	PUBCHEMSQL:12019783,71503671|	-85.51	4.96998	FALSE			TRUE
381	2		(5R)-5-[(1S)-4,5-dimethoxy-1,3-dihydroisobenzofuran-1-yl]-6-ethyl-4-methoxy-7,8-dihydro-5H-[1,3]dioxolo[4,5-g]isoquinoline	ZJXHHFNITXQFRJ-UHFFFAOYSA-N	C23H27NO6	0	PUBCHEMSQL:71504084|	-71.62	4.98891	FALSE			TRUE
382	2		4-(1,2,3,4-tetrahydroisoquinolin-1-ylmethyl)phenol	OGZPUPOQUCUFDB-UHFFFAOYSA-N	C16H17NO	0	PUBCHEMSQL:70430002,96981780,96981781|	44.38	1.93739	FALSE	4-(1,2,3,4-tetrahydroisoquinolin-1-ylmethyl)phenol	(S)-1,2,3,4-Tetrahydro-1-[(4-hydroxyphenyl)methyl]isoquinoline|(S)-1,2,3,4-Tetrahydro-1-[(4-hydroxyphenyl)methyl]isoquinoline	TRUE
383	2		1-benzyl-1,2,3,4-tetrahydroisoquinolin-6-ol|1-(phenylmethyl)-1,2,3,4-tetrahydroisoquinolin-6-ol	YTWUCNQEPMBRNM-UHFFFAOYSA-N	C16H17NO	0	PUBCHEMSQL:20208241,94844178,94844179|	44.38	1.93739	FALSE	1-benzyl-1,2,3,4-tetrahydroisoquinolin-6-ol	1-(phenylmethyl)-1,2,3,4-tetrahydroisoquinolin-6-ol|1-benzyl-1,2,3,4-tetrahydroisoquinolin-6-ol|1-Benzyl-1,2,3,4-tetrahydroisoquinoline-6-ol|1-benzyl-1,2,3,4-tetrahydroisoquinolin-6-ol|1-Benzyl-1,2,3,4-tetrahydroisoquinoline-6-ol	TRUE
384	2		1-[(4-methoxyphenyl)methyl]-1,2,3,4-tetrahydroisoquinolin-6-ol	TYLFXPUDRCCMHE-UHFFFAOYSA-N	C17H19NO2	0	PUBCHEMSQL:83358260,96973071,96973072|	19.55	2.02958	FALSE	1-[(4-methoxyphenyl)methyl]-1,2,3,4-tetrahydroisoquinolin-6-ol		TRUE
385	2		m-Tyramine|3-Tyramine|Metatyramine|Meta-tyramine|3-(2-aminoethyl)phenol|M-Hydroxyphenethylamine|3-Hydroxyphenethylamine|3-Hydroxyphenylethylamine|2-(3-Hydroxyphenyl)ethylamine|meta-tyramine</traditional_iupac>	GHFGJTVYMNRGBY-UHFFFAOYSA-N	C8H11NO	0	CHEMBL:CHEMBL145584|LCSB_DB:HMDB0004989,HMDB04989,MNXM19135|	-2.6	0.933152	TRUE	m-Tyramine	3-Tyramine|Metatyramine|Meta-tyramine|3-(2-aminoethyl)phenol|M-Hydroxyphenethylamine|3-Hydroxyphenethylamine|3-Hydroxyphenylethylamine|2-(3-Hydroxyphenyl)ethylamine|meta-tyramine</traditional_iupac>	FALSE
386	2		1-[(4-hydroxyphenyl)methyl]-1,2,3,4-tetrahydroisoquinolin-2-ium-7,8-diol	CWIKVBBSTIVWRV-UHFFFAOYSA-N	C16H17NO3	0	PUBCHEMSQL:21635163,21635164,96990923,96990924|	-34.58	2.11932	FALSE	1-[(4-hydroxyphenyl)methyl]-1,2,3,4-tetrahydroisoquinolin-2-ium-7,8-diol		TRUE
387	2		1-benzyl-1,2,3,4-tetrahydroisoquinolin-7-ol|1-(phenylmethyl)-1,2,3,4-tetrahydroisoquinolin-7-ol	BGMVLQCEZPSBPU-UHFFFAOYSA-N	C16H17NO	0	PUBCHEMSQL:20208245,94844184,94844185|	44.38	1.93739	FALSE	1-benzyl-1,2,3,4-tetrahydroisoquinolin-7-ol	1-(phenylmethyl)-1,2,3,4-tetrahydroisoquinolin-7-ol	TRUE
388	2		(1R)-1-[(4-hydroxyphenyl)methyl]-1,2,3,4-tetrahydroisoquinoline-7-carboxylic acid	SBQVHQXELYZQPC-UHFFFAOYSA-N	C17H16NO3	-1	PUBCHEMSQL:96064392,96064393|	-38.25	2.00269	FALSE	(1R)-1-[(4-hydroxyphenyl)methyl]-1,2,3,4-tetrahydroisoquinoline-7-carboxylic acid		TRUE
389	2		4-[(7-methoxy-1,2,3,4-tetrahydroisoquinolin-1-yl)methyl]phenol	NPMIMLBNQALSEX-UHFFFAOYSA-N	C17H19NO2	0	PUBCHEMSQL:83362491,96982338,96982339|	19.55	2.02958	FALSE	4-[(7-methoxy-1,2,3,4-tetrahydroisoquinolin-1-yl)methyl]phenol		TRUE
390	2		1-[(4-methoxyphenyl)methyl]-1,2,3,4-tetrahydroisoquinolin-7-ol	GVBNPTOZODNBKR-UHFFFAOYSA-N	C17H19NO2	0	PUBCHEMSQL:83359247,96975163,96975164|	19.55	2.02958	FALSE	1-[(4-methoxyphenyl)methyl]-1,2,3,4-tetrahydroisoquinolin-7-ol		TRUE
391	2		1-[(4-hydroxyphenyl)methyl]-8-methyl-1,2,3,4-tetrahydroisoquinolin-7-ol	VAJDWEHXGMUGFD-UHFFFAOYSA-N	C17H19NO2	0	PUBCHEMSQL:83378546,96062844,96062845|	3.27	2.10333	FALSE	1-[(4-hydroxyphenyl)methyl]-8-methyl-1,2,3,4-tetrahydroisoquinolin-7-ol		TRUE
392	2		1-[(4-hydroxyphenyl)methyl]-6-methyl-1,2,3,4-tetrahydroisoquinolin-7-ol	GVRBNJOKSYOIKS-UHFFFAOYSA-N	C17H19NO2	0	PUBCHEMSQL:83378547,96062846,96062847|	3.27	2.10333	FALSE	1-[(4-hydroxyphenyl)methyl]-6-methyl-1,2,3,4-tetrahydroisoquinolin-7-ol		TRUE
393	2		4-[(7-amino-1,2,3,4-tetrahydroisoquinolin-1-yl)methyl]phenol	AUVVASYTPCRTLH-UHFFFAOYSA-N	C16H18N2O	0	PUBCHEMSQL:83376065,96052249,96052250|	48.44	2.01256	FALSE	4-[(7-amino-1,2,3,4-tetrahydroisoquinolin-1-yl)methyl]phenol	(S)-1,2,3,4-Tetrahydro-1-[(4-hydroxyphenyl)methyl]isoquinoline-7-amine	TRUE
394	2		(1R)-7-hydroxy-1-[(4-hydroxyphenyl)methyl]-1,2,3,4-tetrahydroisoquinoline-8-carboxylic acid	MMLNYXUOYUPMQM-UHFFFAOYSA-N	C17H16NO4	-1	PUBCHEMSQL:96065890,96065891|	-77.73	2.11709	FALSE	(1R)-7-hydroxy-1-[(4-hydroxyphenyl)methyl]-1,2,3,4-tetrahydroisoquinoline-8-carboxylic acid		TRUE
395	2	C00483	Tyramine	DZGWFCGJZKJUFP-UHFFFAOYSA-N	C8H11NO	0	3DMET:B01260|CAS:51-67-2|CHEBI:15760|CHEMBL:CHEMBL11608|FORMULA:C8H11NO|KEGG:C00483|KNAPSACK:C00001435|LCSB_DB:C00483,cpd00374,HMDB0000306,HMDB0062629,MNXM603,tyramine|NIKKAJI:J4.123H|PUBCHEM:3766|PUBCHEMSQL:5610|	-2.6	0.933152	TRUE	Tyramine		FALSE
396	2		PUBCHEM136763021|1-benzylisoquinoline-6,7-diol|1-(phenylmethyl)isoquinoline-6,7-diol	WPVSGEOBQIITBE-UHFFFAOYSA-N	C16H13NO2	0	PUBCHEMSQL:136763021|	18.36	2.08118	FALSE	1-benzylisoquinoline-6,7-diol	1-(phenylmethyl)isoquinoline-6,7-diol|1-Benzylisoquinoline-6,7-diol	TRUE
397	2		PUBCHEM134913535|1-benzyl-1,2,3,4-tetrahydroisoquinoline-6,7,8-triol|1-(phenylmethyl)-1,2,3,4-tetrahydroisoquinoline-6,7,8-triol	CDVMPXIVEMRTCU-UHFFFAOYSA-N	C16H17NO3	0	PUBCHEMSQL:134913535|	-34.58	2.11932	FALSE	1-(phenylmethyl)-1,2,3,4-tetrahydroisoquinoline-6,7,8-triol		TRUE
398	2		1-[(2-hydroxyphenyl)methyl]-1,2,3,4-tetrahydroisoquinoline-6,7-diol	XKVFYEYCESEATP-UHFFFAOYSA-N	C16H17NO3	0	PUBCHEMSQL:83366245,96990505,96990506|	-34.58	2.11932	FALSE	1-[(2-hydroxyphenyl)methyl]-1,2,3,4-tetrahydroisoquinoline-6,7-diol		TRUE
399	2		(1R)-1-benzyl-7-hydroxy-1,2,3,4-tetrahydroisoquinoline-6-carboxylic acid|(1R)-7-hydroxy-1-(phenylmethyl)-1,2,3,4-tetrahydroisoquinoline-6-carboxylic acid	IIYDDYPZRCDCCZ-UHFFFAOYSA-N	C17H16NO3	-1	PUBCHEMSQL:98740477,98740478|	-38.25	2.00269	FALSE	(1R)-1-benzyl-7-hydroxy-1,2,3,4-tetrahydroisoquinoline-6-carboxylic acid	(1R)-7-hydroxy-1-(phenylmethyl)-1,2,3,4-tetrahydroisoquinoline-6-carboxylic acid	TRUE
400	2		1-(phenoxymethyl)-1,2,3,4-tetrahydroisoquinoline-6,7-diol	DQHWTWYKJZTSCA-UHFFFAOYSA-N	C16H17NO3	0	PUBCHEMSQL:83366504,96991065,96991066|	-18.3	2.03837	FALSE	1-(phenoxymethyl)-1,2,3,4-tetrahydroisoquinoline-6,7-diol		TRUE
401	2		1-benzyl-7-methoxy-1,2,3,4-tetrahydroisoquinolin-6-ol|7-methoxy-1-(phenylmethyl)-1,2,3,4-tetrahydroisoquinolin-6-ol	CNWPRQACEJXSEY-UHFFFAOYSA-N	C17H19NO2	0	PUBCHEMSQL:10084440,601303,92860586|	19.55	2.02958	FALSE	1-benzyl-7-methoxy-1,2,3,4-tetrahydroisoquinolin-6-ol	7-methoxy-1-(phenylmethyl)-1,2,3,4-tetrahydroisoquinolin-6-ol|AC1LCJEW|CNWPRQACEJXSEY-UHFFFAOYSA-N|1-benzyl-7-methoxy-1,2,3,4-tetrahydroisoquinolin-6-ol|1-Benzyl-7-methoxy-1,2,3,4-tetrahydroisoquinoline-6-ol	TRUE
402	2		1-(1-phenylethyl)-1,2,3,4-tetrahydroisoquinoline-6,7-diol	MFRJDDNTYCUFJY-UHFFFAOYSA-N	C17H19NO2	0	PUBCHEMSQL:83352818,96961676,96961677,96961678,96961679|	4.71	2.00401	FALSE			TRUE
403	2		1-(o-tolylmethyl)-1,2,3,4-tetrahydroisoquinoline-6,7-diol|1-[(2-methylphenyl)methyl]-1,2,3,4-tetrahydroisoquinoline-6,7-diol	HPXBJHBBHHNPHA-UHFFFAOYSA-N	C17H19NO2	0	PUBCHEMSQL:83366241,96990497,96990498|	3.27	2.10333	FALSE	1-(o-tolylmethyl)-1,2,3,4-tetrahydroisoquinoline-6,7-diol	1-[(2-methylphenyl)methyl]-1,2,3,4-tetrahydroisoquinoline-6,7-diol	TRUE
404	2		1-(p-tolylmethyl)-1,2,3,4-tetrahydroisoquinoline-6,7-diol|1-[(4-methylphenyl)methyl]-1,2,3,4-tetrahydroisoquinoline-6,7-diol	BEXGKEOHQNADPV-UHFFFAOYSA-N	C17H19NO2	0	PUBCHEMSQL:70846503,96990517,96990518|	3.27	2.10333	FALSE	1-(p-tolylmethyl)-1,2,3,4-tetrahydroisoquinoline-6,7-diol	1-[(4-methylphenyl)methyl]-1,2,3,4-tetrahydroisoquinoline-6,7-diol	TRUE
405	2		1-benzyl-6,7-dihydroxy-3,4-dihydro-2H-isoquinoline-1-carboxylic acid|6,7-dihydroxy-1-(phenylmethyl)-3,4-dihydro-2H-isoquinoline-1-carboxylic acid	YYFHRIODDZTDOA-UHFFFAOYSA-N	C17H16NO4	-1	PUBCHEMSQL:12654817|	-75.87	2.03237	FALSE	1-benzyl-6,7-dihydroxy-3,4-dihydro-2H-isoquinoline-1-carboxylic acid	6,7-dihydroxy-1-(phenylmethyl)-3,4-dihydro-2H-isoquinoline-1-carboxylic acid|DNLCA	TRUE
406	2		(2S)-2-[(1R)-6,7-dihydroxy-1,2,3,4-tetrahydroisoquinolin-1-yl]-2-phenylacetic acid|(2S)-2-[(1R)-6,7-dihydroxy-1,2,3,4-tetrahydroisoquinolin-1-yl]-2-phenyl-acetic acid	FLFYQNCYVOZIPL-UHFFFAOYSA-N	C17H16NO4	-1	PUBCHEMSQL:97680007,97680008,97680009,97680010|	-74.74	2.00412	FALSE			TRUE
407	2		1-benzyl-6,7-dihydroxy-1,2,3,4-tetrahydroisoquinoline-3-carboxylic acid|6,7-dihydroxy-1-(phenylmethyl)-1,2,3,4-tetrahydroisoquinoline-3-carboxylic acid	RSKMLBZJOYTCCJ-UHFFFAOYSA-N	C17H16NO4	-1	PUBCHEMSQL:121305534|	-76.54	1.98941	FALSE	1-benzyl-6,7-dihydroxy-1,2,3,4-tetrahydroisoquinoline-3-carboxylic acid	6,7-dihydroxy-1-(phenylmethyl)-1,2,3,4-tetrahydroisoquinoline-3-carboxylic acid	TRUE
408	2	C00601	Phenylacetaldehyde	DTUQWGWMVIHBKE-UHFFFAOYSA-N	C8H8O	0	3DMET:B00145|CAS:122-78-1|CHEBI:16424|CHEMBL:CHEMBL1233464|FORMULA:C8H8O|KEGG:C00601|KNAPSACK:C00007535|LCSB_DB:C00601,cpd00464,HMDB0006236,MNXM473,Phenylacetaldehyde|NIKKAJI:J2.494E|PUBCHEM:3876|PUBCHEMSQL:998|	2.82	0.797918	TRUE	Phenylacetaldehyde		FALSE
409	2		4-[(R)-hydroxy-[(1S)-6-methoxy-1,2,3,4-tetrahydroisoquinolin-1-yl]methyl]phenol	DPNFQCIQDDELRW-UHFFFAOYSA-N	C17H19NO3	0	PUBCHEMSQL:97666472,97666473,97666474,97666475|	-18.49	2.04512	FALSE			TRUE
410	2		(1R)-1-[(4-hydroxyphenyl)methyl]-6-methoxy-1,2,3,4-tetrahydroisoquinolin-5-ol	WFRVEBZXFOZWCK-UHFFFAOYSA-N	C17H19NO3	0	PUBCHEMSQL:98741463,98741464|	-19.93	2.14254	FALSE			TRUE
411	2		1-benzyl-6-methoxy-1,2,3,4-tetrahydroisoquinoline|6-methoxy-1-(phenylmethyl)-1,2,3,4-tetrahydroisoquinoline	NGZKDMVOMUBGNV-UHFFFAOYSA-N	C17H19NO	0	PUBCHEMSQL:20208235,28246950,28246953|	59.03	1.97887	FALSE	1-benzyl-6-methoxy-1,2,3,4-tetrahydroisoquinoline	6-methoxy-1-(phenylmethyl)-1,2,3,4-tetrahydroisoquinoline|1-benzyl-6-methoxy-1,2,3,4-tetrahydro-isoquinoline|NGZKDMVOMUBGNV-UHFFFAOYSA-N|1-benzyl-6-methoxy-1,2,3,4-tetrahydro-isoquinoline|NGZKDMVOMUBGNV-UHFFFAOYSA-N	TRUE
412	2		(1R)-6-methoxy-1-[(4-methoxyphenyl)methyl]-1,2,3,4-tetrahydroisoquinoline	HTSJHRIWXKJDAW-UHFFFAOYSA-N	C18H21NO2	0	PUBCHEMSQL:97666462,97666463|	34.2	2.15368	FALSE	(1R)-6-methoxy-1-[(4-methoxyphenyl)methyl]-1,2,3,4-tetrahydroisoquinoline		TRUE
413	2		4-[(6-methoxy-1,2,3,4-tetrahydroisoquinolin-1-yl)methyl]-2-methylphenol|4-[(6-methoxy-1,2,3,4-tetrahydroisoquinolin-1-yl)methyl]-2-methyl-phenol	JHJPOFMMPCOMQM-UHFFFAOYSA-N	C18H21NO2	0	PUBCHEMSQL:69954105|	17.92	2.13974	FALSE	4-[(6-methoxy-1,2,3,4-tetrahydroisoquinolin-1-yl)methyl]-2-methylphenol	4-[(6-methoxy-1,2,3,4-tetrahydroisoquinolin-1-yl)methyl]-2-methyl-phenol	TRUE
414	2		4-[[(1R)-6-ethoxy-1,2,3,4-tetrahydroisoquinolin-1-yl]methyl]phenol	DFQPMYUCFYEKLW-UHFFFAOYSA-N	C18H21NO2	0	PUBCHEMSQL:97671834,97671835|	21.17	2.03527	FALSE			TRUE
415	2		2-(3-methoxyphenyl)ethanamine	WJBMRZAHTUFBGE-UHFFFAOYSA-N	C9H13NO	0	CHEMBL:CHEMBL316698|PUBCHEMSQL:6950469,74866|	12.05	1.01648	FALSE	2-(3-methoxyphenyl)ethanamine		FALSE
416	2		(1R)-1-[(S)-hydroxy(phenyl)methyl]-6-methoxy-1,2,3,4-tetrahydroisoquinolin-7-ol	SZGPZSNAVCHZEH-UHFFFAOYSA-N	C17H19NO3	0	PUBCHEMSQL:97673695,97673696|	-18.49	2.04512	FALSE			TRUE
417	2		1-[(2-hydroxyphenyl)methyl]-6-methoxy-1,2,3,4-tetrahydroisoquinolin-7-ol	YBKOIFICNAMZBE-UHFFFAOYSA-N	C17H19NO3	0	PUBCHEMSQL:601305,92860587,92860588|	-19.93	2.14254	FALSE	1-[(2-hydroxyphenyl)methyl]-6-methoxy-1,2,3,4-tetrahydroisoquinolin-7-ol	AC1LCJF2|YBKOIFICNAMZBE-UHFFFAOYSA-N|1,2,3,4-Tetrahydro-6-methoxy-1-salicyl-7-isoquinolinol|1-[(2-hydroxyphenyl)methyl]-6-methoxy-1,2,3,4-tetrahydroisoquinolin-7-ol	TRUE
418	2		(1R)-6-methoxy-1-(phenoxymethyl)-1,2,3,4-tetrahydroisoquinolin-7-ol	IESACGZPDPTKBH-UHFFFAOYSA-N	C17H19NO3	0	PUBCHEMSQL:97673971,97673972|	-3.65	2.14909	FALSE	(1R)-6-methoxy-1-(phenoxymethyl)-1,2,3,4-tetrahydroisoquinolin-7-ol		TRUE
419	2		1-benzyl-6,7-dimethoxy-1,2,3,4-tetrahydroisoquinoline|6,7-dimethoxy-1-(phenylmethyl)-1,2,3,4-tetrahydroisoquinoline	HWNSTGWDEVWFNH-UHFFFAOYSA-N	C18H21NO2	0	PUBCHEMSQL:30024,7157322,7157323,7157324,7157325|	34.2	2.15368	FALSE	1-benzyl-6,7-dimethoxy-1,2,3,4-tetrahydroisoquinoline	6,7-dimethoxy-1-(phenylmethyl)-1,2,3,4-tetrahydroisoquinoline|(1R)-1-benzyl-6,7-dimethoxy-1,2,3,4-tetrahydroisoquinoline|(1R)-1-benzyl-6,7-dimethoxy-1,2,3,4-tetrahydroisoquinolinium|AC1OFX5Z|(1S)-1-benzyl-6,7-dimethoxy-1,2,3,4-tetrahydroisoquinoline|AC1OFX5W|1-Benzyl-6,7-dimethoxy-1,2,3,4-tetrahydroisoquinoline|HWNSTGWDEVWFNH-UHFFFAOYSA-N|6,7-dimethoxy-1-benzyl-1,2,3,4-tetrahydroisoquinoline|AC1L…	TRUE
420	2		(1R)-6-methoxy-1-[(1S)-1-phenylethyl]-1,2,3,4-tetrahydroisoquinolin-7-ol	HKRPAQOGXCHRCT-UHFFFAOYSA-N	C18H21NO2	0	PUBCHEMSQL:97652810,97652811,97652812,97652813|	19.36	2.04219	FALSE			TRUE
421	2		(1R)-6-methoxy-1-(o-tolylmethyl)-1,2,3,4-tetrahydroisoquinolin-7-ol|(1R)-6-methoxy-1-[(2-methylphenyl)methyl]-1,2,3,4-tetrahydroisoquinolin-7-ol	PYLFOSDZFBHOQB-UHFFFAOYSA-N	C18H21NO2	0	PUBCHEMSQL:97673657,97673658|	17.92	2.13974	FALSE			TRUE
422	2		(1S)-1-benzyl-6-ethoxy-1,2,3,4-tetrahydroisoquinolin-7-ol|(1S)-6-ethoxy-1-(phenylmethyl)-1,2,3,4-tetrahydroisoquinolin-7-ol	LTXFJGPBMRGCEW-UHFFFAOYSA-N	C18H21NO2	0	PUBCHEMSQL:97650472,97650473|	21.17	2.03527	FALSE			TRUE
423	2		(1R)-6-methoxy-1-(p-tolylmethyl)-1,2,3,4-tetrahydroisoquinolin-7-ol|(1R)-6-methoxy-1-[(4-methylphenyl)methyl]-1,2,3,4-tetrahydroisoquinolin-7-ol	PQVFEQSXWUXOIB-UHFFFAOYSA-N	C18H21NO2	0	PUBCHEMSQL:97673671,97673672|	17.92	2.13974	FALSE			TRUE
424	2		1-(1-benzyl-7-hydroxy-6-methoxy-3,4-dihydro-1H-isoquinolin-2-yl)ethanone|1-[7-hydroxy-6-methoxy-1-(phenylmethyl)-3,4-dihydro-1H-isoquinolin-2-yl]ethanone	CPKXZJKQRIPYDQ-UHFFFAOYSA-N	C19H21NO3	0	CHEMBL:CHEMBL470299|PUBCHEMSQL:24884908|	-10.88	2.09905	FALSE	1-(1-benzyl-7-hydroxy-6-methoxy-3,4-dihydro-1H-isoquinolin-2-yl)ethanone	1-[7-hydroxy-6-methoxy-1-(phenylmethyl)-3,4-dihydro-1H-isoquinolin-2-yl]ethanone	TRUE
425	2		1-benzyl-7-hydroxy-6-methoxy-3,4-dihydro-2H-isoquinoline-1-carboxylic acid|7-hydroxy-6-methoxy-1-(phenylmethyl)-3,4-dihydro-2H-isoquinoline-1-carboxylic acid	MSALNDNZJFQMMY-UHFFFAOYSA-N	C18H18NO4	-1	PUBCHEMSQL:2752160,7055181,7055182,7055183,7055184|	-61.22	2.06428	FALSE	1-benzyl-7-hydroxy-6-methoxy-3,4-dihydro-2H-isoquinoline-1-carboxylic acid	7-hydroxy-6-methoxy-1-(phenylmethyl)-3,4-dihydro-2H-isoquinoline-1-carboxylic acid|AC1MBKJM|1-benzyl-7-hydroxy-6-methoxy-3,4-dihydro-2H-isoquinoline-1-carboxylic Acid|AC1OEESS|(1S)-1-benzyl-7-hydroxy-6-methoxy-3,4-dihydro-2H-isoquinolin-2-ium-1-carboxylate|AC1OEESV|(1S)-1-benzyl-7-hydroxy-6-methoxy-3,4-dihydro-2H-isoquinoline-1-carboxylic acid|AC1OEESY|(1R)-1-benzyl-7-hydroxy-6-methoxy-3,4-dihydr…	TRUE
426	2		1-benzyl-6-methoxy-2-methyl-3,4-dihydro-1H-isoquinoline|6-methoxy-2-methyl-1-(phenylmethyl)-3,4-dihydro-1H-isoquinoline	LRDKUZROCRSBOU-UHFFFAOYSA-N	C18H21NO	0	PUBCHEMSQL:53399208|	71.3	2.01227	FALSE	1-benzyl-6-methoxy-2-methyl-3,4-dihydro-1H-isoquinoline	6-methoxy-2-methyl-1-(phenylmethyl)-3,4-dihydro-1H-isoquinoline	TRUE
427	2		6-methoxy-1-[(4-methoxyphenyl)methyl]-2-methyl-3,4-dihydro-1H-isoquinoline	HHYXHNSYWAYIPS-UHFFFAOYSA-N	C19H23NO2	0	PUBCHEMSQL:132579667,5319720|	46.47	2.18985	FALSE	6-methoxy-1-[(4-methoxyphenyl)methyl]-2-methyl-3,4-dihydro-1H-isoquinoline	1alpha-(4-Methoxybenzyl)-2-methyl-6-methoxy-1,2,3,4-tetrahydroisoquinoline|AC1NSYI1|6-methoxy-1-[(4-methoxyphenyl)methyl]-2-methyl-3,4-dihydro-1H-isoquinoline	TRUE
428	2		3-methoxy-6,8,13,13a-tetrahydro-5H-isoquinolino[2,1-b]isoquinolin-2-ol	FNYIPYRLIHJQLI-UHFFFAOYSA-N	C18H19NO2	0	PUBCHEMSQL:10085118,101946254,101946255|	29.93	3.1623	FALSE	Bharatamine	(R)-Bharatamine|(S)-Bharatamine	TRUE
429	2		1-benzyl-6-methoxy-2-methyl-3,4-dihydro-1H-isoquinoline-4,7-diol|6-methoxy-2-methyl-1-(phenylmethyl)-3,4-dihydro-1H-isoquinoline-4,7-diol	QVZIJKZJCCSTJP-UHFFFAOYSA-N	C18H21NO3	0	PUBCHEMSQL:11862180,11862181,11868582,11868583,280219,7055250|	-8.02	2.06327	FALSE	1-benzyl-6-methoxy-2-methyl-3,4-dihydro-1H-isoquinoline-4,7-diol	6-methoxy-2-methyl-1-(phenylmethyl)-3,4-dihydro-1H-isoquinoline-4,7-diol|1-benzyl-6-methoxy-2-methyl-3,4-dihydro-1H-isoquinoline-4,7-diol|1-benzyl-6-methoxy-2-methyl-1,2,3,4-tetrahydroisoquinoline-4,7-diol	TRUE
430	2		1-benzyl-6,7-dimethoxy-2-methyl-3,4-dihydro-1H-isoquinoline|6,7-dimethoxy-2-methyl-1-(phenylmethyl)-3,4-dihydro-1H-isoquinoline	LIPDMMKDIGOMCI-UHFFFAOYSA-N	C19H23NO2	0	PUBCHEMSQL:13501405,27921,59043024|	46.47	2.18985	FALSE	1-benzyl-6,7-dimethoxy-2-methyl-3,4-dihydro-1H-isoquinoline	6,7-dimethoxy-2-methyl-1-(phenylmethyl)-3,4-dihydro-1H-isoquinoline|1-benzyl-6,7-dimethoxy-2-methyl-1,2,3,4-tetrahydroisoquinoline|1-benzyl-6,7-dimethoxy-2-methyl-3,4-dihydro-1H-isoquinoline|1-Benzyl-2-methyl-6,7-dimethoxy-1,2,3,4-tetrahydroisoquinoline|1-benzyl-6,7-dimethoxy-2-methyl-1,2,3,4-tetrahydroisoquinoline|1-benzyl-6,7-dimethoxy-2-methyl-3,4-dihydro-1H-isoquinoline|1-Benzyl-2-methyl-6,7-…	TRUE
431	2		(13aS)-3-methoxy-6,8,13,13a-tetrahydro-5H-isoquinolino[2,1-b]isoquinoline-2,9-diol	XYGPDXJMMAHCFZ-UHFFFAOYSA-N	C18H19NO3	0	PUBCHEMSQL:10357273,639019|	-9.55	3.21183	FALSE	AC1LCXL1	AC1LCXL1	TRUE
432	2		3-[(6,7-dimethoxy-2-methyl-3,4-dihydro-1H-isoquinolin-1-yl)methyl]phenol	XNFUSZFTBBBRHU-UHFFFAOYSA-N	C19H23NO3	0	PUBCHEMSQL:101958899,101958900,53235999|	6.99	2.288	FALSE	3-[(6,7-dimethoxy-2-methyl-3,4-dihydro-1H-isoquinolin-1-yl)methyl]phenol		TRUE
433	2		5-[[2-(hydroxymethyl)-6-methoxy-3,4-dihydro-1H-isoquinolin-1-yl]methyl]-2-methoxyphenol|5-[[2-(hydroxymethyl)-6-methoxy-3,4-dihydro-1H-isoquinolin-1-yl]methyl]-2-methoxy-phenol	MXZCDELWNFVWDO-UHFFFAOYSA-N	C19H23NO4	0	PUBCHEMSQL:68168950|	-29.24	2.29048	FALSE	5-[[2-(hydroxymethyl)-6-methoxy-3,4-dihydro-1H-isoquinolin-1-yl]methyl]-2-methoxyphenol	5-[[2-(hydroxymethyl)-6-methoxy-3,4-dihydro-1H-isoquinolin-1-yl]methyl]-2-methoxy-phenol	TRUE
434	2		2-methoxy-5-[[(1S)-6-methoxy-2,2-dimethyl-3,4-dihydro-1H-isoquinolin-2-ium-1-yl]methyl]phenolate	WJAXYUBCWFGBKL-UHFFFAOYSA-N	C20H26NO3	1	PUBCHEMSQL:50917752,50917753,50917754,50917755|			FALSE			TRUE
435	2		(1R)-1-[(4-methoxyphenyl)methyl]-2-methyl-3,4-dihydro-1H-isoquinoline-6,7-diol	JTJGGGGXMKPXAA-UHFFFAOYSA-N	C18H21NO3	0	PUBCHEMSQL:68331779|	-7.66	2.17343	FALSE			TRUE
436	2		Isoliensinin|Isoliensinine|1-{[4-hydroxy-3-({6-methoxy-1-[(4-methoxyphenyl)methyl]-2-methyl-1,2,3,4-tetrahydroisoquinolin-7-yl}oxy)phenyl]methyl}-6-methoxy-2-methyl-1,2,3,4-tetrahydroisoquinolin-7-ol|1-{[4-hydroxy-3-({6-methoxy-1-[(4-methoxyphenyl)methyl]-2-methyl-3,4-dihydro-1H-isoquinolin-7-yl}oxy)phenyl]methyl}-6-methoxy-2-methyl-3,4-dihydro-1H-isoquinolin-7-ol</traditional_iupac>	AJPXZTKPPINUKN-UHFFFAOYSA-N	C37H42N2O6	0	CHEMBL:CHEMBL502370|LCSB_DB:HMDB0033749,HMDB33749|	19.65	4.69157	TRUE	Isoliensinin	Isoliensinine|1-{[4-hydroxy-3-({6-methoxy-1-[(4-methoxyphenyl)methyl]-2-methyl-1,2,3,4-tetrahydroisoquinolin-7-yl}oxy)phenyl]methyl}-6-methoxy-2-methyl-1,2,3,4-tetrahydroisoquinolin-7-ol|1-{[4-hydroxy-3-({6-methoxy-1-[(4-methoxyphenyl)methyl]-2-methyl-3,4-dihydro-1H-isoquinolin-7-yl}oxy)phenyl]methyl}-6-methoxy-2-methyl-3,4-dihydro-1H-isoquinolin-7-ol</traditional_iupac>	FALSE
437	2		(+)-O-Methylarmepavine|6,7-dimethoxy-1-[(4-methoxyphenyl)methyl]-2-methyl-1,2,3,4-tetrahydroisoquinoline|6,7-dimethoxy-1-[(4-methoxyphenyl)methyl]-2-methyl-3,4-dihydro-1H-isoquinoline</traditional_iupac>	LZJWNVLTWYMMDJ-UHFFFAOYSA-N	C20H25NO3	0	CHEMBL:CHEMBL452500|LCSB_DB:HMDB0030355,HMDB30355|	21.64	2.47681	TRUE	O-Methylarmepavine	6,7-dimethoxy-1-[(4-methoxyphenyl)methyl]-2-methyl-1,2,3,4-tetrahydroisoquinoline|6,7-dimethoxy-1-[(4-methoxyphenyl)methyl]-2-methyl-3,4-dihydro-1H-isoquinoline</traditional_iupac>|O-Methylarmepavine|R-O-Methylarmepavine|d-O-Methylarmepavine|AC1LGHCS|(1R)-6,7-dimethoxy-1-[(4-methoxyphenyl)methyl]-2-methyl-3,4-dihydro-1H-isoquinoline|(+)-O-Methylarmepavine|Isoquinoline, 1,2,3,4-tetrahydro-6,7-dime…	TRUE
438	2		6-methoxy-1-[(4-methoxyphenyl)methyl]-2,8-dimethyl-3,4-dihydro-1H-isoquinolin-7-ol	KLVDJUCERSCQAG-UHFFFAOYSA-N	C20H25NO3	0	PUBCHEMSQL:609932|	5.36	2.445	FALSE	6-methoxy-1-[(4-methoxyphenyl)methyl]-2,8-dimethyl-3,4-dihydro-1H-isoquinolin-7-ol	Hemirepanduline|AC1LD0IO|KLVDJUCERSCQAG-UHFFFAOYSA-N|6-methoxy-1-[(4-methoxyphenyl)methyl]-2,8-dimethyl-3,4-dihydro-1H-isoquinolin-7-ol	TRUE
439	2		3,9,10-trimethoxy-7-methyl-6,8,13,13a-tetrahydro-5H-isoquinolino[2,1-b]isoquinolin-7-ium	VMSNQVRGCCZUIH-UHFFFAOYSA-N	C21H26NO3	1	PUBCHEMSQL:21564527|			FALSE			TRUE
440	2		5-(2-aminoethyl)-2-hydroxybenzoic acid|5-(2-aminoethyl)-2-hydroxy-benzoic acid	UVHVULDKNLJNRZ-UHFFFAOYSA-N	C9H10NO3	-1	PUBCHEMSQL:25418841,54740683|	-85.23	1.13551	FALSE	5-(2-aminoethyl)-2-hydroxybenzoic acid	5-(2-aminoethyl)-2-hydroxy-benzoic acid	FALSE
441	2		3,10-dimethoxy-6,8,13,13a-tetrahydro-5H-isoquinolino[2,1-b]isoquinoline-2-carboxylic acid	JGQVTJWLKTWZNC-UHFFFAOYSA-N	C20H20NO4	-1	PUBCHEMSQL:66628301|	-38.05	3.29504	FALSE	3,10-dimethoxy-6,8,13,13a-tetrahydro-5H-isoquinolino[2,1-b]isoquinoline-2-carboxylic acid		TRUE
442	2		1-(hydroxymethyl)-1,2,3,4-tetrahydroisoquinoline-6,7-diol	RVWRJAOYAHTMLC-UHFFFAOYSA-N	C10H13NO3	0	PUBCHEMSQL:67158558,96990773,96990774|	-68.2	1.63421	FALSE	1-(hydroxymethyl)-1,2,3,4-tetrahydroisoquinoline-6,7-diol		FALSE
443	2	C00530	Hydroquinone	QIGBRXMKCJKVMJ-UHFFFAOYSA-N	C6H6O2	0	3DMET:B00121,B00437|CAS:123-31-9|CHEBI:17594,17977|CHEMBL:CHEMBL537|FORMULA:C6H6O2,C6H6O2|KEGG:C00530,C02389|KNAPSACK:C00002656|LCSB_DB:C00530,cpd00415,D00073,DB09526,HMDB0002434,HYDROQUINONE,MNXM376|NIKKAJI:J2.929G,J520.008C|PUBCHEM:3812,5425|PUBCHEMSQL:785|	-49.38	0.882045	TRUE	Hydroquinone		FALSE
444	2		1-[(4-hydroxyphenoxy)methyl]-3-methyl-1,2,3,4-tetrahydroisoquinoline-6,7-diol	OXNHLTGVVJEGRG-UHFFFAOYSA-N	C17H19NO4	0	PUBCHEMSQL:12773938|	-59.77	2.151	FALSE	1-[(4-hydroxyphenoxy)methyl]-3-methyl-1,2,3,4-tetrahydroisoquinoline-6,7-diol		TRUE
445	2		1-[(4-hydroxyphenoxy)methyl]-2-methyl-3,4-dihydro-1H-isoquinoline-6,7-diol	NFNQHTWAAVQCDF-UHFFFAOYSA-N	C17H19NO4	0	PUBCHEMSQL:12773937|	-45.51	2.18347	FALSE	1-[(4-hydroxyphenoxy)methyl]-2-methyl-3,4-dihydro-1H-isoquinoline-6,7-diol		TRUE
446	2		1-[(4-aminophenoxy)methyl]-1,2,3,4-tetrahydroisoquinoline-6,7-diol	MZIWGWDXSQUUEP-UHFFFAOYSA-N	C16H18N2O3	0	PUBCHEMSQL:12773922|	-14.24	2.16522	FALSE	1-[(4-aminophenoxy)methyl]-1,2,3,4-tetrahydroisoquinoline-6,7-diol		TRUE
447	2		(4aS,8S,8aS)-4,4,8a-trimethyl-7-methylene-8-(3-methylenepentyl)-2,3,4a,5,6,8-hexahydro-1H-naphthalene	NLDIGLUXSDVBQG-UHFFFAOYSA-N	C19H19NO5	0	PUBCHEMSQL:21634236|			FALSE			TRUE
448	2		(4aS,8S,8aS)-4,4,8a-trimethyl-7-methylene-8-(3-methylenepentyl)-2,3,4a,5,6,8-hexahydro-1H-naphthalene	FFDSIXHUTGYADP-UHFFFAOYSA-N	C21H23NO5	0	PUBCHEMSQL:101080353,21634237,21634238,21634239|			FALSE			TRUE
449	2		(1R,2R)-1-[(4-hydroxyphenyl)methyl]-2-methyl-2-oxido-3,4-dihydro-1H-isoquinolin-2-ium-6,7-diol	NBVMNDIZMDPDMC-UHFFFAOYSA-N	C17H19NO4	0	PUBCHEMSQL:10733048|			FALSE	N-Methylhigenamine N-oxide	(?)-N-Methylhigenamine N-oxide	TRUE
450	2		UID:786368073	PARKYNUHYSJRGG-UHFFFAOYSA-N	C19H21NO5	0	PUBCHEMSQL:101642421|			FALSE	Salutaridine N-oxide	Salutaridine N-oxide	TRUE
451	2		2,3,9,10-tetramethoxy-7-oxido-6,8,13,13a-tetrahydro-5H-isoquinolino[2,1-b]isoquinolin-7-ium	QYEMUDHNCZHUKC-UHFFFAOYSA-N	C21H25NO5	0	CHEMBL:CHEMBL1417461|PUBCHEMSQL:134715110,21589010,21589011,371204|			FALSE	Epicorynoxidine	Epicorynoxidine|(?)-Epicorynoxidine|Corynoxidine|4H-Palmatine N-oxide|Corynoxidine|Epicorynoxidine|(?)-Epicorynoxidine|4H-Palmatine N-oxide	TRUE
452	2		(4aS,8S,8aS)-4,4,8a-trimethyl-7-methylene-8-(3-methylenepentyl)-2,3,4a,5,6,8-hexahydro-1H-naphthalene	WSPRTEDTUZFIOV-UHFFFAOYSA-N	C19H20NO5	1	PUBCHEMSQL:21634236|			FALSE			TRUE
453	2		(1R,2R)-1-[(4-hydroxyphenyl)methyl]-2-methyl-2-oxido-3,4-dihydro-1H-isoquinolin-2-ium-6,7-diol	NQPINNZRPDYXAP-UHFFFAOYSA-N	C17H20NO4	1	PUBCHEMSQL:10733048|			FALSE	N-Methylhigenamine N-oxide	(?)-N-Methylhigenamine N-oxide	TRUE
454	2		UID:384326472	YMBBMWRORPULJB-UHFFFAOYSA-N	C19H19NO3	0	PUBCHEMSQL:57580931|	3.07	4.54324	FALSE			TRUE
455	2		Stylopine|S-STYLOPINE|CAS: 84-39-9|3DMET: B00759|(S)-Stylopine|NIKKAJI: J34.134G|KNApSAcK: C00026095|l-Tetrahydrocoptisine	UXYJCYXWJGAKQY-UHFFFAOYSA-N	C19H17NO4	0	CHEBI:18285|CHEMBL:CHEMBL1922602,CHEMBL3343660|LCSB_DB:C05175,cpd03080,MNXM2760,S-STYLOPINE|PUBCHEMSQL:440583|	-38.44	6.39798	TRUE	Stylopine	S-STYLOPINE|(S)-Stylopine|l-Tetrahydrocoptisine|Stylopine|l-Stylopine|(-)-Tetrahydrocoptisine|(S)-Stylopin|2,3:9,10-Bis(methylenedioxy)-13a-alpha-berbine|Tetrahydrocoptisine|dl-Stylopine|Stylopin|(R,S)-Stylopine|(RS)-Stylopine|Coptisine, tetrahydro-|(-)-STYLOPINE|(+-)-Tetrahydrocoptisine|Chelidamine|Stylopine (VAN)|dl-Tetrahydrocoptisine|(.+-.)-Tetrahydrocoptisine|(.+/-.)-Tetrahydrocoptisine|Tetr…	TRUE
456	2		(13aS)-2,10-dimethoxy-6,8,13,13a-tetrahydro-5H-isoquinolino[2,1-b]isoquinoline-3,9-diol	XFXUXIQZJARYEF-UHFFFAOYSA-N	C19H21NO4	0	CHEMBL:CHEMBL2334887,CHEMBL2334888|PUBCHEMSQL:188442,53463364,71524658|	-34.38	3.36974	FALSE	Isoscoulerine	Isoscoulerine	TRUE
457	2		UID:377568256	PVKARLKLTRDYRS-UHFFFAOYSA-N	C20H21NO4	0	PUBCHEMSQL:56959609|	-38.4	4.50584	FALSE			TRUE
458	2		UID:127115871	GLRJJXPRWYHFGP-UHFFFAOYSA-N	C21H21NO5	0	CHEMBL:CHEMBL2314734|PUBCHEMSQL:15061351|	-73.86	4.579	FALSE			TRUE
459	2		UID:341247179	OCHYIOQLUNYHOD-UHFFFAOYSA-N	C25H29NO9	0	CHEMBL:CHEMBL2314741,CHEMBL2314742|PUBCHEMSQL:101581806,101581807,53372003,71716758,71717958|	-194.89	5.17195	FALSE			TRUE
460	2		UID:544871290	ZZOFOEQQBXGSTM-UHFFFAOYSA-N	C19H19NO7P	-1	PUBCHEMSQL:73297025|	-248.91	4.55837	FALSE			TRUE
461	2		2,9-dimethoxy-6,8,13,13a-tetrahydro-5H-isoquinolino[2,1-b]isoquinoline-3,10-diol	OPLHOPJAFJJLPX-UHFFFAOYSA-N	C19H21NO4	0	CHEMBL:CHEMBL2334883,CHEMBL320397|PUBCHEMSQL:10336557,14378574,71524612|	-34.38	3.36974	FALSE	Discretamine	(+)-Discretamine	TRUE
462	2		2,10-dimethoxy-7-methyl-6,8,13,13a-tetrahydro-5H-isoquinolino[2,1-b]isoquinolin-7-ium-3,9-diol	JPZIEDNXIGBQCY-UHFFFAOYSA-N	C20H23NO4	0	PUBCHEMSQL:15432819,36123|			FALSE	Steponine	Steponine	TRUE
463	2		3,3-dihydroxypropanoic acid	IPFDALLIRXQJDG-UHFFFAOYSA-N	C3H5O4	-1	PUBCHEMSQL:5242443|	-159.4	0.327021	FALSE	3,3-dihydroxypropanoic acid		FALSE
464	2		1-aminoethanol	UJPKMTDFFUTLGM-UHFFFAOYSA-N	C2H7NO	0	PUBCHEMSQL:21871659,522583,57189726,57453836,59906541|	-38.03	0.400908	FALSE	1-aminoethanol		FALSE
465	2		2-butene-2,3-diol|but-2-ene-2,3-diol	ZOKIXFGMWAHYDQ-UHFFFAOYSA-N	C4H8O2	0	PUBCHEMSQL:5379930,59898323,635030,637575|	-58.9	0.855554	FALSE			FALSE
466	2	C00186	(S)-Lactate	JVTAAEKCZFNVCJ-UHFFFAOYSA-N	C3H5O3	-1	3DMET:B01180,B00075|CAS:79-33-4,10326-41-7,50-21-5|CHEBI:16651,16004,24996,16651 422|CHEMBL:CHEMBL1200559,CHEMBL330546,CHEMBL358850|FORMULA:C3H6O3,C3H6O3,C3H6O3|KEGG:C00186,C00256,C01432|KNAPSACK:C00001191,C00019549|LCSB_DB:C00186,C00256,C01432,cpd00159,cpd00221,cpd01022,D-LACTATE,D00111,HMDB0000190,HMDB0001311,HMDB0144295,L-Lactate,MNXM179,MNXM285,MNXM3041|NIKKAJI:J9.134K,J9.141C,J1.358G|PUBCHEM…	-123.17	0.251966	TRUE	(S)-Lactate		FALSE
467	2	C00160	Glycolate	AEMRFAOFKBGASW-UHFFFAOYSA-N	C2H3O3	-1	3DMET:B01175|CAS:79-14-1|CHEBI:17497,10615,17497 29805|CHEMBL:CHEMBL252557|FORMULA:C2H4O3,C2H4O3|KEGG:C00160,C03547|KNAPSACK:C00007461|LCSB_DB:C00160,C03547,cpd00139,cpd12347,GLYCOLLATE,HMDB0000115,MNXM222|NIKKAJI:J1.494J|PUBCHEM:3460,6350|PUBCHEMSQL:757|	-122.98	0.189488	TRUE	Glycolate		FALSE
468	2		acetic anhydride	WFDIJRYMOXRFFG-UHFFFAOYSA-N	C4H6O3	0	CHEBI:36610|CHEMBL:CHEMBL1305819|LCSB_DB:HMDB0031646|PUBCHEMSQL:131864247|	-111	0.507945	TRUE	acetic anhydride		FALSE
469	2	C17530	Methyl acetate	KXKVLQRXCPHEJC-UHFFFAOYSA-N	C3H6O2	0	CAS:79-20-9|CHEBI:77700|CHEMBL:CHEMBL14079|FORMULA:C3H6O2|KEGG:C17530|KNAPSACK:C00048479|LCSB_DB:C17530,cpd17655,HMDB0031523,METHYL-ACETATE|NIKKAJI:J1.965H|PUBCHEM:96023875|PUBCHEMSQL:136814324,6584|	-82.6	0.474982	TRUE	Methyl acetate		FALSE
470	2	C00163	Propanoate	XBDQKXXYIPTUBI-UHFFFAOYSA-N	C3H5O2	-1	3DMET:B01176|CAS:79-09-4|CHEBI:17272,17272 30768|CHEMBL:CHEMBL14021|FORMULA:C3H6O2|KEGG:C00163|KNAPSACK:C00044287|LCSB_DB:C00163,cpd00141,D02310,DB03766,EXPT02641,HMDB0000237,MNXM356,propionate|NIKKAJI:J1.963A|PUBCHEM:3463|PUBCHEMSQL:1032|	-85.13	0.178636	TRUE	Propanoate		FALSE
471	2	C00164	Acetoacetate	WDJHALXBUFZDSR-UHFFFAOYSA-N	C4H5O3	-1	3DMET:B00047|CAS:541-50-4|CHEBI:13705,13705 15344|CHEMBL:CHEMBL1230762|FORMULA:C4H6O3|KEGG:C00164|KNAPSACK:C00007458|LCSB_DB:3-KETOBUTYRATE,C00164,cpd00142,DB01762,DB04025,EXPT00381,HMDB0000060,MNXM154|NIKKAJI:J4.508J|PUBCHEM:3464|PUBCHEMSQL:96|	-113.53	0.253596	TRUE	Acetoacetate		FALSE
472	2		acetic acid [(2S,3R,4S,5S,6R)-3,4,5-trihydroxy-6-(hydroxymethyl)-2-oxanyl] ester|[(2S,3R,4S,5S,6R)-3,4,5-trihydroxy-6-(hydroxymethyl)tetrahydropyran-2-yl] acetate	RXRFEELZASHOLV-UHFFFAOYSA-N	C8H14O7	0	PUBCHEMSQL:101605836,117733758,118887374,132132783,14859665,14859666,14859667,21630711,22793960,22841932,54291272,54291273,56611490,89822467|	-255.73	1.55939	FALSE			FALSE
473	2		6-acetyloxy-3,4,5-trihydroxy-2-oxanecarboxylic acid|6-acetoxy-3,4,5-trihydroxy-tetrahydropyran-2-carboxylic acid	KKQGLALOFAYFGV-UHFFFAOYSA-N	C8H11O8	-1	LCSB_DB:HMDB0124934|PUBCHEMSQL:20578455,57484123,59055170,68188507,70296159,70433467,71045916,89687247,89687480|	-298.95	1.52485	TRUE	6-acetyloxy-3,4,5-trihydroxy-2-oxanecarboxylic acid	6-acetoxy-3,4,5-trihydroxy-tetrahydropyran-2-carboxylic acid	FALSE
474	2		acetic acid [(2R,3R,4R,5S,6R)-3-acetamido-4,5-dihydroxy-6-(hydroxymethyl)-2-oxanyl] ester|[(2R,3R,4R,5S,6R)-3-acetamido-4,5-dihydroxy-6-(hydroxymethyl)tetrahydropyran-2-yl] acetate	KZMHHIQGJVRLMY-UHFFFAOYSA-N	C10H17NO7	0	PUBCHEMSQL:132820107,54021865,70006477|	-250.08	1.66581	FALSE	[(2R,3R,4R,5S,6R)-3-acetamido-4,5-dihydroxy-6-(hydroxymethyl)tetrahydropyran-2-yl] acetate		FALSE
475	2		acetic acid (3,4,5-trihydroxy-6-methyl-2-oxanyl) ester|(3,4,5-trihydroxy-6-methyl-tetrahydropyran-2-yl) acetate	VNWLUVCBYSFSIM-UHFFFAOYSA-N	C8H14O6	0	PUBCHEMSQL:117645295,131856550,242518,54401703,57048724,92229237,92229238,92229239,92229240|	-219.5	1.53248	FALSE	acetic acid (3,4,5-trihydroxy-6-methyl-2-oxanyl) ester	(3,4,5-trihydroxy-6-methyl-tetrahydropyran-2-yl) acetate	FALSE
476	2		1-hydroxyvinyl dihydrogen phosphate|1-hydroxyethenyl dihydrogen phosphate	MLDSWMRWTWKIBG-UHFFFAOYSA-N	C2H4O5P	-1	PUBCHEMSQL:22459976|	-272.93	0.541975	FALSE	1-hydroxyvinyl dihydrogen phosphate	1-hydroxyethenyl dihydrogen phosphate	FALSE
477	2		acetoxysulfonic acid	HZWXJJCSDBQVLF-UHFFFAOYSA-N	C2H3O5S	-1	CHEBI:48979|	-202.703	0.856534	FALSE	acetoxysulfonic acid		FALSE
478	2	C00060	Carboxylate		CO2R	-1	CHEBI:35757,35366,28868|FORMULA:CHO2R,CHO2R,CHO2R|KEGG:C00060,C00162,C02403|PUBCHEM:3360,3462,5436|			TRUE	Carboxylate		FALSE
479	2	C05682	Phosphonoacetate	XUYJLQHKOGNDPB-UHFFFAOYSA-N	C2H2O5P	-3	3DMET:B00836|CAS:4408-78-0|CHEBI:15732|CHEMBL:CHEMBL50300|FORMULA:C2H5O5P|KEGG:C05682|LCSB_DB:C05682,CPD-764,cpd03385,DB02823,EXPT02488,HMDB0004110,MNXM3034|NIKKAJI:J138.397C|PUBCHEM:7989|PUBCHEMSQL:546|	-286.48	0.462201	TRUE	Phosphonoacetate		FALSE
480	2		acetonitrile	WEVYAHXRMPXWCK-UHFFFAOYSA-N	C2H3N	0	CHEBI:38472|CHEMBL:CHEMBL45211|LCSB_DB:HMDB0061869,MNXM15456|	5.85	4.92239	TRUE	acetonitrile		FALSE
481	2		CH4|M_ch4|Methane|M_BKM_CH4|CAS: 74-82-8|M_BKM_C01438|3DMET: B01450|M_BKM_BG_46000|NIKKAJI: J2.380I	VNWKTOKETHGBQD-UHFFFAOYSA-N	CH4	0	CHEBI:16183|CHEMBL:CHEMBL17564|LCSB_DB:C01438,CH4,cpd01024,HMDB0002714,MNXM714|PUBCHEMSQL:297|	-8.2051	0.5	TRUE	Methane	M_BKM_CH4	FALSE
482	2		3,3-dihydroxybutanoic acid	STAWYILKMSIACI-UHFFFAOYSA-N	C4H7O4	-1	PUBCHEMSQL:19761143|	-161.01	0.429207	FALSE	3,3-dihydroxybutanoic acid		FALSE
483	2		ethenone	CCGKOQOJPYTBIH-UHFFFAOYSA-N	C2H2O	0	CHEBI:48003|PUBCHEMSQL:134906857,134906858,135049690,135049858|			FALSE	ethenone		FALSE
484	2		ethane-1,1,1-triol	MAYUCBCSAVDUKG-UHFFFAOYSA-N	C2H6O3	0	PUBCHEMSQL:10953422,59102859|	-121.03	0.493527	FALSE			FALSE
485	2		1-aminoethenolate	UEFNHFCSZBRPPV-UHFFFAOYSA-N	C2H5NO	0	PUBCHEMSQL:101194573,101194575,101194576,182030,182031|	-16.89	0.614831	FALSE	1-aminoethenolate		FALSE
486	2		1,2-diaminoethanol	XXMBEHIWODXDTR-UHFFFAOYSA-N	C2H8N2O	0	PUBCHEMSQL:101239640,11343985|	-30.72	0.69659	FALSE	1,2-diaminoethanol		FALSE
487	2	C06244	Acetamide	DLFVBJFMPXGRIB-UHFFFAOYSA-N	C2H5NO	0	3DMET:B00928|CAS:60-35-5|CHEBI:27856|CHEMBL:CHEMBL16081|FORMULA:C2H5NO|KEGG:C06244|LCSB_DB:ACETAMIDE,C06244,cpd03734,HMDB0031645,MNXM4428|NIKKAJI:J2.339F|PUBCHEM:8483|PUBCHEMSQL:136772976,178|	-44.31	0.524353	TRUE	Acetamide		FALSE
488	2		(3S)-6-methoxy-3-[(5R)-4-methoxy-6-methyl-7,8-dihydro-5H-[1,3]dioxolo[4,5-g]isoquinolin-5-yl]-3H-isobenzofuran-1-one	JBRRGFMFRMQBDL-UHFFFAOYSA-N	C21H21NO6	0	CHEMBL:CHEMBL225469|PUBCHEMSQL:11717916,91306593|	-87.54	4.44963	FALSE			TRUE
489	2		[(1S)-5-methoxy-1-[(5R)-4-methoxy-6-methyl-7,8-dihydro-5H-[1,3]dioxolo[4,5-g]isoquinolin-5-yl]-3-oxo-1H-isobenzofuran-4-yl] acetate|acetic acid [(1S)-5-methoxy-1-[(5R)-4-methoxy-6-methyl-7,8-dihydro-5H-[1,3]dioxolo[4,5-g]isoquinolin-5-yl]-3-oxo-1H-isobenzofuran-4-yl] ester	JIEKVMNQIVLYIQ-UHFFFAOYSA-N	C23H23NO8	0	PUBCHEMSQL:71478194,77985893|	-164.47	4.51765	FALSE			TRUE
490	2		1-[(4-hydroxyphenyl)methyl]-7-methoxy-2-methyl-3,4-dihydro-1H-isoquinolin-6-ol	HTSOYRHMEMWMRT-UHFFFAOYSA-N	C18H21NO3	0	PUBCHEMSQL:21817819|	-7.66	2.17343	FALSE	N-Methylisococlaurine	(+)-N-Methylisococlaurine|(+)-N-Methylisococlaurine	TRUE
491	2		(2S,3R,4S,5S,6R)-2-[[(1S)-6-hydroxy-1-[(4-hydroxyphenyl)methyl]-2-methyl-3,4-dihydro-1H-isoquinolin-7-yl]oxy]-6-(hydroxymethyl)oxane-3,4,5-triol|(2S,3R,4S,5S,6R)-2-[[(1S)-6-hydroxy-1-[(4-hydroxyphenyl)methyl]-2-methyl-3,4-dihydro-1H-isoquinolin-7-yl]oxy]-6-(hydroxymethyl)tetrahydropyran-3,4,5-triol	HWKIERCNYOLMLM-UHFFFAOYSA-N	C23H29NO8	0	PUBCHEMSQL:101687769|	-180.79	2.76873	FALSE	N-Methylhigenamine 7-glucopyranoside	N-Methylhigenamine 7-glucopyranoside	TRUE
492	2	C12330	2,3,9,10-Tetrahydroxyberbine	TVKAUFJQMRSZFH-UHFFFAOYSA-N	C17H17NO4	0	CHEBI:31071|CHEMBL:CHEMBL1197464|FORMULA:C17H17NO4|KEGG:C12330|LCSB_DB:C12330,cpd09101|NIKKAJI:J2.535.362E|PUBCHEM:582720|PUBCHEMSQL:443767|	-63.68	3.29125	TRUE	2,3,9,10-Tetrahydroxyberbine	2,3,9,10-Tetrahydroxyberbine|(+/-)-2,3,9,10-tetrademethyltetrahydropalmatine|tetrahydroxycanadine hydrochloride|2,3,9,10-Tetrahydroxyberbine|(+/-)-2,3,9,10-tetrademethyltetrahydropalmatine|tetrahydroxycanadine hydrochloride	TRUE
493	2		1-[(3,4-dihydroxyphenyl)methyl]-2,2-dimethyl-3,4-dihydro-1H-isoquinolin-2-ium-6,7-diol	GVPVDOISXSALCI-UHFFFAOYSA-N	C18H22NO4	1	CHEMBL:CHEMBL1198552,CHEMBL1358885|PUBCHEMSQL:3246432,420217,53298684|			FALSE	AC1MMYHL	AC1MMYHL|AC1L9JBB	TRUE
494	2		1-[(3,4-dihydroxyphenyl)methyl]-2-ethyl-3,4-dihydro-1H-isoquinoline-6,7-diol	XMVVPFRAEGRXMS-UHFFFAOYSA-N	C18H21NO4	0	PUBCHEMSQL:57370972|	-60.17	2.32276	FALSE	1-[(3,4-dihydroxyphenyl)methyl]-2-ethyl-3,4-dihydro-1H-isoquinoline-6,7-diol		TRUE
495	2		2-[2-amino-N-[3-(methylamino)propyl]anilino]benzoic acid methyl ester	ZWQASBQIJWESEN-UHFFFAOYSA-N	C18H19NO4	0	CHEMBL:CHEMBL1990041|PUBCHEMSQL:11947733,21176123,628634,6711280|			FALSE	2-[2-amino-N-[3-(methylamino)propyl]anilino]benzoic acid methyl ester	6-O-Demethylsalutaridine|AC1LCFW3|ZWQASBQIJWESEN-UHFFFAOYSA-N	TRUE
496	2	A00013	(S)-Protosinomenine	HZRFPHXHCRIHFX-UHFFFAOYSA-N	C19H23NO4	0	FORMULA:C19H23NO4|KEGG:A00013|PUBCHEMSQL:102067840,24180176,9862290|	-32.49	2.43772	TRUE	Protosinomenine	Protosinomenine	TRUE
497	2		10-methoxy-6,8-dihydro-5H-isoquinolino[2,1-b]isoquinoline-2,3,9-triol	UGRLCVKANRKFJL-UHFFFAOYSA-N	C18H17NO4	0	PUBCHEMSQL:24826129|	-39.29	3.38343	FALSE	10-methoxy-6,8-dihydro-5H-isoquinolino[2,1-b]isoquinoline-2,3,9-triol		TRUE
498	2		UID:783292258	XULJVCKKPXZHOW-UHFFFAOYSA-N	C18H17NO4	0	PUBCHEMSQL:101354961|	-51.06	4.54298	FALSE	2-O-desmethylchelianthifoline	2-O-desmethylchelianthifoline	TRUE
499	2		9,10-dimethoxy-6,8-dihydro-5H-isoquinolino[2,1-b]isoquinoline-2,3-diol	HHZMGSJZFXRYMG-UHFFFAOYSA-N	C19H19NO4	0	PUBCHEMSQL:24826128|	-24.64	3.45011	FALSE	9,10-dimethoxy-6,8-dihydro-5H-isoquinolino[2,1-b]isoquinoline-2,3-diol		TRUE
500	2		9,10-dimethoxy-7-methyl-6,8,13,13a-tetrahydro-5H-isoquinolino[2,1-b]isoquinolin-7-ium-2,3-diol	VHIWCJSAZNSPMR-UHFFFAOYSA-N	C20H24NO4	1	PUBCHEMSQL:21564462|			FALSE			TRUE
501	2		PUBCHEM132533011|(13~{a}~{R})-9,10-dimethoxy-13~{a}-methyl-5,6,8,13-tetrahydroisoquinolino[2,1-b]isoquinoline-2,3-diol	SLYRHURYSLYLMD-UHFFFAOYSA-N	C20H23NO4	0	PUBCHEMSQL:132533011|	-44.52	4.47087	FALSE			TRUE
502	2		(2-hydroxy-9,10-dimethoxy-6,8,13,13a-tetrahydro-5H-isoquinolino[2,1-b]isoquinolin-3-yl) acetate|acetic acid (2-hydroxy-9,10-dimethoxy-6,8,13,13a-tetrahydro-5H-isoquinolino[2,1-b]isoquinolin-3-yl) ester	AZCNZPGKMJDVQN-UHFFFAOYSA-N	C21H23NO5	0	PUBCHEMSQL:56958947|	-71.83	3.3978	FALSE	acetic acid (2-hydroxy-9,10-dimethoxy-6,8,13,13a-tetrahydro-5H-isoquinolino[2,1-b]isoquinolin-3-yl) ester		TRUE
503	2		(3-hydroxy-9,10-dimethoxy-6,8,13,13a-tetrahydro-5H-isoquinolino[2,1-b]isoquinolin-2-yl) acetate|acetic acid (3-hydroxy-9,10-dimethoxy-6,8,13,13a-tetrahydro-5H-isoquinolino[2,1-b]isoquinolin-2-yl) ester	PTWSAVPOBFWCEW-UHFFFAOYSA-N	C21H23NO5	0	PUBCHEMSQL:56959095|	-71.83	3.3978	FALSE	acetic acid (3-hydroxy-9,10-dimethoxy-6,8,13,13a-tetrahydro-5H-isoquinolino[2,1-b]isoquinolin-2-yl) ester		TRUE
504	2		(13aS)-2,3,9-trimethoxy-6,8,13,13a-tetrahydro-5H-isoquinolino[2,1-b]isoquinolin-10-ol	DIHXHTWYVOYYDC-UHFFFAOYSA-N	C20H23NO4	0	CHEMBL:CHEMBL1209608,CHEMBL2334894,CHEMBL448891|PUBCHEMSQL:161665,5316093,71524563|	-19.73	3.49275	FALSE	Corydalmine	Corydalmine|AC1NSTV0|(-)-corydalmine|Kikemanine|(s)-corydalmine|AC1L4PUK|Corydalmine|(-)-corydalmine|Kikemanine|(s)-corydalmine|AC1L4PUK|Corydalmine|AC1NSTV0|Corydalmine	TRUE
505	2		(13aS)-3,9-dimethoxy-7-methyl-6,8,13,13a-tetrahydro-5H-isoquinolino[2,1-b]isoquinolin-7-ium-2,10-diol	JXXMKSNSHKXYLX-UHFFFAOYSA-N	C20H24NO4	1	PUBCHEMSQL:11956157|			FALSE			TRUE
506	2		3,9-dimethoxy-13-methyl-6,8,13,13a-tetrahydro-5H-isoquinolino[2,1-b]isoquinoline-2,10-diol	JRXPRCSJKGAIQD-UHFFFAOYSA-N	C20H23NO4	0	PUBCHEMSQL:102293461|	-36.37	3.32177	FALSE			TRUE
507	2		(6S,13aS)-3,9-dimethoxy-6-methyl-6,8,13,13a-tetrahydro-5H-isoquinolino[3,2-a]isoquinoline-2,10-diol	KQXDXCZCLUKFML-UHFFFAOYSA-N	C20H23NO4	0	PUBCHEMSQL:71110227,71110228,78011375|	-36.37	3.32177	FALSE			TRUE
508	2		PUBCHEM134155502|(13~{a}~{S})-9-ethoxy-3-methoxy-6,8,13,13~{a}-tetrahydro-5~{H}-isoquinolino[2,1-b]isoquinoline-2,10-diol	CNLDSVGVGIHOMF-UHFFFAOYSA-N	C20H23NO4	0	PUBCHEMSQL:134155502|	-32.76	3.37089	FALSE			TRUE
509	2		(2-hydroxy-3,9-dimethoxy-6,8,13,13a-tetrahydro-5H-isoquinolino[2,1-b]isoquinolin-10-yl) acetate|acetic acid (2-hydroxy-3,9-dimethoxy-6,8,13,13a-tetrahydro-5H-isoquinolino[2,1-b]isoquinolin-10-yl) ester	RDLKALVYAMJLBI-UHFFFAOYSA-N	C21H23NO5	0	PUBCHEMSQL:56959096|	-71.83	3.3978	FALSE	acetic acid (2-hydroxy-3,9-dimethoxy-6,8,13,13a-tetrahydro-5H-isoquinolino[2,1-b]isoquinolin-10-yl) ester		TRUE
510	2		(10-hydroxy-3,9-dimethoxy-6,8,13,13a-tetrahydro-5H-isoquinolino[2,1-b]isoquinolin-2-yl) acetate|acetic acid (10-hydroxy-3,9-dimethoxy-6,8,13,13a-tetrahydro-5H-isoquinolino[2,1-b]isoquinolin-2-yl) ester	PCRLTEQHAXWYRZ-UHFFFAOYSA-N	C21H23NO5	0	PUBCHEMSQL:56959097|	-71.83	3.3978	FALSE	acetic acid (10-hydroxy-3,9-dimethoxy-6,8,13,13a-tetrahydro-5H-isoquinolino[2,1-b]isoquinolin-2-yl) ester		TRUE
511	2	C09581	Magnoflorine	YLRXAIKMLINXQY-UHFFFAOYSA-N	C20H24NO4	1	3DMET:B03100|CAS:2141-09-5|CHEBI:6641|CHEMBL:CHEMBL235428|FORMULA:C20H24NO4|KEGG:C09581|KNAPSACK:C00001885|LCSB_DB:C09581,CPD-9936,cpd06476,MNXM8854|NIKKAJI:J9.488I|PUBCHEM:11772|PUBCHEMSQL:73337|			TRUE	Magnoflorine	Magnoflorine|Escholin|Escholine|Thalictrin|(+)-Magnoflorine|Thalictrine|(S)-magnoflorine|(+)-Magnoflorine Iodide|6a-alpha-Aporphinium, 1,11-dihydroxy-2,10-dimethoxy-6-methyl-|AC1L2JOM|AC1Q7AYF|magnoflorine iodide, (+)-|1,11-dihydroxy-2,10-dimethoxy-6-methyl-6a-alpha-aporphiniu|g)quinolinium,5,6,6a,7-tetrahydro-1,11-dihydroxy-2,10-dimethoxy-4h-dibenzo(d|5,6,6a(S),7-Tetrahydro-1,11-dihydroxy-2,10-d…	TRUE
512	2	C05220	Salutaridinol	LLSADFZHWMEBHH-UHFFFAOYSA-N	C19H23NO4	0	3DMET:B01828|CAS:3271-79-2|CHEBI:18373|CHEMBL:CHEMBL255882|FORMULA:C19H23NO4|KEGG:C05220|LCSB_DB:C05220,cpd03100,MNXM2301,SALUTARIDINOL|NIKKAJI:J13.021D|PUBCHEM:7619|PUBCHEMSQL:5460042|			TRUE	Salutaridinol	(7S)-salutaridinol cation|Salutaridinol I|Salutaridinol|salutaridinols|salutaridinol-I|7-epi-salutaridinol|(7R)-salutaridinol|3,6-dimethoxy-17-methyl-5,6,8,14-tetradehydromorphinan-4,7beta-diol|salutaridinol-II|(7S)-salutaridinol|3,6-dimethoxy-17-methyl-5,6,8,14-tetradehydromorphinan-4,7alpha-diol|LLSADFZHWMEBHH-TYILLQQXSA-N|AC1LCGUO|LLSADFZHWMEBHH-UHFFFAOYSA-N|Salutaridinol|salutaridinol-II|(7S)…	TRUE
513	2	C17899	Isosinomenine	OWDQPILTDJLGCN-UHFFFAOYSA-N	C19H23NO4	0	CHEBI:81369|FORMULA:C19H23NO4|KEGG:C17899|LCSB_DB:C17899,cpd17898|NIKKAJI:J14.006F|PUBCHEM:96024132|PUBCHEMSQL:11551643|			TRUE	Isosinomenine	Isosinomenine|Milonine	TRUE
514	2		3-bromo-2-(1-methoxyethyl)-5-nitrothiophene	KGXXCFXCRKKZLK-UHFFFAOYSA-N	C20H24NO4	1	PUBCHEMSQL:4183071|			FALSE	3-bromo-2-(1-methoxyethyl)-5-nitrothiophene		TRUE
515	2		(1'R,2R,5'S)-5,7-dihydroxy-4-(2-methylpropyl)-5'-propan-2-ylspiro[3,4-dihydro-2H-1-benzopyran-2,2'-bicyclo[3.1.0]hexane]-6,8-dicarboxaldehyde	FYUJODLWQCRXSC-UHFFFAOYSA-N	C21H23NO5	0	PUBCHEMSQL:21669993|			FALSE			TRUE
516	2		4-(5,6,7,8-tetrahydro-[1,3]dioxolo[4,5-g]isoquinolin-5-ylmethyl)phenol	IZZKMFBIJVLUFA-UHFFFAOYSA-N	C17H17NO3	0	PUBCHEMSQL:22217550,600681,92448397|	-21.96	3.34211	FALSE	Norcinnamolaurine	Norcinnamolaurine|UNII-FT4N339CWM|(+)-Norcinnamolaurine|IZZKMFBIJVLUFA-OAHLLOKOSA-N|AC1LCI8K|Norcinnamolaurine|(+)-Norcinnamolaurine|IZZKMFBIJVLUFA-OAHLLOKOSA-N|AC1LCI8K	TRUE
517	2		5-[(4-methoxyphenyl)methyl]-6-methyl-7,8-dihydro-5H-[1,3]dioxolo[4,5-g]isoquinoline	HOZOQGVLWPYGIE-UHFFFAOYSA-N	C19H21NO3	0	PUBCHEMSQL:12309328|	4.96	3.38607	FALSE	Doryafranin	Doryafranin|Doryafranin	TRUE
518	2		Sinactine|CAS: 38853-67-7|NIKKAJI: J11.691B|KNApSAcK: C00026144	UWEHVAXMSWXKRW-UHFFFAOYSA-N	C20H21NO4	0	CHEBI:81368|LCSB_DB:C17898,cpd17897|PUBCHEMSQL:5321317|	-21.76	4.61395	TRUE	Sinactine	Sinactine|Tetrahyeroepiberberine|L-sinactine|Tetrahydroepiberberine|Sinactin|Epiberberine, tetrahydro-|Tetrahydroepiberberine|Sinactine|Sinactin|Epiberberine, tetrahydro-	TRUE
519	2		magnesium hydrogen phosphate tetrahydrate	ZZLZJSUGMWPIBU-UHFFFAOYSA-N	C20H21NO4	0	PUBCHEMSQL:101663202,102101460,25050515|	-38.4	4.50584	FALSE	Apocavidine	Apocavidine	TRUE
520	2		(13aR)-2,9,10-trimethoxy-3,5,6,8,13,13a-hexahydro-2H-isoquinolino[2,1-b]isoquinolin-3-ol	LSSBVXIARAAYSD-UHFFFAOYSA-N	C20H25NO4	0	PUBCHEMSQL:25164506|	-1.85	3.20022	FALSE			TRUE
521	2		2,9,10-trimethoxy-13-methyl-6,8,13,13a-tetrahydro-5H-isoquinolino[2,1-b]isoquinolin-3-ol	OBVLTWCOTSTMNM-UHFFFAOYSA-N	C21H25NO4	0	PUBCHEMSQL:10316181,16638059,20056514,5316090,6452523|	-21.72	3.44993	FALSE	Corybulbine	Corybulbine|Corybulbin|AC1NSTUR|Corybulbine|Corybulbin|AC1NSTUR	TRUE
522	2		(7R,13aS)-2,3,9,10-tetramethoxy-7-methyl-6,8,13,13a-tetrahydro-5H-isoquinolino[2,1-b]isoquinolin-7-ium	BMQBFTBKHPYZFM-UHFFFAOYSA-N	C22H28NO4	1	CHEMBL:CHEMBL516562|PUBCHEMSQL:101157686,102008478,102008479,1275592,1275593,3282523,6979151,6979152|			FALSE	2,3,9,10-Tetramethoxy-7beta-methyl-5,6,7,8,13,13aalpha-hexahydrodibenzo[a,g]quinolizinium	2,3,9,10-Tetramethoxy-7beta-methyl-5,6,7,8,13,13aalpha-hexahydrodibenzo[a,g]quinolizinium|N-Tetrahydropalmatine|AC1MM9NA|N-Methyltetrahydropalmatine	TRUE
523	2		(13S,13aR)-3,9,10-trimethoxy-7,13-dimethyl-6,8,13,13a-tetrahydro-5H-isoquinolino[2,1-b]isoquinolin-7-ium-2-ol	IDEODCDLSKVGLR-UHFFFAOYSA-N	C22H28NO4	1	PUBCHEMSQL:91617746|			FALSE			TRUE
524	2		6-[(S)-acetoxy-[(5R)-4-methoxy-6-methyl-7,8-dihydro-5H-[1,3]dioxolo[4,5-g]isoquinolin-5-yl]methyl]-2,3-dimethoxy-benzoic acid|6-[(S)-acetyloxy-[(5R)-4-methoxy-6-methyl-7,8-dihydro-5H-[1,3]dioxolo[4,5-g]isoquinolin-5-yl]methyl]-2,3-dimethoxybenzoic acid	BHGUILBSZCQXQU-UHFFFAOYSA-N	C24H26NO9	-1	PUBCHEMSQL:189458|	-202.82	3.85011	FALSE	Papaveroxidine	Papaveroxidine	TRUE
525	2		7-methoxy-1-[(4-methoxyphenyl)methyl]-1,2,3,4-tetrahydroisoquinolin-6-ol	HIMHLENXDBHLCU-UHFFFAOYSA-N	C18H21NO3	0	CHEMBL:CHEMBL512542|PUBCHEMSQL:21635717,2752381,7055405,7055406,7055407,7055408|	-5.28	2.25342	FALSE	7-methoxy-1-[(4-methoxyphenyl)methyl]-1,2,3,4-tetrahydroisoquinolin-6-ol	AC1MBL0G|7-methoxy-1-[(4-methoxyphenyl)methyl]-1,2,3,4-tetrahydroisoquinolin-6-ol|AC1OEFAY|NOR-ROEFRACTINE|(R)-Norroefractine|AC1OEFB1|AC1OEFB4|AC1OEFB7	TRUE
526	2		6-hydroxy-1-[(4-hydroxyphenyl)methyl]-7-methoxy-3,4-dihydro-2H-isoquinoline-1-carboxylic acid	VZDPKTWMYYCQKK-UHFFFAOYSA-N	C18H18NO5	-1	PUBCHEMSQL:430002,6992214,6992215,7055189,7055190|	-100.7	2.17544	FALSE	6-hydroxy-1-[(4-hydroxyphenyl)methyl]-7-methoxy-3,4-dihydro-2H-isoquinoline-1-carboxylic acid	AC1L8OHY|VZDPKTWMYYCQKK-UHFFFAOYSA-N|1,2,3,4-Tetrahydroisoquinolin-6-ol-1-carboxylic acid, 1-[4-hydroxybenzy]-|6-Hydroxy-1-(4-hydroxybenzyl)-7-methoxy-1,2,3,4-tetrahydro-1-isoquinolinecarboxylic acid #|6-hydroxy-1-[(4-hydroxyphenyl)methyl]-7-methoxy-3,4-dihydro-2H-isoquinoline-1-carboxylic acid|AC1OEETG|(1R)-6-hydroxy-1-[(4-hydroxyphenyl)methyl]-7-methoxy-3,4-dihydro-2H-isoquinolin-2-ium-1-carbox…	TRUE
527	2		Lopac-H-3132|4-methoxytyramine|4-O-Methyldopamine|5-(2-Aminoethyl)-2-methoxyphenol|3-Hydroxy-4-methoxyphenethylamine|3-Hydroxy-4-methoxy-Benzeneethanamine|5-Hydroxy-4-methoxy-Benzeneethanamine|4-(2-Aminoethyl)guaiacol hydrochloride|4-Methoxy-3-hydroxyphenethylamine hydrochloride|(HMDB "HMDB12162" NIL |kothari| 3608640729 NIL NIL)|5-(2-aminoethyl)-2-methoxyphenol</traditional_iupac>	WJXQFVMTIGJBFX-UHFFFAOYSA-N	C9H13NO2	0	CHEMBL:CHEMBL1492473|LCSB_DB:CPD-7665,cpd24827,HMDB0012162|	-27.43	1.18229	TRUE	4-methoxytyramine	4-O-Methyldopamine|5-(2-Aminoethyl)-2-methoxyphenol|3-Hydroxy-4-methoxyphenethylamine|3-Hydroxy-4-methoxy-Benzeneethanamine|5-Hydroxy-4-methoxy-Benzeneethanamine|4-(2-Aminoethyl)guaiacol hydrochloride|4-Methoxy-3-hydroxyphenethylamine hydrochloride|5-(2-aminoethyl)-2-methoxyphenol</traditional_iupac>	FALSE
528	2		PUBCHEM136170969|1-[(4-methoxyphenyl)methyl]-3,4-dihydroisoquinoline-6,7-diol	KEZZGJVNRZSQGG-UHFFFAOYSA-N	C17H17NO3	0	PUBCHEMSQL:136170969|	-20.37	2.2876	FALSE	1-[(4-methoxyphenyl)methyl]-3,4-dihydroisoquinoline-6,7-diol	1-(4'-Methoxybenzyl)-6,7-dihydroxy-3,4-dihydroxyisoquinoline|6,7-Isoquinolinediol, 3,4-dihydro-1-((4-methoxyphenyl)methyl)-	TRUE
529	2		(1R)-1-[(4-ethoxyphenyl)methyl]-1,2,3,4-tetrahydroisoquinoline-6,7-diol	NECDWIBKGDBCJI-UHFFFAOYSA-N	C18H21NO3	0	PUBCHEMSQL:97680316,97680317|	-18.31	2.14793	FALSE			TRUE
530	2		(1R)-1-[(4-methoxy-3-methylphenyl)methyl]-1,2,3,4-tetrahydroisoquinoline-6,7-diol|(1R)-1-[(4-methoxy-3-methyl-phenyl)methyl]-1,2,3,4-tetrahydroisoquinoline-6,7-diol	IXXVTNAFRYSWEE-UHFFFAOYSA-N	C18H21NO3	0	PUBCHEMSQL:97680413,97680414|	-21.56	2.29914	FALSE			TRUE
531	2		2-(4-methoxyphenyl)acetaldehyde	NRIVMXXOUOBRAG-UHFFFAOYSA-N	C9H10O2	0	PUBCHEMSQL:79782|	-22.01	0.963042	FALSE	2-(4-methoxyphenyl)acetaldehyde		FALSE
532	2		(1R)-1-[[3-[4-[[(1R)-6,7-dimethoxy-1,2,3,4-tetrahydroisoquinolin-1-yl]methyl]phenoxy]-4-hydroxyphenyl]methyl]-6-methoxy-2-methyl-3,4-dihydro-1H-isoquinolin-7-ol|(1R)-1-[[3-[4-[[(1R)-6,7-dimethoxy-1,2,3,4-tetrahydroisoquinolin-1-yl]methyl]phenoxy]-4-hydroxy-phenyl]methyl]-6-methoxy-2-methyl-3,4-dihydro-1H-isoquinolin-7-ol	AIFMEJGBSFZMJP-UHFFFAOYSA-N	C36H40N2O6	0	PUBCHEMSQL:13895816,184189|	7.38	4.58747	FALSE			FALSE
533	2		(1R)-1-[[3-[4-[[(1R)-6,7-dimethoxy-1,2,3,4-tetrahydroisoquinolin-1-yl]methyl]phenoxy]-4-methoxyphenyl]methyl]-6-methoxy-2-methyl-3,4-dihydro-1H-isoquinolin-7-ol|(1R)-1-[[3-[4-[[(1R)-6,7-dimethoxy-1,2,3,4-tetrahydroisoquinolin-1-yl]methyl]phenoxy]-4-methoxy-phenyl]methyl]-6-methoxy-2-methyl-3,4-dihydro-1H-isoquinolin-7-ol	LLXUFEAGHGDYAT-UHFFFAOYSA-N	C37H42N2O6	0	PUBCHEMSQL:13992153,183532|	22.03	4.75419	FALSE			FALSE
534	2		6,7-dimethoxy-1-[(4-methoxyphenyl)methyl]-1,2,3,4-tetrahydroisoquinoline	GXTUEUWFEKEQHJ-UHFFFAOYSA-N	C19H23NO3	0	CHEMBL:CHEMBL1186448,CHEMBL1976306,CHEMBL465573|PUBCHEMSQL:10829011,10969027,170524|	9.37	2.44003	FALSE	6,7-dimethoxy-1-[(4-methoxyphenyl)methyl]-1,2,3,4-tetrahydroisoquinoline	GXTUEUWFEKEQHJ-KRWDZBQOSA-N|(1S)-1-(4-Methoxybenzyl)-6,7-dimethoxy-1,2,3,4-tetrahydroisoquinoline|(S)-6,7-dimethoxy-1-(para-methoxyphenylmethyl)-1,2,3,4-tetrahydroisoquinoline|(+)-O,O-Dimethylcoclaurine|6,7-Dimethoxy-1-(4-methoxybenzyl)-1,2,3,4-tetrahydroisoquinoline|GXTUEUWFEKEQHJ-UHFFFAOYSA-N|6,7-dimethoxy-1-[(4-methoxyphenyl)methyl]-1,2,3,4-tetrahydroisoquinoline|1-(4'-Methoxybenzyl)-6,7-dimet…	TRUE
535	2		4-[(7-ethoxy-6-methoxy-1,2,3,4-tetrahydroisoquinolin-1-yl)methyl]phenol	XNJWFRNUEDDRRW-UHFFFAOYSA-N	C19H23NO3	0	PUBCHEMSQL:56694446,95988927,95988928|	-3.66	2.25854	FALSE	4-[(7-ethoxy-6-methoxy-1,2,3,4-tetrahydroisoquinolin-1-yl)methyl]phenol		TRUE
536	2		4-[(6,7-dimethoxy-8-methyl-1,2,3,4-tetrahydroisoquinolin-1-yl)methyl]phenol	YSMUOYHZXXHUDU-UHFFFAOYSA-N	C19H23NO3	0	PUBCHEMSQL:2752182,7055199,7055200,7055201,7055202|	-6.91	2.40774	FALSE	4-[(6,7-dimethoxy-8-methyl-1,2,3,4-tetrahydroisoquinolin-1-yl)methyl]phenol	AC1MBKLG|4-[(6,7-dimethoxy-8-methyl-1,2,3,4-tetrahydroisoquinolin-1-yl)methyl]phenol|AC1OEEUA|AC1OEEUD|AC1OEEUG|AC1OEEUJ	TRUE
537	2		1-[1-[(4-hydroxyphenyl)methyl]-6,7-dimethoxy-3,4-dihydro-1H-isoquinolin-2-yl]ethanone	OCWDXDXYFOOBQB-UHFFFAOYSA-N	C20H23NO4	0	PUBCHEMSQL:2752270,7055265,7055266|	-35.71	2.32131	FALSE	1-[1-[(4-hydroxyphenyl)methyl]-6,7-dimethoxy-3,4-dihydro-1H-isoquinolin-2-yl]ethanone	AC1MBKSD|1-[1-[(4-hydroxyphenyl)methyl]-6,7-dimethoxy-3,4-dihydro-1H-isoquinolin-2-yl]ethanone|AC1OEEZM|AC1OEEZP	TRUE
538	2		4-[[(1S)-6,7-dimethoxy-1,2,3,4-tetrahydroisoquinolin-1-yl]methyl]aniline	JFUCIADNJXISGH-UHFFFAOYSA-N	C18H22N2O2	0	PUBCHEMSQL:101390657,95561948,95561949|	38.26	2.27411	FALSE	4-[(1,2,3,4-Tetrahydro-6,7-dimethoxyisoquinoline-1-yl)methyl]aniline	4-[(1,2,3,4-Tetrahydro-6,7-dimethoxyisoquinoline-1-yl)methyl]aniline|4-[(6,7-dimethoxy-1,2,3,4-tetrahydro-1-isoquinolinyl)methyl]aniline	TRUE
539	2		1-[(4-hydroxyphenyl)methyl]-6,7-dimethoxy-3,4-dihydro-2H-isoquinoline-1-carboxylic acid	ZJOKSZSIKCPBFR-UHFFFAOYSA-N	C19H20NO5	-1	PUBCHEMSQL:2752385,7055419,7055420,7055421,7055422|	-86.05	2.28472	FALSE	1-[(4-hydroxyphenyl)methyl]-6,7-dimethoxy-3,4-dihydro-2H-isoquinoline-1-carboxylic acid	AC1MBL0S|1-[(4-hydroxyphenyl)methyl]-6,7-dimethoxy-3,4-dihydro-2H-isoquinoline-1-carboxylic Acid|AC1OEFC4|(1S)-1-[(4-hydroxyphenyl)methyl]-6,7-dimethoxy-3,4-dihydro-2H-isoquinolin-2-ium-1-carboxylate|AC1OEFC7|(1S)-1-[(4-hydroxyphenyl)methyl]-6,7-dimethoxy-3,4-dihydro-2H-isoquinoline-1-carboxylic acid|AC1OEFCA|(1R)-1-[(4-hydroxyphenyl)methyl]-6,7-dimethoxy-3,4-dihydro-2H-isoquinolin-2-ium-1-carbox…	TRUE
540	2		3,4-dimethoxyphenylethylamine	ANOUKFYBOAKOIR-UHFFFAOYSA-N	C10H15NO2	0	CHEBI:136995|CHEMBL:CHEMBL26019|LCSB_DB:HMDB0041806|	-12.78	1.38455	TRUE	3,4-dimethoxyphenylethylamine		FALSE
541	2		2,3-dimethoxy-6,8,13,13a-tetrahydro-5H-isoquinolino[2,1-b]isoquinolin-10-ol	NGOGJFCDUNGDRX-UHFFFAOYSA-N	C19H21NO3	0	PUBCHEMSQL:24837531|	5.1	3.28683	FALSE	2,3-Dimethoxy-10-hydroxyberbine	2,3-Dimethoxy-10-hydroxyberbine	TRUE
542	2		1-[(4-hydroxyphenyl)methyl]-6,7-dimethoxy-2-methyl-3,4-dihydro-1H-isoquinolin-5-ol	LSJZLIIFVLHHTD-UHFFFAOYSA-N	C19H23NO4	0	PUBCHEMSQL:11067452|	-32.49	2.43772	FALSE	1-[(4-hydroxyphenyl)methyl]-6,7-dimethoxy-2-methyl-3,4-dihydro-1H-isoquinolin-5-ol		TRUE
543	2		(1R)-1-[[3-[4-[[(1R)-6,7-dimethoxy-2-methyl-3,4-dihydro-1H-isoquinolin-1-yl]methyl]phenoxy]-4-hydroxyphenyl]methyl]-6-methoxy-2-methyl-3,4-dihydro-1H-isoquinolin-7-ol|(1R)-1-[[3-[4-[[(1R)-6,7-dimethoxy-2-methyl-3,4-dihydro-1H-isoquinolin-1-yl]methyl]phenoxy]-4-hydroxy-phenyl]methyl]-6-methoxy-2-methyl-3,4-dihydro-1H-isoquinolin-7-ol	BURJAQFYNVMZDV-UHFFFAOYSA-N	C37H42N2O6	0	CHEMBL:CHEMBL2216904|PUBCHEMSQL:13895814,13895815,51106,5316323|	19.65	4.69157	FALSE			FALSE
544	2		(1S)-1-[[3-[4-[[(1S)-6,7-dimethoxy-2-methyl-3,4-dihydro-1H-isoquinolin-1-yl]methyl]phenoxy]-4-methoxyphenyl]methyl]-6-methoxy-2-methyl-3,4-dihydro-1H-isoquinolin-7-ol|(1S)-1-[[3-[4-[[(1S)-6,7-dimethoxy-2-methyl-3,4-dihydro-1H-isoquinolin-1-yl]methyl]phenoxy]-4-methoxy-phenyl]methyl]-6-methoxy-2-methyl-3,4-dihydro-1H-isoquinolin-7-ol	SRSSHSQCHFGYCO-UHFFFAOYSA-N	C38H44N2O6	0	CHEMBL:CHEMBL446383|PUBCHEMSQL:13891923|	34.3	4.85717	FALSE			FALSE
545	2		1-[[4-[4-[(6,7-dimethoxy-2-methyl-3,4-dihydro-1H-isoquinolin-1-yl)methyl]phenoxy]phenyl]methyl]-6,7-dimethoxy-2-methyl-3,4-dihydro-1H-isoquinoline	LWOPSDNGOBQLOG-UHFFFAOYSA-N	C38H44N2O5	0	PUBCHEMSQL:10031637|	73.78	4.73017	FALSE	1-[[4-[4-[(6,7-dimethoxy-2-methyl-3,4-dihydro-1H-isoquinolin-1-yl)methyl]phenoxy]phenyl]methyl]-6,7-dimethoxy-2-methyl-3,4-dihydro-1H-isoquinoline		FALSE
546	2		4-[[(1R)-6,7-dimethoxy-2,2-dimethyl-3,4-dihydro-1H-isoquinolin-2-ium-1-yl]methyl]phenol	XQYXXQQJMLGSBS-UHFFFAOYSA-N	C20H26NO3	1	CHEMBL:CHEMBL1187350|PUBCHEMSQL:16398328,2752261,3818636,821364,821365|			FALSE	4-[(6,7-dimethoxy-2,2-dimethyl-3,4-dihydro-1H-isoquinolin-2-ium-1-yl)methyl]phenolate	4-[(6,7-dimethoxy-2,2-dimethyl-3,4-dihydro-1H-isoquinolin-2-ium-1-yl)methyl]phenolate|AC1MBKRM|AC1LGHEG|AC1LGHED|AC1MBKRM|4-[(6,7-dimethoxy-2,2-dimethyl-3,4-dihydro-1H-isoquinolin-2-ium-1-yl)methyl]phenolate|AC1LGHED|AC1LGHEG	TRUE
547	2		4-[(2-ethyl-6,7-dimethoxy-3,4-dihydro-1H-isoquinolin-1-yl)methyl]phenol	ICVLUXYJYVIBNP-UHFFFAOYSA-N	C20H25NO3	0	CHEMBL:CHEMBL114853|PUBCHEMSQL:11067398,11484229|	8.61	2.29305	FALSE	4-[(2-ethyl-6,7-dimethoxy-3,4-dihydro-1H-isoquinolin-1-yl)methyl]phenol		TRUE
548	2		4-[(6,7-dimethoxy-2-methyl-3,4-dihydro-1H-isoquinolin-1-yl)methyl]aniline	CCTOTEIXUDCAEO-UHFFFAOYSA-N	C19H24N2O2	0	PUBCHEMSQL:419352,92161827,92236611|	50.53	2.30838	FALSE	4-[(6,7-dimethoxy-2-methyl-3,4-dihydro-1H-isoquinolin-1-yl)methyl]aniline	4-[(6,7-dimethoxy-2-methyl-3,4-dihydro-1H-isoquinolin-1-yl)methyl]aniline	TRUE
549	2		1-[(4-hydroxy-3-methoxyphenyl)methyl]-2-(hydroxymethyl)-6-methoxy-3,4-dihydro-1H-isoquinolin-7-ol|1-[(4-hydroxy-3-methoxy-phenyl)methyl]-2-(hydroxymethyl)-6-methoxy-3,4-dihydro-1H-isoquinolin-7-ol	OFYHEFWSGZTHHR-UHFFFAOYSA-N	C19H23NO5	0	PUBCHEMSQL:70910379|	-68.72	2.44655	FALSE	1-[(4-hydroxy-3-methoxyphenyl)methyl]-2-(hydroxymethyl)-6-methoxy-3,4-dihydro-1H-isoquinolin-7-ol	1-[(4-hydroxy-3-methoxy-phenyl)methyl]-2-(hydroxymethyl)-6-methoxy-3,4-dihydro-1H-isoquinolin-7-ol	TRUE
550	2		(1S,2S)-1-[(4-hydroxy-3-methoxyphenyl)methyl]-6-methoxy-2-methyl-2-oxido-3,4-dihydro-1H-isoquinolin-2-ium-7-ol|(1S,2S)-1-[(4-hydroxy-3-methoxy-phenyl)methyl]-6-methoxy-2-methyl-2-oxido-3,4-dihydro-1H-isoquinolin-2-ium-7-ol	JWKXENYNSXXGGB-UHFFFAOYSA-N	C19H23NO5	0	PUBCHEMSQL:122221510,122221511|			FALSE	(1S,2S)-1,2,3,4-Tetrahydro-1-[(4-hydroxy-3-methoxyphenyl)methyl]-7-hydroxy-6-methoxy-2-methyl-2-oxylatoisoquinoline-2-ium	(1S,2S)-1,2,3,4-Tetrahydro-1-[(4-hydroxy-3-methoxyphenyl)methyl]-7-hydroxy-6-methoxy-2-methyl-2-oxylatoisoquinoline-2-ium|(1S,2R)-1,2,3,4-Tetrahydro-1-[(4-hydroxy-3-methoxyphenyl)methyl]-7-hydroxy-6-methoxy-2-methyl-2-oxylatoisoquinoline-2-ium	TRUE
551	2		4-[(6,7-dimethoxy-2-methyl-3,4-dihydro-1H-isoquinolin-1-yl)methyl]-2-methoxyphenol|4-[(6,7-dimethoxy-2-methyl-3,4-dihydro-1H-isoquinolin-1-yl)methyl]-2-methoxy-phenol	SSBPHQDXIDTEDU-UHFFFAOYSA-N	C20H25NO4	0	CHEMBL:CHEMBL1995861|PUBCHEMSQL:24180310,371188|	-17.84	2.60967	FALSE	4-[(6,7-dimethoxy-2-methyl-3,4-dihydro-1H-isoquinolin-1-yl)methyl]-2-methoxyphenol	4-[(6,7-dimethoxy-2-methyl-3,4-dihydro-1H-isoquinolin-1-yl)methyl]-2-methoxy-phenol|4-((6,7-Dimethoxy-2-methyl-1,2,3,4-tetrahydro-1-isoquinolinyl)methyl)-2-methoxyphenol|1,2,3,4-Tetrahydro-1-(4-hydroxy-3-methoxybenzyl)-6,7-dimethoxy-2-methylisoquinoline|4-[(6,7-dimethoxy-2-methyl-3,4-dihydro-1H-isoquinolin-1-yl)methyl]-2-methoxyphenol|4-((6,7-Dimethoxy-2-methyl-1,2,3,4-tetrahydro-1-isoquinolinyl)…	TRUE
552	2		4-[[(1R)-7-[5-[[(1R)-6,7-dimethoxy-2-methyl-3,4-dihydro-1H-isoquinolin-1-yl]methyl]-2-methoxyphenoxy]-6-methoxy-2-methyl-3,4-dihydro-1H-isoquinolin-1-yl]methyl]phenol|4-[[(1R)-7-[5-[[(1R)-6,7-dimethoxy-2-methyl-3,4-dihydro-1H-isoquinolin-1-yl]methyl]-2-methoxy-phenoxy]-6-methoxy-2-methyl-3,4-dihydro-1H-isoquinolin-1-yl]methyl]phenol	YBKFOLMFTJTDJS-UHFFFAOYSA-N	C38H44N2O6	0	PUBCHEMSQL:5274590|	34.3	4.85717	FALSE			FALSE
553	2		1-[[4-[5-[(6,7-dimethoxy-2-methyl-3,4-dihydro-1H-isoquinolin-1-yl)methyl]-2-methoxyphenoxy]phenyl]methyl]-6-methoxy-2-methyl-3,4-dihydro-1H-isoquinolin-7-ol|1-[[4-[5-[(6,7-dimethoxy-2-methyl-3,4-dihydro-1H-isoquinolin-1-yl)methyl]-2-methoxy-phenoxy]phenyl]methyl]-6-methoxy-2-methyl-3,4-dihydro-1H-isoquinolin-7-ol	MEETXPGMOAAZPG-UHFFFAOYSA-N	C38H44N2O6	0	CHEMBL:CHEMBL452609|PUBCHEMSQL:102154039,10438922,319847,362571,44559012|	34.3	4.85717	FALSE	1-[[4-[5-[(6,7-dimethoxy-2-methyl-3,4-dihydro-1H-isoquinolin-1-yl)methyl]-2-methoxyphenoxy]phenyl]methyl]-6-methoxy-2-methyl-3,4-dihydro-1H-isoquinolin-7-ol		FALSE
554	2		(1S)-1-[[4-[5-[[(1S)-6,7-dimethoxy-2-methyl-3,4-dihydro-1H-isoquinolin-1-yl]methyl]-2-methoxyphenoxy]phenyl]methyl]-6-methoxy-1,2,3,4-tetrahydroisoquinolin-7-ol|(1S)-1-[[4-[5-[[(1S)-6,7-dimethoxy-2-methyl-3,4-dihydro-1H-isoquinolin-1-yl]methyl]-2-methoxy-phenoxy]phenyl]methyl]-6-methoxy-1,2,3,4-tetrahydroisoquinolin-7-ol	RNPHQDBXJJRLDE-UHFFFAOYSA-N	C37H42N2O6	0	CHEMBL:CHEMBL1995085|PUBCHEMSQL:319848,494195|	22.03	4.75419	FALSE			FALSE
555	2		5-[(6,7-dimethoxy-2,2-dimethyl-3,4-dihydro-1H-isoquinolin-2-ium-1-yl)methyl]-2-methoxyphenol|5-[(6,7-dimethoxy-2,2-dimethyl-3,4-dihydro-1H-isoquinolin-2-ium-1-yl)methyl]-2-methoxy-phenol	VHLMUHYXPXECPC-UHFFFAOYSA-N	C21H28NO4	1	PUBCHEMSQL:101936516,102341644|			FALSE	5-[(6,7-dimethoxy-2,2-dimethyl-3,4-dihydro-1H-isoquinolin-2-ium-1-yl)methyl]-2-methoxyphenol	N-Methylpalaudinium|(1S)-1alpha-(3-Hydroxy-4-methoxybenzyl)-2,2-dimethyl-6,7-dimethoxy-1,2,3,4-tetrahydroisoquinoline-2-ium	TRUE
556	2		2,3,10-trimethoxy-6,8,13,13a-tetrahydro-5H-isoquinolino[2,1-b]isoquinoline	PTCKGHZCUIQESU-UHFFFAOYSA-N	C20H23NO3	0	PUBCHEMSQL:204609|	19.75	3.41747	FALSE	2,3,10-Trimethoxyberbine	2,3,10-Trimethoxyberbine|AC1L4CWD	TRUE
557	2		2,3-dimethoxy-6,8,13,13a-tetrahydro-5H-isoquinolino[2,1-b]isoquinoline-9,10-diol	SUHDGQSJNMIRRN-UHFFFAOYSA-N	C19H21NO4	0	CHEMBL:CHEMBL1209607|PUBCHEMSQL:101663205,101663206,14138277|	-34.38	3.36974	FALSE	Demethylcorydalmine	DEMETHYLCORYDALMINE|DEMETHYLCORYDALMINE	TRUE
558	2		2,3,10-trimethoxy-13-methyl-6,8,13,13a-tetrahydro-5H-isoquinolino[2,1-b]isoquinolin-9-ol	NPRTXYLZZJEJPS-UHFFFAOYSA-N	C21H25NO4	0	PUBCHEMSQL:102293462|	-21.72	3.44993	FALSE			TRUE
559	2		(2,3,10-trimethoxy-6,8,13,13a-tetrahydro-5H-isoquinolino[2,1-b]isoquinolin-9-yl) acetate|acetic acid (2,3,10-trimethoxy-6,8,13,13a-tetrahydro-5H-isoquinolino[2,1-b]isoquinolin-9-yl) ester	BHMILWZUDWAYOT-UHFFFAOYSA-N	C22H25NO5	0	PUBCHEMSQL:56958945|	-57.18	3.5277	FALSE			TRUE
560	2		(2S,3R,4S,5S,6R)-2-[[(13aR)-2,3,10-trimethoxy-6,8,13,13a-tetrahydro-5H-isoquinolino[2,1-b]isoquinolin-9-yl]oxy]-6-(hydroxymethyl)oxane-3,4,5-triol|(2S,3R,4S,5S,6R)-2-[[(13aR)-2,3,10-trimethoxy-6,8,13,13a-tetrahydro-5H-isoquinolino[2,1-b]isoquinolin-9-yl]oxy]-6-(hydroxymethyl)tetrahydropyran-3,4,5-triol	XAIYZGMNNQVTPY-UHFFFAOYSA-N	C26H33NO9	0	CHEMBL:CHEMBL2314743,CHEMBL2314744|PUBCHEMSQL:71508815,71719784|	-178.21	3.94847	FALSE			TRUE
561	2		2,3,9,10-tetramethoxy-6,8-dihydro-5H-isoquinolino[2,1-b]isoquinoline	PTPHDVKWAYIFRX-UHFFFAOYSA-N	C21H23NO4	0	PUBCHEMSQL:1023495|	4.66	3.73897	FALSE	Dihydropalmatine	Dihydropalmatine|AC1LKRBX|2,3,9,10-tetramethoxy-6,8-dihydro-5H-isoquinolino[2,1-b]isoquinoline|Dihydropalmatine|AC1LKRBX|2,3,9,10-tetramethoxy-6,8-dihydro-5H-isoquinolino[2,1-b]isoquinoline	TRUE
562	2		(13aR)-2,3,9,10-tetramethoxy-3,5,6,8,13,13a-hexahydro-2H-isoquinolino[2,1-b]isoquinoline	ORURYWGQIWGZBN-UHFFFAOYSA-N	C21H27NO4	0	PUBCHEMSQL:25164507|	12.8	3.38732	FALSE			TRUE
563	2		(13aR)-2,3,9,10-tetramethoxy-6,8,8a,12a,13,13a-hexahydro-5H-isoquinolino[2,1-b]isoquinoline	WSKZRDKKAASFNX-UHFFFAOYSA-N	C21H27NO4	0	PUBCHEMSQL:57580983,76610616|	-1.68	3.67297	FALSE			TRUE
564	2		2,3,9,10-tetramethoxy-5,6,8,13-tetrahydroisoquinolino[2,1-b]isoquinolin-7-ium	RLYNSNXHUUZSQQ-UHFFFAOYSA-N	C21H24NO4	1	PUBCHEMSQL:176715|	-4.9	3.81259	FALSE			TRUE
565	2		2,3,9,10-tetramethoxy-5,6,13,13a-tetrahydroisoquinolino[2,1-b]isoquinolin-7-ium	FGSREARRQZBELM-UHFFFAOYSA-N	C21H24NO4	1	PUBCHEMSQL:16728368,42281440|	-13.72	3.74267	FALSE			TRUE
566	2	C09371	Capaurine	GSPIMPLJQOCBFY-UHFFFAOYSA-N	C21H25NO5	0	3DMET:B02905|CAS:478-14-8|CHEBI:3366|CHEMBL:CHEMBL478775|FORMULA:C21H25NO5|KEGG:C09371|KNAPSACK:C00001829|LCSB_DB:C09371,cpd06266|NIKKAJI:J31.875B|PUBCHEM:11562|PUBCHEMSQL:94149|	-44.56	3.76673	TRUE	Capaurine	Capaurine|(-)-Capaurine|l-Capaurine|AC1L3RLZ|GSPIMPLJQOCBFY-HNNXBMFYSA-N|Capauridin|Capauridine|Capaurine, dl-|AC1L1UMT|Capaurine|l-Capaurine|AC1L3RLZ|GSPIMPLJQOCBFY-HNNXBMFYSA-N	TRUE
567	2		(13aS)-2,3,9,10-tetramethoxy-6,8,13,13a-tetrahydro-5H-isoquinolino[2,1-b]isoquinolin-4-ol	CKDHRRPIIGEUGN-UHFFFAOYSA-N	C21H25NO5	0	CHEMBL:CHEMBL465823|PUBCHEMSQL:14412741|	-44.56	3.76673	FALSE	Thaicanine	(-)-thaicanine	TRUE
568	2		(13aS)-2,3,9,10-tetramethoxy-6,8,13,13a-tetrahydro-5H-isoquinolino[2,1-b]isoquinolin-5-ol	IRVXOEINFYRTBG-UHFFFAOYSA-N	C21H25NO5	0	PUBCHEMSQL:11639315,11710467|	-44.92	3.61487	FALSE			TRUE
569	2	C15530	Corydaline	VRSRXLJTYQVOHC-UHFFFAOYSA-N	C22H27NO4	0	CAS:518-69-4|CHEBI:14027|CHEMBL:CHEMBL2165401|FORMULA:C22H27NO4|KEGG:C15530|KNAPSACK:C00026115|LCSB_DB:C15530,CORYDALINE,cpd11207,MNXM4533|NIKKAJI:J34.125H|PUBCHEM:17396522|PUBCHEMSQL:101301|	-7.07	3.62744	TRUE	Corydaline	(-)-Mesocorydaline|L-Mesocorydaline [MI]|Mesocorydaline, (-)-|UNII-MI57Q9014K component VRSRXLJTYQVOHC-ZSEKCTLFSA-N|Mesocorydaline|DL-Mesocorydaline|(+/-)-Mesocorydaline|DL-Mesocorydaline [MI]|(+/-)-Meso-corydaline|D-Mesocorydaline|(+)-Mesocorydaline|D-Mesocorydaline [MI]|Mesocorydaline, (+)-|UNII-MI57Q9014K component VRSRXLJTYQVOHC-LRTDBIEQSA-N|AC1NSTUX|(-)-Corydaline|AC1LCW0C|UNII-6MUC9717YK co…	TRUE
570	2		(8S,13aS)-2,3,9,10-tetramethoxy-8-methyl-6,8,13,13a-tetrahydro-5H-isoquinolino[2,1-b]isoquinoline	ZMYOQFOFUHNCMV-UHFFFAOYSA-N	C22H27NO4	0	PUBCHEMSQL:102016871,10809118|	-7.07	3.62744	FALSE	8alpha-Methyl-2,3,9,10-tetramethoxy-5,6,13,13abeta-tetrahydro-8H-dibenzo[a,g]quinolizine	8alpha-Methyl-2,3,9,10-tetramethoxy-5,6,13,13abeta-tetrahydro-8H-dibenzo[a,g]quinolizine|8beta-Methyl-2,3,9,10-tetramethoxy-5,6,13,13aalpha-tetrahydro-8H-dibenzo[a,g]quinolizine	TRUE
571	2		(6S,13aS)-2,3,9,10-tetramethoxy-6-methyl-6,8,13,13a-tetrahydro-5H-isoquinolino[3,2-a]isoquinoline	JLWSWPVVKPTKOH-UHFFFAOYSA-N	C22H27NO4	0	PUBCHEMSQL:71110091,71474191,78011348,90073371,90073500|	-7.07	3.62744	FALSE			TRUE
572	2		2,3,9,10-tetramethoxy-11-methyl-6,8,13,13a-tetrahydro-5H-isoquinolino[2,1-b]isoquinoline	UFFXXAAMESJFNM-UHFFFAOYSA-N	C22H27NO4	0	PUBCHEMSQL:209425|	-6.71	3.7788	FALSE			TRUE
573	2		2-[[(13aR)-2,9,10-trimethoxy-6,8,13,13a-tetrahydro-5H-isoquinolino[2,1-b]isoquinolin-3-yl]oxy]acetic acid	ZGHCCRJYIRVUIU-UHFFFAOYSA-N	C22H24NO6	-1	PUBCHEMSQL:57580962,76610613|	-82.91	3.65632	FALSE			TRUE
574	2		6,7-dimethoxy-3-(4-methoxy-5,6,6-trimethyl-7,8-dihydro-[1,3]dioxolo[4,5-g]isoquinolin-6-ium-5-yl)-3H-isobenzofuran-1-one	CEAHLOCAOOZBRA-UHFFFAOYSA-N	C24H28NO7	1	PUBCHEMSQL:21299530|			FALSE			TRUE
575	2		(1R)-1-[(4-hydroxyphenyl)methyl]-6-methoxy-2,2-dimethyl-1H-isoquinolin-2-ium-7-ol	VOJURRXZZUZUQD-UHFFFAOYSA-N	C19H22NO3	1	PUBCHEMSQL:102225902|			FALSE	(1R)-1,2-Dihydro-1-(4-hydroxybenzyl)-7-hydroxy-6-methoxy-2,2-dimethylisoquinoline-2-ium	(1R)-1,2-Dihydro-1-(4-hydroxybenzyl)-7-hydroxy-6-methoxy-2,2-dimethylisoquinoline-2-ium	TRUE
576	2	C00349	2-Methyl-3-oxopropanoate	VOKUMXABRRXHAR-UHFFFAOYSA-N	C4H5O3	-1	3DMET:B01947|CHEBI:16256,27821|FORMULA:C4H6O3,C4H6O3,C4H6O3|KEGG:C00349,C06002,C21030|LCSB_DB:C00349,C06002,C21030,CH3-MALONATE-S-ALD,CPD-12177,CPD-12179,cpd00287,cpd16270,cpd19044,cpd23282,HMDB0001172,HMDB0002217,MNXM13749,MNXM305,MNXM933|NIKKAJI:J707.628B,J2.359.609A|PUBCHEM:3642,8276,254816255|PUBCHEMSQL:296|	-112.07	0.27296	TRUE	2-Methyl-3-oxopropanoate		FALSE
577	2	C00894	Propenoyl-CoA	COA_COMPOUND	C24H35N7O17P3S	-3	3DMET:B04746|CAS:5776-58-9|CHEBI:15513|FORMULA:C24H38N7O17P3S|KEGG:C00894|NIKKAJI:J1.210.753F|PUBCHEM:4150|	-764.06	3.55614	TRUE	Propenoyl-CoA	Propenoyl-CoA|Acrylyl coenzyme A|Acrylyl-Coenzyme A|CoA S-acrylate|Acryloyl coenzyme A|CoA S-2-propenoate|Coenzyme A S-acrylate|CoA S-2-propenoic acid|Coenzyme A S-2-propenoate|Coenzyme A,S-2-propenoate|Coenzyme A S-2-propenoic acid|Thioacrylic acid S-ester with coenzyme A|{[(2R,3S,4R,5R)-5-(6-amino-9H-purin-9-yl)-4-hydroxy-2-({[hydroxy({[hydroxy({3-hydroxy-2,2-dimethyl-3-[(2-{[2-(prop-2-enoylsul…	FALSE
578	2		S-(2-oxoethyl) propanethioate|propanethioic acid S-(2-oxoethyl) ester	LALAHPQBDVPIJO-UHFFFAOYSA-N	C5H8O2S	0	PUBCHEMSQL:57172584|	-61.74	0.92752	FALSE	S-(2-oxoethyl) propanethioate	propanethioic acid S-(2-oxoethyl) ester	FALSE
579	2	C05668	3-Hydroxypropionyl-CoA	COA_COMPOUND	C24H37N7O18P3S	-3	3DMET:B05091|CHEBI:27762|FORMULA:C24H40N7O18P3S|KEGG:C05668|NIKKAJI:J2.757.150F|PUBCHEM:7976|	-820.44	3.56761	TRUE	3-Hydroxypropionyl-CoA	3-Hydroxypropanoyl-CoA|3-Hydroxypropionyl coenzyme A|3-Hydroxypropanoyl coenzymeA|3-Hydroxypropionyl-CoA|beta-Hydroxypropionyl-CoA|3'-phosphoadenosine 5'-{3-[(3R)-3-hydroxy-4-{[3-({2-[(3-hydroxypropanoyl)sulfanyl]ethyl}amino)-3-oxopropyl]amino}-2,2-dimethyl-4-oxobutyl] dihydrogen diphosphate}|S-(3-Hydroxypropionyl)coenzyme A|3-Hydroxypropionyl-CoA|3-hydroxypropanoyl-CoA(4-)|3-hydroxypropionyl-coe…	FALSE
580	2	C00827	Lactoyl-CoA	COA_COMPOUND	C24H37N7O18P3S	-3	3DMET:B04733|CHEBI:15529|FORMULA:C24H40N7O18P3S|KEGG:C00827|NIKKAJI:J2.660.140A|PUBCHEM:4085|	-822.25	3.55551	TRUE	Lactoyl-CoA	Lactyl-coa|Lactoyl-CoA|Lactoyl-coenzyme A|{[(2R,3S,4R,5R)-5-(6-amino-9H-purin-9-yl)-4-hydroxy-2-({[hydroxy({hydroxy[(3R)-3-hydroxy-3-{[2-({2-[(2-hydroxypropanoyl)sulfanyl]ethyl}carbamoyl)ethyl]carbamoyl}-2,2-dimethylpropoxy]phosphoryl}oxy)phosphoryl]oxy}methyl)oxolan-3-yl]oxy}phosphonic acid|Coenzyme A, lactoyl-|AC1MIXWJ|2-hydroxypropanoyl CoA|2-hydroxypropionyl CoA|S-(2-hydroxypropanoate|alpha-h…	FALSE
581	2	C00630	2-Methylpropanoyl-CoA	COA_COMPOUND	C25H39N7O17P3S	-3	3DMET:B04708|CHEBI:15479|FORMULA:C25H42N7O17P3S|KEGG:C00630|NIKKAJI:J721.070A|PUBCHEM:3903|	-784.4	3.55604	TRUE	2-Methylpropanoyl-CoA	isobutyryl-CoA|isobutyryl-coenzyme A|2-Methylpropionyl-CoA|isobutanoyl-CoA|2-Methylpropanoyl-CoA|Isobutyryl CoA|S-(2-methylpropanoyl)-CoA|{[(2R,3S,4R,5R)-5-(6-amino-9H-purin-9-yl)-4-hydroxy-2-({[hydroxy({hydroxy[(3R)-3-hydroxy-2,2-dimethyl-3-{[2-({2-[(2-methylpropanoyl)sulfanyl]ethyl}carbamoyl)ethyl]carbamoyl}propoxy]phosphoryl}oxy)phosphoryl]oxy}methyl)oxolan-3-yl]oxy}phosphonic acid|Coenzyme A,…	FALSE
582	2	C00136	Butanoyl-CoA	COA_COMPOUND	C25H39N7O17P3S	-3	3DMET:B04638|CHEBI:15517|FORMULA:C25H42N7O17P3S|KEGG:C00136|NIKKAJI:J363.721B|PUBCHEM:3436|	-782.59	3.56481	TRUE	Butanoyl-CoA	butyryl-coenzyme A|butyryl-CoA|Coenzyme A, S-butanoate|Butyryl coenzyme A|S-butanoyl-CoA|S-butyryl-CoA|butanoyl-coenzyme A|butanoyl-CoA|S-Butyryl-coenzym-A|S-butyryl-coenzyme A|S-butanoyl-coenzyme A|3'-phosphoadenosine 5'-(3-{(3R)-4-[(3-{[2-(butanoylsulfanyl)ethyl]amino}-3-oxopropyl)amino]-3-hydroxy-2,2-dimethyl-4-oxobutyl} dihydrogen diphosphate)|Coenzyme A, butyryl-|ranosyl]-|9H-purin-6-amine,9…	FALSE
583	2	C02876	Propanoyl phosphate	FMNMEQSRDWIBFO-UHFFFAOYSA-N	C3H6O5P	-1	3DMET:B00510|CHEBI:8478|FORMULA:C3H7O5P|KEGG:C02876|LCSB_DB:C02876,cpd01844,MNXM1499,PROPIONYL-P|NIKKAJI:J2.365.532B|PUBCHEM:5809|PUBCHEMSQL:1034|	-300.03	0.276967	TRUE	Propanoyl phosphate		FALSE
584	2	C03344	2-Methylacetoacetyl-CoA	COA_COMPOUND	C26H39N7O18P3S	-3	3DMET:B04890|CHEBI:15476|FORMULA:C26H42N7O18P3S|KEGG:C03344|NIKKAJI:J2.741.588A|PUBCHEM:6187|	-812.8	3.58779	TRUE	2-Methylacetoacetyl-CoA	2-Methylacetoacetyl-coa|2-Methylacetoacetyl-coenzyme A|2-methyl-3-acetoacetyl-coenzyme A|2-methyl-3-acetoacetyl-CoA|3'-phosphoadenosine 5'-{3-[(3R)-3-hydroxy-2,2-dimethyl-4-{[3-({2-[(2-methyl-3-oxobutanoyl)sulfanyl]ethyl}amino)-3-oxopropyl]amino}-4-oxobutyl] dihydrogen diphosphate}|S-(2-Acetylpropionyl)coenzyme A|Coenzyme A, 2-methylacetoacetyl-|Coenzyme A, S-(2-methyl-3-oxobutanoate)|S-[2-[3-[[(…	FALSE
585	2		propanethioic S-acid	KOODSCBKXPPKHE-UHFFFAOYSA-N	C3H6OS	0	PUBCHEMSQL:22717040,57643392,74690|	-31.174	0.675637	FALSE	propanethioic S-acid		FALSE
586	2	C00091	Succinyl-CoA	COA_COMPOUND	C25H36N7O19P3S	-4	3DMET:B04629|CAS:604-98-8|CHEBI:15380|FORMULA:C25H40N7O19P3S|KEGG:C00091|KNAPSACK:C00019546|NIKKAJI:J252.493G|PUBCHEM:3391|	-862.04	3.5582	TRUE	Succinyl-CoA	Succinyl-coenzyme A|succinyl-CoA|Coenzyme A, S-(hydrogen butanedioate)|S-(Hydrogen succinyl)coenzyme A|Succinyl coenzyme A|S-(hydrogen succinyl)-CoA|S-(3-carboxy-propionyl)-CoA|VNOYUJKHFWYWIR-ITIYDSSPSA-N|S-(3-carboxypropionyl)-coenzyme-A|S-(3-Carboxy-propionyl)-coenzym-A|3'-phosphoadenosine 5'-{3-[(3R)-4-{[3-({2-[(3-carboxypropanoyl)sulfanyl]ethyl}amino)-3-oxopropyl]amino}-3-hydroxy-2,2-dimethyl…	FALSE
587	2		N-[2-(4-thiazolyl)-3H-benzimidazol-5-yl]carbamic acid ethyl ester	JOEMQODPVRVCQB-UHFFFAOYSA-N	C21H23NO5	0	PUBCHEMSQL:326902,92857120,92857121|	-59.98	4.56176	FALSE	N-[2-(4-thiazolyl)-3H-benzimidazol-5-yl]carbamic acid ethyl ester	AC1L6ZCY	TRUE
588	2		N-[(3aR,6aS)-2,2-diphenyl-4,5,6,6a-tetrahydro-3aH-cyclopenta[d][1,3]dioxol-5-yl]-N-methylcarbamic acid ethyl ester	OMQVKHLKFUWFAR-UHFFFAOYSA-N	C22H25NO4	0	CHEMBL:CHEMBL475059|PUBCHEMSQL:10546931,11793336,15625379|	-22.13	4.56653	FALSE			TRUE
589	2		UID:485283373	GLOBSZURDZPNNA-UHFFFAOYSA-N	C22H22NO6	-1	PUBCHEMSQL:66842617|	-101.58	4.56137	FALSE			TRUE
590	2		UID:795200473	SBCXUSSESIIEOL-UHFFFAOYSA-N	C21H23NO4	0	PUBCHEMSQL:102240695,102240696|	22.21	5.4213	FALSE			TRUE
591	2		2-(4-chlorophenyl)-4-fluoroaniline	SCOXMKSUPJEJMB-UHFFFAOYSA-N	C21H23NO5	0	PUBCHEMSQL:15345619,21608623|	-59.98	4.56176	FALSE	2-(4-chlorophenyl)-4-fluoroaniline		TRUE
592	2		2,3,4,6,7,12b-hexahydro-1H-[1,3]benzodioxolo[6,5-a]quinolizine-2,3-dicarboxylic acid dimethyl ester	NIWLAEOTYMDPTG-UHFFFAOYSA-N	C22H22NO6	-1	PUBCHEMSQL:328045|	-101.58	4.56137	FALSE	8-Canadinylacetic acid	8-Canadinylacetic acid	TRUE
593	2		UID:384327145	FXKKVCMTHFHKGQ-UHFFFAOYSA-N	C21H23NO5	0	PUBCHEMSQL:57581002,57581017|	-56.37	4.61515	FALSE			TRUE
594	2		UID:127115862	NQNPHNNDMCWLFQ-UHFFFAOYSA-N	C22H25NO4	0	PUBCHEMSQL:15061350|	-18.52	4.61729	FALSE			TRUE
595	2		3-amino-6-[4-(4-morpholinyl)phenyl]-N-phenyl-2-pyrazinecarboxamide	YGYXZFNXDNLLDG-UHFFFAOYSA-N	C22H25NO4	0	PUBCHEMSQL:46834304|	-20.33	4.62291	FALSE	3-amino-6-[4-(4-morpholinyl)phenyl]-N-phenyl-2-pyrazinecarboxamide		TRUE
596	2		2-[6-bromo-2-[4-(diethoxyphosphorylmethyl)phenyl]-4-oxo-3-quinazolinyl]acetic acid	ZFKKHLDKRCKTEL-UHFFFAOYSA-N	C23H28NO4	1	PUBCHEMSQL:10529663,85173512|			FALSE	2-[6-bromo-2-[4-(diethoxyphosphorylmethyl)phenyl]-4-oxo-3-quinazolinyl]acetic acid		TRUE
597	2		4-chloro-6-[4-(1-isopropyl-2H-indazol-3-ylidene)-1,5-benzodiazepin-2-ylidene]cyclohexa-2,4-dien-1-one|4-chloro-6-[4-(1-propan-2-yl-2H-indazol-3-ylidene)-1,5-benzodiazepin-2-ylidene]-1-cyclohexa-2,4-dienone	CTCNNTLIDSPZEQ-UHFFFAOYSA-N	C22H26NO4	1	PUBCHEMSQL:102240699|			FALSE	4-chloro-6-[4-(1-isopropyl-2H-indazol-3-ylidene)-1,5-benzodiazepin-2-ylidene]cyclohexa-2,4-dien-1-one		TRUE
598	2		copper, N'-[bis(2-pyridinyl)methylideneamino]carbamimidothioate, N'-[bis(2-pyridinyl)methylideneamino]carbamimidothioate	RBJUYEDWCCVSGR-UHFFFAOYSA-N	C22H26NO5	1	CHEMBL:CHEMBL1186635|PUBCHEMSQL:25193935|			FALSE	copper, N'-[bis(2-pyridinyl)methylideneamino]carbamimidothioate, N'-[bis(2-pyridinyl)methylideneamino]carbamimidothioate		TRUE
599	2		N-[(Z)-(1-hexyl-6-methoxy-2-oxo-3-indolylidene)amino]benzamide	LXBMEFHVAVNYTC-UHFFFAOYSA-N	C23H28NO4	1	CHEMBL:CHEMBL1187698|PUBCHEMSQL:25194130|			FALSE	N-[(Z)-(1-hexyl-6-methoxy-2-oxo-3-indolylidene)amino]benzamide		TRUE
600	2		3-[9-(hydroxymethyl)-4-methoxy-6-methyl-7,8-dihydro-5H-[1,3]dioxolo[4,5-g]isoquinolin-5-yl]-6,7-dimethoxy-3H-isobenzofuran-1-one	ZIKAXWHPAVNSPO-UHFFFAOYSA-N	C23H25NO8	0	PUBCHEMSQL:44711873,58501823|	-150.23	4.65532	FALSE			TRUE
601	2		(3S)-3-[(5R)-4-ethyl-6-methyl-7,8-dihydro-5H-[1,3]dioxolo[4,5-g]isoquinolin-5-yl]-6,7-dimethoxy-3H-isobenzofuran-1-one	SVQKZWOAFUWDJR-UHFFFAOYSA-N	C23H25NO6	0	PUBCHEMSQL:68199004|	-87.55	4.49876	FALSE			TRUE
602	2		4-(2-aminoethyl)-2-ethoxyphenol|4-(2-aminoethyl)-2-ethoxy-phenol	UIUMGHFVRJSGKY-UHFFFAOYSA-N	C10H15NO2	0	PUBCHEMSQL:12591339,134303742|	-25.81	1.19848	FALSE	4-(2-aminoethyl)-2-ethoxyphenol	4-(2-aminoethyl)-2-ethoxy-phenol	FALSE
603	2		2-formyl-3-oxobutanoic acid|2-formyl-3-oxo-butanoic acid	TWMUGBNVEUFSON-UHFFFAOYSA-N	C5H5O4	-1	PUBCHEMSQL:22014747|	-140.47	0.326966	FALSE	2-formyl-3-oxobutanoic acid	2-formyl-3-oxo-butanoic acid	FALSE
604	2		1-(2-oxiranyl)ethanone|1-(oxiran-2-yl)ethanone	YBWJKTAELMMCHQ-UHFFFAOYSA-N	C4H6O2	0	PUBCHEMSQL:11434911,12284578,20429|	-46.23	1.84368	FALSE	1-(2-oxiranyl)ethanone	1-(oxiran-2-yl)ethanone	FALSE
605	2	C05117	3-Aminobutanoyl-CoA	COA_COMPOUND	C25H40N8O17P3S	-3	CHEBI:28317,15512|FORMULA:C25H43N8O17P3S,C25H43N8O17P3S|KEGG:C05117,C05231|NIKKAJI:J2.754.727C,J2.755.065G|PUBCHEM:7541,7627|	-777.09	3.60432	TRUE	3-Aminobutanoyl-CoA	3-aminobutyryl-CoA|3-Aminobutanoyl-CoA|3-aminobutyryl-coenzyme A|3-aminobutanoyl-coenzyme A|3'-phosphoadenosine 5'-{3-[(3R)-4-{[3-({2-[(3-aminobutanoyl)sulfanyl]ethyl}amino)-3-oxopropyl]amino}-3-hydroxy-2,2-dimethyl-4-oxobutyl] dihydrogen diphosphate}	FALSE
606	2	C00356	(S)-3-Hydroxy-3-methylglutaryl-CoA	COA_COMPOUND	C27H40N7O20P3S	-4	3DMET:B04674|CAS:1553-55-5|CHEBI:15467|FORMULA:C27H44N7O20P3S|KEGG:C00356|KNAPSACK:C00007270|PUBCHEM:3649|	-900.07	3.61469	TRUE	(S)-3-Hydroxy-3-methylglutaryl-CoA	HMG-CoA|hydroxymethylglutaryl-CoA|3-hydroxy-3-methylglutaryl-coenzyme A|(S)-3-hydroxy-3-methylglutaryl-CoA|Hydroxymethylglutaroyl coenzyme A|3-Hydroxy-3-methylglutaryl-CoA|(3S)-3-hydroxy-3-methylglutaryl-CoA|HMG-coenzyme A|(S)-3-hydroxy-3-methylglutaryl-coenzyme A|(3S)-5-[2-[3-[[(2R)-4-[[[(2R,3S,4R,5R)-5-(6-aminopurin-9-yl)-4-hydroxy-3-phosphonooxyoxolan-2-yl]methoxy-hydroxyphosphoryl]oxy-hydroxy…	FALSE
607	2		S-[2-[3-[[(2R)-2-hydroxy-4-[hydroxy(phosphonooxy)phosphoryl]oxy-3,3-dimethyl-butanoyl]amino]propanoylamino]ethyl] 3-oxobutanethioate|3-oxobutanethioic acid S-[2-[[3-[[(2R)-2-hydroxy-4-[hydroxy(phosphonooxy)phosphoryl]oxy-3,3-dimethyl-1-oxobutyl]amino]-1-oxopropyl]amino]ethyl] ester	HLADRRUMKSIJQZ-UHFFFAOYSA-N	C15H26N2O12P2S	-2	PUBCHEMSQL:444660,6102464|	-616.26	1.83704	FALSE	S-[2-[3-[[(2R)-2-hydroxy-4-[hydroxy(phosphonooxy)phosphoryl]oxy-3,3-dimethyl-butanoyl]amino]propanoylamino]ethyl] 3-oxobutanethioate	3-oxobutanethioic acid S-[2-[[3-[[(2R)-2-hydroxy-4-[hydroxy(phosphonooxy)phosphoryl]oxy-3,3-dimethyl-1-oxobutyl]amino]-1-oxopropyl]amino]ethyl] ester	FALSE
608	2		3-oxobutanethioic S-acid	QPLPMPAMOJIAMN-UHFFFAOYSA-N	C4H6O2S	0	PUBCHEMSQL:20545621,22616233|	-59.574	0.744101	FALSE	3-oxobutanethioic S-acid		FALSE
609	2	C00031	D-Glucose	WQZGKKKJIJFFOK-UHFFFAOYSA-N	C6H12O6	0	3DMET:B04623,B04637,B04642,B01193,B01203,B04798,B01504,B05197,B05198,B05199,B05200|CAS:50-99-7,59-23-4,3458-28-4,492-61-5,492-62-6,3458-28-4,7296-64-2,3646-73-9,2595-97-3,15572-79-9,1990-29-0,4205-23-6,5978-95-0,2595-98-4,6027-89-0|CHEBI:4167,4139,4208,15903,17925,16362,18133,28729,27667,28061,4093,42905,28563,28385,4191,28014,28458,37704|CHEMBL:CHEMBL103010,CHEMBL1222152,CHEMBL1222250,CHEMBL1233…	-218.28	1.54422	TRUE	D-Glucose		FALSE
610	2		2,3-dimethoxy-6-[[(5S)-4-methoxy-6-methyl-7,8-dihydro-5H-[1,3]dioxolo[4,5-g]isoquinolin-5-yl]methyl]benzoic acid	REAJHAFEOXIXJD-UHFFFAOYSA-N	C22H24NO7	-1	PUBCHEMSQL:182492,53463181|	-127.33	3.81086	FALSE	Macrantoridine	Macrantoridine|(-)-Macrantoridine	TRUE
611	2		1-mercaptoethanol|1-sulfanylethanol	GHKCSRZBNZQHKW-UHFFFAOYSA-N	C2H6OS	0	PUBCHEMSQL:20222079,4713212,94845813,94845814|	-40.814	0.675027	FALSE	1-mercaptoethanol	1-sulfanylethanol	FALSE
612	2		3-hydroxy-3-mercaptopropanoic acid|3-hydroxy-3-sulfanyl-propanoic acid	CXQRXYCREBHGMV-UHFFFAOYSA-N	C3H5O3S	-1	PUBCHEMSQL:117637257|	-118.644	0.681037	FALSE	3-hydroxy-3-mercaptopropanoic acid	3-hydroxy-3-sulfanyl-propanoic acid	FALSE
613	2		1-aminoethanethiol	ZQXIMYREBUZLPM-UHFFFAOYSA-N	C2H7NS	0	PUBCHEMSQL:12915948,57754493|	2.726	0.741179	FALSE	1-aminoethanethiol		FALSE
614	2		S-acetylsulfanyl ethanethioate|ethanethioic acid S-(acetylthio) ester	KTOYYOQOGAZUHV-UHFFFAOYSA-N	C4H6O2S2	0	PUBCHEMSQL:10855643|	-69.16	1.79172	FALSE	S-acetylsulfanyl ethanethioate	ethanethioic acid S-(acetylthio) ester	FALSE
615	2		1-oxoethanesulfinic acid	HDOUSZUZPWOCBL-UHFFFAOYSA-N	C2H4O3S	0	PUBCHEMSQL:21917746,3018657|			FALSE	1-oxoethanesulfinic acid		FALSE
616	2		2-hydroxyethanethioic S-acid	JLKXXTALBTXNLY-UHFFFAOYSA-N	C2H4O2S	0	PUBCHEMSQL:12745709,19080155|	-69.024	0.678587	FALSE	2-hydroxyethanethioic S-acid		FALSE
617	2		S-acetyl ethanethioate|ethanethioic acid S-acetyl ester	DPCQJLQPDJPRCM-UHFFFAOYSA-N	C4H6O2S	0	PUBCHEMSQL:76708,87568742|	-66.63	0.967163	FALSE	S-acetyl ethanethioate	ethanethioic acid S-acetyl ester	FALSE
618	2		(acetylthio)methanethioic S-acid|acetylsulfanylmethanethioic S-acid	IRFCVCYHHHIVNP-UHFFFAOYSA-N	C3H4O2S2	0	PUBCHEMSQL:87592724|	-63.724	1.14204	FALSE	(acetylthio)methanethioic S-acid	acetylsulfanylmethanethioic S-acid	FALSE
619	2		ethanethioic acid S-[(2S,3S,4S,5S,6R)-3,4,5-trihydroxy-6-(hydroxymethyl)-2-oxanyl] ester|S-[(2S,3S,4S,5S,6R)-3,4,5-trihydroxy-6-(hydroxymethyl)tetrahydropyran-2-yl] ethanethioate	FRWDXDNXDJBJPS-UHFFFAOYSA-N	C8H14O6S	0	PUBCHEMSQL:53815266,53815267,53815268,87172363,87990185,88233597|	-211.36	1.74479	FALSE	S-[(2S,3S,4S,5S,6R)-3,4,5-trihydroxy-6-(hydroxymethyl)tetrahydropyran-2-yl] ethanethioate		FALSE
620	2		PUBCHEM132820108|ethanethioic acid ~{S}-[(3~{R},4~{R},5~{S},6~{R})-3-acetamido-4,5-dihydroxy-6-(hydroxymethyl)-2-oxanyl] ester|~{S}-[(3~{R},4~{R},5~{S},6~{R})-3-acetamido-4,5-dihydroxy-6-(hydroxymethyl)tetrahydropyran-2-yl] ethanethioate	LBYDOWTUQBGQKF-UHFFFAOYSA-N	C10H17NO6S	0	PUBCHEMSQL:132820108|	-205.71	1.85804	FALSE			FALSE
621	2		2-phosphonoethanethioate	BTEKKSCHXGLMIJ-UHFFFAOYSA-N	C2H3O4PS	-2	PUBCHEMSQL:22051985,22051986|	-232.524	0.798877	FALSE	2-phosphonoethanethioate		FALSE
622	2	C00283	Hydrogen sulfide	RWSOTUBLDIXVET-UHFFFAOYSA-N	H2S	0	3DMET:B01206|CAS:7783-06-4,20548-54-3|CHEBI:16136,81055|CHEMBL:CHEMBL1200739,CHEMBL38703|FORMULA:H2S,H2S|KEGG:C00283,C17392|KNAPSACK:C00007266|LCSB_DB:C00283,CPD-846,cpd00239,cpd24697,HMDB0003276,HS|NIKKAJI:J3.759A,J43.730A|PUBCHEM:3578,96023745|PUBCHEMSQL:402|	-6.66	0.5	TRUE	Sulfur	Hydrogen sulfide	FALSE
623	2		1-mercaptoethane-1,1-diol|1-sulfanylethane-1,1-diol	LJINGTWAETUGOX-UHFFFAOYSA-N	C2H6O2S	0	PUBCHEMSQL:21248491|	-80.274	0.754112	FALSE	1-mercaptoethane-1,1-diol	1-sulfanylethane-1,1-diol	FALSE
624	2		1-aminoethenethiol	BSCHMDNJUBWGGY-UHFFFAOYSA-N	C2H5NS	0	PUBCHEMSQL:15469429|	23.866	0.875578	FALSE	1-aminoethenethiol		FALSE
625	2		1,2-diaminoethanethiol	YLADYEXDRMEXMZ-UHFFFAOYSA-N	C2H8N2S	0	PUBCHEMSQL:445869|	10.036	0.934804	FALSE	1,2-diaminoethanethiol		FALSE
626	2		1-[(4-nitrophenyl)methyl]-1,2,3,4-tetrahydroisoquinoline-6,7-diol	FYKLEAMVFXMBBT-UHFFFAOYSA-N	C16H16N2O4	0	CHEMBL:CHEMBL367394|PUBCHEMSQL:10590325|			FALSE	1-[(4-nitrophenyl)methyl]-1,2,3,4-tetrahydroisoquinoline-6,7-diol		TRUE
627	2		2-(4-aminophenyl)acetaldehyde	OOVPKTABSPKFLL-UHFFFAOYSA-N	C8H9NO	0	PUBCHEMSQL:20440863,89398017|	6.88	0.926642	FALSE	2-(4-aminophenyl)acetaldehyde		FALSE
628	2		UID:384326653	HRYZMYBKOZNTJI-UHFFFAOYSA-N	C22H23NO5	0	PUBCHEMSQL:57580950|	-48.54	4.61829	FALSE			TRUE
629	2		(5R)-5-[(1S)-4,5-dimethoxy-3-oxo-1H-isobenzofuran-1-yl]-4-methoxy-6-methyl-7,8-dihydro-5H-[1,3]dioxolo[4,5-g]isoquinoline-9-carbaldehyde|(5R)-5-[(1S)-4,5-dimethoxy-3-oxo-1H-isobenzofuran-1-yl]-4-methoxy-6-methyl-7,8-dihydro-5H-[1,3]dioxolo[4,5-g]isoquinoline-9-carboxaldehyde	VHCDTXJWDGJDHU-UHFFFAOYSA-N	C23H23NO8	0	PUBCHEMSQL:58501803,76806087|	-142.3	4.67419	FALSE			TRUE
630	2		methyl (5R)-5-[(1S)-4,5-dimethoxy-3-oxo-1H-isobenzofuran-1-yl]-4-methoxy-6-methyl-7,8-dihydro-5H-[1,3]dioxolo[4,5-g]isoquinoline-9-carboxylate|(5R)-5-[(1S)-4,5-dimethoxy-3-oxo-1H-isobenzofuran-1-yl]-4-methoxy-6-methyl-7,8-dihydro-5H-[1,3]dioxolo[4,5-g]isoquinoline-9-carboxylic acid methyl ester	FNPHUIGXMYCCSG-UHFFFAOYSA-N	C24H25NO9	0	PUBCHEMSQL:58501876,70909367,71157795|	-190.85	4.70172	FALSE			TRUE
631	2		(5R)-5-[(1S)-4,5-dimethoxy-3-oxo-1H-isobenzofuran-1-yl]-4-methoxy-6-methyl-7,8-dihydro-5H-[1,3]dioxolo[4,5-g]isoquinoline-9-carbonitrile	GNVLNWAPJRQNMG-UHFFFAOYSA-N	C23H22N2O7	0	PUBCHEMSQL:58501849|	-100.85	6.77247	FALSE			TRUE
632	2	C00633	4-Hydroxybenzaldehyde	RGHHSNMVTDWUBI-UHFFFAOYSA-N	C7H6O2	0	3DMET:B00151|CAS:123-08-0|CHEBI:17597|CHEMBL:CHEMBL14193|FORMULA:C7H6O2|KEGG:C00633|KNAPSACK:C00002657|LCSB_DB:4-Hydroxybenzaldehyde,C00633,cpd00484,DB03560,EXPT01694,HMDB0011718,MNXM577|NIKKAJI:J43.312H|PUBCHEM:3906|PUBCHEMSQL:126|	-39.83	0.902703	TRUE	4-Hydroxybenzaldehyde		FALSE
633	2		6,7-dihydroxy-1,2,3,4-tetrahydroisoquinoline-1-carboxylic acid	QEUZCMGJVDEESV-UHFFFAOYSA-N	C10H10NO4	-1	CHEMBL:CHEMBL287851|PUBCHEMSQL:20787537,27101421,27101423|	-111.42	1.61117	FALSE	6,7-dihydroxy-1,2,3,4-tetrahydroisoquinoline-1-carboxylic acid		FALSE
634	2		7-hydroxy-6-methoxy-1,2,3,4-tetrahydroisoquinoline-1-carboxylic acid	NRXWFXNGHNFXRF-UHFFFAOYSA-N	C11H12NO4	-1	CHEMBL:CHEMBL39613|PUBCHEMSQL:44284735|	-96.77	1.65124	FALSE	7-hydroxy-6-methoxy-1,2,3,4-tetrahydroisoquinoline-1-carboxylic acid		FALSE
635	3		2-formyl-3-oxopropanoic acid|2-formyl-3-oxo-propanoic acid	HJSMYZNDVJUZJC-UHFFFAOYSA-N	C4H3O4	-1	PUBCHEMSQL:19100435,57482974|	-138.82	0.378568	FALSE	2-formyl-3-oxopropanoic acid	2-formyl-3-oxo-propanoic acid	FALSE
636	3	C19440	Malonaldehyde	WSMYVTOQOOLQHP-UHFFFAOYSA-N	C3H4O2	0	CAS:542-78-9|CHEBI:566274|CHEMBL:CHEMBL446036|FORMULA:C3H4O2|KEGG:C19440|LCSB_DB:C19440,CPD-21542,DB03057,EXPT02141,HMDB0006112|PUBCHEM:124490112|PUBCHEMSQL:10964|	-59.18	0.339548	TRUE	Malonaldehyde		FALSE
637	3	C19246	Glycidaldehyde	IWYRWIUNAVNFPE-UHFFFAOYSA-N	C3H4O2	0	CAS:765-34-4|CHEBI:82332|FORMULA:C3H4O2|KEGG:C19246|LCSB_DB:C19246,cpd20504|PUBCHEM:124489918|PUBCHEMSQL:13002|	-44.58	1.83896	TRUE	Glycidaldehyde		FALSE
638	3	C02335	beta-Alanyl-CoA	COA_COMPOUND	C24H38N8O17P3S	-3	3DMET:B04849|CHEBI:15507|FORMULA:C24H41N8O17P3S|KEGG:C02335|NIKKAJI:J2.736.237K|PUBCHEM:5385|	-776.9	3.60238	TRUE	beta-Alanyl-CoA	S-beta-Ala-CoA|S-beta-alanyl-CoA|3-aminopropionyl-CoA|beta-Alanyl-CoA|beta-alanyl-coenzyme A|beta-aminopropionyl-CoA|S-beta-Alanyl-coenzym-A|S-beta-alanyl-coenzyme-A|3-aminopropionyl-coenzyme A|beta-aminopropionyl-coenzyme A|3'-phosphoadenosine 5'-{3-[(3R)-4-{[3-({2-[(3-aminopropanoyl)sulfanyl]ethyl}amino)-3-oxopropyl]amino}-3-hydroxy-2,2-dimethyl-4-oxobutyl] dihydrogen diphosphate}|beta-Alanyl-C…	FALSE
639	3	C00798	Formyl-CoA	COA_COMPOUND	C22H33N7O17P3S	-3	3DMET:B04726|CHEBI:15522|FORMULA:C22H36N7O17P3S|KEGG:C00798|NIKKAJI:J838.103H|PUBCHEM:4056|	-784.18	3.50678	TRUE	Formyl-CoA	formyl-CoA|Formyl-coenzyme A|Coenzyme A, S-formate|3'-phosphoadenosine 5'-(3-{(3R)-4-[(3-{[2-(formylsulfanyl)ethyl]amino}-3-oxopropyl)amino]-3-hydroxy-2,2-dimethyl-4-oxobutyl} dihydrogen diphosphate)|Formyl CoA|S-[2-[3-[[(2R)-4-[[[(2R,3S,4R,5R)-5-(6-aminopurin-9-yl)-4-hydroxy-3-phosphonooxyoxolan-2-yl]methoxy-hydroxyphosphoryl]oxy-hydroxyphosphoryl]oxy-2-hydroxy-3,3-dimethylbutanoyl]amino]propano…	FALSE
640	3		3-oxopropanethioic S-acid	UFFXANOZIQVDFC-UHFFFAOYSA-N	C3H4O2S	0	PUBCHEMSQL:21982668|	-57.924	0.686659	FALSE	3-oxopropanethioic S-acid		FALSE
641	3		2-(hydroxymethyl)propanedioic acid	PPVBGPLECSKJDX-UHFFFAOYSA-N	C4H4O5	-2	PUBCHEMSQL:21846883,521147|	-201	0.310287	FALSE	2-(hydroxymethyl)propanedioic acid		FALSE
642	3		methanetricarboxylic acid	RKGQUTNLMXNUME-UHFFFAOYSA-N	C4HO6	-3	PUBCHEMSQL:18944663,274406,29935400|	-244.22	0.366467	FALSE	methanetricarboxylic acid		FALSE
643	3		2-(aminomethyl)propanedioic acid	ZTZQORLZXPHDDU-UHFFFAOYSA-N	C4H5NO4	-2	PUBCHEMSQL:17801063|	-157.46	0.435847	FALSE	2-(aminomethyl)propanedioic acid		FALSE
644	3		(E)-2-butene-1,1,4,4-tetracarboxylic acid|(E)-but-2-ene-1,1,4,4-tetracarboxylic acid	XHNJGXNZSBLFDR-UHFFFAOYSA-N	C8H4O8	-4	PUBCHEMSQL:88234148,91125591|	-296.64	0.724588	FALSE			FALSE
645	3		KETOPYRUVATE|(CHEMSPIDER "11338529" NIL |kothari| 3563631786 NIL NIL)	JSCNFEFJALUGBY-UHFFFAOYSA-N	C3HO4	-1	LCSB_DB:cpd27331,KETOPYRUVATE|	-136.98	0.453402	TRUE	KETOPYRUVATE		FALSE
646	3		2-formyl-3-hydroxybutanedioic acid|2-formyl-3-hydroxy-butanedioic acid	SFVVXFWDAZAXLJ-UHFFFAOYSA-N	C5H4O6	-2	PUBCHEMSQL:91159548|	-227.94	0.43092	FALSE	2-formyl-3-hydroxybutanedioic acid	2-formyl-3-hydroxy-butanedioic acid	FALSE
647	3		2-formyl-3-methoxy-3-oxopropanoic acid|2-formyl-3-methoxy-3-oxo-propanoic acid	LRXIVNZBOZLAII-UHFFFAOYSA-N	C5H5O5	-1	PUBCHEMSQL:123260245|	-187.37	0.502584	FALSE	2-formyl-3-methoxy-3-oxopropanoic acid	2-formyl-3-methoxy-3-oxo-propanoic acid	FALSE
648	3		2-acetylpropanedioic acid	UCOSJYDCOFLFHL-UHFFFAOYSA-N	C5H4O5	-2	PUBCHEMSQL:19854237,22022901|	-193.17	0.342015	FALSE	2-acetylpropanedioic acid		FALSE
649	3		2-hydroxypropane-1,1,3-tricarboxylic acid	PGRYGKZYFIQRNQ-UHFFFAOYSA-N	C6H5O7	-3	PUBCHEMSQL:15289452,57470503,88169133|	-279.02	0.477608	FALSE	2-hydroxypropane-1,1,3-tricarboxylic acid		FALSE
650	3		2-cyano-3-oxopropanoic acid|2-cyano-3-oxo-propanoic acid	KEVLRNAZDIXTTP-UHFFFAOYSA-N	C4H2NO3	-1	PUBCHEMSQL:21438177|	-98.92	4.92754	FALSE	2-cyano-3-oxopropanoic acid	2-cyano-3-oxo-propanoic acid	FALSE
651	3		2-oxoethane-1,1,2-tricarboxylic acid	KGKALBIZZBNBKW-UHFFFAOYSA-N	C5HO7	-3	PUBCHEMSQL:24798042|	-270.16	0.447423	FALSE	2-oxoethane-1,1,2-tricarboxylic acid		FALSE
652	3		2-(dihydroxymethyl)propanedioic acid	NJRHRHSXHSKYKE-UHFFFAOYSA-N	C4H4O6	-2	PUBCHEMSQL:20025492|	-239.04	0.454339	FALSE	2-(dihydroxymethyl)propanedioic acid		FALSE
653	3		2-(aminomethylene)propanedioic acid|2-(aminomethylidene)propanedioic acid	DTFBBVDDPVULMK-UHFFFAOYSA-N	C4H3NO4	-2	PUBCHEMSQL:18704214,22574420|	-138.76	0.77656	FALSE	2-(aminomethylene)propanedioic acid	2-(aminomethylidene)propanedioic acid	FALSE
654	3		(Z)-2-carboxy-3-oxido-2-propenoate|(Z)-2-carboxy-3-oxido-prop-2-enoate	ARLWNJVPRBPURR-UHFFFAOYSA-N	C4H2O5	-2	PUBCHEMSQL:135887797,16204536,16204537|	-182.3	0.713695	FALSE	(Z)-2-carboxy-3-oxido-2-propenoate	(Z)-2-carboxy-3-oxido-prop-2-enoate	FALSE
655	3		oxirane-2,2-dicarboxylic acid	DBSFSAJIPMQZQJ-UHFFFAOYSA-N	C4H2O5	-2	PUBCHEMSQL:20293933|	-178.05	1.87987	FALSE	oxirane-2,2-dicarboxylic acid		FALSE
656	3		2-oxiranylmethanediol|oxiran-2-ylmethanediol	YAFICCFLXARRNU-UHFFFAOYSA-N	C3H6O3	0	PUBCHEMSQL:57261509|	-92.1	1.8552	FALSE	2-oxiranylmethanediol	oxiran-2-ylmethanediol	FALSE
657	3	C10920	Glycidol	CTKINSOISVBQLD-UHFFFAOYSA-N	C3H6O2	0	CAS:556-52-5|CHEBI:30966|CHEMBL:CHEMBL1530150|FORMULA:C3H6O2|KEGG:C10920|LCSB_DB:C10920,CPD-21445,cpd07805|NIKKAJI:J2.660C|PUBCHEM:13103|PUBCHEMSQL:11164|	-54.06	1.83806	TRUE	Glycidol		FALSE
658	3		2-(2-oxiranyl)-2-oxoacetic acid|2-(oxiran-2-yl)-2-oxo-acetic acid	KZFKUQSFPZZASD-UHFFFAOYSA-N	C4H3O4	-1	PUBCHEMSQL:21267695|	-123.22	1.85286	FALSE	2-(2-oxiranyl)-2-oxoacetic acid		FALSE
659	3		2-oxirenecarboxylic acid|oxirene-2-carboxylic acid	SWPCAZPBEBVNBB-UHFFFAOYSA-N	C3HO3	-1	PUBCHEMSQL:21867902|	-86.69	1.8799	FALSE	2-oxirenecarboxylic acid	oxirene-2-carboxylic acid	FALSE
660	3		amino(2-oxiranyl)methanol|amino(oxiran-2-yl)methanol	NBCQFYSYTJUUDW-UHFFFAOYSA-N	C3H7NO2	0	PUBCHEMSQL:91168398|	-48.56	1.87182	FALSE	amino(2-oxiranyl)methanol	amino(oxiran-2-yl)methanol	FALSE
661	3		2-hydroxy-2-(2-oxiranyl)acetic acid|2-hydroxy-2-(oxiran-2-yl)acetic acid	SWMXQXQASCFLLG-UHFFFAOYSA-N	C4H5O4	-1	PUBCHEMSQL:21433427,88152634,88154274,88154275,88154947|	-133.7	1.84566	FALSE	2-hydroxy-2-(2-oxiranyl)acetic acid	2-hydroxy-2-(oxiran-2-yl)acetic acid	FALSE
662	3		2-hydroxy-2-oxiranecarboxylic acid|2-hydroxyoxirane-2-carboxylic acid	IMRZBWLVMUQHKP-UHFFFAOYSA-N	C3H3O4	-1	PUBCHEMSQL:57161647|	-136.45	1.87425	FALSE	2-hydroxy-2-oxiranecarboxylic acid	2-hydroxyoxirane-2-carboxylic acid	FALSE
663	3	C00511	Acrylic acid	NIXOWILDQLNWCW-UHFFFAOYSA-N	C3H3O2	-1	3DMET:B00118|CAS:79-10-7,9003-01-4|CHEBI:18308,51133,18308 37080|CHEMBL:CHEMBL1213529|FORMULA:C3H4O2,C3H4O2|KEGG:C00511,C19501|KNAPSACK:C00034423|LCSB_DB:ACRYLATE,C00511,C19501,cpd00400,cpd20756,D03392,HMDB0031647,MNXM1368|NIKKAJI:J1.493A|PUBCHEM:3794,124490173|PUBCHEMSQL:6581|	-64.98	0.475215	TRUE	Acrylic acid		FALSE
664	3		1,3-dioxetane-2-carboxylic acid	AYZCPNQJYNBAGW-UHFFFAOYSA-N	C3H3O4	-1	PUBCHEMSQL:69123988|	-148.28	1.83695	FALSE	1,3-dioxetane-2-carboxylic acid		FALSE
665	3		carbonic acid 2-oxiranyl ester|oxiran-2-yl hydrogen carbonate	NSSCCBCOYHTOKS-UHFFFAOYSA-N	C3H4O4	0	PUBCHEMSQL:21667266|	-130.98	1.88383	FALSE	carbonic acid 2-oxiranyl ester	oxiran-2-yl hydrogen carbonate	FALSE
666	3		oxirane-2-carbonyl oxirane-2-carboxylate|2-oxiranecarboxylic acid [2-oxiranyl(oxo)methyl] ester	AGOOEXCNQPFDCA-UHFFFAOYSA-N	C6H6O5	0	PUBCHEMSQL:53641859|	-132.06	3.69188	FALSE	oxirane-2-carbonyl oxirane-2-carboxylate	2-oxiranecarboxylic acid [2-oxiranyl(oxo)methyl] ester	FALSE
667	3		methyl oxirane-2-carboxylate|2-oxiranecarboxylic acid methyl ester	YKNYRRVISWJDSR-UHFFFAOYSA-N	C4H6O3	0	PUBCHEMSQL:10942355,145751,9877347|	-93.13	1.88277	FALSE	methyl oxirane-2-carboxylate	2-oxiranecarboxylic acid methyl ester	FALSE
668	3		3-methyl-2-oxiranecarboxylic acid|3-methyloxirane-2-carboxylic acid	SEDGGCMDYFKAQN-UHFFFAOYSA-N	C4H5O3	-1	CHEMBL:CHEMBL370643|PUBCHEMSQL:101748241,11062319,11083840,11400735,18626425,18635876,23252303,542151,58627725,88153360,88730386,90143827|	-99.27	1.85958	FALSE	3-methyl-2-oxiranecarboxylic acid	3-methyloxirane-2-carboxylic acid	FALSE
669	3		acetyl oxirane-2-carboxylate|2-oxiranecarboxylic acid acetyl ester	VVYRTGJRZOTKJG-UHFFFAOYSA-N	C5H6O4	0	PUBCHEMSQL:88792112|	-121.53	1.89136	FALSE	acetyl oxirane-2-carboxylate	2-oxiranecarboxylic acid acetyl ester	FALSE
670	3	C00258	D-Glycerate	RBNPOMFGQQGHHO-UHFFFAOYSA-N	C3H5O4	-1	3DMET:B00076|CAS:473-81-4|CHEBI:16659,16659 32398|FORMULA:C3H6O4|KEGG:C00258|KNAPSACK:C00001185|LCSB_DB:C00258,cpd00223,Glycerate,HMDB0000139,HMDB0006372,HMDB0031818,MNXM189|NIKKAJI:J5.966H|PUBCHEM:3557|PUBCHEMSQL:439194|	-159.4	0.327021	TRUE	D-Glycerate		FALSE
671	3		2-oxiranecarbonitrile|oxirane-2-carbonitrile	RSHIVZARDAPEDE-UHFFFAOYSA-N	C3H3NO	0	PUBCHEMSQL:20662,21766709,71426300|	-4.68	5.25099	FALSE	2-oxiranecarbonitrile	oxirane-2-carbonitrile	FALSE
672	3	C03548	trans-2,3-Epoxysuccinate	DCEMCPAKSGRHCN-UHFFFAOYSA-N	C4H2O5	-2	3DMET:B01670|CHEBI:15900|CHEMBL:CHEMBL1741775,CHEMBL2008310|FORMULA:C4H4O5|KEGG:C03548|LCSB_DB:C03548,CPD-562,cpd02231,MNXM4848|NIKKAJI:J135.998C|PUBCHEM:6351|PUBCHEMSQL:440044|	-178.72	1.86631	TRUE	trans-2,3-Epoxysuccinate		FALSE
673	3		2-oxiranylidenemethanone|oxiran-2-ylidenemethanone	LYOPOBDGZQICSQ-UHFFFAOYSA-N	C3H2O2	0	PUBCHEMSQL:54059385|			FALSE	2-oxiranylidenemethanone	oxiran-2-ylidenemethanone	FALSE
674	3		PUBCHEM132006419|2-oxiranylmethanetriol|oxiran-2-ylmethanetriol	YSVKMIMGTGXEON-UHFFFAOYSA-N	C3H6O4	0	PUBCHEMSQL:132006419|	-131.56	1.89382	FALSE	2-oxiranylmethanetriol	oxiran-2-ylmethanetriol	FALSE
675	3		1,4-dioxaspiro[2.2]pentan-2-ol	IEQRNSJSVHHBCD-UHFFFAOYSA-N	C3H4O3	0	PUBCHEMSQL:91267409|	-81.77	4.72157	FALSE			FALSE
676	3	C12069	3-Hydroxypropenoate	ZJKIBABOSPFBNO-UHFFFAOYSA-N	C3H3O3	-1	CHEBI:29480|FORMULA:C3H4O3|KEGG:C12069|LCSB_DB:C12069,CPD-1135|NIKKAJI:J1.201.642E|PUBCHEM:14222|PUBCHEMSQL:135070747,449065|	-100.55	0.565732	TRUE	3-Hydroxypropenoate		FALSE
677	3		2-oxiranecarboxamide|oxirane-2-carboxamide	FMAZQSYXRGRESX-UHFFFAOYSA-N	C3H5NO2	0	CHEMBL:CHEMBL3560005|PUBCHEMSQL:102576816,40428681,40507964,46780448,91550|	-54.84	1.90209	FALSE	2-oxiranecarboxamide	oxirane-2-carboxamide	FALSE
678	3		2-hydroxy-4-oxobutanoic acid|2-hydroxy-4-oxo-butanoic acid	XJFSDAQUZXSRMY-UHFFFAOYSA-N	C4H5O4	-1	LCSB_DB:CPD-20942|PUBCHEMSQL:178239,71386908,87946380|	-148.3	0.293617	TRUE	2-hydroxy-4-oxobutanoic acid	2-hydroxy-4-oxo-butanoic acid	FALSE
679	3	C00904	Citramalyl-CoA	COA_COMPOUND	C26H38N7O20P3S	-4	3DMET:B04754|CHEBI:15457,36882|FORMULA:C26H42N7O20P3S,C26H42N7O20P3S,C26H42N7O20P3S|KEGG:C00904,C01011,C20746|NIKKAJI:J2.730.993C,J2.731.084B|PUBCHEM:4159,4256,254741214|	-901.69	3.59866	TRUE	Citramalyl-CoA	(3S)-Citramalyl-CoA|Citramalyl-CoA|L-Citramalyl-CoA|3'-phosphoadenosine 5'-{3-[(3R)-4-({3-[(2-{[(3S)-3-carboxy-3-hydroxybutanoyl]sulfanyl}ethyl)amino]-3-oxopropyl}amino)-3-hydroxy-2,2-dimethyl-4-oxobutyl] dihydrogen diphosphate}|(S)-Citramalyl-CoA|(3S)-3-Carboxy-3-hydroxybutanoyl-CoA|Citramalyl-CoA|3'-phosphoadenosine 5'-{3-[(3R)-4-{[3-({2-[(3-carboxy-3-hydroxybutanoyl)sulfanyl]ethyl}amino)-3-oxo…	FALSE
680	3	C06027	L-erythro-3-Methylmalyl-CoA	COA_COMPOUND	C26H38N7O20P3S	-4	3DMET:B05151|FORMULA:C26H42N7O20P3S|KEGG:C06027|NIKKAJI:J2.760.961I|PUBCHEM:8299|	-900.27	3.57365	TRUE	L-erythro-3-Methylmalyl-CoA	L-erythro-3-methylmalyl-coenzyme A|L-erythro-3-Methylmalyl-CoA|2S-methyl-3R-hydroxy-4-carboxybutanoyl-CoA|beta-methylmalyl-CoA|L-erythro-3-Methylmalyl-CoA|L-erythro-beta-Methylmalyl-CoA|(2R,3S)-2-Methyl-3-carboxy-3-hydroxypropanoyl-CoA|(2S,3R)-4-[2-[3-[[(2R)-4-[[[(2R,3S,4R,5R)-5-(6-aminopurin-9-yl)-4-hydroxy-3-phosphonooxy-tetrahydrofuran-2-yl]methoxy-hydroxy-phosphoryl]oxy-hydroxy-phosphoryl]oxy…	FALSE
681	3		2-hydroxyacrylic acid	FEWFXBUNENSNBQ-UHFFFAOYSA-N	C3H3O3	-1	CHEBI:86354|LCSB_DB:HMDB0062676|	-103.58	0.581702	TRUE	2-hydroxyacrylic acid		FALSE
682	3	C00313	Oxalyl-CoA	COA_COMPOUND	C23H32N7O19P3S	-4	3DMET:B04666|CHEBI:15535|FORMULA:C23H36N7O19P3S|KEGG:C00313|NIKKAJI:J2.729.378F|PUBCHEM:3607|	-862.82	3.53248	TRUE	Oxalyl-CoA	oxalyl-CoA|Oxalyl-coenzyme A|3'-phosphoadenosine 5'-(3-{(3R)-3-hydroxy-2,2-dimethyl-4-[(3-{[2-(oxalylsulfanyl)ethyl]amino}-3-oxopropyl)amino]-4-oxobutyl} dihydrogen diphosphate)	FALSE
683	3		2-hydroxy-4-oxo-4-phosphonooxybutanoic acid|2-hydroxy-4-oxo-4-phosphonooxy-butanoic acid	XGIPTZQXWVJOFU-UHFFFAOYSA-N	C4H5O8P	-2	PUBCHEMSQL:87427630|	-415.9	0.341227	FALSE	2-hydroxy-4-oxo-4-phosphonooxybutanoic acid	2-hydroxy-4-oxo-4-phosphonooxy-butanoic acid	FALSE
684	3	C00149	(S)-Malate	BJEPYKJPYRNKOW-UHFFFAOYSA-N	C4H4O5	-2	3DMET:B00042,B01268,B00157|CAS:97-67-6,636-61-3,617-48-1,676-46-0|CHEBI:15589,15588,15595,50263,91260,15589 30797|CHEMBL:CHEMBL1455497,CHEMBL225986|FORMULA:C4H6O5,C4H6O5,C4H6O5,C4H6O5,C4H6O5|KEGG:C00149,C00497,C00711,C03668,C20341|KNAPSACK:C00001192|LCSB_DB:C00149,C00497,C00711,C03668,CPD-660,cpd00130,cpd00386,cpd12367,cpd30742,D04843,HMDB0000156,HMDB0000744,HMDB0031518,MAL,MNXM1608,MNXM98|NIKKAJ…	-201	0.310287	TRUE	(S)-Malate		FALSE
685	3		2-hydroxy-4-mercapto-4-oxobutanoic acid|2-hydroxy-4-oxo-4-sulfanyl-butanoic acid	BOXCVEOOSXTRAV-UHFFFAOYSA-N	C4H5O4S	-1	PUBCHEMSQL:18327342,21874452|	-147.044	0.704422	FALSE	2-hydroxy-4-mercapto-4-oxobutanoic acid	2-hydroxy-4-oxo-4-sulfanyl-butanoic acid	FALSE
686	3	C00048	Glyoxylate	HHLFWLYXYJOTON-UHFFFAOYSA-N	C2HO3	-1	3DMET:B00014|CAS:298-12-4|CHEBI:16891|CHEMBL:CHEMBL1162545|FORMULA:C2H2O3|KEGG:C00048|KNAPSACK:C00001186|LCSB_DB:C00048,cpd00040,GLYOX,HMDB0000119,MNXM69|NIKKAJI:J38.150K|PUBCHEM:3350|PUBCHEMSQL:760|	-111.04	0.269641	TRUE	Glyoxylate		FALSE
687	3		(2R)-2-methyl-2-oxiranecarboxylic acid|(2R)-2-methyloxirane-2-carboxylic acid	CSEUSVYSDPXJAP-UHFFFAOYSA-N	C4H5O3	-1	PUBCHEMSQL:10240774,10464308,11159297,21877988,91873640|	-98.6	1.87318	FALSE	(2R)-2-methyl-2-oxiranecarboxylic acid	(2R)-2-methyloxirane-2-carboxylic acid	FALSE
688	3	C18026	(2S)-Ethylmalonyl-CoA	COA_COMPOUND	C26H38N7O19P3S	-4	CHEBI:81456|FORMULA:C26H42N7O19P3S,C26H42N7O19P3S|KEGG:C18026,C20238|NIKKAJI:J890.615G|PUBCHEM:96024246,163311981|	-862.23	3.56017	TRUE	(2S)-Ethylmalonyl-CoA	(S)-ethylmalonyl-CoA|(2S)-ethylmalonyl-CoA|(S)-2-ethylmalonyl-CoA|(2S)-2-ethylmalonyl-CoA|(S)-ethylmalonyl coenzyme A|(2S)-ethylmalonyl coenzyme A|3'-phosphoadenosine 5'-{3-[(3R)-4-({3-[(2-{[(2S)-2-carboxybutanoyl]sulfanyl}ethyl)amino]-3-oxopropyl}amino)-3-hydroxy-2,2-dimethyl-4-oxobutyl] dihydrogen diphosphate}	FALSE
689	3		[[(2R,3S,4R,5R)-5-(6-aminopurin-9-yl)-3,4-dihydroxy-2-oxolanyl]methoxy-oxidophosphoryl] [(3S)-4-[[3-[2-[[(2R)-2-carboxy-1-oxopropyl]thio]ethylamino]-3-oxopropyl]amino]-3-hydroxy-2,2-dimethyl-4-oxobutyl] phosphate|[[(2R,3S,4R,5R)-5-(6-aminopurin-9-yl)-3,4-dihydroxy-tetrahydrofuran-2-yl]methoxy-oxido-phosphoryl] [(3S)-4-[[3-[2-[(2R)-2-carboxypropanoyl]sulfanylethylamino]-3-oxo-propyl]amino]-3-hydro…	SBXQZCXWIOOJCV-UHFFFAOYSA-N	C25H36N7O16P2S	-3	PUBCHEMSQL:24971462,24971463|	-651.35	3.55368	FALSE	[[(2R,3S,4R,5R)-5-(6-aminopurin-9-yl)-3,4-dihydroxy-tetrahydrofuran-2-yl]methoxy-oxido-phosphoryl] [(3S)-4-[[3-[2-[(2R)-2-carboxypropanoyl]sulfanylethylamino]-3-oxo-propyl]amino]-3-hydroxy-2,2-dimethyl-4-oxo-butyl] phosphate		FALSE
690	3	C02170	Methylmalonate	ZIYVHBGGAOATLY-UHFFFAOYSA-N	C4H4O4	-2	3DMET:B00395|CAS:516-05-2|CHEBI:17453,17453 30860|CHEMBL:CHEMBL1232416|FORMULA:C4H6O4|KEGG:C02170|LCSB_DB:C02170,CPD-546,cpd01468,DB04183,EXPT01309,HMDB0000202,MNXM1572|NIKKAJI:J6.302I|PUBCHEM:5245|PUBCHEMSQL:487|	-164.77	0.290816	TRUE	Methylmalonate		FALSE
691	3		3-mercapto-2-methyl-3-oxopropanoic acid|2-methyl-3-oxo-3-sulfanyl-propanoic acid	CCRJEFKSXBBDNM-UHFFFAOYSA-N	C4H5O3S	-1	PUBCHEMSQL:23214012|	-110.814	0.696065	FALSE	3-mercapto-2-methyl-3-oxopropanoic acid	2-methyl-3-oxo-3-sulfanyl-propanoic acid	FALSE
692	3		(2R)-3-[2-[3-[[(2R)-2-hydroxy-3,3-dimethyl-4-phosphonooxy-butanoyl]amino]propanoylamino]ethylsulfanyl]-2-methyl-3-oxo-propanoic acid|(2R)-3-[2-[[3-[[(2R)-2-hydroxy-3,3-dimethyl-1-oxo-4-phosphonooxybutyl]amino]-1-oxopropyl]amino]ethylthio]-2-methyl-3-oxopropanoic acid	PZGCUDNKMIOBOP-UHFFFAOYSA-N	C15H25N2O10PS	-2	PUBCHEMSQL:50990908|	-459.5	1.7694	FALSE	(2R)-3-[2-[3-[[(2R)-2-hydroxy-3,3-dimethyl-4-phosphonooxy-butanoyl]amino]propanoylamino]ethylsulfanyl]-2-methyl-3-oxo-propanoic acid		FALSE
693	3	C00036	Oxaloacetate	KHPXUQMNIQBQEV-UHFFFAOYSA-N	C4H2O5	-2	3DMET:B00010|CAS:328-42-7|CHEBI:16452,16452 30744|CHEMBL:CHEMBL1794791|FORMULA:C4H4O5|KEGG:C00036|KNAPSACK:C00001197|LCSB_DB:C00036,cpd00032,cpd02469,HMDB0000223,MNXM46,OXALACETIC_ACID|NIKKAJI:J5.675H|PUBCHEM:3338|PUBCHEMSQL:970|	-190.52	0.350545	TRUE	Oxaloacetate		FALSE
694	3		(3S)-3-amino-3-hydroxypropanoate|(3S)-3-amino-3-hydroxy-propanoate	RZZWBMZSZLDNFS-UHFFFAOYSA-N	C3H6NO3	-1	PUBCHEMSQL:20848911,20848912,40148132,42608870,74675612|	-115.86	0.410945	FALSE	(3S)-3-amino-3-hydroxypropanoate	(3S)-3-amino-3-hydroxy-propanoate	FALSE
695	3	C02287	Hydroxymalonate	ROBFUDYVXSDBQM-UHFFFAOYSA-N	C3H2O5	-2	3DMET:B00415|CAS:80-69-3|CHEBI:16513|CHEMBL:CHEMBL1794676|FORMULA:C3H4O5|KEGG:C02287|LCSB_DB:C02287,cpd01539,DB03680,EXPT03129,HMDB0035227,HYDROXYMALONATE,MNXM2238|NIKKAJI:J4.253F|PUBCHEM:5343|PUBCHEMSQL:45|	-202.62	0.297605	TRUE	Hydroxymalonate		FALSE
696	3		2-carboxyoxyacetic acid	CEOGSKODSUAMIV-UHFFFAOYSA-N	C3H3O5	-1	PUBCHEMSQL:17802551|	-198.28	0.46259	FALSE	2-carboxyoxyacetic acid		FALSE
697	3		3-(2-carboxyacetyl)oxy-3-oxo-propanoic acid|3-(2-carboxy-1-oxoethoxy)-3-oxopropanoic acid	MNTKYEHPYMYKGX-UHFFFAOYSA-N	C6H4O7	-2	PUBCHEMSQL:21475472|	-266.66	0.539076	FALSE	3-(2-carboxyacetyl)oxy-3-oxo-propanoic acid	3-(2-carboxy-1-oxoethoxy)-3-oxopropanoic acid	FALSE
698	3		3-methoxy-3-oxopropanoic acid|3-methoxy-3-oxo-propanoic acid	PBVZQAXFSQKDKK-UHFFFAOYSA-N	C4H5O4	-1	LCSB_DB:HMDB0130020|PUBCHEMSQL:3801157,538366,87234242|	-160.43	0.458252	TRUE	3-methoxy-3-oxopropanoic acid	3-methoxy-3-oxo-propanoic acid	FALSE
699	3		3-acetoxy-3-oxo-propanoic acid|3-acetyloxy-3-oxopropanoic acid	HSSKPURIBYAXCO-UHFFFAOYSA-N	C5H5O5	-1	PUBCHEMSQL:19833153|	-188.83	0.492336	FALSE	3-acetoxy-3-oxo-propanoic acid	3-acetyloxy-3-oxopropanoic acid	FALSE
700	3		3-oxo-3-[[(3R,4S,5S,6R)-3,4,5-trihydroxy-6-(hydroxymethyl)-2-oxanyl]oxy]propanoic acid|3-oxo-3-[(3R,4S,5S,6R)-3,4,5-trihydroxy-6-(hydroxymethyl)tetrahydropyran-2-yl]oxy-propanoic acid	WPYJXEYVHHOQIF-UHFFFAOYSA-N	C9H13O9	-1	PUBCHEMSQL:18601698|	-333.56	1.56693	FALSE	3-oxo-3-[(3R,4S,5S,6R)-3,4,5-trihydroxy-6-(hydroxymethyl)tetrahydropyran-2-yl]oxy-propanoic acid		FALSE
701	3		(2S,3S,4S,5R,6S)-6-(2-carboxy-1-oxoethoxy)-3,4,5-trihydroxy-2-oxanecarboxylic acid|(2S,3S,4S,5R,6S)-6-(2-carboxyacetyl)oxy-3,4,5-trihydroxy-tetrahydropyran-2-carboxylic acid	PPFGFNCLQCOJTQ-UHFFFAOYSA-N	C9H10O10	-2	LCSB_DB:HMDB0127482|PUBCHEMSQL:67934302|	-376.78	1.53557	TRUE	(2S,3S,4S,5R,6S)-6-(2-carboxyacetyl)oxy-3,4,5-trihydroxy-tetrahydropyran-2-carboxylic acid		FALSE
702	3		3-oxo-3-sulfooxypropanoic acid|3-oxo-3-sulfooxy-propanoic acid	DGAXBAFRFHAROL-UHFFFAOYSA-N	C3H2O7S	-2	PUBCHEMSQL:60209159|	-280.532	0.861277	FALSE	3-oxo-3-sulfooxypropanoic acid	3-oxo-3-sulfooxy-propanoic acid	FALSE
703	3		cyanoacetic acid	MLIREBYILWEBDM-UHFFFAOYSA-N	C3H2NO2	-1	CHEBI:51889|CHEMBL:CHEMBL3185860|	-71.98	4.92321	FALSE	cyanoacetic acid		FALSE
704	3		2-oxopropane-1,1,3-tricarboxylic acid	JABPPTADEYYTKG-UHFFFAOYSA-N	C6H3O7	-3	PUBCHEMSQL:20063635|	-271	0.41762	FALSE	2-oxopropane-1,1,3-tricarboxylic acid		FALSE
705	3		3-oxo-2-propenoic acid|3-oxoprop-2-enoic acid	YCIPHHOEXQJHNT-UHFFFAOYSA-N	C3H2O3	0	PUBCHEMSQL:21881558,90809493|			FALSE	3-oxo-2-propenoic acid	3-oxoprop-2-enoic acid	FALSE
706	3		3,3,3-trihydroxypropanoic acid	JPRONANUKIXQSE-UHFFFAOYSA-N	C3H5O5	-1	PUBCHEMSQL:18764728|	-198.86	0.501715	FALSE	3,3,3-trihydroxypropanoic acid		FALSE
707	3		3,3-dihydroxy-2-propenoic acid|3,3-dihydroxyprop-2-enoic acid	WWSNKXVETXETTP-UHFFFAOYSA-N	C3H3O4	-1	PUBCHEMSQL:101261827,20700307|	-139.15	0.589258	FALSE	3,3-dihydroxy-2-propenoic acid	3,3-dihydroxyprop-2-enoic acid	FALSE
708	3	C04131	Monoamide of dicarboxylate	CGJMROBVSBIBKP-UHFFFAOYSA-N	C3H4NO3	-1	FORMULA:C3H5NO3|KEGG:C04131|LCSB_DB:C04131,CPD-9326,cpd12470,cpd25643|PUBCHEM:6817|PUBCHEMSQL:75367|	-122.14	0.532067	TRUE	Monoamide of dicarboxylate		FALSE
709	3		(2S)-2-[(2-carboxyacetyl)amino]pentanedioic acid|(2S)-2-[(2-carboxy-1-oxoethyl)amino]pentanedioic acid	YVLDTYUUWRZCNV-UHFFFAOYSA-N	C8H8NO7	-3	CHEMBL:CHEMBL312312|PUBCHEMSQL:44312853,54529404|	-271.56	0.788927	FALSE	(2S)-2-[(2-carboxyacetyl)amino]pentanedioic acid	(2S)-2-[(2-carboxy-1-oxoethyl)amino]pentanedioic acid	FALSE
710	3		4-mercapto-2,4-dioxobutanoic acid|2,4-dioxo-4-sulfanyl-butanoic acid	GVKSNRPPUWWGCK-UHFFFAOYSA-N	C4H3O4S	-1	PUBCHEMSQL:71620684|	-136.564	0.76656	FALSE	4-mercapto-2,4-dioxobutanoic acid	2,4-dioxo-4-sulfanyl-butanoic acid	FALSE
711	3		(3R)-3-amino-3-mercaptopropanoic acid|(3R)-3-amino-3-sulfanyl-propanoic acid	PZPDJFDLWPIBDG-UHFFFAOYSA-N	C3H6NO2S	-1	PUBCHEMSQL:54216553,55288738|	-75.104	0.746656	FALSE	(3R)-3-amino-3-mercaptopropanoic acid	(3R)-3-amino-3-sulfanyl-propanoic acid	FALSE
712	3		2-oxoethanethioate	GFAOUTQICBDAHN-UHFFFAOYSA-N	C2H2O2S	0	PUBCHEMSQL:19827564,19827565|	-57.084	0.705182	FALSE	2-oxoethanethioate		FALSE
713	3		3-methoxy-3-oxopropanethioic S-acid|3-methoxy-3-oxo-propanethioic S-acid	JUMGJIFIEYXQQZ-UHFFFAOYSA-N	C4H6O3S	0	PUBCHEMSQL:88947204|	-106.474	0.796599	FALSE	3-methoxy-3-oxopropanethioic S-acid	3-methoxy-3-oxo-propanethioic S-acid	FALSE
714	3		2-oxidocarbothioyl-3-oxo-butanoate|2-[oxido(sulfanylidene)methyl]-3-oxobutanoate	YUIRSVCWSQWAAN-UHFFFAOYSA-N	C5H5O4S	-1	PUBCHEMSQL:20519875,20519876|	-139.214	0.762697	FALSE	2-oxidocarbothioyl-3-oxo-butanoate	2-[oxido(sulfanylidene)methyl]-3-oxobutanoate	FALSE
715	3		2-cyanoethanethioic S-acid	ILAZNTAAEKETGV-UHFFFAOYSA-N	C3H3NOS	0	PUBCHEMSQL:20514223|	-18.024	4.96615	FALSE	2-cyanoethanethioic S-acid		FALSE
716	3		carbonothioic O,S-acid	HDFRDWFLWVCOGP-UHFFFAOYSA-N	CHO2S	-1	CHEBI:36959|PUBCHEMSQL:132932431,135719071|	-83.844	0.645614	FALSE	carbonothioic O,S-acid		FALSE
717	3		3-oxo-2-propenethioic S-acid|3-oxoprop-2-enethioic S-acid	LNZWIXKEVROKGA-UHFFFAOYSA-N	C3H2O2S	0	PUBCHEMSQL:14931175|			FALSE	3-oxo-2-propenethioic S-acid	3-oxoprop-2-enethioic S-acid	FALSE
718	3		3-amino-3-oxopropanethioic S-acid|3-amino-3-oxo-propanethioic S-acid	QGDVHQNSOVXYMW-UHFFFAOYSA-N	C3H5NO2S	0	PUBCHEMSQL:21514615|	-68.184	0.878903	FALSE	3-amino-3-oxopropanethioic S-acid	3-amino-3-oxo-propanethioic S-acid	FALSE
719	3		3-oxopropanamide	OFZFFIDUIUEPIB-UHFFFAOYSA-N	C3H5NO2	0	PUBCHEMSQL:276123|	-69.44	0.545591	FALSE	3-oxopropanamide		FALSE
720	3	C01563	Carbamate	KXDHJXZQYSOELW-UHFFFAOYSA-N	CH2NO2	-1	3DMET:B00320|CAS:463-77-4|CHEBI:28616|CHEMBL:CHEMBL125278|FORMULA:CH3NO2|KEGG:C01563|LCSB_DB:C01563,Carbamate,cpd01101,HMDB0003551,MNXM742|NIKKAJI:J39.572B|PUBCHEM:4721|PUBCHEMSQL:136901452,277|	-95.7	0.5	TRUE	Carbamate		FALSE
721	3		ethane	OTMSDBZUPAUEDD-UHFFFAOYSA-N	C2H6	0	CHEBI:42266|CHEMBL:CHEMBL135626|LCSB_DB:CPD-9312,cpd25641,MNXM11523|PUBCHEMSQL:131801384|	-4.065	0.5	TRUE	ethane		FALSE
722	3		methoxyethane	XOBKSJJDNFUZPF-UHFFFAOYSA-N	C3H8O	0	CHEBI:39832|	-28.88	0.470847	FALSE	methoxyethane		FALSE
723	3	C01845	Propan-2-ol	KFZMGEQAYNKOFK-UHFFFAOYSA-N	C3H8O	0	3DMET:B00359|CAS:67-63-0|CHEBI:17824|CHEMBL:CHEMBL582|FORMULA:C3H8O|KEGG:C01845|KNAPSACK:C00048438|LCSB_DB:C01845,cpd01269,D00137,HMDB0000863,ISO-PROPANOL,MNXM3085|NIKKAJI:J1.411G|PUBCHEM:4963|PUBCHEMSQL:3776|	-43.72	0.294634	TRUE	Propan-2-ol		FALSE
724	3	C05979	Propane-1-ol	BDERNNFJNOPAEC-UHFFFAOYSA-N	C3H8O	0	3DMET:B00883|CAS:71-23-8|CHEBI:28831|CHEMBL:CHEMBL14687|FORMULA:C3H8O|KEGG:C05979|LCSB_DB:C05979,cpd03559,HMDB0000820,MNXM6396,PROPANOL|NIKKAJI:J1.422B|PUBCHEM:8258|PUBCHEMSQL:1031|	-41.91	0.242059	TRUE	Propane-1-ol		FALSE
725	3	C00849	Ethyl acetate	XEKOWRVHYACXOJ-UHFFFAOYSA-N	C4H8O2	0	3DMET:B00189|CAS:141-78-6|CHEBI:27750|CHEMBL:CHEMBL14152|FORMULA:C4H8O2|KEGG:C00849|KNAPSACK:C00001308|LCSB_DB:C00849,cpd00633,D02319,ETHYLACETATE,HMDB0031217,MNXM8595|NIKKAJI:J2.952A|PUBCHEM:4106|PUBCHEMSQL:131865756,136814325,8857|	-80.98	0.483029	TRUE	Ethyl acetate		FALSE
726	3		Ethyl glucoside|Ethyld-Glucoside|Ethyl D-glucoside|Ethyl beta-D-glucopyranoside|beta-D-Glucopyranoside, ethyl|(-)-Ethyl beta-D-glucopyranoside|2-ethoxy-6-(hydroxymethyl)oxane-3,4,5-triol	WYUFTYLVLQZQNH-UHFFFAOYSA-N	C8H16O6	0	CHEMBL:CHEMBL2059297|LCSB_DB:HMDB0029968,HMDB29968|PUBCHEMSQL:133645885,135070547,135130483|	-202.01	1.56307	TRUE	Ethyl glucoside	Ethyld-Glucoside|Ethyl D-glucoside|Ethyl beta-D-glucopyranoside|beta-D-Glucopyranoside, ethyl|(-)-Ethyl beta-D-glucopyranoside|2-ethoxy-6-(hydroxymethyl)oxane-3,4,5-triol	FALSE
727	3		ethyl glucuronide	IWJBVMJWSPZNJH-UHFFFAOYSA-N	C8H13O7	-1	CHEBI:87248|LCSB_DB:HMDB0010325,HMDB0131286|PUBCHEMSQL:133587400,134693070|	-245.23	1.52357	TRUE	ethyl glucuronide		FALSE
728	3		ethyl N-acetyl-beta-D-glucosaminide	KRABAWXNIPSDEF-UHFFFAOYSA-N	C10H19NO6	0	CHEBI:62659|PUBCHEMSQL:131877468,132022346,134694211|	-196.36	1.66926	FALSE	ethyl N-acetyl-beta-D-glucosaminide		FALSE
729	3		(2S,3S,4R,5S,6S)-2-ethoxy-6-methyloxane-3,4,5-triol|(2S,3S,4R,5S,6S)-2-ethoxy-6-methyl-tetrahydropyran-3,4,5-triol	HRWQYCOJZMKBGI-UHFFFAOYSA-N	C8H16O5	0	PUBCHEMSQL:101091381,10797810,13059936,18664161,53893132,53893133,66835988|	-165.78	1.5312	FALSE			FALSE
730	3		ethyl phosphate(2-)|ethyl dihydrogen phosphate|ethyl hydrogen phosphate(1-)	ZJXZSIYSNXKHEA-UHFFFAOYSA-N	C2H6O4P	-1	CHEBI:42383|LCSB_DB:CPD-8978,cpd25517,DB03822,EXPT01327,HMDB0012228,MNXM11529|	-256.03	0.211827	TRUE	ethyl phosphate(2-)	ethyl dihydrogen phosphate|ethyl hydrogen phosphate(1-)	FALSE
731	3		ethyl sulfate|Ethyl sulphate|Sulfovinic acid|Sulfethylic acid|Monoethyl sulfate|Ethylsulfuric acid|Monoethyl sulphate|Ethylsulphuric acid|ethoxysulfonic acid|Ethyl hydrogen sulfate|Monoethyl sulfate, 9CI|Ethyl hydrogen sulphate|Monoethyl sulphate, 9CI|Sulfuric acid, monoethyl ester|ethyl sulfate</traditional_iupac>|(PUBCHEM "3804841" NIL |kothari| 3619398607 NIL NIL)	KIWBPDUYBMNFTB-UHFFFAOYSA-N	C2H5O4S	-1	LCSB_DB:CPD-13588,cpd23945,HMDB0031233|	-158.03	0.711895	TRUE	ethyl sulfate	Ethyl sulphate|Sulfovinic acid|Sulfethylic acid|Monoethyl sulfate|Ethylsulfuric acid|Monoethyl sulphate|Ethylsulphuric acid|ethoxysulfonic acid|Ethyl hydrogen sulfate|Monoethyl sulfate, 9CI|Ethyl hydrogen sulphate|Monoethyl sulphate, 9CI|Sulfuric acid, monoethyl ester|ethyl sulfate</traditional_iupac>	FALSE
732	3	C06451	2-Hydroxyethylphosphonate	SEHJHHHUIGULEI-UHFFFAOYSA-N	C2H5O4P	-2	3DMET:B00963|CAS:22987-21-9|CHEBI:1159|CHEMBL:CHEMBL1229938|FORMULA:C2H7O4P|KEGG:C06451|KNAPSACK:C00000916|LCSB_DB:C06451,CPD-9466,cpd03870,MNXM2067|NIKKAJI:J21.058G|PUBCHEM:8684|PUBCHEMSQL:89954|	-243.26	0.490216	TRUE	2-Hydroxyethylphosphonate		FALSE
733	3	C01013	3-Hydroxypropanoate	ALRHLSYJTWAHJZ-UHFFFAOYSA-N	C3H5O3	-1	3DMET:B00221|CAS:503-66-2|CHEBI:16510,16510 33404|CHEMBL:CHEMBL1205969|FORMULA:C3H6O3|KEGG:C01013|LCSB_DB:3-HYDROXY-PROPIONATE,C01013,cpd00745,HMDB0000700,MNXM872|NIKKAJI:J6.213H|PUBCHEM:4258|PUBCHEMSQL:68152|	-121.36	0.242966	TRUE	3-Hydroxypropanoate		FALSE
734	3		ethylimine|(PUBCHEM "16740966" NIL |kothari| 3619398972 NIL NIL)	MPAYEWNVIPXRDP-UHFFFAOYSA-N	C2H5N	0	LCSB_DB:CPD-16814|	-12.55	1.543	TRUE	ethylimine		FALSE
735	3		N-ethylhydroxylamine	VDUIPQNXOQMTBF-UHFFFAOYSA-N	C2H7NO	0	PUBCHEMSQL:164700,18475177|	-33.03	0.548353	FALSE	N-ethylhydroxylamine		FALSE
736	3	C06748	Isopropylamine	JJWLVOIRVHMVIS-UHFFFAOYSA-N	C3H9N	0	3DMET:B01040|CAS:75-31-0|CHEBI:15739|CHEMBL:CHEMBL117080|FORMULA:C3H9N|KEGG:C06748|LCSB_DB:C06748,cpd04129,ISOPROPYLAMINE,MNXM2831|NIKKAJI:J1.451F|PUBCHEM:8969|PUBCHEMSQL:131701203,6363|	-0.18	0.424846	TRUE	Isopropylamine		FALSE
737	3		propylamine|propan-1-aminium|<i>n</i>-propylamine|(CHEMSPIDER "2724577" NIL |kothari| 3563632166 NIL NIL)	WGYKZJWCGVVSQN-UHFFFAOYSA-N	C3H9N	0	CHEMBL:CHEMBL14409|LCSB_DB:CPD-9379,cpd25661,HMDB0034006|	1.63	0.390227	TRUE	propylamine	propan-1-aminium|<i>n</i>-propylamine	FALSE
738	3	C00218	Methylamine	BAVYZALUXZFZLV-UHFFFAOYSA-N	CH6N	1	3DMET:B00060|CAS:74-89-5|CHEBI:16830|CHEMBL:CHEMBL43280|FORMULA:CH5N|KEGG:C00218|LCSB_DB:C00218,cpd00187,HMDB0000164,METHYLAMINE,MNXM255|NIKKAJI:J1.431A|PUBCHEM:3518|PUBCHEMSQL:6329|	-9.55	0.5	TRUE	Methylamine		FALSE
739	3		N-methylethanamine	LIWAQLJGPBVORC-UHFFFAOYSA-N	C3H9N	0	CHEMBL:CHEMBL1232589|PUBCHEMSQL:100946089,100946091,12219,131701193,21718320,57734394,58620810,58918473,59722500,59906845,60068560,90471099|	4.82	0.56609	FALSE	N-methylethanamine		FALSE
740	3		ethylurea	RYECOJGRJDOGPP-UHFFFAOYSA-N	C3H8N2O	0	PUBCHEMSQL:12254,58851292|	-46.49	0.954564	FALSE	ethylurea		FALSE
741	3	C21404	N-Ethylacetamide	PMDCZENCAXMSOU-UHFFFAOYSA-N	C4H9NO	0	CHEBI:87370|FORMULA:C4H9NO|KEGG:C21404|LCSB_DB:C21404,HMDB0031215|	-37.88	0.688449	TRUE	N-Ethylacetamide		FALSE
742	3		(3R,4S,5S,6R)-2-(ethylamino)-6-(hydroxymethyl)oxane-3,4,5-triol|(3R,4S,5S,6R)-2-(ethylamino)-6-(hydroxymethyl)tetrahydropyran-3,4,5-triol	SAWIZCGCXKZLIO-UHFFFAOYSA-N	C8H17NO5	0	PUBCHEMSQL:101927426,18664159,21204218,22107435|	-168.31	1.59435	FALSE			FALSE
743	3		N-[2-(ethylamino)-4,5-dihydroxy-6-(hydroxymethyl)-3-oxanyl]acetamide|N-[2-(ethylamino)-4,5-dihydroxy-6-(hydroxymethyl)tetrahydropyran-3-yl]acetamide	BQIXBCMIJCWDCW-UHFFFAOYSA-N	C10H20N2O5	0	PUBCHEMSQL:117683497|	-162.66	1.84815	FALSE	N-[2-(ethylamino)-4,5-dihydroxy-6-(hydroxymethyl)-3-oxanyl]acetamide	N-[2-(ethylamino)-4,5-dihydroxy-6-(hydroxymethyl)tetrahydropyran-3-yl]acetamide	FALSE
744	3		(2R,3R,4S,5R)-2-(6-aminopurin-9-yl)-5-(ethylaminomethyl)oxolane-3,4-diol|(2R,3R,4S,5R)-2-(6-aminopurin-9-yl)-5-(ethylaminomethyl)tetrahydrofuran-3,4-diol	MOZBWPNPQUIIOP-UHFFFAOYSA-N	C12H18N6O3	0	PUBCHEMSQL:71412032,78067358|	4.62	3.07833	FALSE			FALSE
745	3	C03354	3-Methylthiopropanamine	KKYSBGWCYXYOHA-UHFFFAOYSA-N	C4H11NS	0	3DMET:B00580|CAS:4104-45-4|CHEBI:16696|FORMULA:C4H11NS|KEGG:C03354|LCSB_DB:C03354,CPD-631,cpd02131,MNXM4342|NIKKAJI:J146.566J|PUBCHEM:6194|PUBCHEMSQL:77743|	12.02	0.859315	TRUE	3-Methylthiopropanamine		FALSE
746	3	C00170	5'-Methylthioadenosine	WUUGFSXJNOTRMR-UHFFFAOYSA-N	C11H15N5O3S	0	3DMET:B01178|CAS:2457-80-9|CHEBI:17509|CHEMBL:CHEMBL277041|FORMULA:C11H15N5O3S|KEGG:C00170|LCSB_DB:5-METHYLTHIOADENOSINE,C00170,cpd00147,DB02282,EXPT02241,HMDB0001173,MNXM150|NIKKAJI:J22.737D|PUBCHEM:3470|PUBCHEMSQL:134694842,439176|	1.27	3.12015	TRUE	5'-Methylthioadenosine		FALSE
747	3		N'-ethylpropane-1,3-diamine	ODGYWRBCQWKSSH-UHFFFAOYSA-N	C5H14N2	0	PUBCHEMSQL:102033571,102033572,102033575,36689593,82727|	15.37	0.714149	FALSE	N'-ethylpropane-1,3-diamine		FALSE
748	3		ethylaminophosphonic acid	CHKLMRVHXLBIHM-UHFFFAOYSA-N	C2H6NO3P	-2	CHEMBL:CHEMBL38354|PUBCHEMSQL:101182107,13511151|	-196.53	0.691675	FALSE	ethylaminophosphonic acid		FALSE
749	3		ethylsulfamic acid	SIVVHUQWDOGLJN-UHFFFAOYSA-N	C2H6NO3S	-1	PUBCHEMSQL:244259,4440819|	-115.282	0.91022	FALSE	ethylsulfamic acid		FALSE
750	3	C03557	2-Aminoethylphosphonate	QQVDJLLNRSOCEL-UHFFFAOYSA-N	C2H6NO3P	-2	3DMET:B00598|CAS:2041-14-7|CHEBI:15573|CHEMBL:CHEMBL1321977|FORMULA:C2H8NO3P|KEGG:C03557|LCSB_DB:C03557,CPD-1106,cpd02233,HMDB0011747,MNXM1692|NIKKAJI:J13.761H|PUBCHEM:6353|PUBCHEMSQL:339|	-199.72	0.577924	TRUE	2-Aminoethylphosphonate		FALSE
751	3	C00041	L-Alanine	QNAYBMKLOCPYGJ-UHFFFAOYSA-N	C3H6NO2	-1	3DMET:B00011,B00036,B04793|CAS:56-41-7,338-69-2,302-72-7|CHEBI:16977,15570,16449|CHEMBL:CHEMBL12198,CHEMBL279597,CHEMBL66693|FORMULA:C3H7NO2,C3H7NO2,C3H7NO2|KEGG:C00041,C00133,C01401|KNAPSACK:C00001332,C00019654|LCSB_DB:C00041,C00133,C01401,cpd00035,cpd00117,cpd01003,D-ALANINE,D00012,DB01786,EXPT01109,HMDB0000161,HMDB0001310,HMDB0062251,L-ALPHA-ALANINE,MNXM156,MNXM32|NIKKAJI:J9.168E,J9.190A,J44.4…	-79.63	0.396449	TRUE	L-Alanine		FALSE
752	3	C00099	beta-Alanine	UCMIRNVEIXFBKS-UHFFFAOYSA-N	C3H6NO2	-1	3DMET:B00025|CAS:107-95-9|CHEBI:16958|CHEMBL:CHEMBL297569|FORMULA:C3H7NO2|KEGG:C00099|KNAPSACK:C00001333|LCSB_DB:B-ALANINE,C00099,cpd00085,D07561,DB03107,EXPT00624,HMDB0000056,MNXM144|NIKKAJI:J4.070C|PUBCHEM:3399|PUBCHEMSQL:131708704,132452060,239|	-77.82	0.390791	TRUE	beta-Alanine		FALSE
753	3	C14448	Glyoxal	LEQAOMBKQFMDFZ-UHFFFAOYSA-N	C2H2O2	0	CAS:107-22-2|CHEMBL:CHEMBL1606435|FORMULA:C2H2O2|KEGG:C14448|LCSB_DB:C14448,CPD-8887,cpd10147,MNXM11726|NIKKAJI:J5.155A|PUBCHEM:17395448|PUBCHEMSQL:7860|	-58.34	0.375597	TRUE	Glyoxal		FALSE
754	3	C01146	2-Hydroxy-3-oxopropanoate	QWBAFPFNGRFSFB-UHFFFAOYSA-N	C3H3O4	-1	3DMET:B04777|CAS:2480-77-5|CHEBI:16992|FORMULA:C3H4O4|KEGG:C01146|LCSB_DB:C01146,cpd00843,HMDB0006938,MNXM475,TARTRONATE-S-ALD|NIKKAJI:J1.397.673B|PUBCHEM:4376|PUBCHEMSQL:1122|	-149.92	0.280182	TRUE	2-Hydroxy-3-oxopropanoate		FALSE
755	3		phosphono 2-hydroxyacetate|2-hydroxyacetic acid phosphono ester	ORIWKRWCIWZHKP-UHFFFAOYSA-N	C2H4O6P	-1	PUBCHEMSQL:22320969|	-337.88	0.284088	FALSE	phosphono 2-hydroxyacetate	2-hydroxyacetic acid phosphono ester	FALSE
756	3		2-butene-1,4-diol|but-2-ene-1,4-diol	ORTVZLZNOYNASJ-UHFFFAOYSA-N	C4H8O2	0	CHEMBL:CHEMBL3188586|PUBCHEMSQL:10725296,10844335,11062306,11788261,12257160,175854,643790,8065|	-54.16	0.573232	FALSE			FALSE
757	3		2,2-dihydroxyacetaldehyde	ROUFUEVOXWOSOA-UHFFFAOYSA-N	C2H4O3	0	PUBCHEMSQL:69431|	-108.32	0.337356	FALSE	2,2-dihydroxyacetaldehyde		FALSE
758	3		2-methoxyacetaldehyde	YSEFYOVWKJXNCH-UHFFFAOYSA-N	C3H6O2	0	PUBCHEMSQL:91563|	-55.63	0.461465	FALSE	2-methoxyacetaldehyde		FALSE
759	3	C05235	Hydroxyacetone	XLSMFKSTNGKWQX-UHFFFAOYSA-N	C3H6O2	0	3DMET:B00761|CAS:116-09-6|CHEBI:27957|FORMULA:C3H6O2|KEGG:C05235|KNAPSACK:C00019558|LCSB_DB:Acetol,C05235,cpd03105,HMDB0006961,MNXM1744|NIKKAJI:J2.470H|PUBCHEM:7630|PUBCHEMSQL:8299|	-71.93	0.260511	TRUE	Hydroxyacetone		FALSE
760	3	C00424	(S)-Lactaldehyde	BSABBBMNWQWLLU-UHFFFAOYSA-N	C3H6O2	0	3DMET:B01242,B00204,B05144|CAS:3913-64-2,598-35-6|CHEBI:18041,17167,18419|FORMULA:C3H6O2,C3H6O2,C3H6O2|KEGG:C00424,C00937,C05999|KNAPSACK:C00019649|LCSB_DB:C00424,C00937,C05999,CPD-358,cpd00334,cpd00693,cpd03571,cpd27393,HMDB0003052,HMDB0006458,LACTALD,MNXM2387,MNXM909|NIKKAJI:J2.715D,J2.583F,J2.715D|PUBCHEM:3714,4189,8273|PUBCHEMSQL:439231|	-70.47	0.279396	TRUE	(S)-Lactaldehyde		FALSE
761	3		2-hydroxy-3-oxobutanal|2-hydroxy-3-oxo-butanal	GTYVZUSWKGYETP-UHFFFAOYSA-N	C4H6O3	0	PUBCHEMSQL:15560511|	-98.87	0.332358	FALSE	2-hydroxy-3-oxobutanal	2-hydroxy-3-oxo-butanal	FALSE
762	3		2-oxoethyl acetate|acetic acid 2-oxoethyl ester	GUPGZURVZDIQPM-UHFFFAOYSA-N	C4H6O3	0	PUBCHEMSQL:11115995|	-107.73	0.473888	FALSE	2-oxoethyl acetate	acetic acid 2-oxoethyl ester	FALSE
763	3		3,4-dihydroxybutanoate|3,4-dihydroxybutyric acid|(PUBCHEM "22320917" NIL |kothari| 3641818092 NIL NIL)	DZAIOXUZHHTJKN-UHFFFAOYSA-N	C4H7O4	-1	LCSB_DB:CPD-16714,HMDB0000337|	-157.78	0.360651	TRUE	3,4-dihydroxybutanoate	3,4-dihydroxybutyric acid	FALSE
764	3		2-[[(2S,3R,4R,5R,6R)-3,4,5-trihydroxy-6-(hydroxymethyl)-2-oxanyl]oxy]acetaldehyde|2-[(2S,3R,4R,5R,6R)-3,4,5-trihydroxy-6-(hydroxymethyl)tetrahydropyran-2-yl]oxyacetaldehyde	QBYFEBYWGWYNTO-UHFFFAOYSA-N	C8H14O7	0	PUBCHEMSQL:102054480,102054481,102054482,102054483,102054484,102054485,102054487,102054488,102054489,102054490,102155895,102167654,15923098,22852467,22852468,91604622|	-228.76	1.56787	FALSE	2-[(2S,3R,4R,5R,6R)-3,4,5-trihydroxy-6-(hydroxymethyl)tetrahydropyran-2-yl]oxyacetaldehyde		FALSE
765	3		2-hydroxy-1-[(3R,4S,5S,6R)-3,4,5-trihydroxy-6-(hydroxymethyl)-2-oxanyl]ethanone|2-hydroxy-1-[(3R,4S,5S,6R)-3,4,5-trihydroxy-6-(hydroxymethyl)tetrahydropyran-2-yl]ethanone	CHEOQEXIHMPFTN-UHFFFAOYSA-N	C8H14O7	0	PUBCHEMSQL:91037358|	-245.06	1.56209	FALSE	2-hydroxy-1-[(3R,4S,5S,6R)-3,4,5-trihydroxy-6-(hydroxymethyl)tetrahydropyran-2-yl]ethanone		FALSE
766	3		3,4,5-trihydroxy-6-(2-oxoethoxy)oxane-2-carboxylic acid|3,4,5-trihydroxy-6-(2-oxoethoxy)oxane-2-carboxylic acid</traditional_iupac>	BASRFWOFLLKPNQ-UHFFFAOYSA-N	C8H11O8	-1	LCSB_DB:HMDB0142000|PUBCHEMSQL:131839528|	-271.98	1.52849	TRUE	3,4,5-trihydroxy-6-(2-oxoethoxy)oxane-2-carboxylic acid	3,4,5-trihydroxy-6-(2-oxoethoxy)oxane-2-carboxylic acid</traditional_iupac>	FALSE
767	3		N-[(2S,3R,4R,5S,6R)-4,5-dihydroxy-6-(hydroxymethyl)-2-(2-oxoethoxy)-3-oxanyl]acetamide|N-[(2S,3R,4R,5S,6R)-4,5-dihydroxy-6-(hydroxymethyl)-2-(2-oxoethoxy)tetrahydropyran-3-yl]acetamide	OHPKXMUOLMKVHK-UHFFFAOYSA-N	C10H17NO7	0	PUBCHEMSQL:102054486,15923097,22852466|	-223.11	1.66664	FALSE			FALSE
768	3	C21614	Glycolaldehyde phosphate	LSAQVYAXNBXMMR-UHFFFAOYSA-N	C2H4O5P	-1	CAS:870-55-3|FORMULA:C2H5O5P|KEGG:C21614|LCSB_DB:C21614,CPD-19745|PUBCHEM:340650278|PUBCHEMSQL:121596721,448696|	-282.78	0.244716	TRUE	Glycolaldehyde phosphate		FALSE
769	3		[(E)-2-hydroxyvinyl] dihydrogen phosphate|[(E)-2-hydroxyethenyl] dihydrogen phosphate	UXWSODBBOLOUJH-UHFFFAOYSA-N	C2H4O5P	-1	PUBCHEMSQL:102177612|	-269.9	0.524798	FALSE	[(E)-2-hydroxyvinyl] dihydrogen phosphate	[(E)-2-hydroxyethenyl] dihydrogen phosphate	FALSE
770	3		2-oxoethyl hydrogen sulfate|sulfuric acid 2-oxoethyl ester	FXMOFNJNMCYBNA-UHFFFAOYSA-N	C2H3O5S	-1	LCSB_DB:HMDB0142001|PUBCHEMSQL:18422055|	-184.78	0.722363	TRUE	2-oxoethyl hydrogen sulfate	sulfuric acid 2-oxoethyl ester	FALSE
771	3	C06735	Aminoacetaldehyde	LYIIBVSRGJSHAV-UHFFFAOYSA-N	C2H5NO	0	3DMET:B01038|CAS:6542-88-7|CHEBI:17628|CHEMBL:CHEMBL296723|FORMULA:C2H5NO|KEGG:C06735|LCSB_DB:C06735,CPD-1772,cpd04122,MNXM2212|NIKKAJI:J24.178D|PUBCHEM:8957|PUBCHEMSQL:363|	-26.74	0.379692	TRUE	Aminoacetaldehyde		FALSE
772	3	C00168	Hydroxypyruvate	HHDDCCUIIUWNGJ-UHFFFAOYSA-N	C3H3O4	-1	3DMET:B00049|CAS:1113-60-6|CHEBI:17180,17180 30841|FORMULA:C3H4O4|KEGG:C00168|KNAPSACK:C00007563|LCSB_DB:C00168,cpd00145,HMDB0001352,MNXM392,OH-PYR|NIKKAJI:J515.825G|PUBCHEM:3468|PUBCHEMSQL:964|	-148.92	0.319053	TRUE	Hydroxypyruvate		FALSE
773	3	C02022	D-Erythrulose	UQPHVQVXLPRNCX-UHFFFAOYSA-N	C4H8O4	0	CAS:496-55-9,533-50-6|CHEBI:16023,23958,16023 23958|FORMULA:C4H8O4,C4H8O4|KEGG:C02022,C02045|LCSB_DB:C02022,C02045,cpd01383,cpd01395,D-ERYTHRULOSE,ERYTHRULOSE,HMDB0006293,MNXM3572|NIKKAJI:J39.056I,J15.073H|PUBCHEM:5117,5134|PUBCHEMSQL:5460177|	-144.58	0.479091	TRUE	D-Erythrulose		FALSE
774	3		D-erythrose	YTBSYETUWUMLBZ-UHFFFAOYSA-N	C4H8O4	0	CHEBI:27904|CHEMBL:CHEMBL25834|LCSB_DB:cpd01239,cpd28226,ERYTHROSE,THREOSE|PUBCHEMSQL:131879647,131883807,131887274|	-143.12	0.520696	TRUE	D-erythrose		FALSE
775	3	C01796	D-Erythrose	FMAORJIQYMIRHF-UHFFFAOYSA-N	C4H8O4	0	3DMET:B04815,B05196|CAS:583-50-6,95-43-2|CHEBI:27904,28587|FORMULA:C4H8O4,C4H8O4|KEGG:C01796,C06463|LCSB_DB:C01796,C06463,cpd01239,cpd03879,HMDB0002649|NIKKAJI:J166.114K,J13.557G|PUBCHEM:4923,8695|PUBCHEMSQL:134294195,135084276,439574|	-143.4	1.19892	TRUE	D-Erythrose		FALSE
776	3		ethane-1,1,2-triol	VIBDJEWPNNCFQO-UHFFFAOYSA-N	C2H6O3	0	PUBCHEMSQL:5247113|	-117.8	0.417135	FALSE			FALSE
777	3		2-aminoethane-1,1-diol	MLFIYYDKLNZLAO-UHFFFAOYSA-N	C2H7NO2	0	PUBCHEMSQL:428951|	-74.26	0.451866	FALSE	2-aminoethane-1,1-diol		FALSE
778	3		(E)-2-aminoethenol	UEVZOFFYIPNZNW-UHFFFAOYSA-N	C2H5NO	0	PUBCHEMSQL:101035472,13897628,20789651,59984853,71404211|	-13.86	0.599744	FALSE	(E)-2-aminoethenol		FALSE
779	3		(Z)-1,2-ethenediol	JMCRDEBJJPRTPV-UHFFFAOYSA-N	C2H4O2	0	CHEBI:131198|	-57.4	0.545674	FALSE			FALSE
780	3	C02845	Methyl ethyl ketone	ZWEHNKRNPOVVGH-UHFFFAOYSA-N	C4H8O	0	CAS:78-93-3|CHEBI:28398|CHEMBL:CHEMBL15849|FORMULA:C4H8O|KEGG:C02845|LCSB_DB:C02845,cpd01834,HMDB0000474,MEK|NIKKAJI:J1.960G|PUBCHEM:5784|PUBCHEMSQL:6569|	-34.08	0.296028	TRUE	Methyl ethyl ketone		FALSE
781	3	C20827	3-Hydroxyisovalerate	AXFYFNCPONWUHW-UHFFFAOYSA-N	C5H9O3	-1	FORMULA:C5H10O3|KEGG:C20827|LCSB_DB:C20827,CPD-14642,HMDB0000754|PUBCHEMSQL:69362|	-123.16	0.415011	TRUE	3-Hydroxyisovalerate		FALSE
782	3		isopropenyl dihydrogen phosphate|1-methylethenyl dihydrogen phosphate	YCGHMIAXHZJKML-UHFFFAOYSA-N	C3H6O4P	-1	PUBCHEMSQL:12671877,23416186|	-235.08	0.538277	FALSE	isopropenyl dihydrogen phosphate	1-methylethenyl dihydrogen phosphate	FALSE
783	3		acetonylphosphonate|(PUBCHEM "25202765" NIL |taltman| 3466375284 NIL NIL)	DVSHXLWNRCEDCW-UHFFFAOYSA-N	C3H5O4P	-2	LCSB_DB:CPD-8873,cpd25475|	-235.43	0.49557	TRUE	acetonylphosphonate	taltman	FALSE
784	3		diacetone alcohol	SWXVUIWOUIDPGS-UHFFFAOYSA-N	C6H12O2	0	CHEBI:55381|CHEMBL:CHEMBL3182048|LCSB_DB:HMDB0031511|	-72.11	0.501715	TRUE	diacetone alcohol		FALSE
785	3	C05998	3-Hydroxyisovaleryl-CoA	COA_COMPOUND	C26H41N7O18P3S	-3	3DMET:B05143|CHEBI:28291|FORMULA:C26H44N7O18P3S|KEGG:C05998|NIKKAJI:J2.760.860D|PUBCHEM:8272|	-822.24	3.60849	TRUE	3-Hydroxyisovaleryl-CoA		FALSE
786	3	C00583	Propane-1,2-diol	DNIAPMSPPWPWGF-UHFFFAOYSA-N	C3H8O2	0	3DMET:B04703|CAS:57-55-6,4254-14-2|CHEBI:16997,28972,29002|CHEMBL:CHEMBL286398|FORMULA:C3H8O2,C3H8O2,C3H8O2|KEGG:C00583,C02912,C02917|KNAPSACK:C00007410|LCSB_DB:C00583,C02912,C02917,CPD-8891,cpd00453,cpd01861,cpd19024,D00078,HMDB0001881,HMDB0006213,MNXM1118,MNXM1255,PROPANE-1-2-DIOL|NIKKAJI:J1.918F,J9.257F,J9.258D|PUBCHEM:3862,5836,5840|PUBCHEMSQL:134853004,1030|	-79.95	0.326348	TRUE	Propane-1,2-diol		FALSE
787	3		propane-2,2-diol	CIBMHJPPKCXONB-UHFFFAOYSA-N	C3H8O2	0	PUBCHEMSQL:10996953,59102865,92286|	-83.18	0.447026	FALSE	propane-2,2-diol		FALSE
788	3		DL-2-aminopropan-1-ol|(S)-2-aminopropan-1-ol|(S)-2-aminopropan-1-ol(1+)|(CHEMSPIDER "15176260" NIL |kothari| 3563631818 NIL NIL)	BKMMTJMQCTUHRP-UHFFFAOYSA-N	C3H9NO	0	CHEMBL:CHEMBL116663,CHEMBL1229871|LCSB_DB:CPD-9374,CPD0-1260,cpd25658,cpd26051,MNXM8817|	-36.41	0.410409	TRUE	DL-2-aminopropan-1-ol		FALSE
789	3		1-propen-2-amine|prop-1-en-2-amine	QHLGGLJSGHUBAT-UHFFFAOYSA-N	C3H7N	0	PUBCHEMSQL:138234,59016344|	20.96	0.611573	FALSE	1-propen-2-amine		FALSE
790	3		propylenediamine|1,2-diaminopropane|(HMDB "HMDB13136" NIL |kothari| 3608638316 NIL NIL)	AOHJOMMDDJHIJH-UHFFFAOYSA-N	C3H10N2	0	CHEMBL:CHEMBL1319459|LCSB_DB:CPD-12574,cpd23475,HMDB0013136|PUBCHEMSQL:131856252|	7.13	0.693717	TRUE	propylenediamine	1,2-diaminopropane	FALSE
791	3		1-propen-2-ol|prop-1-en-2-ol	NARVIWMVBMUEOG-UHFFFAOYSA-N	C3H6O	0	PUBCHEMSQL:101632557,101632558,12564590,141483,59274059|	-22.58	0.529469	FALSE			FALSE
792	3	C01471	Acrolein	HGINCPLSRVDWNT-UHFFFAOYSA-N	C3H4O	0	3DMET:B00297|CAS:107-02-8|CHEBI:15368|CHEMBL:CHEMBL721|FORMULA:C3H4O|KEGG:C01471|LCSB_DB:Acrolein,C01471,cpd01044,HMDB0041822,MNXM2345|NIKKAJI:J4.045B|PUBCHEM:4646|PUBCHEMSQL:7847|	-12.28	0.49031	TRUE	Acrolein		FALSE
793	3		3-hexene|hex-3-ene	ZQDPJFUHLCOCRG-UHFFFAOYSA-N	C6H12	0	PUBCHEMSQL:101092008,11378444,11601,12259022,12969354,134863388,136826806,137295353,638066,643783,90952372|	25.22	1.02997	FALSE	3-hexene	hex-3-ene	FALSE
794	3	C00969	3-Hydroxypropanal	AKXKFZDCRYJKTF-UHFFFAOYSA-N	C3H6O2	0	3DMET:B00209|CAS:2134-29-4|CHEBI:17871|FORMULA:C3H6O2|KEGG:C00969|LCSB_DB:C00969,cpd00714,HMDB0003453,HYDROXYPROPANAL,MNXM1526|NIKKAJI:J298.720A|PUBCHEM:4219|PUBCHEMSQL:75049|	-68.66	0.271307	TRUE	3-Hydroxypropanal		FALSE
795	3		2mpal|isobutyraldehyde	AMIMRNSIRUDHCM-UHFFFAOYSA-N	C4H8O	0	CHEBI:48943|CHEMBL:CHEMBL1404017|LCSB_DB:CPD-7000,cpd24683,HMDB0031243,MNXM5189|PUBCHEMSQL:134972926|	-32.62	0.312776	TRUE	2mpal	isobutyraldehyde	FALSE
796	3	C01412	Butanal	ZTQSAGDEMFDKMZ-UHFFFAOYSA-N	C4H8O	0	3DMET:B00287|CAS:123-72-8|CHEBI:15743|CHEMBL:CHEMBL1478334|FORMULA:C4H8O|KEGG:C01412|LCSB_DB:Butanal,C01412,cpd01011,HMDB0003543,MNXM1017|NIKKAJI:J2.501A|PUBCHEM:4600|PUBCHEMSQL:131701142,134849720,261|	-30.81	0.263842	TRUE	Butanal		FALSE
797	3		2-methyl-3-oxobutanal|2-methyl-3-oxo-butanal	KNTLTMLEQPLVDA-UHFFFAOYSA-N	C5H8O2	0	PUBCHEMSQL:11051586,51649153,59985434,95206536|	-61.02	0.360873	FALSE	2-methyl-3-oxobutanal	2-methyl-3-oxo-butanal	FALSE
798	3		b-Hydroxyvalerate|3-Hydroxyvalerate|3-Hydroxy-Valerate|3-Hydroxypentanoate|3-Hydroxy-N-valerate|beta-Hydroxyvalerate|b-Hydroxy-N-valerate|b-Hydroxyvaleric acid|3-Hydroxyvaleric acid|3-Hydroxy-Valeric acid|3-hydroxypentanoic acid|beta-Hydroxy-N-valerate|3-Hydroxy-N-valeric acid|beta-Hydroxyvaleric acid|b-Hydroxy-N-valeric acid|beta-Hydroxy-N-valeric acid|3-hydroxypentanoic acid</traditional_iupac>…	REKYPYSUBKSCAT-UHFFFAOYSA-N	C5H9O3	-1	LCSB_DB:CPD-12765,cpd23565,HMDB0000531|	-119.93	0.307119	TRUE	b-Hydroxyvalerate	3-Hydroxyvalerate|3-Hydroxy-Valerate|3-Hydroxypentanoate|3-Hydroxy-N-valerate|beta-Hydroxyvalerate|b-Hydroxy-N-valerate|b-Hydroxyvaleric acid|3-Hydroxyvaleric acid|3-Hydroxy-Valeric acid|3-hydroxypentanoic acid|beta-Hydroxy-N-valerate|3-Hydroxy-N-valeric acid|beta-Hydroxyvaleric acid|b-Hydroxy-N-valeric acid|beta-Hydroxy-N-valeric acid|3-hydroxypentanoic acid</traditional_iupac>	FALSE
799	3		1-[(3R,4S,5R,6R)-3,4,5-trihydroxy-6-(hydroxymethyl)-2-oxanyl]-1-propanone|1-[(3R,4S,5R,6R)-3,4,5-trihydroxy-6-(hydroxymethyl)tetrahydropyran-2-yl]propan-1-one	ITEYQPOUIXALCB-UHFFFAOYSA-N	C9H16O6	0	PUBCHEMSQL:54426340|	-207.21	1.51958	FALSE			FALSE
800	3		[(E)-prop-1-enyl] dihydrogen phosphate	XFKRSSJJDQIILX-UHFFFAOYSA-N	C3H6O4P	-1	PUBCHEMSQL:12499427,19842095,56949580,73655397|	-232.05	0.520978	FALSE	[(E)-prop-1-enyl] dihydrogen phosphate		FALSE
801	3		3-oxopropylphosphonic acid	LJZKXODNQJJBLC-UHFFFAOYSA-N	C3H5O4P	-2	PUBCHEMSQL:20363445|	-232.16	0.50133	FALSE	3-oxopropylphosphonic acid		FALSE
802	3	C00109	2-Oxobutanoate	TYEYBOSBBBHJIV-UHFFFAOYSA-N	C4H5O3	-1	3DMET:B00028|CAS:600-18-0|CHEBI:16763,16763 30831|CHEMBL:CHEMBL171246|FORMULA:C4H6O3|KEGG:C00109|KNAPSACK:C00019675|LCSB_DB:2-oxobutanoate,C00109,cpd00094,DB04553,EXPT00126,HMDB0000005,MNXM159|NIKKAJI:J2.726J|PUBCHEM:3409|PUBCHEMSQL:131953116,58|	-111.07	0.31273	TRUE	2-Oxobutanoate		FALSE
803	3	C00232	Succinate semialdehyde	UIUJIQZEACWQSV-UHFFFAOYSA-N	C4H5O3	-1	3DMET:B00065|CAS:692-29-5|CHEBI:16265|FORMULA:C4H6O3|KEGG:C00232|KNAPSACK:C00019682|LCSB_DB:C00232,cpd00199,HMDB0001259,MNXM172,SUCC-S-ALD|NIKKAJI:J61.361D|PUBCHEM:3531|PUBCHEMSQL:1112|	-110.26	0.264674	TRUE	Succinate semialdehyde		FALSE
804	3	C02948	4-Hydroxyhexan-3-one	SKCYVGUCBRYGTE-UHFFFAOYSA-N	C6H12O2	0	CAS:4984-85-4|CHEBI:18351|FORMULA:C6H12O2|KEGG:C02948|LCSB_DB:C02948,CPD-1132,cpd01891,MNXM4367|NIKKAJI:J24.211J|PUBCHEM:5867|PUBCHEMSQL:95609|	-68.88	0.387356	TRUE	4-Hydroxyhexan-3-one		FALSE
805	3		3-hydroxy-2-methylpentanal|3-hydroxy-2-methyl-pentanal	YWUGUGHGGWKGEG-UHFFFAOYSA-N	C6H12O2	0	PUBCHEMSQL:10964464,11858874,12170526,12538456,220212,88381106|	-67.42	0.437768	FALSE	3-hydroxy-2-methylpentanal	3-hydroxy-2-methyl-pentanal	FALSE
806	3		propane-1,1-diol	ULWHHBHJGPPBCO-UHFFFAOYSA-N	C3H8O2	0	PUBCHEMSQL:134919|	-79.95	0.326348	FALSE	propane-1,1-diol		FALSE
807	3	C03194	(R)-1-Aminopropan-2-ol	HXKKHQJGJAFBHI-UHFFFAOYSA-N	C3H9NO	0	3DMET:B00555|CAS:2799-16-8,78-96-6|CHEBI:15675,19030|CHEMBL:CHEMBL326602|FORMULA:C3H9NO,C3H9NO|KEGG:C03194,C05771|LCSB_DB:1-AMINO-PROPAN-2-OL,C03194,C05771,cpd02039,HMDB0012136,MNXM1029|NIKKAJI:J9.255J,J1.961E|PUBCHEM:6071,8066|PUBCHEMSQL:439938|	-36.41	0.410409	TRUE			FALSE
808	3		(E)-1-propen-1-amine|(E)-prop-1-en-1-amine	AMLFJZRZIOZGPW-UHFFFAOYSA-N	C3H7N	0	PUBCHEMSQL:12408078,12408079,20085226,53650673,73658868|	23.99	0.596404	FALSE			FALSE
809	3		1-propen-1-ol|prop-1-en-1-ol	DOKHEARVIDLSFF-UHFFFAOYSA-N	C3H6O	0	PUBCHEMSQL:14203463,143500,14567812,14567813,23255083,23255084,5463330,5463331,59069842,59896314,59896315|	-19.55	0.511872	FALSE			FALSE
810	3		2-formyl-3-hydroxybutanoic acid|2-formyl-3-hydroxy-butanoic acid	ZIDZZVWOBHWTHV-UHFFFAOYSA-N	C5H7O4	-1	PUBCHEMSQL:87191833|	-148.49	0.400762	FALSE	2-formyl-3-hydroxybutanoic acid	2-formyl-3-hydroxy-butanoic acid	FALSE
811	3		(1S)-1-(2-oxiranyl)ethanol|(1S)-1-(oxiran-2-yl)ethanol	LEJLUUHSOFWJSW-UHFFFAOYSA-N	C4H8O2	0	PUBCHEMSQL:10374410,10630440,11094537,11593431,12421167,12421168,12421169|	-54.25	1.84554	FALSE			FALSE
812	3	C04405	(2S,3S)-3-Hydroxy-2-methylbutanoyl-CoA	COA_COMPOUND	C26H41N7O18P3S	-3	3DMET:B04940|CHEBI:15449|FORMULA:C26H44N7O18P3S|KEGG:C04405|NIKKAJI:J2.750.522H|PUBCHEM:7041|	-820.82	3.58355	TRUE	(2S,3S)-3-Hydroxy-2-methylbutanoyl-CoA	(2S,3S)-3-hydroxy-2-methylbutanoyl-CoA|(S,S)-3-hydroxy-2-methylbutyryl-coenzyme A|(S)-3-hydroxy-2-methylbutyryl-CoA|(S,S)-3-hydroxy-2-methylbutanoyl-coenzyme A|(2S,3S)-3-hydroxy-2-methylbutanoyl-coenzyme A|3S-hydroxy-2S-methylbutanoyl-CoA|(2S,3S)-3-hydroxy-2-methylbutanoyl-CoA|(S)-3-hydroxy-2-methylbutyryl-CoA|3-hydroxy-2-methylbutyryl-CoA|(2S,3S)-3-hydroxy-2-methylbutyryl-CoA|(2S,3S)-3-hydroxy-2…	FALSE
813	3		phosphono (3S)-3-hydroxybutanoate|(3S)-3-hydroxybutanoic acid phosphono ester	BFJBMDGQVHIMIV-UHFFFAOYSA-N	C4H8O6P	-1	PUBCHEMSQL:87532452,87532453|	-336.45	0.340582	FALSE	phosphono (3S)-3-hydroxybutanoate	(3S)-3-hydroxybutanoic acid phosphono ester	FALSE
814	3		S-[2-[3-[[(2R)-2,4-dihydroxy-3,3-dimethyl-butanoyl]amino]propanoylamino]ethyl] (3S)-3-hydroxybutanethioate|(3S)-3-hydroxybutanethioic acid S-[2-[[3-[[(2R)-2,4-dihydroxy-3,3-dimethyl-1-oxobutyl]amino]-1-oxopropyl]amino]ethyl] ester	NWWCNMDNUHGBRK-UHFFFAOYSA-N	C15H28N2O6S	0	PUBCHEMSQL:101797985,148907|	-203.78	1.81796	FALSE	S-[2-[3-[[(2R)-2,4-dihydroxy-3,3-dimethyl-butanoyl]amino]propanoylamino]ethyl] (3S)-3-hydroxybutanethioate	(3S)-3-hydroxybutanethioic acid S-[2-[[3-[[(2R)-2,4-dihydroxy-3,3-dimethyl-1-oxobutyl]amino]-1-oxopropyl]amino]ethyl] ester	FALSE
815	3		3-hydroxybutanethioic S-acid	YRXATPUPGQQBKQ-UHFFFAOYSA-N	C4H8O2S	0	PUBCHEMSQL:22462167,89028908,89199645|	-67.594	0.70411	FALSE	3-hydroxybutanethioic S-acid		FALSE
816	3	C00877	Crotonoyl-CoA	COA_COMPOUND	C25H37N7O17P3S	-3	3DMET:B04740|CAS:992-67-6|CHEBI:15473|FORMULA:C25H40N7O17P3S|KEGG:C00877|NIKKAJI:J1.040.164J|PUBCHEM:4133|	-761.78	3.57546	TRUE	Crotonoyl-CoA	crotonoyl-CoA|crotonyl-CoA|2-butenoyl-CoA|trans-but-2-enoyl-CoA|but-2-enoyl-CoA|trans-butyr-2-enoyl-CoA|crotonyl-coenzyme A|S-But-2-enoylcoenzyme A|CROTONYL COENZYME A|Crotonyl CoA|S-Crotonylcoenzyme A|AC1NUZJU|KFWWCMJSYSSPSK-PAXLJYGASA-N|S-[2-[3-[[(2R)-4-[[[(2R,3S,4R,5R)-5-(6-aminopurin-9-yl)-4-hydroxy-3-phosphonooxyoxolan-2-yl]methoxy-hydroxyphosphoryl]oxy-hydroxyphosphoryl]oxy-2-hydroxy-3,3-di…	FALSE
817	3	C02331	Vinylacetyl-CoA	COA_COMPOUND	C25H37N7O17P3S	-3	3DMET:B04848|CHEBI:15543|FORMULA:C25H40N7O17P3S|KEGG:C02331|NIKKAJI:J2.736.219B|PUBCHEM:5381|	-760.89	3.56213	TRUE	Vinylacetyl-CoA	Vinylacetyl-CoA|but-3-enoyl-CoA|3-Butenoyl-CoA|3'-phosphoadenosine 5'-(3-{(3R)-4-[(3-{[2-(but-3-enoylsulfanyl)ethyl]amino}-3-oxopropyl)amino]-3-hydroxy-2,2-dimethyl-4-oxobutyl} dihydrogen diphosphate)	FALSE
818	3		1-methoxyethanol	GEGLCBTXYBXOJA-UHFFFAOYSA-N	C3H8O2	0	PUBCHEMSQL:12815599,20670665,3015637,59074137,92938914|	-66.92	0.503262	FALSE	1-methoxyethanol		FALSE
819	3		1-hydroxyethyl acetate|acetic acid 1-hydroxyethyl ester	MLAFRLBDNVSLPE-UHFFFAOYSA-N	C4H8O3	0	PUBCHEMSQL:19387709|	-119.02	0.514678	FALSE	1-hydroxyethyl acetate	acetic acid 1-hydroxyethyl ester	FALSE
820	3		(3R,4S,5S,6R)-2-(1-hydroxyethoxy)-6-(hydroxymethyl)oxane-3,4,5-triol|(3R,4S,5S,6R)-2-(1-hydroxyethoxy)-6-(hydroxymethyl)tetrahydropyran-3,4,5-triol	FSHATJYPBFCSEG-UHFFFAOYSA-N	C8H16O7	0	PUBCHEMSQL:18639457|	-240.05	1.60822	FALSE			FALSE
821	3		1-hydroxyethyl dihydrogen phosphate	QOOLFDOJZJZYKR-UHFFFAOYSA-N	C2H6O5P	-1	PUBCHEMSQL:18755095,94005788,94005789|	-294.07	0.276491	FALSE	1-hydroxyethyl dihydrogen phosphate		FALSE
822	3		1-hydroxyethyl hydrogen sulfate|sulfuric acid 1-hydroxyethyl ester	WDJUECGLWKIEOV-UHFFFAOYSA-N	C2H5O5S	-1	PUBCHEMSQL:18387091,19708560|	-196.07	0.733737	FALSE	1-hydroxyethyl hydrogen sulfate	sulfuric acid 1-hydroxyethyl ester	FALSE
823	3		2,2-dihydroxypropanoic acid	HPQUMJNDQVOTAZ-UHFFFAOYSA-N	C3H5O4	-1	PUBCHEMSQL:160595,21978079|	-162.63	0.420131	FALSE	2,2-dihydroxypropanoic acid		FALSE
824	3		2-iminoethanol	IPKVMFWHPAULEL-UHFFFAOYSA-N	C2H5NO	0	PUBCHEMSQL:19364540,57852000,59984855|	-48.78	1.54679	FALSE	2-iminoethanol		FALSE
825	3		1-aminoethane-1,2-diol	GODZNYBQGNSJJN-UHFFFAOYSA-N	C2H7NO2	0	PUBCHEMSQL:12837404|	-74.26	0.451866	FALSE	1-aminoethane-1,2-diol		FALSE
826	3		2-(hydroxyamino)ethanol	UYAVHMWMVVOREJ-UHFFFAOYSA-N	C2H7NO2	0	PUBCHEMSQL:10219367|	-69.26	0.599637	FALSE	2-(hydroxyamino)ethanol		FALSE
827	3		aminomethoxymethanol	XYYWQTLHQANTRH-UHFFFAOYSA-N	C2H7NO2	0	PUBCHEMSQL:22894575|	-59.42	0.568099	FALSE	aminomethoxymethanol		FALSE
828	3		2-METHOXYETHYLAMINE|(CHEMSPIDER "5367494" NIL |kothari| 3563631950 NIL NIL)	ASUDFOJKTJLAIK-UHFFFAOYSA-N	C3H9NO	0	LCSB_DB:2-METHOXYETHYLAMINE,cpd21882|	-21.57	0.564572	TRUE	2-METHOXYETHYLAMINE		FALSE
829	3		N-methylethanolamine|<i>N</i>-monomethylethanolamine|(CHEMSPIDER "5362336" NIL |kothari| 3563631953 NIL NIL)	OPKOKAMJFNKNAS-UHFFFAOYSA-N	C3H9NO	0	CHEMBL:CHEMBL104083|LCSB_DB:CPD-5601,cpd24581,HMDB0142449,MNXM12403|	-31.41	0.56905	TRUE	N-methylethanolamine	<i>N</i>-monomethylethanolamine	FALSE
830	3		2-hydroxyethylurea	CLAHOZSYMRNIPY-UHFFFAOYSA-N	C3H8N2O2	0	PUBCHEMSQL:71309413,73984|	-82.72	0.968666	FALSE	2-hydroxyethylurea		FALSE
831	3		2-Acetoxyethylamine|2-aminoethyl acetate|O-Acetylethanolamine|2-aminoethyl acetate</traditional_iupac>	HBVZRPAKZOLBPL-UHFFFAOYSA-N	C4H9NO2	0	LCSB_DB:HMDB0038394,HMDB38394|	-73.67	0.574771	TRUE	2-Acetoxyethylamine	2-aminoethyl acetate|O-Acetylethanolamine|2-aminoethyl acetate</traditional_iupac>	FALSE
832	3		N-acetylethanolamine	PVCJKHHOXFKFRP-UHFFFAOYSA-N	C4H9NO2	0	CHEBI:74687|CHEMBL:CHEMBL3188272|	-74.11	0.690884	FALSE	N-acetylethanolamine		FALSE
833	3		2-aminoethyl beta-D-glucoside	YTHLQSXFNUGOPY-UHFFFAOYSA-N	C8H17NO6	0	CHEBI:134037|	-194.7	1.60606	FALSE	2-aminoethyl beta-D-glucoside		FALSE
834	3		(2R,3R,4S,5S,6R)-2-(2-hydroxyethylamino)-6-(hydroxymethyl)oxane-3,4,5-triol|(2R,3R,4S,5S,6R)-2-(2-hydroxyethylamino)-6-(hydroxymethyl)tetrahydropyran-3,4,5-triol	QWIWMRDGATVZMF-UHFFFAOYSA-N	C8H17NO6	0	PUBCHEMSQL:18664160,3079078|	-204.54	1.64667	FALSE			FALSE
835	3		2-aminoethyl beta-D-glucosiduronic acid	GXQSUNKWOCXWIN-UHFFFAOYSA-N	C8H14NO7	-1	CHEBI:134038|	-237.92	1.56271	FALSE	2-aminoethyl beta-D-glucosiduronic acid		FALSE
836	3		N-[(2R,3R,4R,5S,6R)-2-(2-aminoethoxy)-4,5-dihydroxy-6-(hydroxymethyl)-3-oxanyl]acetamide|N-[(2R,3R,4R,5S,6R)-2-(2-aminoethoxy)-4,5-dihydroxy-6-(hydroxymethyl)tetrahydropyran-3-yl]acetamide	QCTRCKYGWQLWGS-UHFFFAOYSA-N	C10H20N2O6	0	PUBCHEMSQL:10849191,131877208,23533247,68989394,71002690,71148130,89705829,89981060|	-189.05	1.70262	FALSE	N-[(2R,3R,4R,5S,6R)-2-(2-aminoethoxy)-4,5-dihydroxy-6-(hydroxymethyl)tetrahydropyran-3-yl]acetamide		FALSE
837	3		(2R,3S,4R,5S,6S)-2-(2-aminoethoxy)-6-methyloxane-3,4,5-triol|(2R,3S,4R,5S,6S)-2-(2-aminoethoxy)-6-methyl-tetrahydropyran-3,4,5-triol	QJKBTZKVBJRYKX-UHFFFAOYSA-N	C8H17NO5	0	PUBCHEMSQL:10954744,118390531,118580384,46897093,57731047,71000111,71002688,89760945,89844320,89847965|	-158.47	1.56257	FALSE			FALSE
838	3		2-(6-aminopurin-9-yl)-5-[(2-hydroxyethylamino)methyl]oxolane-3,4-diol|2-(6-aminopurin-9-yl)-5-[(2-hydroxyethylamino)methyl]tetrahydrofuran-3,4-diol	HLIXOIUEVVORRS-UHFFFAOYSA-N	C12H18N6O4	0	PUBCHEMSQL:15301957,60074546,69974713,71045723|	-31.61	3.0955	FALSE	2-(6-aminopurin-9-yl)-5-[(2-hydroxyethylamino)methyl]oxolane-3,4-diol	2-(6-aminopurin-9-yl)-5-[(2-hydroxyethylamino)methyl]tetrahydrofuran-3,4-diol	FALSE
839	3		2-(3-aminopropylamino)ethanol	GHKSKVKCKMGRDU-UHFFFAOYSA-N	C5H14N2O	0	CHEMBL:CHEMBL361813|PUBCHEMSQL:28783749,6994557,78211|	-20.86	0.763795	FALSE	2-(3-aminopropylamino)ethanol		FALSE
840	3	C00346	Ethanolamine phosphate	SUHOOTKUPISOBE-UHFFFAOYSA-N	C2H7NO4P	-1	3DMET:B00092|CAS:1071-23-4|CHEBI:17553|CHEMBL:CHEMBL146972|FORMULA:C2H8NO4P|KEGG:C00346|LCSB_DB:C00346,cpd00285,DB01738,DB04403,EXPT02671,HMDB0000224,MNXM187,PHOSPHORYL-ETHANOLAMINE|NIKKAJI:J12.176B|PUBCHEM:3639|PUBCHEMSQL:132502742,1015|	-248.72	0.407035	TRUE	Ethanolamine phosphate		FALSE
841	3		(2-hydroxyethylamino)phosphonic acid	GSLKYZINFJYFNZ-UHFFFAOYSA-N	C2H6NO4P	-2	PUBCHEMSQL:14151351|	-232.76	0.711011	FALSE	(2-hydroxyethylamino)phosphonic acid		FALSE
842	3		2-aminoethyl hydrogen sulfate|sulfuric acid 2-aminoethyl ester	WSYUEVRAMDSJKL-UHFFFAOYSA-N	C2H6NO4S	-1	CHEMBL:CHEMBL341858|PUBCHEMSQL:20449147,5245535,57449674,70223|	-150.72	0.792212	FALSE	2-aminoethyl hydrogen sulfate	sulfuric acid 2-aminoethyl ester	FALSE
843	3		N-(2-hydroxyethyl)sulfamate	SIVMAKNQXUEGIS-UHFFFAOYSA-N	C2H6NO4S	-1	PUBCHEMSQL:3609750,3609751|	-151.512	0.924998	FALSE	N-(2-hydroxyethyl)sulfamate		FALSE
844	3	C00065	L-Serine	MTCFGRXMJLQNBG-UHFFFAOYSA-N	C3H6NO3	-1	3DMET:B01145,B00163|CAS:56-45-1,302-84-1,312-84-5|CHEBI:17115,17822,16523|CHEMBL:CHEMBL11298,CHEMBL285123|FORMULA:C3H7NO3,C3H7NO3,C3H7NO3|KEGG:C00065,C00716,C00740|KNAPSACK:C00001393|LCSB_DB:C00065,C00716,C00740,cpd00054,cpd00550,cpd28171,cpd30743,D-SERINE,D00016,HMDB0000187,HMDB0003406,HMDB0062263,MNXM53,MNXM694,SER|NIKKAJI:J1.195I,J44.435I,J1.196G|PUBCHEM:3365,3982,4003|PUBCHEMSQL:136738670,136…	-115.86	0.410945	TRUE	L-Serine		FALSE
845	3		3-amino-2-hydroxypropanoic acid|3-amino-2-hydroxy-propanoic acid	BMYNFMYTOJXKLE-UHFFFAOYSA-N	C3H6NO3	-1	PUBCHEMSQL:11029776,11267,131873044,131953185,25240008,6999796,6999797,6999798,6999799,71463441|	-115.86	0.410945	FALSE	3-amino-2-hydroxypropanoic acid	3-amino-2-hydroxy-propanoic acid	FALSE
846	3		N-vinylhydroxylamine|N-ethenylhydroxylamine	DOQRFSPGLXDRPF-UHFFFAOYSA-N	C2H5NO	0	PUBCHEMSQL:22165006|	-11.33	0.661067	FALSE	N-vinylhydroxylamine	N-ethenylhydroxylamine	FALSE
847	3		2-oxiranamine|oxiran-2-amine	CZYFDZPOVORIRJ-UHFFFAOYSA-N	C2H5NO	0	PUBCHEMSQL:19348870|	-12.14	1.8613	FALSE	2-oxiranamine	oxiran-2-amine	FALSE
848	3		N-methylethenamine	HGUZQMQXAHVIQC-UHFFFAOYSA-N	C3H7N	0	PUBCHEMSQL:137539,17908843|	26.52	0.658038	FALSE	N-methylethenamine		FALSE
849	3		N-vinylacetamide|N-ethenylacetamide	RQAKESSLMFZVMC-UHFFFAOYSA-N	C4H7NO	0	PUBCHEMSQL:78875|	-16.18	0.765845	FALSE	N-vinylacetamide	N-ethenylacetamide	FALSE
850	3		UID:536779905	PUGDMUVVHBIDJZ-UHFFFAOYSA-N	C5H12N2	0	PUBCHEMSQL:71774933|	37.07	0.774644	FALSE			FALSE
851	3		N-phosphonatoethenamine	QHFPHCIRIQQPDI-UHFFFAOYSA-N	C2H4NO3P	-2	PUBCHEMSQL:20432082,20432083|	-174.83	0.784049	FALSE	N-phosphonatoethenamine		FALSE
852	3		N-vinylsulfamate|N-ethenylsulfamate	CALBZAJAQLUBHG-UHFFFAOYSA-N	C2H4NO3S	-1	PUBCHEMSQL:23289090,23289091|	-93.5825	0.982252	FALSE	N-vinylsulfamate	N-ethenylsulfamate	FALSE
853	3		vinylurea|ethenylurea	FAFWKDXOUWXCDP-UHFFFAOYSA-N	C3H6N2O	0	PUBCHEMSQL:275440|	-24.79	1.02348	FALSE	vinylurea	ethenylurea	FALSE
854	3	C02218	Dehydroalanine	UQBOJOOOTLPNST-UHFFFAOYSA-N	C3H4NO2	-1	3DMET:B00405|CAS:1948-56-7|CHEBI:17123|FORMULA:C3H5NO2|KEGG:C02218|LCSB_DB:2-aminoacrylate,C02218,cpd01495,DB02688,EXPT01186,HMDB0003609,MNXM3414|NIKKAJI:J80.352I|PUBCHEM:5284|PUBCHEMSQL:123991|	-60.04	0.657314	TRUE	Dehydroalanine		FALSE
855	3	C20253	Aminoacrylate	YTLYLLTVENPWFT-UHFFFAOYSA-N	C3H4NO2	-1	FORMULA:C3H5NO2|KEGG:C20253|LCSB_DB:C20253,CPD0-2339,cpd21486|PUBCHEM:163311996|PUBCHEMSQL:46173136|	-57.01	0.643225	TRUE	Aminoacrylate		FALSE
856	3	C19309	Vinyl acetate	XTXRWKRVRITETP-UHFFFAOYSA-N	C4H6O2	0	CAS:108-05-4,9003-22-9|CHEBI:46916,82549|CHEMBL:CHEMBL1470323|FORMULA:C4H6O2,C6H9O2Cl|KEGG:C19309,C19546|LCSB_DB:C19309,HMDB0031209|PUBCHEM:124489981,124490218|PUBCHEMSQL:135042528,7904|	-59.28	0.58811	TRUE	Vinyl acetate		FALSE
857	3		(2S,3R,4S,5S,6R)-2-ethenoxy-6-(hydroxymethyl)oxane-3,4,5-triol|(2R,3S,4S,5R,6S)-2-(hydroxymethyl)-6-vinyloxy-tetrahydropyran-3,4,5-triol	RSDMPVNLUKICCT-UHFFFAOYSA-N	C8H14O6	0	PUBCHEMSQL:11052777,193448,21126092,49825894,5288758,57309256,59059871|	-180.31	1.60128	FALSE			FALSE
858	3		(2S,3S,4S,5R)-6-ethenoxy-3,4,5-trihydroxy-2-oxanecarboxylic acid|(2S,3S,4S,5R)-3,4,5-trihydroxy-6-vinyloxy-tetrahydropyran-2-carboxylic acid	ZHEBVEWELNVMCE-UHFFFAOYSA-N	C8H11O7	-1	PUBCHEMSQL:121376427|	-223.53	1.56767	FALSE	(2S,3S,4S,5R)-3,4,5-trihydroxy-6-vinyloxy-tetrahydropyran-2-carboxylic acid		FALSE
859	3		N-[2-ethenoxy-4,5-dihydroxy-6-(hydroxymethyl)-3-oxanyl]acetamide|N-[4,5-dihydroxy-6-(hydroxymethyl)-2-vinyloxy-tetrahydropyran-3-yl]acetamide	XDVVVCASWYUJOG-UHFFFAOYSA-N	C10H17NO6	0	PUBCHEMSQL:101253821,23572776,58632730|	-174.66	1.69811	FALSE	N-[2-ethenoxy-4,5-dihydroxy-6-(hydroxymethyl)-3-oxanyl]acetamide	N-[4,5-dihydroxy-6-(hydroxymethyl)-2-vinyloxy-tetrahydropyran-3-yl]acetamide	FALSE
860	3		(2R,3S,4R,5S,6S)-2-ethenoxy-6-methyloxane-3,4,5-triol|(2S,3S,4R,5S,6R)-2-methyl-6-vinyloxy-tetrahydropyran-3,4,5-triol	QUWFMGIQXDVKNA-UHFFFAOYSA-N	C8H14O5	0	PUBCHEMSQL:101157975|	-144.08	1.56753	FALSE			FALSE
861	3		vinyl hydrogen sulfate|sulfuric acid ethenyl ester	VEWLDLAARDMXSB-UHFFFAOYSA-N	C2H3O4S	-1	PUBCHEMSQL:22058877,83408,88818056|	-136.33	0.801943	FALSE	vinyl hydrogen sulfate	sulfuric acid ethenyl ester	FALSE
862	3	C01548	Acetylene	HSFWRNGVRCDJHI-UHFFFAOYSA-N	C2H2	0	3DMET:B00316|CAS:74-86-2|CHEBI:27518|CHEMBL:CHEMBL116336|FORMULA:C2H2|KEGG:C01548|LCSB_DB:ACETYLENE,C01548,cpd01090,MNXM3206|NIKKAJI:J1.940B|PUBCHEM:4707|PUBCHEMSQL:6326|	125.08	9.51938	TRUE	Acetylene		FALSE
863	3		[2-(hydroxymethyl)-3,4-dimethoxyphenyl]-(6-methyl-7,8-dihydro-5H-[1,3]dioxolo[4,5-g]isoquinolin-5-yl)methanol|[2-(hydroxymethyl)-3,4-dimethoxy-phenyl]-(6-methyl-7,8-dihydro-5H-[1,3]dioxolo[4,5-g]isoquinolin-5-yl)methanol	IDRARNFYGZJRHA-UHFFFAOYSA-N	C21H25NO6	0	PUBCHEMSQL:322368|	-95.77	3.58937	FALSE	Hydrastindiol	Hydrastindiol|Hydrastinediol|IDRARNFYGZJRHA-UHFFFAOYSA-N	TRUE
864	3		[2-(hydroxymethyl)-3,4-dimethoxyphenyl]-(4-methoxy-6-methyl-7,8-dihydro-5H-[1,3]dioxolo[4,5-g]isoquinolin-5-yl)methanol|[2-(hydroxymethyl)-3,4-dimethoxy-phenyl]-(4-methoxy-6-methyl-7,8-dihydro-5H-[1,3]dioxolo[4,5-g]isoquinolin-5-yl)methanol	BHLLOBXLOWXZDQ-UHFFFAOYSA-N	C22H27NO7	0	CHEMBL:CHEMBL358914|PUBCHEMSQL:14239597,92643793,92643794,98447|	-120.6	3.81309	FALSE	alpha-Narcotinediol	[2-(hydroxymethyl)-3,4-dimethoxy-phenyl]-(4-methoxy-6-methyl-7,8-dihydro-5H-[1,3]dioxolo[4,5-g]isoquinolin-5-yl)methanol|alpha-Narcotinediol|(-)-alpha-Narcotinediol|beta-Narcotinediol|Narcotinediol|alpha-Narcotinediol|(-)-|A-Narcotinediol|AC1Q6ZQE|2-methylpyrimidine-4-carboxylate|[2-(hydroxymethyl)-3,4-dimethoxyphenyl]-(4-methoxy-6-methyl-7,8-dihydro-5H-[1,3]dioxolo[4,5-g]isoquinolin-5-yl)methano…	TRUE
865	3		2-oxiranone|oxiran-2-one	HZSIFDFXFAXICF-UHFFFAOYSA-N	C2H2O2	0	PUBCHEMSQL:100973525,445391,92020610|	-53.42	1.76465	FALSE	2-oxiranone	oxiran-2-one	FALSE
866	3		oxirane-2,2-diol	UPCMCJFEQBFNCT-UHFFFAOYSA-N	C2H4O3	0	PUBCHEMSQL:21225492|	-94.85	1.88364	FALSE	oxirane-2,2-diol		FALSE
867	3		oxirane-2,3-diol	GFRLEKDLYCHKKC-UHFFFAOYSA-N	C2H4O3	0	PUBCHEMSQL:135393477,15046776|	-95.52	1.87012	FALSE	oxirane-2,3-diol		FALSE
868	3		1,3-dioxetan-2-ol	COKZYANJOKKCSV-UHFFFAOYSA-N	C2H4O3	0	PUBCHEMSQL:57201650|	-106.68	1.83792	FALSE			FALSE
869	3		2-methoxyoxirane	MENFYLMQVDPRMG-UHFFFAOYSA-N	C3H6O2	0	PUBCHEMSQL:18007085|	-41.03	1.87968	FALSE	2-methoxyoxirane		FALSE
870	3		2-methyl-2-oxiranol|2-methyloxiran-2-ol	HTXWKZDRDRFVHN-UHFFFAOYSA-N	C3H6O2	0	PUBCHEMSQL:15558231,18648705,22856320|	-57	1.87413	FALSE	2-methyl-2-oxiranol	2-methyloxiran-2-ol	FALSE
871	3		3-methyl-2-oxiranol|3-methyloxiran-2-ol	GJOWSEBTWQNKPC-UHFFFAOYSA-N	C3H6O2	0	PUBCHEMSQL:15129556|	-57.67	1.86053	FALSE	3-methyl-2-oxiranol	3-methyloxiran-2-ol	FALSE
872	3		oxiran-2-yl acetate|acetic acid 2-oxiranyl ester	PTLPNBKWIDVXHN-UHFFFAOYSA-N	C4H6O3	0	PUBCHEMSQL:160259|	-93.13	1.88277	FALSE	oxiran-2-yl acetate	acetic acid 2-oxiranyl ester	FALSE
873	3		(2R,3S,4S,5R)-2-(hydroxymethyl)-6-(2-oxiranyloxy)oxane-3,4,5-triol|(2R,3S,4S,5R)-2-(hydroxymethyl)-6-(oxiran-2-yloxy)tetrahydropyran-3,4,5-triol	CJOIGNWCLDAYFK-UHFFFAOYSA-N	C8H14O7	0	PUBCHEMSQL:88266639|	-214.16	2.803	FALSE			FALSE
874	3		2-oxiranyl dihydrogen phosphate|oxiran-2-yl dihydrogen phosphate	BADCMQIJOARJMN-UHFFFAOYSA-N	C2H4O5P	-1	PUBCHEMSQL:21475506|	-268.18	1.83852	FALSE	2-oxiranyl dihydrogen phosphate	oxiran-2-yl dihydrogen phosphate	FALSE
875	3		oxirene	BJEYNNFDAPPGST-UHFFFAOYSA-N	C2H2O	0	CHEBI:30973|	-5.28	1.89489	FALSE	oxirene		FALSE
876	3	C11505	Propylene	QQONPFPTGQHPMA-UHFFFAOYSA-N	C3H6	0	CAS:115-07-1|CHEBI:16052|CHEMBL:CHEMBL117213|FORMULA:C3H6|KEGG:C11505|LCSB_DB:C11505,cpd08344,MNXM2421,PROPENE|NIKKAJI:J2.463E|PUBCHEM:13675|PUBCHEMSQL:8252|	19.7	0.957086	TRUE	Propylene		FALSE
877	3		2-methyl-1,3-dioxetane	ZRCRAZUEBCFETN-UHFFFAOYSA-N	C3H6O2	0	PUBCHEMSQL:18689490|	-68.83	1.83683	FALSE	2-methyl-1,3-dioxetane		FALSE
878	3	C19237	1,2-Epoxybutane	RBACIKXCRWGCBB-UHFFFAOYSA-N	C4H8O	0	CAS:106-88-7|CHEBI:82326|CHEMBL:CHEMBL1378095|FORMULA:C4H8O|KEGG:C19237|LCSB_DB:C19237,cpd20495|PUBCHEM:124489909|PUBCHEMSQL:7834|	-16.21	1.83697	TRUE	1,2-Epoxybutane		FALSE
879	3		<i>trans</i>-2R,3R-epoxybutane|(CHEMSPIDER "19955154" NIL |caspi| 3664143976 NIL NIL)	PQXKWPLDPFFDJP-UHFFFAOYSA-N	C4H8O	0	LCSB_DB:CPD-19064|	-19.82	1.86584	TRUE	<i>trans</i>-2R,3R-epoxybutane	caspi	FALSE
880	3		2-oxiranylmethylphosphonic acid|oxiran-2-ylmethylphosphonic acid	CYACGDOQOAHSLC-UHFFFAOYSA-N	C3H5O4P	-2	PUBCHEMSQL:21328231|	-217.56	1.88578	FALSE	2-oxiranylmethylphosphonic acid	oxiran-2-ylmethylphosphonic acid	FALSE
881	3		2-[(2S)-2-oxiranyl]acetic acid|2-[(2S)-oxiran-2-yl]acetic acid	ZVNYKZKUBKIIAH-UHFFFAOYSA-N	C4H5O3	-1	PUBCHEMSQL:11073356,20656327,22174304,9793754,9898806|	-95.66	1.83709	FALSE			FALSE
882	3		hydroxymethoxymethanol	ARZLUCYKIWYSHR-UHFFFAOYSA-N	C2H6O3	0	PUBCHEMSQL:13798166|	-102.96	0.510689	FALSE	hydroxymethoxymethanol		FALSE
883	3		2-(2-hydroxyethoxy)-3,10-dimethoxy-6,8,13,13a-tetrahydro-5H-isoquinolino[2,1-b]isoquinolin-9-ol	XDLQLZYABWPDMD-UHFFFAOYSA-N	C21H25NO5	0	PUBCHEMSQL:91184716|	-54.34	3.49547	FALSE			FALSE
884	3		2-methoxyethanol	XNWFRZJHXBZDAG-UHFFFAOYSA-N	C3H8O2	0	CHEBI:46790|CHEMBL:CHEMBL444144|LCSB_DB:2-METHOXYETHANOL,cpd21881,D05554,DB02806,EXPT02260|	-65.11	0.474401	TRUE	2-methoxyethanol		FALSE
885	3		2-hydroxyethyl acetate|acetic acid 2-hydroxyethyl ester	HXDLWJWIAHWIKI-UHFFFAOYSA-N	C4H8O3	0	PUBCHEMSQL:10960|	-117.21	0.486494	FALSE	2-hydroxyethyl acetate	acetic acid 2-hydroxyethyl ester	FALSE
886	3		(3R,4S,5S,6R)-2-(2-hydroxyethoxy)-6-(hydroxymethyl)oxane-3,4,5-triol|(3R,4S,5S,6R)-2-(2-hydroxyethoxy)-6-(hydroxymethyl)tetrahydropyran-3,4,5-triol	SMORULFPMBCEPX-UHFFFAOYSA-N	C8H16O7	0	CHEMBL:CHEMBL133769|PUBCHEMSQL:18602519,18652523,21579143,22571156,66622690,66622691,90955620|	-238.24	1.6164	FALSE			FALSE
887	3		3,4,5-trihydroxy-6-(2-hydroxyethoxy)oxane-2-carboxylic acid|3,4,5-trihydroxy-6-(2-hydroxyethoxy)oxane-2-carboxylic acid</traditional_iupac>	ZPOANLXNWQACPS-UHFFFAOYSA-N	C8H13O8	-1	LCSB_DB:HMDB0131294|PUBCHEMSQL:131836625|	-281.46	1.56321	TRUE	3,4,5-trihydroxy-6-(2-hydroxyethoxy)oxane-2-carboxylic acid	3,4,5-trihydroxy-6-(2-hydroxyethoxy)oxane-2-carboxylic acid</traditional_iupac>	FALSE
888	3		N-[(2R,3R,4R,6R)-4,5-dihydroxy-2-(2-hydroxyethoxy)-6-(hydroxymethyl)-3-oxanyl]acetamide|N-[(2R,3R,4R,6R)-4,5-dihydroxy-2-(2-hydroxyethoxy)-6-(hydroxymethyl)tetrahydropyran-3-yl]acetamide	IBXSEPXGZJXYNX-UHFFFAOYSA-N	C10H19NO7	0	PUBCHEMSQL:101765741,118630067,68240149,77433737|	-232.59	1.70308	FALSE	N-[(2R,3R,4R,6R)-4,5-dihydroxy-2-(2-hydroxyethoxy)-6-(hydroxymethyl)tetrahydropyran-3-yl]acetamide		FALSE
889	3		(2R)-2-(2-hydroxyethoxy)-6-methyloxane-3,4,5-triol|(2R)-2-(2-hydroxyethoxy)-6-methyl-tetrahydropyran-3,4,5-triol	WEKZOSZDHREWIU-UHFFFAOYSA-N	C8H16O6	0	PUBCHEMSQL:71163818,71287921,72710558|	-202.01	1.56307	FALSE	(2R)-2-(2-hydroxyethoxy)-6-methyl-tetrahydropyran-3,4,5-triol		FALSE
890	3		ethyleneglycol-P|ethylene glycol monophosphate|(CHEMSPIDER "10693876" NIL |kothari| 3563631852 NIL NIL)	PCIBVZXUNDZWRL-UHFFFAOYSA-N	C2H6O5P	-1	CHEMBL:CHEMBL144651|LCSB_DB:CPD0-1457,cpd26163|	-292.26	0.268314	TRUE	ethyleneglycol-P	ethylene glycol monophosphate	FALSE
891	3		2-hydroxyethyl hydrogen sulfate|sulfuric acid 2-hydroxyethyl ester	GAPYETXMWCTXDQ-UHFFFAOYSA-N	C2H5O5S	-1	LCSB_DB:HMDB0131295|PUBCHEMSQL:17841823,21863517|	-194.26	0.730695	TRUE	2-hydroxyethyl hydrogen sulfate	sulfuric acid 2-hydroxyethyl ester	FALSE
892	3		5-[hydroxy(sulfo)amino]-2-pyridinesulfonic acid	BDTBYIJGOTZJPM-UHFFFAOYSA-N	C21H21NO5	0	PUBCHEMSQL:5250175|	-37.21	4.71443	FALSE	5-[hydroxy(sulfo)amino]-2-pyridinesulfonic acid	8-Methoxy-7,8-dihydroberberine|8-Methoxy-7,8-dihydroberberine	TRUE
893	3		N-[(Z)-1-(2-pyrazinyl)propan-2-ylideneamino]carbamic acid [(2S,4R,6R)-6-[[(2R,3S,4R,5R,8R,10R,11R,12S,13S,14R)-11-[[(2S,3R,4S,6R)-4-(dimethylamino)-3-hydroxy-6-methyl-2-oxanyl]oxy]-2-ethyl-3,4,10-trihydroxy-3,5,6,8,10,12,14-heptamethyl-15-oxo-1-oxa-6-azacyclopentadec-13-yl]oxy]-4-methoxy-2,4-dimethyl-3-oxanyl] ester	SFAPLEPFERRYHR-UHFFFAOYSA-N	C26H29NO10	0	PUBCHEMSQL:25029739|	-210.34	5.3037	FALSE			TRUE
894	3		N-[(Z)-1-(2-pyrazinyl)propan-2-ylideneamino]carbamic acid [(2S,4R,6R)-6-[[(2R,3S,4R,5R,8R,10R,11R,12S,13S,14R)-11-[[(2S,3R,4S,6R)-4-(dimethylamino)-3-hydroxy-6-methyl-2-oxanyl]oxy]-2-ethyl-3,4,10-trihydroxy-3,5,6,8,10,12,14-heptamethyl-15-oxo-1-oxa-6-azacyclopentadec-13-yl]oxy]-4-methoxy-2,4-dimethyl-3-oxanyl] ester	KRBNYANDQIQNOZ-UHFFFAOYSA-N	C20H18NO8S	-1	PUBCHEMSQL:25029738|	-166.36	4.67134	FALSE			TRUE
895	3		3,4-dimethoxybenzoic acid [(1S,5R)-8-[2-[(1S,5R)-3-[(3,4-dimethoxyphenyl)-oxomethoxy]-8-azabicyclo[3.2.1]octan-8-yl]ethyl]-8-azabicyclo[3.2.1]octan-3-yl] ester	FYTDXOGJMXIITH-UHFFFAOYSA-N	C19H15NO4	0	CHEMBL:CHEMBL3331117|PUBCHEMSQL:12303911|	-28.7	6.4217	FALSE	2,3:9,10-Di(epoxymethanoxy)-5,6-dihydro-8H-dibenzo[a,g]quinolizine	2,3:9,10-Di(epoxymethanoxy)-5,6-dihydro-8H-dibenzo[a,g]quinolizine|2,3:9,10-Di(epoxymethanoxy)-5,6-dihydro-8H-dibenzo[a,g]quinolizine	TRUE
896	3		UID:664577468	SKRLGHHFGZUNOW-UHFFFAOYSA-N	C20H19NO4	0	PUBCHEMSQL:90431944|	-28.66	4.56625	FALSE			TRUE
897	3		3-(4-fluorophenyl)-2-methyl-2H-furan-5-one	RNXVDYOLLHXPJW-UHFFFAOYSA-N	C22H23NO4	0	PUBCHEMSQL:24826047,86647492|	-10.81	4.67193	FALSE		RNXVDYOLLHXPJW-UHFFFAOYSA-O|RNXVDYOLLHXPJW-UHFFFAOYSA-O	TRUE
898	3		N-[5-[[1-[[3,5-diethoxy-4-(4-fluorophenyl)phenyl]methyl]-4-piperidinyl]amino]-6-methyl-2-pyridinyl]acetamide	UWRXPZRDJTWAAH-UHFFFAOYSA-N	C22H23NO4	0	PUBCHEMSQL:24826126|	-14.42	4.63917	FALSE	N-[5-[[1-[[3,5-diethoxy-4-(4-fluorophenyl)phenyl]methyl]-4-piperidinyl]amino]-6-methyl-2-pyridinyl]acetamide		TRUE
899	3		13-ethyl-9,10-dimethoxy-5,6-dihydroisoquinolino[2,1-b]isoquinolin-7-ium-2,3-diol	LPGOPDJUWLHQBR-UHFFFAOYSA-N	C22H23NO4	0	PUBCHEMSQL:24825958|	-12.39	4.62615	FALSE	13-ethyl-9,10-dimethoxy-5,6-dihydroisoquinolino[2,1-b]isoquinolin-7-ium-2,3-diol		TRUE
900	3		(8aR,9R)-9-(dimethylamino)-4-hydroxy-8a-methyl-3-phenylmethoxy-8,9-dihydrobenzo[f][1,2]benzoxazol-5-one	RCTWIZWVJDZWLZ-UHFFFAOYSA-N	C22H23NO4	0	PUBCHEMSQL:49806452|	-15.33	4.64828	FALSE	(8aR,9R)-9-(dimethylamino)-4-hydroxy-8a-methyl-3-phenylmethoxy-8,9-dihydrobenzo[f][1,2]benzoxazol-5-one	RCTWIZWVJDZWLZ-UHFFFAOYSA-N|RCTWIZWVJDZWLZ-UHFFFAOYSA-N	TRUE
901	3		7,12b-dihydro-6H-[1,3]benzodioxolo[6,5-a]quinolizine-2,3-dicarboxylic acid dimethyl ester	BUFNBAURSDUDBG-UHFFFAOYSA-N	C22H20NO6	-1	PUBCHEMSQL:432245|	-91.84	4.62106	FALSE	7,12b-dihydro-6H-[1,3]benzodioxolo[6,5-a]quinolizine-2,3-dicarboxylic acid dimethyl ester		TRUE
902	3		UID:534695557	KWNQODWWIPRKSN-UHFFFAOYSA-N	C20H18NO4	1	PUBCHEMSQL:71581414|	18.81	4.76182	FALSE			TRUE
903	3		UID:389227151	UDPOAEFITNHCJZ-UHFFFAOYSA-N	C19H13NO4	0	PUBCHEMSQL:58033344,71776836|	-5.02	4.75235	FALSE			TRUE
904	3		UID:676888941	RHLRBSYSJKXVMS-UHFFFAOYSA-N	C21H22NO4	1	PUBCHEMSQL:91588565|	8.88	4.60403	FALSE			TRUE
905	3		UID:118461723	JRMLNJLPAKIDQC-UHFFFAOYSA-N	C20H18NO6	1	PUBCHEMSQL:12039004|	-84.2	4.64811	FALSE	13-Hydroxyoxyberberine	13-Hydroxyoxyberberine|13-hydroxy-8-oxoberberine	TRUE
906	3		13-hydroxy-2,9,10-trimethoxy-6,7-dihydro-5H-isoquinolino[2,1-b]isoquinolin-7-ium-3-one	WSIGKVHPBOSYIS-UHFFFAOYSA-N	C20H20NO5	1	PUBCHEMSQL:101404947,101404948|	-43.91	3.52655	FALSE			TRUE
907	3		1-chloro-3-[(1-methyl-2-benzimidazolyl)thio]-2-propanol	MLENXYPZCCNDEL-UHFFFAOYSA-N	C21H20NO5	1	CHEMBL:CHEMBL274632|PUBCHEMSQL:148263|	-31.29	4.70381	FALSE	1-chloro-3-[(1-methyl-2-benzimidazolyl)thio]-2-propanol	13-Methoxyberberine|5,6-Dihydro-9,10,13-trimethoxybenzo(g)-1,3-benzodioxolo(5,6-a)quinolizinium|9,10,13-Trimethoxy-5,6-dihydrobenzo[g]-1,3-benzodioxolo[5,6-a]quinolizinium|13-Methoxyberberine	TRUE
908	3		3-(3,5-dimethyl-4-isoxazolyl)-2H-furan-5-one	LTMFBYQFVDHXGV-UHFFFAOYSA-N	C22H20NO6	1	PUBCHEMSQL:24825955|	-83.39	4.63375	FALSE			TRUE
909	3		UID:789386885	HDCHDCVIUNXQJS-UHFFFAOYSA-N	C19H15NO5	0	PUBCHEMSQL:101923624|	-51.89	4.64622	FALSE	8-Oxythalifendine	8-Oxythalifendine	TRUE
910	3		UID:398241866	ALQPXGTXSOBYAV-UHFFFAOYSA-N	C21H20NO5	1	PUBCHEMSQL:58868265|	-31.29	4.70381	FALSE			TRUE
911	3		UID:405888557	BCIKYOVFHZHPJF-UHFFFAOYSA-N	C21H20NO5	1	PUBCHEMSQL:59574874|	-46.35	4.64938	FALSE		BCIKYOVFHZHPJF-UHFFFAOYSA-N|BCIKYOVFHZHPJF-UHFFFAOYSA-N	TRUE
912	3		2-[(6-chloro-4-quinolinyl)methyl]-7-(cyclopropylmethyl)-5-methyl-3-(5-methylsulfonyl-2-furanyl)pyrazolo[3,4-d]pyrimidine-4,6-dione	PLZQQVPRVYQEMR-UHFFFAOYSA-N	C21H20NO5	1	CHEMBL:CHEMBL1186523|PUBCHEMSQL:44577617|	-32.51	4.75406	FALSE	2-[(6-chloro-4-quinolinyl)methyl]-7-(cyclopropylmethyl)-5-methyl-3-(5-methylsulfonyl-2-furanyl)pyrazolo[3,4-d]pyrimidine-4,6-dione		TRUE
913	3		UID:527121164	VRBMCKNMIHQNCX-UHFFFAOYSA-N	C19H17NO4	0	PUBCHEMSQL:70870641|	-4.69	4.49182	FALSE			TRUE
914	3		UID:501784717	XEMZOAPUNDFXOC-UHFFFAOYSA-N	C18H14NO4	1	PUBCHEMSQL:68426959|	-36.98	4.55091	FALSE			TRUE
915	3		2,10-dimethoxy-5,6-dihydroisoquinolino[2,1-b]isoquinolin-7-ium-3,9-diol	MUYRYKFLHROKGU-UHFFFAOYSA-N	C19H17NO4	0	PUBCHEMSQL:12304702|	-11.6	3.53498	FALSE	2,10-dimethoxy-5,6-dihydroisoquinolino[2,1-b]isoquinolin-7-ium-3,9-diol		TRUE
916	3		3,9,10-trihydroxy-6-oxo-7-(2-oxoheptyl)-1-pentyl-2-benzo[b][1,4]benzodioxepincarboxylic acid	GNGXWKSHOCHZLN-UHFFFAOYSA-N	C20H17NO4	0	PUBCHEMSQL:101598320,171309,75203382|	-14.04	4.64834	FALSE	13-Methylberberrubine	13-Methylberberrubine|9-Demethyl-13-methylberberine|Benzo(g)-1,3-benzodioxolo(5,6-a)quinolizinium, 5,6-dihydro-9-hydroxy-10-methoxy-13-methyl-|13-Methylberberrubine|9-Demethyl-13-methylberberine	TRUE
917	3		2,9-dimethoxy-5,6-dihydroisoquinolino[2,1-b]isoquinolin-7-ium-3,10-diol	XXLNLCVMHJBPLJ-UHFFFAOYSA-N	C19H17NO4	0	PUBCHEMSQL:102316663,102316664,157159|	-11.6	3.53498	FALSE	2,9-dimethoxy-5,6-dihydroisoquinolino[2,1-b]isoquinolin-7-ium-3,10-diol	Dehydrodiscretamine|AC1L4HHR|2,9-dimethoxy-5,6-dihydroisoquinolino[2,1-b]isoquinolin-7-ium-3,10-diol	TRUE
918	3		2,9,10-trimethoxy-13-methyl-5,6-dihydroisoquinolino[2,1-b]isoquinolin-7-ium-3-ol	XWCVASCMRTXXRY-UHFFFAOYSA-N	C21H22NO4	1	CHEMBL:CHEMBL3343658|PUBCHEMSQL:101879963,5316439,72715158|	-6.06	3.53158	FALSE	Dehydrocorybulbine	AC1NSUA1|2,9,10-trimethoxy-13-methyl-5,6-dihydroisoquinolino[2,1-b]isoquinolin-7-ium-3-ol|Dehydrocorybulbine|Dehydrocorybulbine|AC1NSUA1	TRUE
919	3		(2,9,10-trimethoxy-5,6-dihydroisoquinolino[2,1-b]isoquinolin-7-ium-3-yl) acetate|acetic acid (2,9,10-trimethoxy-5,6-dihydroisoquinolino[2,1-b]isoquinolin-7-ium-3-yl) ester	ZGUHXTVHEDOODZ-UHFFFAOYSA-N	C22H22NO5	1	PUBCHEMSQL:101924021|	-43.1	3.57223	FALSE	(2,9,10-trimethoxy-5,6-dihydroisoquinolino[2,1-b]isoquinolin-7-ium-3-yl) acetate	acetic acid (2,9,10-trimethoxy-5,6-dihydroisoquinolino[2,1-b]isoquinolin-7-ium-3-yl) ester|Jatrorrhizine acetate	TRUE
920	3		(2R,3S,4S,5R,6S)-2-(hydroxymethyl)-6-[(2,9,10-trimethoxy-5,6-dihydroisoquinolino[2,1-b]isoquinolin-7-ium-3-yl)oxy]oxane-3,4,5-triol|(2R,3S,4S,5R,6S)-2-(hydroxymethyl)-6-[(2,9,10-trimethoxy-5,6-dihydroisoquinolino[2,1-b]isoquinolin-7-ium-3-yl)oxy]tetrahydropyran-3,4,5-triol	AWLXIYPATXUIQC-UHFFFAOYSA-N	C26H30NO9	1	PUBCHEMSQL:102128788|	-164.13	3.9883	FALSE	5,6-Dihydro-3-(beta-D-glucopyranosyloxy)-2,9,10-trimethoxydibenzo[a,g]quinolizinium	5,6-Dihydro-3-(beta-D-glucopyranosyloxy)-2,9,10-trimethoxydibenzo[a,g]quinolizinium	TRUE
921	3		(2S,3S,4S,5R,6S)-3,4,5-trihydroxy-6-[(2,9,10-trimethoxy-5,6-dihydroisoquinolino[2,1-b]isoquinolin-7-ium-3-yl)oxy]-2-oxanecarboxylic acid|(2S,3S,4S,5R,6S)-3,4,5-trihydroxy-6-[(2,9,10-trimethoxy-5,6-dihydroisoquinolino[2,1-b]isoquinolin-7-ium-3-yl)oxy]tetrahydropyran-2-carboxylic acid	OWLWOIDXUUAFMC-UHFFFAOYSA-N	C26H27NO10	0	PUBCHEMSQL:102280079|	-207.35	3.97492	FALSE	Jatrororrhizine 3-O-glucuronide	Jatrororrhizine 3-O-glucuronide	TRUE
922	3		(2,10-dimethoxy-9-methyloxonio-5,6-dihydroisoquinolino[2,1-b]isoquinolin-7-ium-3-yl) sulfate	XRANVZBXCJWJNA-UHFFFAOYSA-N	C20H19NO7S	0	PUBCHEMSQL:102128783,102128784|	-120.15	3.60371	FALSE	(2,10-dimethoxy-9-methyloxonio-5,6-dihydroisoquinolino[2,1-b]isoquinolin-7-ium-3-yl) sulfate	5,6-Dihydro-3-(sulfooxy)-2,9,10-trimethoxydibenzo[a,g]quinolizinium	TRUE
923	3		bis(3-chloro-4-methylphenyl)-[(4-nitro-2-pyridinyl)-phenylmethoxy]borane	MCAHQNRMXWWJAG-UHFFFAOYSA-N	C22H22NO4	1	CHEMBL:CHEMBL1186430|PUBCHEMSQL:10117303|	-6.47	4.61533	FALSE	bis(3-chloro-4-methylphenyl)-[(4-nitro-2-pyridinyl)-phenylmethoxy]borane	13-Ethyl-5,6-dihydro-9,10-dimethoxybenzo[g]-1,3-benzodioxolo[5,6-a]quinolizinium|13-Ethyl-5,6-dihydro-9,10-dimethoxybenzo[g]-1,3-benzodioxolo[5,6-a]quinolizinium	TRUE
924	3		UID:534131590	LNHFYWKPNQQWOJ-UHFFFAOYSA-N	C22H19NO6	0	PUBCHEMSQL:71529135|	-85.92	4.61022	FALSE			TRUE
925	3		2-[[[6-(chloromethyl)-2-oxo-1-benzopyran-3-yl]-oxomethyl]amino]-3-phenylpropanoic acid methyl ester	WTQSBAVXAARCGN-UHFFFAOYSA-N	C22H22NO4	1	CHEMBL:CHEMBL1186440|PUBCHEMSQL:10597089|	-6.47	4.61533	FALSE	2-[[[6-(chloromethyl)-2-oxo-1-benzopyran-3-yl]-oxomethyl]amino]-3-phenylpropanoic acid methyl ester	WTQSBAVXAARCGN-UHFFFAOYSA-|8-Ethyl-5,6-dihydro-9,10-dimethoxybenzo[g]-1,3-benzodioxolo[5,6-a]quinolizinium|WTQSBAVXAARCGN-UHFFFAOYSA-|8-Ethyl-5,6-dihydro-9,10-dimethoxybenzo[g]-1,3-benzodioxolo[5,6-a]quinolizinium	TRUE
926	3		2-(4-chloro-2-methylphenoxy)-N-(2-furanylmethyl)propanamide	HBVQHBXRZAANIC-UHFFFAOYSA-N	C22H19NO6	0	PUBCHEMSQL:3449604|	-85.92	4.61022	FALSE	2-(4-chloro-2-methylphenoxy)-N-(2-furanylmethyl)propanamide	AC1MQCQE	TRUE
927	3		UID:384326608	FMGBRGXNCFFMEY-UHFFFAOYSA-N	C21H20NO5	1	PUBCHEMSQL:57580945|	-42.29	4.62295	FALSE			TRUE
928	3		UID:127115661	LMVZDZUUIVYKBC-UHFFFAOYSA-N	C22H22NO4	1	PUBCHEMSQL:15061299|	-4.44	4.62509	FALSE	5,6-Dihydro-9-propoxy-10-methoxybenzo[g]-1,3-benzodioxolo[5,6-a]quinolizinium	5,6-Dihydro-9-propoxy-10-methoxybenzo[g]-1,3-benzodioxolo[5,6-a]quinolizinium	TRUE
929	3		PUBCHEM134274190|16-isopropoxy-17-methoxy-5,7-dioxa-13-azoniapentacyclo[11.8.0.0^{2,10}.0^{4,8}.0^{15,20}]henicosa-1(13),2,4(8),9,14,16,18,20-octaene|17-methoxy-16-propan-2-yloxy-5,7-dioxa-13-azoniapentacyclo[11.8.0.0^{2,10}.0^{4,8}.0^{15,20}]heneicosa-1(13),2,4(8),9,14,16,18,20-octaene	WVUBLLNBVQIOLT-UHFFFAOYSA-N	C22H22NO4	1	PUBCHEMSQL:134274190|	-6.25	4.63071	FALSE			TRUE
930	3		2-[[3-(1-benzotriazolylmethoxy)-2-butoxypropoxy]-hydroxyphosphoryl]oxyethyl-trimethylammonium	ZPNBRTVNAKYAGJ-UHFFFAOYSA-N	C22H22NO4	1	CHEMBL:CHEMBL1186524|PUBCHEMSQL:44577667|	-4.44	4.62509	FALSE	2-[[3-(1-benzotriazolylmethoxy)-2-butoxypropoxy]-hydroxyphosphoryl]oxyethyl-trimethylammonium		TRUE
931	3		2-[[3-(1-benzotriazolylmethoxy)-2-butoxypropoxy]-hydroxyphosphoryl]oxyethyl-trimethylammonium	GIRQQXWGXBMCNO-UHFFFAOYSA-N	C22H22NO4	1	CHEMBL:CHEMBL1187645|PUBCHEMSQL:44577665|	-4.44	4.62509	FALSE	2-[[3-(1-benzotriazolylmethoxy)-2-butoxypropoxy]-hydroxyphosphoryl]oxyethyl-trimethylammonium		TRUE
932	3		UID:377437036	RXCAZRPEPTYXLI-UHFFFAOYSA-N	C22H20NO6	1	PUBCHEMSQL:56947374|	-84.97	4.6195	FALSE			TRUE
933	3		(7-hydroxy-6-methoxy-1-isoquinolyl)-(4-hydroxyphenyl)methanone|(7-hydroxy-6-methoxy-1-isoquinolinyl)-(4-hydroxyphenyl)methanone	VGRUFROCKGCCHG-UHFFFAOYSA-N	C17H13NO4	0	PUBCHEMSQL:12148519|	-41.06	2.31394	FALSE	(7-hydroxy-6-methoxy-1-isoquinolyl)-(4-hydroxyphenyl)methanone	(7-hydroxy-6-methoxy-1-isoquinolinyl)-(4-hydroxyphenyl)methanone|7-Hydroxy-6-methoxy-1-(4-hydroxybenzoyl)isoquinoline|7-Hydroxy-6-methoxy-1-(4-hydroxybenzoyl)isoquinoline	TRUE
934	3		Annocherine B|1-[(4-hydroxyphenyl)(methoxy)methyl]-6-methoxyisoquinolin-7-ol|1-[(4-hydroxyphenyl)(methoxy)methyl]-6-methoxyisoquinolin-7-ol</traditional_iupac>	UGPTYMLHEHFVJS-UHFFFAOYSA-N	C18H17NO4	0	LCSB_DB:HMDB0036369,HMDB36369|	-29.86	2.3418	TRUE	Annocherine B	1-[(4-hydroxyphenyl)(methoxy)methyl]-6-methoxyisoquinolin-7-ol|1-[(4-hydroxyphenyl)(methoxy)methyl]-6-methoxyisoquinolin-7-ol</traditional_iupac>|Annocherine B|AC1NSXNC|1-[(S)-(4-hydroxyphenyl)-methoxymethyl]-6-methoxyisoquinolin-7-ol|Annocherine B|1-(alpha-Methoxy-4-hydroxybenzyl)-6-methoxyisoquinoline-7-ol	TRUE
935	3		4-[(6,7-dimethoxy-1-isoquinolyl)-hydroxy-methyl]phenol|4-[(6,7-dimethoxy-1-isoquinolinyl)-hydroxymethyl]phenol	UKYIQDQGXCAEJL-UHFFFAOYSA-N	C18H17NO4	0	PUBCHEMSQL:21814570|	-29.86	2.3418	FALSE	4-[(6,7-dimethoxy-1-isoquinolyl)-hydroxy-methyl]phenol	4-[(6,7-dimethoxy-1-isoquinolinyl)-hydroxymethyl]phenol	TRUE
936	3		1-[(4-hydroxy-3-methoxyphenyl)methyl]-6-methoxy-7-isoquinolinol|1-[(4-hydroxy-3-methoxy-phenyl)methyl]-6-methoxy-isoquinolin-7-ol	RGKXIMNWLXONBW-UHFFFAOYSA-N	C18H17NO4	0	PUBCHEMSQL:2747743|	-31.3	2.47553	FALSE	1-[(4-hydroxy-3-methoxyphenyl)methyl]-6-methoxy-7-isoquinolinol	1-[(4-hydroxy-3-methoxy-phenyl)methyl]-6-methoxy-isoquinolin-7-ol|AC1MCNAA|1-(4-Hydroxy-3-methoxybenzyl)-6-methoxyisoquinoline-7-ol|1-[(4-hydroxy-3-methoxyphenyl)methyl]-6-methoxyisoquinolin-7-ol	TRUE
937	3		4-[(6,7-dimethoxy-1-isoquinolyl)methyl]benzene-1,2-diol|4-[(6,7-dimethoxy-1-isoquinolinyl)methyl]benzene-1,2-diol	YMRONPDYRLPBFN-UHFFFAOYSA-N	C18H17NO4	0	PUBCHEMSQL:11560921,59916736|	-31.3	2.47553	FALSE	4-[(6,7-dimethoxy-1-isoquinolyl)methyl]benzene-1,2-diol	4-[(6,7-dimethoxy-1-isoquinolinyl)methyl]benzene-1,2-diol|1-(3,4-Dihydroxybenzyl)-6,7-dimethoxyisoquinoline|1-(3',4'-dihydroxybenzyl)-6,7-dimethoxyisoquinoline|1-(3,4-Dihydroxybenzyl)-6,7-dimethoxyisoquinoline|1-(3',4'-dihydroxybenzyl)-6,7-dimethoxyisoquinoline	TRUE
938	3		1-benzyl-6,7-dimethoxy-isoquinoline|6,7-dimethoxy-1-(phenylmethyl)isoquinoline	FDEYTMQYESXADG-UHFFFAOYSA-N	C18H17NO2	0	PUBCHEMSQL:42414|	47.66	2.23186	FALSE	1-benzyl-6,7-dimethoxy-isoquinoline	6,7-dimethoxy-1-(phenylmethyl)isoquinoline|1-benzyl-6,7-dimethoxyisoquinoline|1-Benzyl-6,7-dimethoxyisochinolin|Isoquinoline, 6,7-dimethoxy-1-(phenylmethyl)-|1-benzyl-6,7-dimethoxyisoquinoline|1-Benzyl-6,7-dimethoxyisochinolin|Isoquinoline, 6,7-dimethoxy-1-(phenylmethyl)-	TRUE
939	3		1-[[4-[4-[(6,7-dimethoxy-1-isoquinolyl)methyl]phenoxy]phenyl]methyl]-6,7-dimethoxy-isoquinoline|1-[[4-[4-[(6,7-dimethoxy-1-isoquinolinyl)methyl]phenoxy]phenyl]methyl]-6,7-dimethoxyisoquinoline	HGQPFHFHSFDBOK-UHFFFAOYSA-N	C36H32N2O5	0	PUBCHEMSQL:21853598|	76.16	4.80807	FALSE	1-[[4-[4-[(6,7-dimethoxy-1-isoquinolyl)methyl]phenoxy]phenyl]methyl]-6,7-dimethoxy-isoquinoline	1-[[4-[4-[(6,7-dimethoxy-1-isoquinolinyl)methyl]phenoxy]phenyl]methyl]-6,7-dimethoxyisoquinoline	FALSE
940	3		6,7-dimethoxy-1-[(4-methoxyphenyl)methyl]isoquinoline	RVTQRSDLGBOKCF-UHFFFAOYSA-N	C19H19NO3	0	CHEMBL:CHEMBL94954|PUBCHEMSQL:371187|	22.83	2.5093	FALSE	6,7-dimethoxy-1-[(4-methoxyphenyl)methyl]isoquinoline	6,7-dimethoxy-1-[(4-methoxyphenyl)methyl]isoquinoline|1-(4-Methoxybenzyl)-6,7-dimethoxyisoquinoline|6,7-dimethoxy-1-(4-methoxybenzyl)isoquinoline|6,7-Dimethoxy-1-(p-methoxybenzyl)isoquinoline|Isoquinoline, 6,7-dimethoxy-1-(p-methoxybenzyl)-|6,7-dimethoxy-1-[(4-methoxyphenyl)methyl]isoquinoline|1-(4-Methoxybenzyl)-6,7-dimethoxyisoquinoline|6,7-dimethoxy-1-(4-methoxybenzyl)isoquinoline|6,7-Dimethox…	TRUE
941	3		4-[(6,7-dimethoxy-2-methyl-1-isoquinolin-2-iumyl)methyl]phenol|4-[(6,7-dimethoxy-2-methyl-isoquinolin-2-ium-1-yl)methyl]phenol	SVWYFCOPHGGPRJ-UHFFFAOYSA-N	C19H20NO3	1	PUBCHEMSQL:21814574|	13.86	2.36739	FALSE	4-[(6,7-dimethoxy-2-methyl-1-isoquinolin-2-iumyl)methyl]phenol	4-[(6,7-dimethoxy-2-methyl-isoquinolin-2-ium-1-yl)methyl]phenol	TRUE
942	3		4-[(6,7-dimethoxy-1-isoquinolyl)methyl]aniline|4-[(6,7-dimethoxy-1-isoquinolinyl)methyl]aniline	INCVAKSOHZPZEU-UHFFFAOYSA-N	C18H18N2O2	0	CHEMBL:CHEMBL50097|PUBCHEMSQL:44296290|	51.72	2.34828	FALSE	4-[(6,7-dimethoxy-1-isoquinolyl)methyl]aniline	4-[(6,7-dimethoxy-1-isoquinolinyl)methyl]aniline	TRUE
943	3		Palaudine|1-(3-Hydroxy-4-methoxybenzyl)-6,7-dimethoxyisoquinoline|5-[(6,7-dimethoxyisoquinolin-1-yl)methyl]-2-methoxyphenol|5-[(6,7-dimethoxyisoquinolin-1-yl)methyl]-2-methoxyphenol</traditional_iupac>	MTJSWIPYMFUEPW-UHFFFAOYSA-N	C19H19NO4	0	LCSB_DB:HMDB0032143,HMDB32143|	-16.65	2.64052	TRUE	Palaudine	1-(3-Hydroxy-4-methoxybenzyl)-6,7-dimethoxyisoquinoline|5-[(6,7-dimethoxyisoquinolin-1-yl)methyl]-2-methoxyphenol|5-[(6,7-dimethoxyisoquinolin-1-yl)methyl]-2-methoxyphenol</traditional_iupac>|3'-Hydroxypapaverine|Palaudine|Phenol, 5-((6,7-dimethoxy-1-isoquinolinyl)methyl)-2-methoxy-|1-(3-Hydroxy-4-methoxybenzyl)-6,7-dimethoxyisoquinoline|5-[(6,7-dimethoxyisoquinolin-1-yl)methyl]-2-methoxyphenol|3…	TRUE
944	3		3,10-dimethoxy-9-isoquinolino[2,1-b]isoquinolin-7-iumol|3,10-dimethoxyisoquinolino[2,1-b]isoquinolin-7-ium-9-ol	WRPAENAAMOEMAE-UHFFFAOYSA-N	C19H16NO3	1	PUBCHEMSQL:21417534|	27.79	3.50004	FALSE	3,10-dimethoxy-9-isoquinolino[2,1-b]isoquinolin-7-iumol	3,10-dimethoxyisoquinolino[2,1-b]isoquinolin-7-ium-9-ol	TRUE
945	3		10-methoxyisoquinolino[2,1-b]isoquinolin-7-ium-2,3,9-triol	RSJJKQVIUIUBBM-UHFFFAOYSA-N	C18H13NO4	0	PUBCHEMSQL:21417601|	-17.64	3.62485	FALSE	10-methoxyisoquinolino[2,1-b]isoquinolin-7-ium-2,3,9-triol		TRUE
946	3		2,3,10-trimethoxy-9-isoquinolino[2,1-b]isoquinolin-7-iumol|2,3,10-trimethoxyisoquinolino[2,1-b]isoquinolin-7-ium-9-ol	GSHUTQKWYGBTBF-UHFFFAOYSA-N	C20H18NO4	1	PUBCHEMSQL:71315332,71776843|	2.96	3.6941	FALSE	2,3,10-trimethoxy-9-isoquinolino[2,1-b]isoquinolin-7-iumol	2,3,10-trimethoxyisoquinolino[2,1-b]isoquinolin-7-ium-9-ol	TRUE
947	3		10-ethoxy-3-methoxyisoquinolino[2,1-b]isoquinolin-7-ium-2,9-diol|10-ethoxy-3-methoxy-isoquinolino[2,1-b]isoquinolin-7-ium-2,9-diol	HVJKZCPKJLCYLF-UHFFFAOYSA-N	C20H18NO4	1	PUBCHEMSQL:21417477|	-10.07	3.5791	FALSE	10-ethoxy-3-methoxyisoquinolino[2,1-b]isoquinolin-7-ium-2,9-diol	10-ethoxy-3-methoxy-isoquinolino[2,1-b]isoquinolin-7-ium-2,9-diol	TRUE
948	3	C12331	2,3,9,10-Tetrahydroxyberberine	DAHMYCXNJSCLGA-UHFFFAOYSA-N	C17H14NO4	1	CHEBI:31070|CHEMBL:CHEMBL1197457|FORMULA:C17H14NO4|KEGG:C12331|LCSB_DB:C12331|NIKKAJI:J1.648.556J|PUBCHEM:582721|PUBCHEMSQL:443768|	-49.6	3.33893	TRUE	2,3,9,10-Tetrahydroxyberberine	2,3,9,10-Tetrahydroxyberberine|DAHMYCXNJSCLGA-UHFFFAOYSA-O|2,3,9,10-Tetrahydroxy-5,6-dihydro-isoquino[3,2-a]isoquinolinylium chloride|2,3,9,10-Tetrahydroxyberberine|DAHMYCXNJSCLGA-UHFFFAOYSA-O|2,3,9,10-Tetrahydroxy-5,6-dihydro-isoquino[3,2-a]isoquinolinylium chloride	TRUE
949	3		10-methoxy-13-methyl-5,6-dihydroisoquinolino[2,1-b]isoquinolin-7-ium-2,3,9-triol	BQKYHIXEQWEQRI-UHFFFAOYSA-N	C19H17NO4	0	PUBCHEMSQL:75203509|	-26.66	3.45222	FALSE	10-methoxy-13-methyl-5,6-dihydroisoquinolino[2,1-b]isoquinolin-7-ium-2,3,9-triol		TRUE
950	3		UID:655019889	FOMNCEWSCNUJLV-UHFFFAOYSA-N	C19H16NO5	1	PUBCHEMSQL:89549808|	-60.59	4.5566	FALSE			TRUE
951	3		Coptisine|PDB-CCD: KPT|NIKKAJI: J8.657F|KNApSAcK: C00024668	XYHOBCMEDLZUMP-UHFFFAOYSA-N	C19H14NO4	1	CHEBI:67862|CHEMBL:CHEMBL362071|LCSB_DB:C16938,cpd17212|PUBCHEMSQL:72322|	-24.36	6.38453	TRUE	Coptisine	PDB-CCD: KPT|Coptisine|Coptisine sulfate|Coptisin|bis[methylenedioxy]protoberberine|KPT|AC1L2HUS|XYHOBCMEDLZUMP-UHFFFAOYSA-N|Coptisine|Coptisine sulfate|Coptisin|bis[methylenedioxy]protoberberine|AC1L2HUS|XYHOBCMEDLZUMP-UHFFFAOYSA-N	TRUE
952	3		(8R)-1-methoxy-5,6,6a,7-tetrahydro-4H-dibenzo[de,g]quinoline-2-ol	FPJQGFLUORYYPE-UHFFFAOYSA-N	C20H18NO4	1	CHEMBL:CHEMBL1197637|PUBCHEMSQL:160876|	-7.68	4.62176	FALSE	Epiberberine	Epiberberine|AC1L4ODP|EWV|Epiberberine|AC1L4ODP	TRUE
953	3		4-[(4S,5R,6R)-5-hydroxy-6-(phenylmethoxymethyl)-1,3-dioxan-4-yl]piperidine-2,6-dione	WGSMVBQMRKGVJX-UHFFFAOYSA-N	C20H18NO4	1	CHEMBL:CHEMBL3139877|PUBCHEMSQL:9974200,9974201|	-22.74	4.55528	FALSE	Dehydroapocavidine	Dehydroapocavidine|WGSMVBQMRKGVJX-UHFFFAOYSA-O|Dehydroapocavidine|WGSMVBQMRKGVJX-UHFFFAOYSA-O	TRUE
954	3		2,3,10-trimethoxy-13-methyl-5,6-dihydroisoquinolino[2,1-b]isoquinolin-7-ium-9-ol	SNQPNBILIUMWID-UHFFFAOYSA-N	C21H22NO4	1	PUBCHEMSQL:101514775,12275616,13805946|	-6.06	3.53158	FALSE	2,3,10-trimethoxy-13-methyl-5,6-dihydroisoquinolino[2,1-b]isoquinolin-7-ium-9-ol	9-Hydroxy-13-methyl-2,3,10-trimethoxy-5,6-dihydrodibenzo[a,g]quinolizinium|9-Hydroxy-13-methyl-2,3,10-trimethoxy-5,6-dihydrodibenzo[a,g]quinolizinium	TRUE
955	3		2,3,9,10-tetramethoxy-5,6-dihydroisoquinolino[2,1-b]isoquinolin-7-ium-13-olate	ZNVCUTDDSGMIJB-UHFFFAOYSA-N	C21H22NO5	1	PUBCHEMSQL:21770853,21770854|	-29.26	3.69288	FALSE	2,3,9,10-tetramethoxy-5,6-dihydroisoquinolino[2,1-b]isoquinolin-7-ium-13-olate		TRUE
956	3		9,10-dimethoxy-5,6-dihydroisoquinolino[2,1-b]isoquinolin-7-ium-2,3,11-triol	DHMKLQYEEAWPPI-UHFFFAOYSA-N	C19H17NO5	0	PUBCHEMSQL:102368081|	-51.08	3.64476	FALSE	5,6-Dihydro-2,3,11-trihydroxy-9,10-dimethoxydibenzo[a,g]quinolizinium	5,6-Dihydro-2,3,11-trihydroxy-9,10-dimethoxydibenzo[a,g]quinolizinium	TRUE
957	3		9,10-dimethoxy-5,6-dihydroisoquinolino[2,1-b]isoquinolin-7-ium-3-ol	YTBGUFKCRIOGTB-UHFFFAOYSA-N	C19H17NO3	0	CHEMBL:CHEMBL1197452|PUBCHEMSQL:45483264|	27.88	3.46062	FALSE	9,10-dimethoxy-5,6-dihydroisoquinolino[2,1-b]isoquinolin-7-ium-3-ol		TRUE
958	3		9,10-dimethoxy-13-methyl-5,6-dihydroisoquinolino[2,1-b]isoquinolin-7-ium-2,3-diol	HWXGUYYLTYTGDW-UHFFFAOYSA-N	C20H19NO4	0	PUBCHEMSQL:9969602|	-12.01	3.52547	FALSE	9,10-dimethoxy-13-methyl-5,6-dihydroisoquinolino[2,1-b]isoquinolin-7-ium-2,3-diol		TRUE
959	3		2,3,9-trimethoxy-5,6-dihydroisoquinolino[2,1-b]isoquinolin-7-ium-10-ol	VQSYXVWEZATIHL-UHFFFAOYSA-N	C20H19NO4	0	CHEMBL:CHEMBL1618061|PUBCHEMSQL:3083983|	3.05	3.65676	FALSE	Dehydrocorydalmine	Dehydrocorydalmine|Dibenzo(a,g)quinolizinium, 5,6-dihydro-10-hydroxy-2,3,9-trimethoxy-|Dehydrocorydalmine Trifluoroacetate	TRUE
960	3		2,3,9,10-tetramethoxyisoquinolino[2,1-b]isoquinolin-7-ium	LEAHDFVHXYMBIQ-UHFFFAOYSA-N	C21H20NO4	1	CHEMBL:CHEMBL1623174|PUBCHEMSQL:6710743|	17.61	3.85732	FALSE	2,3,9,10-tetramethoxyisoquinolino[2,1-b]isoquinolin-7-ium	2,3,9,10-Tetramethoxydibenzo[a,g]quinolizinium|2,3,9,10-tetramethoxyisoquinolino[2,1-b]isoquinolin-7-ium	TRUE
961	3		(8aR,12aS)-2,3,9,10-tetramethoxy-5,6,8a,12a-tetrahydroisoquinolino[2,1-b]isoquinolin-7-ium	XXPJAVJXRGUFCB-UHFFFAOYSA-N	C21H24NO4	1	PUBCHEMSQL:98047082,98047083,98047084,98047085|	9.53	3.53243	FALSE			TRUE
962	3		2,3,9,10-tetramethoxy-5,6-dihydroisoquinolino[2,1-b]isoquinolin-8-one	MZIUUCTTWZPXOV-UHFFFAOYSA-N	C21H22NO5	1	PUBCHEMSQL:10926678|	-29.26	3.69288	FALSE	8-Oxypalmatine	8-Oxypalmatine|Oxypalmatine	TRUE
963	3		2,3,9,10-tetramethoxy-5,6-dihydroisoquinolino[2,1-b]isoquinolin-7-ium-11-ol	UORJSDWCVYZJLA-UHFFFAOYSA-N	C21H22NO5	1	PUBCHEMSQL:46216998|	-30.48	3.80847	FALSE			TRUE
964	3		2-ethoxy-3,9,10-trimethoxy-5,6-dihydroisoquinolino[2,1-b]isoquinolin-7-ium	FJTOHAVQIXFCON-UHFFFAOYSA-N	C22H24NO4	1	CHEMBL:CHEMBL2221114|PUBCHEMSQL:71453339|	10.62	3.70886	FALSE	2-ethoxy-3,9,10-trimethoxy-5,6-dihydroisoquinolino[2,1-b]isoquinolin-7-ium		TRUE
965	3	C17790	Dehydrocorydaline	RFKQJTRWODZPHF-UHFFFAOYSA-N	C22H24NO4	1	CAS:30045-16-0|CHEBI:81342|CHEMBL:CHEMBL1917176|FORMULA:C22H24NO4|KEGG:C17790|KNAPSACK:C00026123|LCSB_DB:C17790,cpd17879|NIKKAJI:J19.822F|PUBCHEM:96024109|PUBCHEMSQL:34781|	8.59	3.70518	TRUE	Dehydrocorydaline	Dehydrocorydaline|Dehydrocorydalin|2,3,9,10-tetramethoxy-13-methyl-5,6-dihydroisoquinolino[2,1-b]isoquinolin-7-ium|Dibenzo[a,g]quinolizinium,5,6-dihydro-2,3,9,10-tetramethoxy-13-methyl-|AC1L1SAF|Dibenzo(a,g)quinolizinium, 5,6-dihydro-2,3,9,10-tetramethoxy-13-methyl-|Dehydrocorydaline|Dehydrocorydalin|2,3,9,10-tetramethoxy-13-methyl-5,6-dihydroisoquinolino[2,1-b]isoquinolin-7-ium|Dibenzo[a,g]quino…	TRUE
966	3		3-ethoxy-2,9,10-trimethoxy-5,6-dihydroisoquinolino[2,1-b]isoquinolin-7-ium	HLKDDGMIJIWXOD-UHFFFAOYSA-N	C22H24NO4	1	CHEMBL:CHEMBL2221115|PUBCHEMSQL:71455046|	10.62	3.70886	FALSE	3-ethoxy-2,9,10-trimethoxy-5,6-dihydroisoquinolino[2,1-b]isoquinolin-7-ium		TRUE
967	3		2,3,9,10-tetramethoxy-6,8-dihydro-5H-isoquinolino[2,1-b]isoquinolin-8-ol	XQCLUPWMBVLJKO-UHFFFAOYSA-N	C21H23NO5	0	PUBCHEMSQL:493569|	-35.18	3.7064	FALSE	7,8-Dihydro-8-hydroxypalmatine	7,8-Dihydro-8-hydroxypalmatine	TRUE
968	3		6-[(E)-(6-acetyl-4-methoxy-7,8-dihydro-[1,3]dioxolo[4,5-g]isoquinolin-5-ylidene)methyl]-2,3-dimethoxybenzoic acid|6-[(E)-(6-acetyl-4-methoxy-7,8-dihydro-[1,3]dioxolo[4,5-g]isoquinolin-5-ylidene)methyl]-2,3-dimethoxy-benzoic acid	ZBARHYHPRYXSAN-UHFFFAOYSA-N	C23H22NO8	-1	PUBCHEMSQL:91748675,91748677|	-141.23	4.46791	FALSE	(E)-N-Acetylanhydronornarceine	(E)-N-Acetylanhydronornarceine|ZBARHYHPRYXSAN-OQLLNIDSSA-N|(Z)-N-Acetylanhydronornarceine|ZBARHYHPRYXSAN-DHDCSXOGSA-N	TRUE
969	3		3-[(6-methoxy-1,2,3,4-tetrahydroisoquinolin-1-yl)methyl]phenol	FAWCJTTWVFWWKU-UHFFFAOYSA-N	C17H19NO2	0	PUBCHEMSQL:595718,92860302,92860303|	19.55	2.02958	FALSE	3-[(6-methoxy-1,2,3,4-tetrahydroisoquinolin-1-yl)methyl]phenol	3-((6-methoxy-1,2,3,4-tetrahydroisoquinolin-1-yl)methyl)phenol|3-[(6-methoxy-1,2,3,4-tetrahydroisoquinolin-1-yl)methyl]phenol|AC1LC7IO|FAWCJTTWVFWWKU-UHFFFAOYSA-N|1,2,3,4-Tetrahydroisoquinoline, 1-[3-hydroxybenzyl]-6-methoxy-|3-[(6-Methoxy-1,2,3,4-tetrahydro-1-isoquinolinyl)methyl]phenol #|3-((6-methoxy-1,2,3,4-tetrahydroisoquinolin-1-yl)methyl)phenol|3-[(6-methoxy-1,2,3,4-tetrahydroisoquinolin-1…	TRUE
970	3		2-methoxy-4-[(6-methoxy-1,2,3,4-tetrahydroisoquinolin-1-yl)methyl]phenol	HXKWBRKKLQWJAB-UHFFFAOYSA-N	C18H21NO3	0	PUBCHEMSQL:20208231|	-5.28	2.25342	FALSE	2-methoxy-4-[(6-methoxy-1,2,3,4-tetrahydroisoquinolin-1-yl)methyl]phenol		TRUE
971	3		3-[[(5R)-5,6,7,8-tetrahydro-[1,3]dioxolo[4,5-g]isoquinolin-5-yl]methyl]phenol	ZSFAWRKULUQOJJ-UHFFFAOYSA-N	C17H17NO3	0	PUBCHEMSQL:96027822,96027823|	-21.96	3.34211	FALSE			TRUE
972	3		3-[[(1S)-6,7-dimethoxy-1,2,3,4-tetrahydroisoquinolin-1-yl]methyl]phenol	CXSWXIPKUMQPQH-UHFFFAOYSA-N	C18H21NO3	0	PUBCHEMSQL:11087867,15286729|	-5.28	2.25342	FALSE			TRUE
973	3		(1R)-6-methoxy-1-[(3-methoxyphenyl)methyl]-1,2,3,4-tetrahydroisoquinolin-7-ol	CMVAKXJCGAJCKF-UHFFFAOYSA-N	C18H21NO3	0	PUBCHEMSQL:97673763,97673764|	-5.28	2.25342	FALSE			TRUE
974	3		(1S)-6-ethoxy-1-[(3-hydroxyphenyl)methyl]-1,2,3,4-tetrahydroisoquinolin-7-ol	GNLSGQDLRZIQMW-UHFFFAOYSA-N	C18H21NO3	0	PUBCHEMSQL:97668494,97668495|	-18.31	2.14793	FALSE			TRUE
975	3		1-[(4-hydroxy-3-methoxyphenyl)methyl]-6-methoxy-3,4-dihydroisoquinolin-7-ol|1-[(4-hydroxy-3-methoxy-phenyl)methyl]-6-methoxy-3,4-dihydroisoquinolin-7-ol	NVVVEIYJHIHANP-UHFFFAOYSA-N	C18H19NO4	0	PUBCHEMSQL:15737373|	-45.2	2.53536	FALSE	1-[(4-hydroxy-3-methoxyphenyl)methyl]-6-methoxy-3,4-dihydroisoquinolin-7-ol	1-[(4-hydroxy-3-methoxy-phenyl)methyl]-6-methoxy-3,4-dihydroisoquinolin-7-ol	TRUE
976	3		(S)-norlaudanine|(PUBCHEM "90657949" NIL |kothari| 3641818092 NIL NIL)	FUTZESSLBXJDFG-UHFFFAOYSA-N	C19H23NO4	0	LCSB_DB:CPD-15801|	-30.11	2.57479	TRUE	Norlaudanine	FUTZESSLBXJDFG-UHFFFAOYSA-N|1-(4-Hydroxy-3-methoxy-benzyl)-6,7-dimethoxy-1,2,3,4-tetrahydroisoquinoline|2-Methoxy-4-[(6,7-dimethoxy-1,2,3,4-tetrahydroisoquinoline)-1-ylmethyl]phenol	TRUE
977	3		2-methoxy-5-[(6-methoxy-3,4-dihydroisoquinolin-1-yl)methyl]phenol	HBWVFVRHQGVHSP-UHFFFAOYSA-N	C18H19NO3	0	PUBCHEMSQL:11011934,57901916|	-5.72	2.39176	FALSE	2-methoxy-5-[(6-methoxy-3,4-dihydroisoquinolin-1-yl)methyl]phenol	1-(3-Hydroxy-4-methoxybenzyl)-6-methoxy-3,4-dihydroisoquinoline|1-(3-Hydroxy-4-methoxybenzyl)-6-methoxy-3,4-dihydroisoquinoline	TRUE
978	3		1-[(3-hydroxy-4-methoxyphenyl)methyl]-6-methoxy-2-oxido-3,4-dihydroisoquinolin-2-ium-7-ol|1-[(3-hydroxy-4-methoxy-phenyl)methyl]-6-methoxy-2-oxido-3,4-dihydroisoquinolin-2-ium-7-ol	RLRUFCNCUMTCAA-UHFFFAOYSA-N	C18H19NO5	0	PUBCHEMSQL:13713193|			FALSE	1-[(3-hydroxy-4-methoxyphenyl)methyl]-6-methoxy-2-oxido-3,4-dihydroisoquinolin-2-ium-7-ol	1-[(3-hydroxy-4-methoxy-phenyl)methyl]-6-methoxy-2-oxido-3,4-dihydroisoquinolin-2-ium-7-ol|1-(3-Hydroxy-4-methoxybenzyl)-7-hydroxy-6-methoxy-3,4-dihydroisoquinoline 2-oxide	TRUE
979	3		5-[(6,7-dimethoxy-3,4-dihydroisoquinolin-1-yl)methyl]-2-methoxyphenol|5-[(6,7-dimethoxy-3,4-dihydroisoquinolin-1-yl)methyl]-2-methoxy-phenol	AJABGMAHVMUQNG-UHFFFAOYSA-N	C19H21NO4	0	PUBCHEMSQL:57580929|	-30.55	2.69669	FALSE	5-[(6,7-dimethoxy-3,4-dihydroisoquinolin-1-yl)methyl]-2-methoxyphenol	5-[(6,7-dimethoxy-3,4-dihydroisoquinolin-1-yl)methyl]-2-methoxy-phenol	TRUE
980	3		1-[(3-hydroxy-4-methoxyphenyl)methyl]-1,2,3,4-tetrahydroisoquinolin-6-ol|1-[(3-hydroxy-4-methoxy-phenyl)methyl]-1,2,3,4-tetrahydroisoquinolin-6-ol	YKIUFGRYFRPCNY-UHFFFAOYSA-N	C17H19NO3	0	PUBCHEMSQL:20208255|	-19.93	2.14254	FALSE	1-[(3-hydroxy-4-methoxyphenyl)methyl]-1,2,3,4-tetrahydroisoquinolin-6-ol	1-[(3-hydroxy-4-methoxy-phenyl)methyl]-1,2,3,4-tetrahydroisoquinolin-6-ol	TRUE
981	3		1-[(3,4-dimethoxyphenyl)methyl]-6-methoxy-1,2,3,4-tetrahydroisoquinoline	KPWTVVBDJMLSJG-UHFFFAOYSA-N	C19H23NO3	0	PUBCHEMSQL:12950740|	9.37	2.44003	FALSE	1-[(3,4-dimethoxyphenyl)methyl]-6-methoxy-1,2,3,4-tetrahydroisoquinoline	KPWTVVBDJMLSJG-UHFFFAOYSA-N|1-(3,4-dimethoxy-benzyl)-6-methoxy-1,2,3,4-tetrahydroisoquinoline|KPWTVVBDJMLSJG-UHFFFAOYSA-N|1-(3,4-dimethoxy-benzyl)-6-methoxy-1,2,3,4-tetrahydroisoquinoline	TRUE
982	3		[2-methoxy-5-[(6-methoxy-1,2,3,4-tetrahydroisoquinolin-1-yl)methyl]phenyl] acetate|acetic acid [2-methoxy-5-[(6-methoxy-1,2,3,4-tetrahydroisoquinolin-1-yl)methyl]phenyl] ester	YREVMRFENWQHGZ-UHFFFAOYSA-N	C20H23NO4	0	PUBCHEMSQL:53348424|	-42.73	2.30206	FALSE	[2-methoxy-5-[(6-methoxy-1,2,3,4-tetrahydroisoquinolin-1-yl)methyl]phenyl] acetate	acetic acid [2-methoxy-5-[(6-methoxy-1,2,3,4-tetrahydroisoquinolin-1-yl)methyl]phenyl] ester	TRUE
983	3		1-[1-[(3-hydroxy-4-methoxyphenyl)methyl]-6-methoxy-3,4-dihydro-1H-isoquinolin-2-yl]ethanone|1-[1-[(3-hydroxy-4-methoxy-phenyl)methyl]-6-methoxy-3,4-dihydro-1H-isoquinolin-2-yl]ethanone	IVHFJRLEBALNBA-UHFFFAOYSA-N	C20H23NO4	0	PUBCHEMSQL:118001190|	-35.71	2.32131	FALSE	1-[1-[(3-hydroxy-4-methoxyphenyl)methyl]-6-methoxy-3,4-dihydro-1H-isoquinolin-2-yl]ethanone	1-[1-[(3-hydroxy-4-methoxy-phenyl)methyl]-6-methoxy-3,4-dihydro-1H-isoquinolin-2-yl]ethanone	TRUE
984	3		1-[(3-hydroxy-4-methoxyphenyl)methyl]-1,2,3,4-tetrahydroisoquinoline-4,6,7-triol|1-[(3-hydroxy-4-methoxy-phenyl)methyl]-1,2,3,4-tetrahydroisoquinoline-4,6,7-triol	MBRXHGACYYDLAE-UHFFFAOYSA-N	C17H19NO5	0	PUBCHEMSQL:121305531|	-99.25	2.32333	FALSE	1-[(3-hydroxy-4-methoxyphenyl)methyl]-1,2,3,4-tetrahydroisoquinoline-4,6,7-triol	1-[(3-hydroxy-4-methoxy-phenyl)methyl]-1,2,3,4-tetrahydroisoquinoline-4,6,7-triol	TRUE
985	3		1-[(3-hydroxy-4-methoxyphenyl)methyl]-1,2,3,4-tetrahydroisoquinolin-7-ol|1-[(3-hydroxy-4-methoxy-phenyl)methyl]-1,2,3,4-tetrahydroisoquinolin-7-ol	RAUIUCATNVKSMH-UHFFFAOYSA-N	C17H19NO3	0	PUBCHEMSQL:20208240|	-19.93	2.14254	FALSE	1-[(3-hydroxy-4-methoxyphenyl)methyl]-1,2,3,4-tetrahydroisoquinolin-7-ol	1-[(3-hydroxy-4-methoxy-phenyl)methyl]-1,2,3,4-tetrahydroisoquinolin-7-ol	TRUE
986	3		1-[(3-hydroxy-4-methoxyphenyl)methyl]-7-methoxy-1,2,3,4-tetrahydroisoquinolin-6-ol|1-[(3-hydroxy-4-methoxy-phenyl)methyl]-7-methoxy-1,2,3,4-tetrahydroisoquinolin-6-ol	IZAGEUPZVNIFBT-UHFFFAOYSA-N	C18H21NO4	0	LCSB_DB:CPD-21509|PUBCHEMSQL:101939224,122366310,134820165,21817720|	-44.76	2.40529	TRUE	Norprotosinomenine	1-[(3-hydroxy-4-methoxy-phenyl)methyl]-7-methoxy-1,2,3,4-tetrahydroisoquinolin-6-ol|(S)-norprotosinomenine|(R)-1-(3-Hydroxy-4-methoxybenzyl)-7-methoxy-1,2,3,4-tetrahydroisoquinoline-6-ol|(+)-Norprotosinomenine|(+)-Norprotosinomenine|(R)-1-(3-Hydroxy-4-methoxybenzyl)-7-methoxy-1,2,3,4-tetrahydroisoquinoline-6-ol|(S)-norprotosinomenine	TRUE
987	3		1-[(3,4-dimethoxyphenyl)methyl]-1,2,3,4-tetrahydroisoquinoline-6,7-diol	GWCFOZUNGBECRW-UHFFFAOYSA-N	C18H21NO4	0	PUBCHEMSQL:101562751,12269805|	-44.76	2.40529	FALSE	1-[(3,4-dimethoxyphenyl)methyl]-1,2,3,4-tetrahydroisoquinoline-6,7-diol	1-(3,4-Dimethoxybenzyl)-1,2,3,4-tetrahydroisoquinoline-6,7-diol|1-[(3,4-dimethoxyphenyl)methyl]-1,2,3,4-tetrahydroisoquinoline-6,7-diol|1-[(3,4-dimethoxyphenyl)methyl]-1,2,3,4-tetrahydroisoquinoline-6,7-diol	TRUE
988	3		6,7-dihydroxy-1-[(3-hydroxy-4-methoxyphenyl)methyl]-3,4-dihydro-2H-isoquinoline-1-carboxylic acid|6,7-dihydroxy-1-[(3-hydroxy-4-methoxy-phenyl)methyl]-3,4-dihydro-2H-isoquinoline-1-carboxylic acid	FLLDEBBAPMITSC-UHFFFAOYSA-N	C18H18NO6	-1	PUBCHEMSQL:320329|	-140.18	2.3392	FALSE	6,7-dihydroxy-1-[(3-hydroxy-4-methoxyphenyl)methyl]-3,4-dihydro-2H-isoquinoline-1-carboxylic acid	6,7-dihydroxy-1-[(3-hydroxy-4-methoxy-phenyl)methyl]-3,4-dihydro-2H-isoquinoline-1-carboxylic acid|FLLDEBBAPMITSC-UHFFFAOYSA-N|6,7-Dihydroxy-1-(3-hydroxy-4-methoxybenzyl)-1,2,3,4-tetrahydro-1-isoquinolinecarboxylic acid #|6,7-dihydroxy-1-[(3-hydroxy-4-methoxyphenyl)methyl]-3,4-dihydro-2H-isoquinoline-1-carboxylic acid	TRUE
989	3		6,7-dihydroxy-1-[(3-hydroxy-4-methoxyphenyl)methyl]-1,2,3,4-tetrahydroisoquinoline-3-carboxylic acid|6,7-dihydroxy-1-[(3-hydroxy-4-methoxy-phenyl)methyl]-1,2,3,4-tetrahydroisoquinoline-3-carboxylic acid	FJIZHFMRRDLLOH-UHFFFAOYSA-N	C18H18NO6	-1	PUBCHEMSQL:121305503|	-140.85	2.30196	FALSE	6,7-dihydroxy-1-[(3-hydroxy-4-methoxyphenyl)methyl]-1,2,3,4-tetrahydroisoquinoline-3-carboxylic acid	6,7-dihydroxy-1-[(3-hydroxy-4-methoxy-phenyl)methyl]-1,2,3,4-tetrahydroisoquinoline-3-carboxylic acid	TRUE
990	3		2-(5,6-dihydro-[1,3]dithiolo[4,5-b][1,4]dioxin-2-ylidene)-5-(1,3-diselenol-2-ylidene)-1,3-dithiolan-4-one	NDZPWFOPEIXNGJ-UHFFFAOYSA-N	C18H21NO4	0	PUBCHEMSQL:102117399|			FALSE	8,14-Dihydronorsalutaridine	8,14-Dihydronorsalutaridine	TRUE
991	3	C21631	(S)-Tetrahydropapaverine	YXWQTVWJNHKSCC-UHFFFAOYSA-N	C20H25NO4	0	CHEMBL:CHEMBL160919|FORMULA:C20H25NO4|KEGG:C21631|LCSB_DB:C21631,CPD-15798,CPD-19772|PUBCHEM:340650294|	-15.46	2.80394	TRUE	Tetrahydropapaverine	(R)-tetrahydropapaverine|AC1OCK3J|(R)-tetrahydropapaverinium|(R)-tetrahydropapaverine(1+)|(R)-tetrahydropapaverine cation|(S)-tetrahydropapaverine|AC1OCK3H|1-[(3,4-dimethoxyphenyl)methyl]-6,7-dimethoxy-1,2,3,4-tetrahydroisoquinolin-2-ium|R-Tetrahydropapaverine|R-tetrahydropapaverine HCl|(R)-1-(3,4-Dimethoxybenzyl)-6,7-dimethoxy-1,2,3,4-tetrahydroisoquinoline|R-(+)-Tetrahydropapaverin|(1R)-1-[(3,4…	TRUE
992	3		(1S)-1-[(3,4-dimethoxyphenyl)methyl]-6-methoxy-2-oxido-1,2,3,4-tetrahydroisoquinolin-2-ium-7-ol	TYNRMUQFHFFIIC-UHFFFAOYSA-N	C19H23NO5	0	PUBCHEMSQL:101914925|			FALSE			TRUE
993	3		1-[1-[(3,4-dimethoxyphenyl)methyl]-7-hydroxy-6-methoxy-3,4-dihydro-1H-isoquinolin-2-yl]ethanone	SHPZJMBKYRUMBI-UHFFFAOYSA-N	C21H25NO5	0	PUBCHEMSQL:15424304|	-60.54	2.63891	FALSE	1-[1-[(3,4-dimethoxyphenyl)methyl]-7-hydroxy-6-methoxy-3,4-dihydro-1H-isoquinolin-2-yl]ethanone	1-[1-(3,4-Dimethoxybenzyl)-3,4-dihydro-6-methoxy-7-hydroxyisoquinoline-2(1H)-yl]ethanone	TRUE
994	3		2-(3,4-dimethoxyphenyl)acetaldehyde	RIVVYJWUHXMGSK-UHFFFAOYSA-N	C10H12O3	0	PUBCHEMSQL:101344052,79781|	-46.84	1.3458	FALSE	2-(3,4-dimethoxyphenyl)acetaldehyde		FALSE
995	3		2-(5-hydroxy-4-methoxy-2-methylphenyl)acetaldehyde|2-(5-hydroxy-4-methoxy-2-methyl-phenyl)acetaldehyde	LTGPHHNPIIWKRQ-UHFFFAOYSA-N	C10H12O3	0	PUBCHEMSQL:105422742|	-63.12	1.38298	FALSE	2-(5-hydroxy-4-methoxy-2-methylphenyl)acetaldehyde	2-(5-hydroxy-4-methoxy-2-methyl-phenyl)acetaldehyde	FALSE
996	3		1-benzyl-6-methoxy-3,4-dihydroisoquinoline|6-methoxy-1-(phenylmethyl)-3,4-dihydroisoquinoline	SGTAIOQSZRNLNH-UHFFFAOYSA-N	C17H17NO	0	PUBCHEMSQL:12950072|	58.59	2.13508	FALSE	1-benzyl-6-methoxy-3,4-dihydroisoquinoline	6-methoxy-1-(phenylmethyl)-3,4-dihydroisoquinoline	TRUE
997	3		1-benzyl-6,7-dimethoxy-3,4-dihydroisoquinoline|6,7-dimethoxy-1-(phenylmethyl)-3,4-dihydroisoquinoline	IKVBMVPAYKTEAQ-UHFFFAOYSA-N	C18H19NO2	0	PUBCHEMSQL:422931|	33.76	2.29804	FALSE	1-benzyl-6,7-dimethoxy-3,4-dihydroisoquinoline	6,7-dimethoxy-1-(phenylmethyl)-3,4-dihydroisoquinoline|1-Benzyl-6,7-dimethoxy-3,4-dihydroisoquinoline|1-Benzyl-3,4-dihydro-6,7-dimethoxyisoquinoline|IKVBMVPAYKTEAQ-UHFFFAOYSA-N|1-Benzyl-6,7-dimethoxy-3,4-dihydroisoquinoline #|3,4-Dihydroisoquinoline, 1-benzyl-6,7-dimethoxy-|1-Benzyl-6,7-dimethoxy-3,4-dihydroisoquinoline|1-Benzyl-3,4-dihydro-6,7-dimethoxyisoquinoline|IKVBMVPAYKTEAQ-UHFFFAOYSA-N|1-…	TRUE
998	3		6,7-dimethoxy-1-[(4-methoxyphenyl)methyl]-3,4-dihydroisoquinoline	CXBLBVLSNALLKJ-UHFFFAOYSA-N	C19H21NO3	0	PUBCHEMSQL:9904820|	8.93	2.56834	FALSE	6,7-dimethoxy-1-[(4-methoxyphenyl)methyl]-3,4-dihydroisoquinoline	1-(4'-methoxybenzyl)-6,7-dimethoxy-3,4-dihydroisoquinoline|1-(4'-methoxybenzyl)-6,7-dimethoxy-3,4-dihydroisoquinoline	TRUE
999	3		4-[(6,7-dimethoxy-3,4-dihydroisoquinolin-1-yl)methyl]aniline	QFFLSSCDUGKZIK-UHFFFAOYSA-N	C18H20N2O2	0	PUBCHEMSQL:101390656|	37.82	2.41127	FALSE	4-[(6,7-dimethoxy-3,4-dihydroisoquinolin-1-yl)methyl]aniline	4-[(3,4-Dihydro-6,7-dimethoxyisoquinoline-1-yl)methyl]aniline	TRUE
1000	3		1-cyclopropyl-6-fluoro-4-oxo-7-(1-piperazinyl)-3-quinolinecarboxylic acid, 4-pyridinecarbohydrazide	XSILRSUKELEZIF-UHFFFAOYSA-N	C19H17NO5	0	CHEMBL:CHEMBL463527|PUBCHEMSQL:100916731,470416|	-74.61	4.70539	FALSE	8-Oxotetrahydrothalifendine	8-Oxotetrahydrothalifendine|AC1LAL1M|8-Oxotetrahydrothalifendine|AC1LAL1M	TRUE
1001	3		2,3,9,10-tetramethoxy-8-oxo-6,13-dihydro-5H-isoquinolino[2,1-b]isoquinoline-13a-carboxylic acid	JMQFHAAGLGKWQF-UHFFFAOYSA-N	C21H19NO7	0	PUBCHEMSQL:23248714|	-158.25	5.51269	FALSE	2,3,9,10-tetramethoxy-8-oxo-6,13-dihydro-5H-isoquinolino[2,1-b]isoquinoline-13a-carboxylic acid		TRUE
1002	3		N-[2-(4-thiazolyl)-3H-benzimidazol-5-yl]carbamic acid ethyl ester	JUUZPKSFGTZKLH-UHFFFAOYSA-N	C21H19NO7	0	PUBCHEMSQL:326900|	-150.1	4.62982	FALSE	N-[2-(4-thiazolyl)-3H-benzimidazol-5-yl]carbamic acid ethyl ester	AC1L6ZCS	TRUE
1003	3		6,8,13,13a-tetrahydro-5H-isoquinolino[2,1-b]isoquinoline-2,3,11-triol	RIEBJAWIEINKIS-UHFFFAOYSA-N	C17H17NO3	0	CHEMBL:CHEMBL2425375|PUBCHEMSQL:72708126|	-24.2	3.19638	FALSE			TRUE
1004	3		UID:545081259	BJEUYJVVERSDAG-UHFFFAOYSA-N	C18H17NO3	0	CHEMBL:CHEMBL2425377|PUBCHEMSQL:73356845|	-11.58	4.52533	FALSE			TRUE
1005	3		(13aS)-2,3-dimethoxy-6,8,13,13a-tetrahydro-5H-isoquinolino[2,1-b]isoquinolin-11-ol	OTCJRYDGNXWMEA-UHFFFAOYSA-N	C19H21NO3	0	PUBCHEMSQL:10086791,639022|	5.1	3.28683	FALSE	AC1LCXLA	AC1LCXLA	TRUE
1006	3		(13aS)-3,11-dimethoxy-6,8,13,13a-tetrahydro-5H-isoquinolino[2,1-b]isoquinolin-2-ol	XZPOSTRUOZYGKG-UHFFFAOYSA-N	C19H21NO3	0	CHEMBL:CHEMBL2057453|PUBCHEMSQL:70690499,77913372|	5.1	3.28683	FALSE			TRUE
1007	3		(8R,13aS)-3-methoxy-8-methyl-6,8,13,13a-tetrahydro-5H-isoquinolino[2,1-b]isoquinoline-2,11-diol	FCUGSUBRXANTIA-UHFFFAOYSA-N	C19H21NO3	0	PUBCHEMSQL:22298081,639023|	-11.54	3.1577	FALSE	AC1LCXLD	AC1LCXLD	TRUE
1008	3		5,6-dihydroisoquinolino[2,1-b]isoquinolin-7-ium-2,3,10,11-tetrol	KHWFXUYKATVSIO-UHFFFAOYSA-N	C17H14NO4	1	PUBCHEMSQL:11618403|	-49.6	3.33893	FALSE			TRUE
1009	3		(13aS)-2-methoxy-6,8,13,13a-tetrahydro-5H-isoquinolino[2,1-b]isoquinoline-3,10,11-triol	JBRMCLMXSZKCKB-UHFFFAOYSA-N	C18H19NO4	0	PUBCHEMSQL:181939|	-49.03	3.30144	FALSE	Artavenustine	Artavenustine	TRUE
1010	3		2,3,11-trimethoxy-6,8,13,13a-tetrahydro-5H-isoquinolino[2,1-b]isoquinolin-10-ol	MFPSOYWOZQIKMB-UHFFFAOYSA-N	C20H23NO4	0	PUBCHEMSQL:101503692,101503693,12285112,46185066|	-19.73	3.49275	FALSE		MFPSOYWOZQIKMB-UHFFFAOYSA-N|MFPSOYWOZQIKMB-UHFFFAOYSA-N	TRUE
1011	3		2,3-dimethoxy-8-methyl-6,8,13,13a-tetrahydro-5H-isoquinolino[2,1-b]isoquinoline-10,11-diol	LJBPCLYLXOGAJF-UHFFFAOYSA-N	C20H23NO4	0	PUBCHEMSQL:71110303|	-36.37	3.32177	FALSE			TRUE
1012	3		3,11-dimethoxy-5,6-dihydroisoquinolino[2,1-b]isoquinolin-7-ium-2,10-diol	VHKICUQNDWLOBX-UHFFFAOYSA-N	C19H18NO4	1	PUBCHEMSQL:101012185|	-20.3	3.41633	FALSE	3,11-dimethoxy-5,6-dihydroisoquinolino[2,1-b]isoquinolin-7-ium-2,10-diol	5,6-Dihydro-3,11-dimethoxydibenzo[a,g]quinolizinium-2,10-diol	TRUE
1013	3		2,3,10-trimethoxy-5,6-dihydroisoquinolino[2,1-b]isoquinolin-7-ium-11-ol	CESULBHOOHSIKO-UHFFFAOYSA-N	C20H20NO4	1	CHEMBL:CHEMBL1618062|PUBCHEMSQL:52943273|	-5.65	3.53771	FALSE	Dehydrocorytenchine Trifluoroacetate	Dehydrocorytenchine Trifluoroacetate|Dehydrocorytenchine	TRUE
1014	3		3,10,11-trimethoxy-5,6-dihydroisoquinolino[2,1-b]isoquinolin-7-ium-2-ol	VYHHIAOOSMWHKX-UHFFFAOYSA-N	C20H20NO4	1	CHEMBL:CHEMBL1197451|PUBCHEMSQL:182406|	-5.65	3.53771	FALSE	Pseudocolumbamine	Pseudocolumbamine|pseudocolumbamine trifluoroacetate|AC1L4AWQ|Dibenzo(a,g)quinolizinium, 5,6-dihydro-2-hydroxy-3,10,11-trimethoxy-	TRUE
1015	3		3,10,11-trimethoxy-6,8,13,13a-tetrahydro-5H-isoquinolino[2,1-b]isoquinoline	ONTSVOCSLFFJQQ-UHFFFAOYSA-N	C20H23NO3	0	PUBCHEMSQL:71109990,71110291|	19.75	3.41747	FALSE			TRUE
1016	3		3,10-dimethoxy-8-methyl-6,8,13,13a-tetrahydro-5H-isoquinolino[2,1-b]isoquinolin-11-ol	RGSDAPKCRFCMNF-UHFFFAOYSA-N	C20H23NO3	0	PUBCHEMSQL:118001141|	3.11	3.23763	FALSE			TRUE
1017	3		2,10-dimethoxy-6,8,13,13a-tetrahydro-5H-isoquinolino[2,1-b]isoquinoline-3,11-diol	ZZYJKSMFUQNPFO-UHFFFAOYSA-N	C19H21NO4	0	CHEMBL:CHEMBL1164088|PUBCHEMSQL:10616178,9549059|	-34.38	3.36974	FALSE	Isocoreximine	isocoreximine|(?)-Isocoreximine	TRUE
1018	3	C09671	Xylopinine	YOAUKNYXWBTMMF-UHFFFAOYSA-N	C21H25NO4	0	3DMET:B03183|CAS:523-02-4|CHEBI:10084|CHEMBL:CHEMBL2357282,CHEMBL465824|FORMULA:C21H25NO4|KEGG:C09671|KNAPSACK:C00001929|LCSB_DB:C09671,cpd06565|NIKKAJI:J116.909B|PUBCHEM:11861|PUBCHEMSQL:226520|	-5.08	3.66494	TRUE	Xylopinine	(+)-Xylopinine|.beta.-Norcoralydine|AC1LKRCK|YOAUKNYXWBTMMF-QGZVFWFLSA-N|Xylopinine|Norcoralydine|O-Methylgovanine|O,O-Dimethylgovadine|Govanine methyl ether|S-(-)-Xylopinine|(-)-Xylopinine|(s)-norcoralydine|NORCORELYDINE|AC1L5ETQ|YOAUKNYXWBTMMF-KRWDZBQOSA-N|d-Xylopinine|beta-Norcoralydine|(+-)-Xylopinine|R-(+)-Xylopinine|(+-)-Norcoralydine|l-Xylopinine|2,10,11-Tetramethoxyberbine|Berbine,3,10,11…	TRUE
1019	3		(8R,13aS)-2,3,10-trimethoxy-8-methyl-6,8,13,13a-tetrahydro-5H-isoquinolino[2,1-b]isoquinolin-11-ol	HEZATOQIKMHZNZ-UHFFFAOYSA-N	C21H25NO4	0	PUBCHEMSQL:102059828|	-21.72	3.44993	FALSE	Corytenchirine	Corytenchirine	TRUE
1020	3		10,11-dimethoxy-6,8,13,13a-tetrahydro-5H-isoquinolino[2,1-b]isoquinoline-2,3-diol	BTUIZHMEGKWEMO-UHFFFAOYSA-N	C19H21NO4	0	PUBCHEMSQL:71474024|	-34.38	3.36974	FALSE			TRUE
1021	3		1-[(3,4-dimethoxyphenyl)methyl]-7-methoxy-1,2,3,4-tetrahydroisoquinolin-6-ol	CXHAJJHPKBGSJS-UHFFFAOYSA-N	C19H23NO4	0	PUBCHEMSQL:11381906|	-30.11	2.57479	FALSE	1-[(3,4-dimethoxyphenyl)methyl]-7-methoxy-1,2,3,4-tetrahydroisoquinolin-6-ol	1-(3,4-Dimethoxybenzyl)-7-methoxy-1,2,3,4-tetrahydroisoquinoline-6-ol	TRUE
1022	3		2,3-dimethoxy-6-[[(5S)-5,6,7,8-tetrahydro-[1,3]dioxolo[4,5-g]isoquinolin-5-yl]methyl]benzoic acid	KMFUNEOFNWQPNI-UHFFFAOYSA-N	C20H20NO6	-1	CHEMBL:CHEMBL1209535,CHEMBL1209536|PUBCHEMSQL:49862537,49862538|	-114.77	3.56504	FALSE	CORYTERNATINE B	CORYTERNATINE B|Coryternatine C	TRUE
1023	3		(13aR)-2,10,11-trimethoxy-6,8,13,13a-tetrahydro-5H-isoquinolino[2,1-b]isoquinolin-3-ol	FSKPDOZBWMKQBY-UHFFFAOYSA-N	C20H23NO4	0	CHEMBL:CHEMBL513084|PUBCHEMSQL:12309269,6947036,6947037,821490,821491|	-19.73	3.49275	FALSE	AC1OCQL7	AC1OCQL7|AC1OCQL8|AC1LGHK1|discretine|AC1LGHK4	TRUE
1024	3		copper N-[bis(2-pyridinyl)methylideneamino]-N'-ethylcarbamimidothioate	IECCNANMTMVKDU-UHFFFAOYSA-N	C21H24NO4	1	CHEMBL:CHEMBL1187671|PUBCHEMSQL:25194023|			FALSE	copper N-[bis(2-pyridinyl)methylideneamino]-N'-ethylcarbamimidothioate		TRUE
1025	3		9-[2,7-bis(dimethylamino)-9-anthracenyl]-N2,N2,N7,N7-tetramethylanthracene-2,7-diamine	WBOKFUREGOQWPZ-UHFFFAOYSA-N	C21H23NO4	0	CHEMBL:CHEMBL3228979,CHEMBL3228980|PUBCHEMSQL:151627,151628,21635084,21635085,321860,90668703|	-23.75	4.56569	FALSE	9-[2,7-bis(dimethylamino)-9-anthracenyl]-N2,N2,N7,N7-tetramethylanthracene-2,7-diamine	Pseudotalictricavine	TRUE
1026	3		UID:622802579	WWMLSLYORSGGAZ-UHFFFAOYSA-N	C21H23NO4	0	PUBCHEMSQL:86342071|	-20.14	4.61478	FALSE			TRUE
1027	3		(5S)-5-[(3-hydroxy-4-methoxyphenyl)methyl]-6-methyl-7,8-dihydro-5H-[1,3]dioxolo[4,5-g]isoquinolin-4-ol|(5S)-5-[(3-hydroxy-4-methoxy-phenyl)methyl]-6-methyl-7,8-dihydro-5H-[1,3]dioxolo[4,5-g]isoquinolin-4-ol	NBEREFJAHQPIOC-UHFFFAOYSA-N	C19H21NO5	0	PUBCHEMSQL:15690614|	-74	3.50733	FALSE	Crassifoline	(+)-Crassifoline	TRUE
1028	3		5-[(6-ethyl-7,8-dihydro-5H-[1,3]dioxolo[4,5-g]isoquinolin-5-yl)methyl]-2-methoxyphenol|5-[(6-ethyl-7,8-dihydro-5H-[1,3]dioxolo[4,5-g]isoquinolin-5-yl)methyl]-2-methoxy-phenol	CJWQIYRTVGRLGE-UHFFFAOYSA-N	C20H23NO4	0	PUBCHEMSQL:11724882|	-32.9	3.43111	FALSE			TRUE
1029	3		1-[(4-hydroxy-3-methoxyphenyl)methyl]-7-methoxy-2-methyl-3,4-dihydro-1H-isoquinolin-6-ol|1-[(4-hydroxy-3-methoxy-phenyl)methyl]-7-methoxy-2-methyl-3,4-dihydro-1H-isoquinolin-6-ol	OKPOKMCPHKVCPP-UHFFFAOYSA-N	C19H23NO4	0	LCSB_DB:CPD-21510,CPD-21511|PUBCHEMSQL:11719196,134820215,134820422,24180177|	-32.49	2.43772	TRUE	Isoorientaline	1-[(4-hydroxy-3-methoxy-phenyl)methyl]-7-methoxy-2-methyl-3,4-dihydro-1H-isoquinolin-6-ol|(S)-isoorientaline|(R)-isoorientaline|1,2,3,4-Tetrahydro-6-hydroxy-7-methoxy-1-(4-hydroxy-3-methoxybenzyl)-2-methylisoquinoline|1,2,3,4-Tetrahydro-6-hydroxy-7-methoxy-1-(4-hydroxy-3-methoxybenzyl)-2-methylisoquinoline|(R)-isoorientaline|(S)-isoorientaline	TRUE
1030	3		1-[(3,4-dimethoxyphenyl)methyl]-7-methoxy-2-methyl-1H-isoquinolin-6-ol	AECPXFMCDTWWHN-UHFFFAOYSA-N	C20H23NO4	0	PUBCHEMSQL:420214|	-12.1	2.66182	FALSE	1-[(3,4-dimethoxyphenyl)methyl]-7-methoxy-2-methyl-1H-isoquinolin-6-ol	1-[(3,4-dimethoxyphenyl)methyl]-7-methoxy-2-methyl-1H-isoquinolin-6-ol	TRUE
1031	3		(1S,4S)-1-[(3,4-dimethoxyphenyl)methyl]-7-methoxy-2-methyl-3,4-dihydro-1H-isoquinoline-4,6-diol	MSRVKQUDTFQGOI-UHFFFAOYSA-N	C20H25NO5	0	PUBCHEMSQL:101590590,14797296|	-57.68	2.61054	FALSE			TRUE
1032	3		1-[(3,4-dimethoxyphenyl)methyl]-7-methoxy-2-methyl-3,4-dihydro-1H-isoquinoline	GCEBEQPHLNFLGU-UHFFFAOYSA-N	C20H25NO3	0	PUBCHEMSQL:101732412|	21.64	2.47681	FALSE	1-[(3,4-dimethoxyphenyl)methyl]-7-methoxy-2-methyl-3,4-dihydro-1H-isoquinoline	1-(3,4-Dimethoxybenzyl)-7-methoxy-2-methyl-1,2,3,4-tetrahydroisoquinoline	TRUE
1033	3		1-[(3,4-dimethoxyphenyl)methyl]-7-methoxy-2,2-dimethyl-3,4-dihydro-1H-isoquinolin-2-ium-6-ol	VDGYRASFPNRLPJ-UHFFFAOYSA-N	C21H28NO4	1	PUBCHEMSQL:159072|			FALSE	1-[(3,4-dimethoxyphenyl)methyl]-7-methoxy-2,2-dimethyl-3,4-dihydro-1H-isoquinolin-2-ium-6-ol	Isoquinolinium, 1-((3,4-dimethoxyphenyl)methyl)-1,2,3,4-tetrahydro-6-hydroxy-7-methoxy-2,2-dimethyl-	TRUE
1034	3		1-[(3,4-dimethoxyphenyl)methyl]-6,7-dimethoxy-2-methyl-2-oxido-3,4-dihydro-1H-isoquinolin-2-ium	UIZDHKLEBRKVEW-UHFFFAOYSA-N	C21H27NO5	0	PUBCHEMSQL:13992143,13992144,21581115|			FALSE	1-[(3,4-dimethoxyphenyl)methyl]-6,7-dimethoxy-2-methyl-2-oxido-3,4-dihydro-1H-isoquinolin-2-ium	(+-)-Laudanosine N-oxide	TRUE
1035	3		1-[(3,4-dimethoxyphenyl)methyl]-2-methyl-1H-isoquinoline-6,7-diol	YKNHSBVDKCXUKU-UHFFFAOYSA-N	C19H21NO4	0	PUBCHEMSQL:418317|	-26.75	2.49348	FALSE	1-[(3,4-dimethoxyphenyl)methyl]-2-methyl-1H-isoquinoline-6,7-diol	AC1L9FDJ|1-[(3,4-dimethoxyphenyl)methyl]-2-methyl-1H-isoquinoline-6,7-diol	TRUE
1036	3		(1Z)-1-[(3,4-dimethoxyphenyl)methylene]-6,7-dimethoxy-2-methyl-3,4-dihydroisoquinoline|(1Z)-1-[(3,4-dimethoxyphenyl)methylidene]-6,7-dimethoxy-2-methyl-3,4-dihydroisoquinoline	VGLSCZXFKFXNIV-UHFFFAOYSA-N	C21H25NO4	0	PUBCHEMSQL:101186727|	25.61	3.65414	FALSE	(1Z)-1-[(3,4-dimethoxyphenyl)methylene]-6,7-dimethoxy-2-methyl-3,4-dihydroisoquinoline	(1Z)-1-[(3,4-dimethoxyphenyl)methylidene]-6,7-dimethoxy-2-methyl-3,4-dihydroisoquinoline|1-(3,4-Dimethoxybenzylidene)-2-methyl-6,7-dimethoxy-1,2,3,4-tetrahydroisoquinoline	TRUE
1037	3		1-[(3,4-dimethoxyphenyl)methyl]-6,7-dimethoxy-2-methyl-1H-isoquinoline	JTPHLUJGSNTOFP-UHFFFAOYSA-N	C21H25NO4	0	PUBCHEMSQL:334174,92146898,92274841|	2.55	2.88818	FALSE	1-[(3,4-dimethoxyphenyl)methyl]-6,7-dimethoxy-2-methyl-1H-isoquinoline	1-[(3,4-dimethoxyphenyl)methyl]-6,7-dimethoxy-2-methyl-1H-isoquinoline|AC1L7ETM|1,2-Dihydro-2-methylpapaverine|JTPHLUJGSNTOFP-UHFFFAOYSA-N|1-(3,4-Dimethoxybenzyl)-6,7-dimethoxy-2-methyl-1,2-dihydroisoquinoline #	TRUE
1038	3		1-[(3,4-dimethoxyphenyl)methyl]-6,7-dimethoxy-2-methyl-3,4-dihydroisoquinolin-2-ium	PLKJOOZHDCZCGL-UHFFFAOYSA-N	C21H26NO4	1	CHEMBL:CHEMBL383242|PUBCHEMSQL:19853|	-10.22	2.95568	FALSE	1-[(3,4-dimethoxyphenyl)methyl]-6,7-dimethoxy-2-methyl-3,4-dihydroisoquinolin-2-ium	2-Methyl-3,4-dihydropapaverinium|1-(3,4-dimethoxy-benzyl)-6,7-dimethoxy-2-methyl-3,4-dihydro-isoquinolinium|1-[(3,4-dimethoxyphenyl)methyl]-6,7-dimethoxy-2-methyl-3,4-dihydroisoquinolin-2-ium	TRUE
1039	3		(1S)-1-[(3,4-dimethoxyphenyl)methyl]-6,7-dimethoxy-2-methyl-3,4-dihydro-1H-isoquinolin-4-ol	HYRWIVQLIMALSO-UHFFFAOYSA-N	C21H27NO5	0	PUBCHEMSQL:11406160|	-43.03	2.8354	FALSE			TRUE
1040	3		2-[[(1S)-6,7-dimethoxy-2-methyl-3,4-dihydro-1H-isoquinolin-1-yl]methyl]-4,5-dimethoxyphenol|2-[[(1S)-6,7-dimethoxy-2-methyl-3,4-dihydro-1H-isoquinolin-1-yl]methyl]-4,5-dimethoxy-phenol	LKNNSOLSMPERRM-UHFFFAOYSA-N	C21H27NO5	0	PUBCHEMSQL:133550443,97543936,97543937|	-42.67	2.99645	FALSE	Laudanosine, derivative of	Laudanosine, derivative of	TRUE
1041	3		1-[(3,4-dimethoxyphenyl)methyl]-6,7-dimethoxy-2,2-dimethyl-3,4-dihydro-1H-isoquinolin-2-ium	RVBHVIRGZXRPRX-UHFFFAOYSA-N	C22H30NO4	1	CHEMBL:CHEMBL1182154,CHEMBL458621|PUBCHEMSQL:418094,44417698,56605113|			FALSE	1-[(3,4-dimethoxyphenyl)methyl]-6,7-dimethoxy-2,2-dimethyl-3,4-dihydro-1H-isoquinolin-2-ium	AC1L9EVY|1,2,3,4-Tetrahydro-2,2-dimethyl-6,7-dimethoxy-1-(3,4-dimethoxybenzyl)isoquinolinium|1-[(3,4-dimethoxyphenyl)methyl]-6,7-dimethoxy-2,2-dimethyl-3,4-dihydro-1H-isoquinolin-2-ium|N-methyl-laudanosine|1-(3,4-Dimethoxy-benzyl)-6,7-dimethoxy-2,2-dimethyl-1,2,3,4-tetrahydro-isoquinolinium iodide|1-(3,4-Dimethoxy-benzyl)-6,7-dimethoxy-2,2-dimethyl-1,2,3,4-tetrahydro-isoquinolinium: iodide	TRUE
1042	3		1-[(3,4-dimethoxyphenyl)methyl]-2-ethyl-6,7-dimethoxy-3,4-dihydro-1H-isoquinoline	LEMXXRFPPUUCQG-UHFFFAOYSA-N	C22H29NO4	0	PUBCHEMSQL:3100778|	-1.57	2.84425	FALSE	1-[(3,4-dimethoxyphenyl)methyl]-2-ethyl-6,7-dimethoxy-3,4-dihydro-1H-isoquinoline	1-[(3,4-dimethoxyphenyl)methyl]-2-ethyl-6,7-dimethoxy-3,4-dihydro-1H-isoquinoline|AC1MIS9F|1-(3,4-Dimethoxybenzyl)-2-ethyl-1,2,3,4-tetrahydro-6,7-dimethoxyisoquinoline	TRUE
1043	3		2-[(6,7-dimethoxy-2-methyl-3,4-dihydro-1H-isoquinolin-1-yl)methyl]-4,5-dimethoxybenzoic acid|2-[(6,7-dimethoxy-2-methyl-3,4-dihydro-1H-isoquinolin-1-yl)methyl]-4,5-dimethoxy-benzoic acid	HHJDPQAEMMYUCU-UHFFFAOYSA-N	C22H26NO6	-1	CHEMBL:CHEMBL2004995|PUBCHEMSQL:363412|	-85.82	3.00546	FALSE	2-[(6,7-dimethoxy-2-methyl-3,4-dihydro-1H-isoquinolin-1-yl)methyl]-4,5-dimethoxybenzoic acid	2-[(6,7-dimethoxy-2-methyl-3,4-dihydro-1H-isoquinolin-1-yl)methyl]-4,5-dimethoxy-benzoic acid|2-((6,7-Dimethoxy-2-methyl-1,2,3,4-tetrahydro-1-isoquinolinyl)methyl)-4,5-dimethoxybenzoic acid|AC1Q5TSA|2-[(6,7-dimethoxy-2-methyl-1,2,3,4-tetrahydroisoquinolin-1-yl)methyl]-4,5-dimethoxybenzoic acid|2-[(6,7-dimethoxy-2-methyl-3,4-dihydro-1H-isoquinolin-1-yl)methyl]-4,5-dimethoxy-benzoic acid|2-[(6,7-di…	TRUE
1044	3		[2,3-dimethoxy-6-[[(5S)-5,6,7,8-tetrahydro-[1,3]dioxolo[4,5-g]isoquinolin-5-yl]methyl]phenyl]methanol	GEYIGOSFVDQUCC-UHFFFAOYSA-N	C20H23NO5	0	PUBCHEMSQL:10089701,68821592|	-70	3.5607	FALSE			TRUE
1045	3		(1R,5S,6S)-6-(6-chloro-3-pyridinyl)-8-methyl-8-azabicyclo[3.2.1]octane	AWWKRYDPJVJCSQ-UHFFFAOYSA-N	C21H25NO4	0	PUBCHEMSQL:15765608|			FALSE			TRUE
1046	3		2-[3-(3,5-dimethyl-1-pyrazolyl)-6-oxo-1-pyridazinyl]-N-(4-methoxyphenyl)acetamide	JOLQKKMELYTBCX-UHFFFAOYSA-N	C21H23NO4	0	PUBCHEMSQL:11595534,21768973|			FALSE	2-[3-(3,5-dimethyl-1-pyrazolyl)-6-oxo-1-pyridazinyl]-N-(4-methoxyphenyl)acetamide		TRUE
1047	3	C05189	Protopine	GPTFURBXHJWNHR-UHFFFAOYSA-N	C20H19NO5	0	3DMET:B01823|CAS:130-86-9|CHEBI:16415|CHEMBL:CHEMBL453019|FORMULA:C20H19NO5|KEGG:C05189|KNAPSACK:C00001906|LCSB_DB:C05189,cpd03085,HMDB0003920,MNXM3345,Protopine|NIKKAJI:J40.085H|PUBCHEM:7594|PUBCHEMSQL:4970|			TRUE	Protopine	protopine|Corydinine|Fumarine|Biflorine|Macleyine|Hypercorine|Protopin|AC1L1JBU|Protopine, analytical standard|GPTFURBXHJWNHR-UHFFFAOYSA-N|protopine|Corydinine|Fumarine|Biflorine|Macleyine|Hypercorine|Protopin|AC1L1JBU|Protopine, analytical standard|GPTFURBXHJWNHR-UHFFFAOYSA-N	TRUE
1048	3		2-methyl-6-methylene-4-octa-2,7-dienone	CCUVDLJAJUVHEJ-UHFFFAOYSA-N	C22H23NO6	0	PUBCHEMSQL:6430827|			FALSE	2-methyl-6-methylene-4-octa-2,7-dienone	Protopine-M (demethylene-methyl-) isomer-1, AC|CCUVDLJAJUVHEJ-UHFFFAOYSA-N	TRUE
1049	3		2-methyl-6-methylene-4-octa-2,7-dienone	DLNOAWXITCAHCZ-UHFFFAOYSA-N	C22H23NO6	0	PUBCHEMSQL:6430828|			FALSE	2-methyl-6-methylene-4-octa-2,7-dienone	Protopine-M (demethylene-methyl-) isomer-2, AC|DLNOAWXITCAHCZ-UHFFFAOYSA-N	TRUE
1050	3		3-(6-ethenyl-1,3-benzodioxol-5-yl)-7,8-dimethoxy-2,4-dimethyl-3,4-dihydro-1H-isoquinoline	ZTMVDVQBOKNLGH-UHFFFAOYSA-N	C22H27NO6	0	PUBCHEMSQL:23257561,23257562|			FALSE			TRUE
1051	3		2,3-dimethoxy-6-[1-(4-methoxy-6-methyl-7,8-dihydro-5H-[1,3]dioxolo[4,5-g]isoquinolin-5-yl)ethyl]benzaldehyde	RDBXFVRKZRTSBY-UHFFFAOYSA-N	C23H27NO6	0	PUBCHEMSQL:121476705|	-74.82	3.82882	FALSE			TRUE
1052	3		UID:789624964	JDTWTTOERRPHHP-UHFFFAOYSA-N	C20H19NO6	0	PUBCHEMSQL:101945848|	-104.58	5.42883	FALSE			TRUE
1053	3		1-[6-(2-oxobutyl)-2-piperidinyl]-2-butanone	AVAZREFFZADHOK-UHFFFAOYSA-N	C20H19NO5	0	PUBCHEMSQL:420417|	-32.32	4.50133	FALSE	AC1L9JNW	AC1L9JNW	TRUE
1054	3		N-[(3,4-dimethylphenyl)methyl]-2-iodoethanamine	AKMWCYOYWZNALL-UHFFFAOYSA-N	C19H17NO4	0	PUBCHEMSQL:417888|	-8.71	4.43539	FALSE	N-[(3,4-dimethylphenyl)methyl]-2-iodoethanamine	AC1L9EIY	TRUE
1055	3		2,9,10-trimethoxy-6,13a-dihydro-5H-isoquinolino[2,1-b]isoquinolin-3-ol	GFYZBTWIWWVMAF-UHFFFAOYSA-N	C20H21NO4	0	PUBCHEMSQL:417554|	7.97	3.67566	FALSE	AC1L9DTA	AC1L9DTA	TRUE
1056	3		3,9,10-trimethoxy-6,13a-dihydro-5H-isoquinolino[2,1-b]isoquinolin-2-ol	BQLXRTQKAXWVDP-UHFFFAOYSA-N	C20H21NO4	0	PUBCHEMSQL:427188|	7.97	3.67566	FALSE			TRUE
1057	3		(2-azanidylcyclopentyl)azanide, nitric acid, platinum(2+)	VPKRQIKLPQXORK-UHFFFAOYSA-N	C21H21NO4	0	PUBCHEMSQL:431872|	5.53	4.50616	FALSE	(2-azanidylcyclopentyl)azanide, nitric acid, platinum(2+)	AC1L8SAU	TRUE
1058	3		(6,7-dihydroxy-1,2,3,4-tetrahydroisoquinolin-1-yl)-phenylmethanone|(6,7-dihydroxy-1,2,3,4-tetrahydroisoquinolin-1-yl)-phenyl-methanone	SMUCYGGPVJFOCT-UHFFFAOYSA-N	C16H15NO3	0	PUBCHEMSQL:83366275,96990579,96990580|	-26.67	2.01762	FALSE	(6,7-dihydroxy-1,2,3,4-tetrahydroisoquinolin-1-yl)-phenylmethanone	(6,7-dihydroxy-1,2,3,4-tetrahydroisoquinolin-1-yl)-phenyl-methanone	TRUE
1059	3		6,7-dihydroxy-1,2,3,4-tetrahydroisoquinoline-1-carbaldehyde|6,7-dihydroxy-1,2,3,4-tetrahydroisoquinoline-1-carboxaldehyde	GJMSTKYZRUICQW-UHFFFAOYSA-N	C10H11NO3	0	PUBCHEMSQL:83366271,96990571,96990572|	-58.72	1.61569	FALSE	6,7-dihydroxy-1,2,3,4-tetrahydroisoquinoline-1-carbaldehyde	6,7-dihydroxy-1,2,3,4-tetrahydroisoquinoline-1-carboxaldehyde	FALSE
1060	3		(1S)-1-[(S)-hydroxy-(4-hydroxyphenyl)methyl]-1,2,3,4-tetrahydroisoquinoline-5,6-diol	CGHYQSPFEQWSLU-UHFFFAOYSA-N	C16H17NO4	0	PUBCHEMSQL:96060357,96060358,96060359,96060360|	-72.62	2.14903	FALSE			TRUE
1061	3		4-[hydroxy(1,2,3,4-tetrahydroisoquinolin-1-yl)methyl]phenol	KZGYKJQRUNZLFD-UHFFFAOYSA-N	C16H17NO2	0	PUBCHEMSQL:83362245,96981805,96981806,96981807,96981808|	6.34	1.95366	FALSE	4-[hydroxy(1,2,3,4-tetrahydroisoquinolin-1-yl)methyl]phenol		TRUE
1062	3		1-[(S)-hydroxy(phenyl)methyl]-1,2,3,4-tetrahydroisoquinolin-6-ol	CEUMSMUVVILOSU-UHFFFAOYSA-N	C16H17NO2	0	PUBCHEMSQL:83357904,96972323,96972324|	6.34	1.95366	FALSE	1-[(S)-hydroxy(phenyl)methyl]-1,2,3,4-tetrahydroisoquinolin-6-ol		TRUE
1063	3		(1S)-1-[(S)-hydroxy-(4-hydroxyphenyl)methyl]-1,2,3,4-tetrahydroisoquinoline-7,8-diol	TUEGPQSUDLKFDZ-UHFFFAOYSA-N	C16H17NO4	0	PUBCHEMSQL:97680262,97680263,97680264,97680265|	-72.62	2.14903	FALSE			TRUE
1064	3		(1S)-1-[(S)-hydroxy-(4-hydroxyphenyl)methyl]-1,2,3,4-tetrahydroisoquinoline-5,7-diol	AZSPOTZCZGOYNZ-UHFFFAOYSA-N	C16H17NO4	0	PUBCHEMSQL:97666912,97666913,97666914,97666915|	-72.62	2.14903	FALSE			TRUE
1065	3		1-[(S)-hydroxy(phenyl)methyl]-1,2,3,4-tetrahydroisoquinolin-7-ol	MMGOOQIVVKXJIB-UHFFFAOYSA-N	C16H17NO2	0	PUBCHEMSQL:83359065,96974767,96974768|	6.34	1.95366	FALSE	1-[(S)-hydroxy(phenyl)methyl]-1,2,3,4-tetrahydroisoquinolin-7-ol		TRUE
1066	3		(1S)-1-[(S)-hydroxy-(4-hydroxyphenyl)methyl]-1,2,3,4-tetrahydroisoquinoline-7-carboxylic acid	BBPJBFRHSGIGIO-UHFFFAOYSA-N	C17H16NO4	-1	PUBCHEMSQL:96064412,96064413,96064414,96064415|	-76.29	2.01844	FALSE	(1S)-1-[(S)-hydroxy-(4-hydroxyphenyl)methyl]-1,2,3,4-tetrahydroisoquinoline-7-carboxylic acid		TRUE
1067	3		4-[(R)-hydroxy-[(1R)-7-methoxy-1,2,3,4-tetrahydroisoquinolin-1-yl]methyl]phenol	BXKISTSETIWQFQ-UHFFFAOYSA-N	C17H19NO3	0	PUBCHEMSQL:97670451,97670452,97670453,97670454|	-18.49	2.04512	FALSE			TRUE
1068	3		(1R)-1-[(R)-hydroxy-(4-hydroxyphenyl)methyl]-8-methyl-1,2,3,4-tetrahydroisoquinolin-7-ol	ZCRQEGLASHYUMG-UHFFFAOYSA-N	C17H19NO3	0	PUBCHEMSQL:96062892,96062893,96062894,96062895|	-34.77	2.12582	FALSE			TRUE
1069	3		(1R)-1-[(R)-hydroxy-(4-hydroxyphenyl)methyl]-6-methyl-1,2,3,4-tetrahydroisoquinolin-7-ol	QQSBETFYKMHOAJ-UHFFFAOYSA-N	C17H19NO3	0	PUBCHEMSQL:96062896,96062897,96062898,96062899|	-34.77	2.12582	FALSE			TRUE
1070	3		4-[(7-amino-1,2,3,4-tetrahydroisoquinolin-1-yl)-hydroxymethyl]phenol|4-[(7-amino-1,2,3,4-tetrahydroisoquinolin-1-yl)-hydroxy-methyl]phenol	HNBHXLLUEGTUFV-UHFFFAOYSA-N	C16H18N2O2	0	PUBCHEMSQL:83376076,96052295,96052296,96052297,96052298|	10.4	2.02824	FALSE	4-[(7-amino-1,2,3,4-tetrahydroisoquinolin-1-yl)-hydroxymethyl]phenol	4-[(7-amino-1,2,3,4-tetrahydroisoquinolin-1-yl)-hydroxy-methyl]phenol	TRUE
1071	3		(1S)-1-[(S)-hydroxy(phenyl)methyl]-1,2,3,4-tetrahydroisoquinoline-5,6,7-triol	FBDYHBUQHVXJJW-UHFFFAOYSA-N	C16H17NO4	0	PUBCHEMSQL:96064728,96064729|	-72.62	2.14903	FALSE			TRUE
1072	3		(1S)-7-hydroxy-1-[(S)-hydroxy(phenyl)methyl]-1,2,3,4-tetrahydroisoquinoline-6-carboxylic acid	KJJQXPKDHNSBLO-UHFFFAOYSA-N	C17H16NO4	-1	PUBCHEMSQL:96065588,96065589|	-76.29	2.01844	FALSE	(1S)-7-hydroxy-1-[(S)-hydroxy(phenyl)methyl]-1,2,3,4-tetrahydroisoquinoline-6-carboxylic acid		TRUE
1073	3		(1S)-1-[(S)-hydroxy(phenyl)methyl]-7-methoxy-1,2,3,4-tetrahydroisoquinolin-6-ol	CEMLVUOWFGABTG-UHFFFAOYSA-N	C17H19NO3	0	PUBCHEMSQL:97678372,97678373|	-18.49	2.04512	FALSE			TRUE
1074	3		(1S)-1-[(S)-hydroxy(p-tolyl)methyl]-1,2,3,4-tetrahydroisoquinoline-6,7-diol|(1S)-1-[(S)-hydroxy-(4-methylphenyl)methyl]-1,2,3,4-tetrahydroisoquinoline-6,7-diol	PKBBVDIHDQGFCG-UHFFFAOYSA-N	C17H19NO3	0	PUBCHEMSQL:97680167,97680168,97680169,97680170|	-34.77	2.12582	FALSE			TRUE
1075	3		1-[(4-hydroxyphenyl)methyl]-1,2,3,4-tetrahydroisoquinolin-5-ol	FPMGWBHGZHQMRI-UHFFFAOYSA-N	C16H17NO2	0	PUBCHEMSQL:83363737,96985028,96985029|	4.9	1.99712	FALSE	1-[(4-hydroxyphenyl)methyl]-1,2,3,4-tetrahydroisoquinolin-5-ol		TRUE
1076	3		1-benzyl-1,2,3,4-tetrahydroisoquinoline-5,6-diol|1-(phenylmethyl)-1,2,3,4-tetrahydroisoquinoline-5,6-diol	UFCJLTLQGUCMIM-UHFFFAOYSA-N	C16H17NO2	0	PUBCHEMSQL:83356977,96970371,96970372|	4.9	1.99712	FALSE	1-benzyl-1,2,3,4-tetrahydroisoquinoline-5,6-diol	1-(phenylmethyl)-1,2,3,4-tetrahydroisoquinoline-5,6-diol	TRUE
1077	3		(1R)-1-[(4-methoxyphenyl)methyl]-1,2,3,4-tetrahydroisoquinoline-5,6-diol	ZEPFEOPIPYTHDJ-UHFFFAOYSA-N	C17H19NO3	0	PUBCHEMSQL:96060349,96060350|	-19.93	2.14254	FALSE			TRUE
1078	3		3-(2-aminoethyl)benzene-1,2-diol	SYHVBRQKMHIAJQ-UHFFFAOYSA-N	C8H11NO2	0	PUBCHEMSQL:12707042|	-42.08	1.12565	FALSE	3-(2-aminoethyl)benzene-1,2-diol		FALSE
1079	3		1-benzyl-1,2,3,4-tetrahydroisoquinoline-5,7-diol|1-(phenylmethyl)-1,2,3,4-tetrahydroisoquinoline-5,7-diol	KFXOHWDEMXGONX-UHFFFAOYSA-N	C16H17NO2	0	PUBCHEMSQL:83351433,96958615,96958616|	4.9	1.99712	FALSE	1-benzyl-1,2,3,4-tetrahydroisoquinoline-5,7-diol	1-(phenylmethyl)-1,2,3,4-tetrahydroisoquinoline-5,7-diol	TRUE
1080	3		(1R)-1-[(4-hydroxyphenyl)methyl]-5-methoxy-1,2,3,4-tetrahydroisoquinolin-7-ol	FETVLSYGCCQHCA-UHFFFAOYSA-N	C17H19NO3	0	PUBCHEMSQL:96053873,96053874|	-19.93	2.14254	FALSE			TRUE
1081	3		(1R)-1-[(4-hydroxyphenyl)methyl]-7-methoxy-1,2,3,4-tetrahydroisoquinolin-5-ol	PXKUPPOKVHTGPK-UHFFFAOYSA-N	C17H19NO3	0	PUBCHEMSQL:97678862,97678863|	-19.93	2.14254	FALSE			TRUE
1082	3		(1R)-1-[(4-methoxyphenyl)methyl]-1,2,3,4-tetrahydroisoquinoline-5,7-diol	WGWHTCQNRAGRJQ-UHFFFAOYSA-N	C17H19NO3	0	PUBCHEMSQL:97666910,97666911|	-19.93	2.14254	FALSE			TRUE
1083	3		4-(2-aminoethyl)benzene-1,3-diol	URFGSZVXJZMYHZ-UHFFFAOYSA-N	C8H11NO2	0	PUBCHEMSQL:150962,40454434|	-42.08	1.12565	FALSE	4-(2-aminoethyl)benzene-1,3-diol		FALSE
1084	3		(1R)-1-[(2-hydroxyphenyl)methyl]-1,2,3,4-tetrahydroisoquinoline-5,6,7-triol	NNJVFGKWYYZZIR-UHFFFAOYSA-N	C16H17NO4	0	PUBCHEMSQL:96064708,96064709|	-74.06	2.29403	FALSE			TRUE
1085	3		(1R)-1-[(3-hydroxyphenyl)methyl]-1,2,3,4-tetrahydroisoquinoline-5,6,7-triol	PBDMQZHNHHVYHO-UHFFFAOYSA-N	C16H17NO4	0	PUBCHEMSQL:96064700,96064701|	-74.06	2.29403	FALSE			TRUE
1086	3		(1S)-1-(phenoxymethyl)-1,2,3,4-tetrahydroisoquinoline-5,6,7-triol	OGFCIZFBBVMCKJ-UHFFFAOYSA-N	C16H17NO4	0	PUBCHEMSQL:96065036,96065037|	-57.78	2.15823	FALSE			TRUE
1087	3		(1R)-1-[(1S)-1-phenylethyl]-1,2,3,4-tetrahydroisoquinoline-5,6,7-triol	MPLDBRABLPHMPW-UHFFFAOYSA-N	C17H19NO3	0	PUBCHEMSQL:98740128,98740129,98740130,98740131|	-34.77	2.12582	FALSE			TRUE
1088	3		(1R)-1-(o-tolylmethyl)-1,2,3,4-tetrahydroisoquinoline-5,6,7-triol|(1R)-1-[(2-methylphenyl)methyl]-1,2,3,4-tetrahydroisoquinoline-5,6,7-triol	BJLFPCZRFHKABM-UHFFFAOYSA-N	C17H19NO3	0	PUBCHEMSQL:96064703,96064704|	-36.21	2.27229	FALSE			TRUE
1089	3		(1R)-1-(p-tolylmethyl)-1,2,3,4-tetrahydroisoquinoline-5,6,7-triol|(1R)-1-[(4-methylphenyl)methyl]-1,2,3,4-tetrahydroisoquinoline-5,6,7-triol	VIPKBUNJROOFQU-UHFFFAOYSA-N	C17H19NO3	0	PUBCHEMSQL:96064714,96064715|	-36.21	2.27229	FALSE			TRUE
1090	3		1-[(4-hydroxy-3-methoxyphenyl)methyl]-1,2,3,4-tetrahydroisoquinoline-4,6,7-triol|1-[(4-hydroxy-3-methoxy-phenyl)methyl]-1,2,3,4-tetrahydroisoquinoline-4,6,7-triol	BKVSODGQGOXIJS-UHFFFAOYSA-N	C17H19NO5	0	PUBCHEMSQL:121305528|	-99.25	2.32333	FALSE	1-[(4-hydroxy-3-methoxyphenyl)methyl]-1,2,3,4-tetrahydroisoquinoline-4,6,7-triol	1-[(4-hydroxy-3-methoxy-phenyl)methyl]-1,2,3,4-tetrahydroisoquinoline-4,6,7-triol	TRUE
1091	3		5-[(6-hydroxy-1,2,3,4-tetrahydroisoquinolin-1-yl)methyl]benzene-1,2,3-triol	SLCIYZLDZIXGSL-UHFFFAOYSA-N	C16H17NO4	0	PUBCHEMSQL:20208244|	-74.06	2.29403	FALSE			TRUE
1092	3		4-(1,2,3,4-tetrahydroisoquinolin-1-ylmethyl)benzene-1,2-diol	VWTDJIDABVMGQN-UHFFFAOYSA-N	C16H17NO2	0	CHEMBL:CHEMBL44877|PUBCHEMSQL:3044540|	4.9	1.99712	FALSE	4-(1,2,3,4-tetrahydroisoquinolin-1-ylmethyl)benzene-1,2-diol	AC1MIHIN|4-(1,2,3,4-tetrahydroisoquinolin-1-ylmethyl)benzene-1,2-diol|1-(3',4'-dihydroxybenzyl)-1,2,3,4-tetrahydroisoquinoline|AC1MIHIN|4-(1,2,3,4-tetrahydroisoquinolin-1-ylmethyl)benzene-1,2-diol	TRUE
1093	3		1-[(3-hydroxyphenyl)methyl]-1,2,3,4-tetrahydroisoquinolin-6-ol	XDOXCYPXGLZILS-UHFFFAOYSA-N	C16H17NO2	0	PUBCHEMSQL:590618,92860141,92860142|	4.9	1.99712	FALSE	1-[(3-hydroxyphenyl)methyl]-1,2,3,4-tetrahydroisoquinolin-6-ol	AC1LBXBR|XDOXCYPXGLZILS-UHFFFAOYSA-N|1-[(3-hydroxyphenyl)methyl]-1,2,3,4-tetrahydroisoquinolin-6-ol|AC1LBXBR|XDOXCYPXGLZILS-UHFFFAOYSA-N|1-[(3-hydroxyphenyl)methyl]-1,2,3,4-tetrahydroisoquinolin-6-ol	TRUE
1094	3		1-[(4-hydroxy-3-methoxyphenyl)methyl]-1,2,3,4-tetrahydroisoquinolin-6-ol|1-[(4-hydroxy-3-methoxy-phenyl)methyl]-1,2,3,4-tetrahydroisoquinolin-6-ol	GKSOKQBBWDEQDY-UHFFFAOYSA-N	C17H19NO3	0	PUBCHEMSQL:20208246|	-19.93	2.14254	FALSE	1-[(4-hydroxy-3-methoxyphenyl)methyl]-1,2,3,4-tetrahydroisoquinolin-6-ol	1-[(4-hydroxy-3-methoxy-phenyl)methyl]-1,2,3,4-tetrahydroisoquinolin-6-ol	TRUE
1095	3		1-[(3-hydroxyphenyl)methyl]-1,2,3,4-tetrahydroisoquinolin-7-ol	WPQWTBXNONGJDM-UHFFFAOYSA-N	C16H17NO2	0	PUBCHEMSQL:20208233,94844174,94844175|	4.9	1.99712	FALSE	1-[(3-hydroxyphenyl)methyl]-1,2,3,4-tetrahydroisoquinolin-7-ol		TRUE
1096	3		1-[(4-hydroxy-3-methoxyphenyl)methyl]-1,2,3,4-tetrahydroisoquinolin-7-ol|1-[(4-hydroxy-3-methoxy-phenyl)methyl]-1,2,3,4-tetrahydroisoquinolin-7-ol	ZZYMMIYEJAPVIT-UHFFFAOYSA-N	C17H19NO3	0	PUBCHEMSQL:20208227|	-19.93	2.14254	FALSE	1-[(4-hydroxy-3-methoxyphenyl)methyl]-1,2,3,4-tetrahydroisoquinolin-7-ol	1-[(4-hydroxy-3-methoxy-phenyl)methyl]-1,2,3,4-tetrahydroisoquinolin-7-ol	TRUE
1097	3		4-[(7-methoxy-1,2,3,4-tetrahydroisoquinolin-1-yl)methyl]benzene-1,2-diol	RUYLTPJTPSDIBR-UHFFFAOYSA-N	C17H19NO3	0	PUBCHEMSQL:20208254|	-19.93	2.14254	FALSE	4-[(7-methoxy-1,2,3,4-tetrahydroisoquinolin-1-yl)methyl]benzene-1,2-diol		TRUE
1098	3		(1R)-7-hydroxy-1-[(3-hydroxyphenyl)methyl]-1,2,3,4-tetrahydroisoquinoline-6-carboxylic acid	RIJQMBPAQYBEET-UHFFFAOYSA-N	C17H16NO4	-1	PUBCHEMSQL:96065552,96065553|	-77.73	2.11709	FALSE	(1R)-7-hydroxy-1-[(3-hydroxyphenyl)methyl]-1,2,3,4-tetrahydroisoquinoline-6-carboxylic acid		TRUE
1099	3		1-[(3-hydroxyphenoxy)methyl]-1,2,3,4-tetrahydroisoquinoline-6,7-diol	CCDLSASTFGLSFA-UHFFFAOYSA-N	C16H17NO4	0	PUBCHEMSQL:12773924|	-57.78	2.15823	FALSE	1-[(3-hydroxyphenoxy)methyl]-1,2,3,4-tetrahydroisoquinoline-6,7-diol		TRUE
1100	3		(1R)-1-[(3-methoxyphenyl)methyl]-1,2,3,4-tetrahydroisoquinoline-6,7-diol	VBUCTPVRHZLJLJ-UHFFFAOYSA-N	C17H19NO3	0	PUBCHEMSQL:97679971,97679972|	-19.93	2.14254	FALSE			TRUE
1101	3		(1R)-1-[(3-hydroxyphenyl)methyl]-7-methoxy-1,2,3,4-tetrahydroisoquinolin-6-ol	IIORHFPOKSGCHN-UHFFFAOYSA-N	C17H19NO3	0	PUBCHEMSQL:92447103,92447104|	-19.93	2.14254	FALSE			TRUE
1102	3		1-[(3-hydroxy-4-methylphenyl)methyl]-1,2,3,4-tetrahydroisoquinoline-6,7-diol|1-[(3-hydroxy-4-methyl-phenyl)methyl]-1,2,3,4-tetrahydroisoquinoline-6,7-diol	MDYBIKXSTPHHKF-UHFFFAOYSA-N	C17H19NO3	0	PUBCHEMSQL:117730837|	-36.21	2.27229	FALSE	1-[(3-hydroxy-4-methylphenyl)methyl]-1,2,3,4-tetrahydroisoquinoline-6,7-diol	1-[(3-hydroxy-4-methyl-phenyl)methyl]-1,2,3,4-tetrahydroisoquinoline-6,7-diol	TRUE
1103	3		2-(3-hydroxyphenyl)acetaldehyde	MHPBVODJMXUTCU-UHFFFAOYSA-N	C8H8O2	0	PUBCHEMSQL:101048016,14995207|	-36.66	0.874632	FALSE	2-(3-hydroxyphenyl)acetaldehyde		FALSE
1104	3		(1R)-1-(1,3-benzodioxol-5-ylmethyl)-1,2,3,4-tetrahydroisoquinoline-6,7-diol	NABLLHHUIBQRGS-UHFFFAOYSA-N	C17H17NO4	0	PUBCHEMSQL:68331769,97680396|	-61.44	3.38901	FALSE			TRUE
1105	3		6,7-dihydroxy-1-[(4-hydroxy-3-methoxyphenyl)methyl]-3,4-dihydro-2H-isoquinoline-1-carboxylic acid|6,7-dihydroxy-1-[(4-hydroxy-3-methoxy-phenyl)methyl]-3,4-dihydro-2H-isoquinoline-1-carboxylic acid	LGYXMDVDIVQITJ-UHFFFAOYSA-N	C18H18NO6	-1	CHEMBL:CHEMBL160143|PUBCHEMSQL:596486|	-140.18	2.3392	FALSE	6,7-dihydroxy-1-[(4-hydroxy-3-methoxyphenyl)methyl]-3,4-dihydro-2H-isoquinoline-1-carboxylic acid	6,7-dihydroxy-1-[(4-hydroxy-3-methoxy-phenyl)methyl]-3,4-dihydro-2H-isoquinoline-1-carboxylic acid|AC1LC8XA|LGYXMDVDIVQITJ-UHFFFAOYSA-N|6,7-Dihydroxy-1-(4-hydroxy-3-methoxybenzyl)-1,2,3,4-tetrahydro-1-isoquinolinecarboxylic acid #|6,7-dihydroxy-1-[(4-hydroxy-3-methoxyphenyl)methyl]-3,4-dihydro-2H-isoquinoline-1-carboxylic acid	TRUE
1106	3		6,7-dihydroxy-1-[(4-hydroxy-3-methoxyphenyl)methyl]-1,2,3,4-tetrahydroisoquinoline-3-carboxylic acid|6,7-dihydroxy-1-[(4-hydroxy-3-methoxy-phenyl)methyl]-1,2,3,4-tetrahydroisoquinoline-3-carboxylic acid	XRKUJOKYHZQRHP-UHFFFAOYSA-N	C18H18NO6	-1	PUBCHEMSQL:121305519|	-140.85	2.30196	FALSE	6,7-dihydroxy-1-[(4-hydroxy-3-methoxyphenyl)methyl]-1,2,3,4-tetrahydroisoquinoline-3-carboxylic acid	6,7-dihydroxy-1-[(4-hydroxy-3-methoxy-phenyl)methyl]-1,2,3,4-tetrahydroisoquinoline-3-carboxylic acid	TRUE
1107	3	C05581	3-Methoxy-4-hydroxyphenylacetaldehyde	GOQGGGANVKPMNH-UHFFFAOYSA-N	C9H10O3	0	3DMET:B00797|CAS:5703-24-2|CHEBI:28111|FORMULA:C9H10O3|KEGG:C05581|LCSB_DB:C05581,cpd03311,HMDB0005175,MNXM4183|NIKKAJI:J13.618B|PUBCHEM:7907|PUBCHEMSQL:151276|	-61.49	1.13667	TRUE	3-Methoxy-4-hydroxyphenylacetaldehyde		FALSE
1108	3		PUBCHEM136748365|4-[(6-hydroxy-7-methoxy-1-isoquinolyl)methyl]benzene-1,2-diol|4-[(6-hydroxy-7-methoxy-1-isoquinolinyl)methyl]benzene-1,2-diol	RHBUPLQCTUNHJL-UHFFFAOYSA-N	C17H15NO4	0	PUBCHEMSQL:136748365|	-45.95	2.38172	FALSE	4-[(6-hydroxy-7-methoxy-1-isoquinolyl)methyl]benzene-1,2-diol	4-[(6-hydroxy-7-methoxy-1-isoquinolinyl)methyl]benzene-1,2-diol|1-(3,4-Dihydroxybenzyl)-7-methoxyisoquinoline-6-ol	TRUE
1109	3		2-(4,5-dihydroxy-2-methylphenyl)acetaldehyde|2-(4,5-dihydroxy-2-methyl-phenyl)acetaldehyde	PHVSZWMLABJQFW-UHFFFAOYSA-N	C9H10O3	0	PUBCHEMSQL:105422648|	-77.77	1.32595	FALSE	2-(4,5-dihydroxy-2-methylphenyl)acetaldehyde	2-(4,5-dihydroxy-2-methyl-phenyl)acetaldehyde	FALSE
1110	3	C16700	3,4-Dihydroxybenzaldehyde	IBGBGRVKPALMCQ-UHFFFAOYSA-N	C7H6O3	0	CAS:139-85-5|CHEBI:50205|CHEMBL:CHEMBL222021|FORMULA:C7H6O3|KEGG:C16700|KNAPSACK:C00018099|LCSB_DB:C16700,CPD-7616,cpd16507,HMDB0059965,MNXM2779|NIKKAJI:J5.647B|PUBCHEM:96023224|PUBCHEMSQL:131849967,8768|	-79.31	1.10054	TRUE	3,4-Dihydroxybenzaldehyde		FALSE
1111	3		6,7-dimethoxy-3-(4-methyl-5,6,7,8-tetrahydro-[1,3]dioxolo[4,5-g]isoquinolin-5-yl)-3H-isobenzofuran-1-one	ZPDBYTGUCUTHRO-UHFFFAOYSA-N	C21H21NO6	0	PUBCHEMSQL:18728255|	-101.44	4.47775	FALSE			TRUE
1112	3		6,7-dihydroxy-3-(6-methyl-7,8-dihydro-5H-[1,3]dioxolo[4,5-g]isoquinolin-5-yl)-3H-isobenzofuran-1-one	QDKHARYARMULDB-UHFFFAOYSA-N	C19H17NO6	0	PUBCHEMSQL:101119552|	-116.84	4.37056	FALSE	3-[2-Methyl-1,2,3,4-tetrahydro-6,7-(methylenebisoxy)isoquinoline-1-yl]-6,7-dihydroxyisobenzofuran-1(3H)-one	3-[2-Methyl-1,2,3,4-tetrahydro-6,7-(methylenebisoxy)isoquinoline-1-yl]-6,7-dihydroxyisobenzofuran-1(3H)-one	TRUE
1113	3		Bicuculline|CAS: 485-49-4|3DMET: B02898|NIKKAJI: J108.007E|KNApSAcK: C00001820	IYGYMKDQCDOMRE-UHFFFAOYSA-N	C20H17NO6	0	CHEBI:3092|CHEMBL:CHEMBL1316579,CHEMBL1437488,CHEMBL1444722,CHEMBL417990|LCSB_DB:C09364,C09372,cpd06259,cpd06267|PUBCHEMSQL:10237|	-104.22	6.25726	TRUE	Bicuculline	Bicuculline|AC1ODZDB|AC1ODZD8|(-)-Bicuculline|(+-)-Bicuculline|dl-Bicuculline|AC1L4HMA|Adlumidine|d-Adlumidine|AC1L3RDP|Capnoidine|(-)-Adlumidine|l-Adlumidine|l-Capnoidine|UNII-LV8QH3HB1R|LV8QH3HB1R|Capnoidin|(+)-Bicuculline|bicuculline|d-Bicuculline|Bicculine|Bicucullin|Bicuculline (+)|Bicuculline,(+)|Prestwick_96|AC1L1URW|AC1L1DJH|AC1Q3ZOL|IYGYMKDQCDOMRE-UHFFFAOYSA-N|(+)-Bicuculline|bicuculline…	TRUE
1114	3		(3S)-3-[(5R)-4-(hydroxymethyl)-6-methyl-7,8-dihydro-5H-[1,3]dioxolo[4,5-g]isoquinolin-5-yl]-6,7-dimethoxy-3H-isobenzofuran-1-one	LMQUWKPRJAMUOQ-UHFFFAOYSA-N	C22H23NO7	0	PUBCHEMSQL:58501835|	-125.4	4.49127	FALSE			TRUE
1115	3		3-(4,6-dimethyl-6-oxido-7,8-dihydro-5H-[1,3]dioxolo[4,5-g]isoquinolin-6-ium-5-yl)-6,7-dimethoxy-3H-isobenzofuran-1-one	DEZIHQFPUITEIP-UHFFFAOYSA-N	C22H23NO7	0	PUBCHEMSQL:18728256|			FALSE			TRUE
1116	3		(3S)-3-[(5R)-4,6-dimethyl-7,8-dihydro-5H-[1,3]dioxolo[4,5-g]isoquinolin-5-yl]-7-hydroxy-6-methoxy-3H-isobenzofuran-1-one	QCVVOSIKOVXMFB-UHFFFAOYSA-N	C21H21NO6	0	PUBCHEMSQL:90141857|	-103.82	4.43446	FALSE			TRUE
1117	3		1-[(5R)-5-[(1S)-4,5-dimethoxy-1,3-dihydroisobenzofuran-1-yl]-4-methoxy-7,8-dihydro-5H-[1,3]dioxolo[4,5-g]isoquinolin-6-yl]ethanone	QCYUWIFUVURRSE-UHFFFAOYSA-N	C23H25NO7	0	PUBCHEMSQL:71506263|	-115.94	5.0035	FALSE			TRUE
1118	3		2-[(5R)-5-[(1S)-4,5-dimethoxy-1,3-dihydroisobenzofuran-1-yl]-4-methoxy-7,8-dihydro-5H-[1,3]dioxolo[4,5-g]isoquinolin-6-yl]ethanol	IBKHFPMJBMWICJ-UHFFFAOYSA-N	C23H27NO7	0	PUBCHEMSQL:71506262|	-107.85	4.98448	FALSE			TRUE
1119	3		(5R)-5-[(1S)-4,5-dimethoxy-1,3-dihydroisobenzofuran-1-yl]-4-methoxy-6-propyl-7,8-dihydro-5H-[1,3]dioxolo[4,5-g]isoquinoline	QYICEQQCIKMFHC-UHFFFAOYSA-N	C24H29NO6	0	PUBCHEMSQL:71504266|	-70	4.99123	FALSE			TRUE
1120	3		4-(1-isoquinolylmethyl)phenol|4-(1-isoquinolinylmethyl)phenol	KIBIAJXZYYDEGH-UHFFFAOYSA-N	C16H13NO	0	PUBCHEMSQL:59715611|	57.84	2.02393	FALSE	4-(1-isoquinolylmethyl)phenol	4-(1-isoquinolinylmethyl)phenol|4-Hydroxybenzylisochinolin|1-(4-Hydroxybenzyl)isoquinoline|4-Hydroxybenzylisochinolin|1-(4-Hydroxybenzyl)isoquinoline	TRUE
1121	3		1-[2-(2-aminoethyl)phenyl]-2-(4-hydroxyphenyl)ethanone	YLQSQBDUFUKLGN-UHFFFAOYSA-N	C16H17NO2	0	PUBCHEMSQL:116577487|	2.69	1.7728	FALSE	1-[2-(2-aminoethyl)phenyl]-2-(4-hydroxyphenyl)ethanone		TRUE
1122	3		1-[(4-hydroxyphenyl)methyl]-1,2,3,4-tetrahydroisoquinolin-8-ol	NMBLUUGGMDWREZ-UHFFFAOYSA-N	C16H17NO2	0	PUBCHEMSQL:83358246,96973041,96973042|	4.9	1.99712	FALSE	1-[(4-hydroxyphenyl)methyl]-1,2,3,4-tetrahydroisoquinolin-8-ol		TRUE
1123	3	C05201	(R,S)-Tetrahydrobenzylisoquinoline	YRYCIFUZSUMAAY-UHFFFAOYSA-N	C16H17N	0	CHEBI:16804|CHEMBL:CHEMBL21640|FORMULA:C16H17N|KEGG:C05201|LCSB_DB:C05201,cpd03093,HMDB0004087,MNXM4228,RS-TETRAHYDROBENZYLISOQUINOLINE|NIKKAJI:J2.754.910A|PUBCHEM:7606|PUBCHEMSQL:98468|	83.86	1.94589	TRUE	Tetrahydrobenzylisoquinoline	1-benzyl-1,2,3,4-tetrahydroisoquinolin-2-ium|AC1N0MGS|1-benzyl-1,2,3,4-tetrahydroisoquinolinium|r-Benzyltetrahydroisochinolin|(1R)-1-Benzyl-1,2,3,4-tetrahydroisoquinoline|UNII-X4S06GK4KN component YRYCIFUZSUMAAY-MRXNPFEDSA-N|(1S)-1-Benzyl-1,2,3,4-tetrahydroisoquinoline|UNII-X4S06GK4KN component YRYCIFUZSUMAAY-INIZCTEOSA-N|1-Benzyl-1,2,3,4-tetrahydroisoquinoline|1BnTIQ|1-benzyl-1,2,3,4-tetrahydro-…	TRUE
1124	3		4-(1,2,3,4-tetrahydroisoquinolin-1-ylmethoxy)phenol	OPFUMZLBBYXOOQ-UHFFFAOYSA-N	C16H17NO2	0	PUBCHEMSQL:115104253|	21.18	1.97988	FALSE	4-(1,2,3,4-tetrahydroisoquinolin-1-ylmethoxy)phenol		TRUE
1125	3		(1S)-1-[(4-methoxyphenyl)methyl]-1,2,3,4-tetrahydroisoquinoline	HSGQMBJUGFFZGX-UHFFFAOYSA-N	C17H19NO	0	PUBCHEMSQL:11118586,13463389,96981784|	59.03	1.97887	FALSE	(1S)-1-[(4-methoxyphenyl)methyl]-1,2,3,4-tetrahydroisoquinoline		TRUE
1126	3		4-[(8-methyl-1,2,3,4-tetrahydroisoquinolin-1-yl)methyl]phenol	JBZBWWZBRTVVJA-UHFFFAOYSA-N	C17H19NO	0	PUBCHEMSQL:83368604,96995478,96995479|	42.75	1.98815	FALSE	4-[(8-methyl-1,2,3,4-tetrahydroisoquinolin-1-yl)methyl]phenol		TRUE
1127	3		4-[(5-methyl-1,2,3,4-tetrahydroisoquinolin-1-yl)methyl]phenol	SLNZKGJAQZCRCA-UHFFFAOYSA-N	C17H19NO	0	PUBCHEMSQL:83368050,96994330,96994331|	42.75	1.98815	FALSE	4-[(5-methyl-1,2,3,4-tetrahydroisoquinolin-1-yl)methyl]phenol		TRUE
1128	3		4-[(7-methyl-1,2,3,4-tetrahydroisoquinolin-1-yl)methyl]phenol	ADZSAHQKXKDZQY-UHFFFAOYSA-N	C17H19NO	0	PUBCHEMSQL:83358951,96974529,96974530|	42.75	1.98815	FALSE	4-[(7-methyl-1,2,3,4-tetrahydroisoquinolin-1-yl)methyl]phenol		TRUE
1129	3		4-[(6-methyl-1,2,3,4-tetrahydroisoquinolin-1-yl)methyl]phenol	IFMIWUTVEYDCFV-UHFFFAOYSA-N	C17H19NO	0	PUBCHEMSQL:83368605,96995480,96995481|	42.75	1.98815	FALSE	4-[(6-methyl-1,2,3,4-tetrahydroisoquinolin-1-yl)methyl]phenol		TRUE
1130	3	C05332	Phenethylamine	BHHGXPLMPWCGHP-UHFFFAOYSA-N	C8H11N	0	3DMET:B00766|CAS:64-04-0|CHEBI:18397|CHEMBL:CHEMBL610|FORMULA:C8H11N|KEGG:C05332|KNAPSACK:C00001426|LCSB_DB:C05332,cpd03161,HMDB0012275,HMDB0060276,MNXM660,PHENYLETHYLAMINE|NIKKAJI:J4.833J|PUBCHEM:7711|PUBCHEMSQL:1001|	36.88	0.861664	TRUE	Phenethylamine		FALSE
1131	3		1-[(2-hydroxyphenyl)methyl]-1,2,3,4-tetrahydroisoquinolin-6-ol	UHTWTPKPZKISEL-UHFFFAOYSA-N	C16H17NO2	0	PUBCHEMSQL:83357876,96972267,96972268|	4.9	1.99712	FALSE	1-[(2-hydroxyphenyl)methyl]-1,2,3,4-tetrahydroisoquinolin-6-ol		TRUE
1132	3		1-(phenoxymethyl)-1,2,3,4-tetrahydroisoquinolin-6-ol	GLHMSNBWQOTSEU-UHFFFAOYSA-N	C16H17NO2	0	PUBCHEMSQL:83358330,96973221,96973222|	21.18	1.97988	FALSE	1-(phenoxymethyl)-1,2,3,4-tetrahydroisoquinolin-6-ol		TRUE
1133	3		1-(1-phenylethyl)-1,2,3,4-tetrahydroisoquinolin-6-ol	OOZCEORVLXAZMS-UHFFFAOYSA-N	C17H19NO	0	PUBCHEMSQL:83350380,96956418,96956419,96956420,96956421|	44.19	1.94449	FALSE	1-(1-phenylethyl)-1,2,3,4-tetrahydroisoquinolin-6-ol		TRUE
1134	3		1-(o-tolylmethyl)-1,2,3,4-tetrahydroisoquinolin-6-ol|1-[(2-methylphenyl)methyl]-1,2,3,4-tetrahydroisoquinolin-6-ol	NUSDUKATTXFUHV-UHFFFAOYSA-N	C17H19NO	0	PUBCHEMSQL:83357872,96972259,96972260|	42.75	1.98815	FALSE	1-(o-tolylmethyl)-1,2,3,4-tetrahydroisoquinolin-6-ol	1-[(2-methylphenyl)methyl]-1,2,3,4-tetrahydroisoquinolin-6-ol	TRUE
1135	3		1-(p-tolylmethyl)-1,2,3,4-tetrahydroisoquinolin-6-ol|1-[(4-methylphenyl)methyl]-1,2,3,4-tetrahydroisoquinolin-6-ol	KRYMHIPALPGWIC-UHFFFAOYSA-N	C17H19NO	0	PUBCHEMSQL:83357884,96972283,96972284|	42.75	1.98815	FALSE	1-(p-tolylmethyl)-1,2,3,4-tetrahydroisoquinolin-6-ol	1-[(4-methylphenyl)methyl]-1,2,3,4-tetrahydroisoquinolin-6-ol	TRUE
1136	3		PUBCHEM131879410|1-benzyl-2-methyl-3,4-dihydro-1~{H}-isoquinolin-6-ol|2-methyl-1-(phenylmethyl)-3,4-dihydro-1~{H}-isoquinolin-6-ol	MGDGDFKZWNJPTN-UHFFFAOYSA-N	C17H19NO	0	PUBCHEMSQL:131879410|	56.65	1.96546	FALSE	2-methyl-1-(phenylmethyl)-3,4-dihydro-1~{H}-isoquinolin-6-ol		TRUE
1137	3		1-benzyl-6-hydroxy-3,4-dihydro-2H-isoquinoline-1-carboxylic acid|6-hydroxy-1-(phenylmethyl)-3,4-dihydro-2H-isoquinoline-1-carboxylic acid	BRAIJVGELHBFHB-UHFFFAOYSA-N	C17H16NO3	-1	PUBCHEMSQL:12322931|	-36.39	1.97371	FALSE	1-benzyl-6-hydroxy-3,4-dihydro-2H-isoquinoline-1-carboxylic acid	6-hydroxy-1-(phenylmethyl)-3,4-dihydro-2H-isoquinoline-1-carboxylic acid	TRUE
1138	3		(2S)-2-[(1R)-6-hydroxy-1,2,3,4-tetrahydroisoquinolin-1-yl]-2-phenylacetic acid|(2S)-2-[(1R)-6-hydroxy-1,2,3,4-tetrahydroisoquinolin-1-yl]-2-phenyl-acetic acid	SPCDIKPXRUYHLN-UHFFFAOYSA-N	C17H16NO3	-1	PUBCHEMSQL:98741770,98741771,98741772,98741773|	-35.26	1.94461	FALSE			TRUE
1139	3		(1R)-1-[(4-ethoxyphenyl)methyl]-1,2,3,4-tetrahydroisoquinolin-6-ol	PRGUTFSREOSVCU-UHFFFAOYSA-N	C18H21NO2	0	PUBCHEMSQL:98742349,98742350|	21.17	2.03527	FALSE			TRUE
1140	3		(1R)-1-[(4-methoxy-3-methylphenyl)methyl]-1,2,3,4-tetrahydroisoquinolin-6-ol|(1R)-1-[(4-methoxy-3-methyl-phenyl)methyl]-1,2,3,4-tetrahydroisoquinolin-6-ol	GXVGWTXECBPUIX-UHFFFAOYSA-N	C18H21NO2	0	PUBCHEMSQL:98742473,98742475|	17.92	2.13974	FALSE			TRUE
1141	3		1-benzyl-1,2,3,4-tetrahydroisoquinoline-7,8-diol|1-(phenylmethyl)-1,2,3,4-tetrahydroisoquinoline-7,8-diol	CMYGLCXFPHGLOG-UHFFFAOYSA-N	C16H17NO2	0	PUBCHEMSQL:83352802,96961638,96961639|	4.9	1.99712	FALSE	1-benzyl-1,2,3,4-tetrahydroisoquinoline-7,8-diol	1-(phenylmethyl)-1,2,3,4-tetrahydroisoquinoline-7,8-diol	TRUE
1142	3		(1S)-1-[(4-hydroxyphenyl)methyl]-8-methoxy-1,2,3,4-tetrahydroisoquinolin-7-ol	UZZYURWORKFYHJ-UHFFFAOYSA-N	C17H19NO3	0	PUBCHEMSQL:97673933,97673934|	-19.93	2.14254	FALSE			TRUE
1143	3		(1R)-1-[(4-hydroxyphenyl)methyl]-7-methoxy-1,2,3,4-tetrahydroisoquinolin-8-ol	BXWMZVREXWPYKF-UHFFFAOYSA-N	C17H19NO3	0	CHEMBL:CHEMBL462757|PUBCHEMSQL:15690955,15690956,21635161,21635162|	-19.93	2.14254	FALSE	Norjuziphine	Norjuziphine|(-)-Norjusiphine|(-)-Norjuziphine|Norjuziphine, (R)-|UNII-77N461426O component BXWMZVREXWPYKF-CQSZACIVSA-N|8-hydroxy-1r-(4'-hydroxybenzyl)-7-methoxytetrahydroisoquinoline|(1S)-norjuziphine|(+)-Norjusiphine|(+)-Norjuziphine|Norjuziphine, (S)-|UNII-77N461426O component BXWMZVREXWPYKF-AWEZNQCLSA-N|1alpha-(4-Hydroxybenzyl)-1,2,3,4-tetrahydro-7-methoxyisoquinoline-8-ol|Norjuziphine|1-(4-H…	TRUE
1144	3		(1R)-1-[(4-methoxyphenyl)methyl]-1,2,3,4-tetrahydroisoquinoline-7,8-diol	BFNQLBQZIZESLN-UHFFFAOYSA-N	C17H19NO3	0	PUBCHEMSQL:97680259,97680260|	-19.93	2.14254	FALSE			TRUE
1145	3		1-[(2-hydroxyphenyl)methyl]-1,2,3,4-tetrahydroisoquinolin-7-ol	DQJWIKIWMLHKKZ-UHFFFAOYSA-N	C16H17NO2	0	PUBCHEMSQL:83359051,96974739,96974740|	4.9	1.99712	FALSE	1-[(2-hydroxyphenyl)methyl]-1,2,3,4-tetrahydroisoquinolin-7-ol	7,2'-DihydroxY-1-benzyl-tetrahydro-isochinolin	TRUE
1146	3		1-benzyl-1,2,3,4-tetrahydroisoquinoline-7-carboxylic acid|1-(phenylmethyl)-1,2,3,4-tetrahydroisoquinoline-7-carboxylic acid	YJEPSEUUOVKQNJ-UHFFFAOYSA-N	C17H16NO2	-1	PUBCHEMSQL:83357418,96971285,96971286|	1.23	1.95129	FALSE	1-benzyl-1,2,3,4-tetrahydroisoquinoline-7-carboxylic acid	1-(phenylmethyl)-1,2,3,4-tetrahydroisoquinoline-7-carboxylic acid	TRUE
1147	3		1-(phenoxymethyl)-1,2,3,4-tetrahydroisoquinolin-7-ol	HJANGFPJCCYELS-UHFFFAOYSA-N	C16H17NO2	0	PUBCHEMSQL:83359284,96975241,96975242|	21.18	1.97988	FALSE	1-(phenoxymethyl)-1,2,3,4-tetrahydroisoquinolin-7-ol		TRUE
1148	3		1-benzyl-7-methoxy-1,2,3,4-tetrahydroisoquinoline|7-methoxy-1-(phenylmethyl)-1,2,3,4-tetrahydroisoquinoline	UEKUFAYJUCLXHR-UHFFFAOYSA-N	C17H19NO	0	PUBCHEMSQL:20208237,28247026,28247029|	59.03	1.97887	FALSE	1-benzyl-7-methoxy-1,2,3,4-tetrahydroisoquinoline	7-methoxy-1-(phenylmethyl)-1,2,3,4-tetrahydroisoquinoline	TRUE
1149	3		1-benzyl-8-methyl-1,2,3,4-tetrahydroisoquinolin-7-ol|8-methyl-1-(phenylmethyl)-1,2,3,4-tetrahydroisoquinolin-7-ol	FDBWYIDLOMSPMY-UHFFFAOYSA-N	C17H19NO	0	PUBCHEMSQL:83357209,96970849,96970850|	42.75	1.98815	FALSE	1-benzyl-8-methyl-1,2,3,4-tetrahydroisoquinolin-7-ol	8-methyl-1-(phenylmethyl)-1,2,3,4-tetrahydroisoquinolin-7-ol	TRUE
1150	3		1-(1-phenylethyl)-1,2,3,4-tetrahydroisoquinolin-7-ol	FVFGHEGBQLPYHC-UHFFFAOYSA-N	C17H19NO	0	PUBCHEMSQL:83350835,96957367,96957368,96957369,96957370|	44.19	1.94449	FALSE	1-(1-phenylethyl)-1,2,3,4-tetrahydroisoquinolin-7-ol		TRUE
1151	3		1-benzyl-6-methyl-1,2,3,4-tetrahydroisoquinolin-7-ol|6-methyl-1-(phenylmethyl)-1,2,3,4-tetrahydroisoquinolin-7-ol	OYIUTSUFINGDLN-UHFFFAOYSA-N	C17H19NO	0	PUBCHEMSQL:83357210,96970851,96970852|	42.75	1.98815	FALSE	1-benzyl-6-methyl-1,2,3,4-tetrahydroisoquinolin-7-ol	6-methyl-1-(phenylmethyl)-1,2,3,4-tetrahydroisoquinolin-7-ol	TRUE
1152	3		1-(o-tolylmethyl)-1,2,3,4-tetrahydroisoquinolin-7-ol|1-[(2-methylphenyl)methyl]-1,2,3,4-tetrahydroisoquinolin-7-ol	FBAUBIMBLJDVPE-UHFFFAOYSA-N	C17H19NO	0	PUBCHEMSQL:83359049,96974735,96974736|	42.75	1.98815	FALSE	1-(o-tolylmethyl)-1,2,3,4-tetrahydroisoquinolin-7-ol	1-[(2-methylphenyl)methyl]-1,2,3,4-tetrahydroisoquinolin-7-ol	TRUE
1153	3		1-(p-tolylmethyl)-1,2,3,4-tetrahydroisoquinolin-7-ol|1-[(4-methylphenyl)methyl]-1,2,3,4-tetrahydroisoquinolin-7-ol	OBWCUGVMQSUGIE-UHFFFAOYSA-N	C17H19NO	0	PUBCHEMSQL:83359055,96974747,96974748|	42.75	1.98815	FALSE	1-(p-tolylmethyl)-1,2,3,4-tetrahydroisoquinolin-7-ol	1-[(4-methylphenyl)methyl]-1,2,3,4-tetrahydroisoquinolin-7-ol	TRUE
1154	3		1-benzyl-1,2,3,4-tetrahydroisoquinolin-7-amine|1-(phenylmethyl)-1,2,3,4-tetrahydroisoquinolin-7-amine	REFXDFUWCUNZFV-UHFFFAOYSA-N	C16H18N2	0	PUBCHEMSQL:83356350,96969029,96969030|	87.92	1.96142	FALSE	1-benzyl-1,2,3,4-tetrahydroisoquinolin-7-amine	1-(phenylmethyl)-1,2,3,4-tetrahydroisoquinolin-7-amine	TRUE
1155	3		(1R)-1-benzyl-7-hydroxy-1,2,3,4-tetrahydroisoquinoline-8-carboxylic acid|(1R)-7-hydroxy-1-(phenylmethyl)-1,2,3,4-tetrahydroisoquinoline-8-carboxylic acid	KNEHWCJDHUIJGD-UHFFFAOYSA-N	C17H16NO3	-1	PUBCHEMSQL:98740475,98740476|	-38.25	2.00269	FALSE	(1R)-1-benzyl-7-hydroxy-1,2,3,4-tetrahydroisoquinoline-8-carboxylic acid	(1R)-7-hydroxy-1-(phenylmethyl)-1,2,3,4-tetrahydroisoquinoline-8-carboxylic acid	TRUE
1156	3		(2S)-2-[(1R)-7-hydroxy-1,2,3,4-tetrahydroisoquinolin-1-yl]-2-phenylacetic acid|(2S)-2-[(1R)-7-hydroxy-1,2,3,4-tetrahydroisoquinolin-1-yl]-2-phenyl-acetic acid	RLSCUFPLZDAGPS-UHFFFAOYSA-N	C17H16NO3	-1	PUBCHEMSQL:97664133,97664134,97664135,97664136|	-35.26	1.94461	FALSE			TRUE
1157	3		(1R)-1-[(4-methoxyphenyl)methyl]-1,2,3,4-tetrahydroisoquinoline-7-carboxylic acid	OJRWRQGSWDILJB-UHFFFAOYSA-N	C18H18NO3	-1	PUBCHEMSQL:96064404,96064405|	-23.6	2.04285	FALSE	(1R)-1-[(4-methoxyphenyl)methyl]-1,2,3,4-tetrahydroisoquinoline-7-carboxylic acid		TRUE
1158	3		methyl (1S)-1-[(4-hydroxyphenyl)methyl]-1,2,3,4-tetrahydroisoquinoline-7-carboxylate|(1S)-1-[(4-hydroxyphenyl)methyl]-1,2,3,4-tetrahydroisoquinoline-7-carboxylic acid methyl ester	LTEZOKXMKKWKCQ-UHFFFAOYSA-N	C18H19NO3	0	PUBCHEMSQL:97674137,97674138|	-34.1	2.04656	FALSE	methyl (1S)-1-[(4-hydroxyphenyl)methyl]-1,2,3,4-tetrahydroisoquinoline-7-carboxylate	(1S)-1-[(4-hydroxyphenyl)methyl]-1,2,3,4-tetrahydroisoquinoline-7-carboxylic acid methyl ester	TRUE
1159	3		4-(2-aminoethyl)benzoic acid	MRBFWTDIRYEDBQ-UHFFFAOYSA-N	C9H10NO2	-1	CHEMBL:CHEMBL131305|PUBCHEMSQL:131718822,506066,6951257|	-45.75	0.961674	FALSE	4-(2-aminoethyl)benzoic acid		FALSE
1160	3		(1R)-7-methoxy-1-[(4-methoxyphenyl)methyl]-1,2,3,4-tetrahydroisoquinoline	YBNVUQPFXJSYAN-UHFFFAOYSA-N	C18H21NO2	0	PUBCHEMSQL:97670447,97670448|	34.2	2.15368	FALSE	(1R)-7-methoxy-1-[(4-methoxyphenyl)methyl]-1,2,3,4-tetrahydroisoquinoline		TRUE
1161	3		4-[[(1S)-7-ethoxy-1,2,3,4-tetrahydroisoquinolin-1-yl]methyl]phenol	WLBSCAYAGCWEEE-UHFFFAOYSA-N	C18H21NO2	0	PUBCHEMSQL:97671099,97671100|	21.17	2.03527	FALSE			TRUE
1162	3		4-[[(1S)-7-methoxy-8-methyl-1,2,3,4-tetrahydroisoquinolin-1-yl]methyl]phenol	MLRZMXYJLIXZSK-UHFFFAOYSA-N	C18H21NO2	0	PUBCHEMSQL:96027467,96027468|	17.92	2.13974	FALSE			TRUE
1163	3		4-[[(1S)-7-methoxy-6-methyl-1,2,3,4-tetrahydroisoquinolin-1-yl]methyl]phenol	GJZFTBSOOCSDSY-UHFFFAOYSA-N	C18H21NO2	0	PUBCHEMSQL:96027469,96027470|	17.92	2.13974	FALSE			TRUE
1164	3		4-methoxyphenylethylamine	LTPVSOCPYWDIFU-UHFFFAOYSA-N	C9H13NO	0	CHEBI:266039|CHEMBL:CHEMBL101036|	12.05	1.01648	FALSE	4-methoxyphenylethylamine		FALSE
1165	3		(1R)-1-[(4-ethoxyphenyl)methyl]-1,2,3,4-tetrahydroisoquinolin-7-ol	WCTMQFQOPAYKBC-UHFFFAOYSA-N	C18H21NO2	0	PUBCHEMSQL:97664367,97664368|	21.17	2.03527	FALSE			TRUE
1166	3		(1S)-1-[(4-methoxyphenyl)methyl]-8-methyl-1,2,3,4-tetrahydroisoquinolin-7-ol	HRVGJNPZIKSVGJ-UHFFFAOYSA-N	C18H21NO2	0	PUBCHEMSQL:96062872,96062873|	17.92	2.13974	FALSE			TRUE
1167	3		(1S)-1-[(4-methoxyphenyl)methyl]-6-methyl-1,2,3,4-tetrahydroisoquinolin-7-ol	VFLPCQMUSKJCOE-UHFFFAOYSA-N	C18H21NO2	0	PUBCHEMSQL:96062874,96062875|	17.92	2.13974	FALSE			TRUE
1168	3		(1R)-1-[(4-methoxy-3-methylphenyl)methyl]-1,2,3,4-tetrahydroisoquinolin-7-ol|(1R)-1-[(4-methoxy-3-methyl-phenyl)methyl]-1,2,3,4-tetrahydroisoquinolin-7-ol	MVJFPCBUHGZKCG-UHFFFAOYSA-N	C18H21NO2	0	PUBCHEMSQL:97664413,97664414|	17.92	2.13974	FALSE			TRUE
1169	3		1-[(4-methoxyphenyl)methyl]-1,2,3,4-tetrahydroisoquinolin-7-amine	GNACHFQQXKJQHA-UHFFFAOYSA-N	C17H20N2O	0	PUBCHEMSQL:83376072,96052263,96052264|	63.09	2.05253	FALSE	1-[(4-methoxyphenyl)methyl]-1,2,3,4-tetrahydroisoquinolin-7-amine		TRUE
1170	3		4-(2-aminoethyl)-2-methylphenol|4-(2-aminoethyl)-2-methyl-phenol	XUUUAVMDYPPDOI-UHFFFAOYSA-N	C9H13NO	0	PUBCHEMSQL:11286912,59592561|	-4.23	1.10966	FALSE	4-(2-aminoethyl)-2-methylphenol	4-(2-aminoethyl)-2-methyl-phenol	FALSE
1171	3		4-[[(1R)-7-nitro-1,2,3,4-tetrahydroisoquinolin-1-yl]methyl]phenol	FVNAKIVKTRXNRO-UHFFFAOYSA-N	C16H16N2O3	0	PUBCHEMSQL:96068062,96068063|			FALSE			TRUE
1172	3		N-[(1S)-1-[(4-hydroxyphenyl)methyl]-1,2,3,4-tetrahydroisoquinolin-7-yl]acetamide	JPGWGBOGECPCRR-UHFFFAOYSA-N	C18H20N2O2	0	PUBCHEMSQL:96029397,96029398|	10.55	2.0908	FALSE	N-[(1S)-1-[(4-hydroxyphenyl)methyl]-1,2,3,4-tetrahydroisoquinolin-7-yl]acetamide		TRUE
1173	3		4-(2-aminoethyl)aniline	LNPMZQXEPNWCMG-UHFFFAOYSA-N	C8H12N2	0	CHEMBL:CHEMBL1650241|PUBCHEMSQL:59154369,6950138,72895|	40.94	1.08792	FALSE	4-(2-aminoethyl)aniline		FALSE
1174	3		5-Hydroxydopamine|5-(2-Aminoethyl)-Pyrogallol|3,4,5-Trihydroxyphenethylamine|3,4,5-Trihydroxyphenylethylamine|5-(2-Aminoethyl)1,2,3-Benzenetriol|5-(2-aminoethyl)benzene-1,2,3-triol|5-(2-aminoethyl)benzene-1,2,3-triol</traditional_iupac>	LCAINUZZHIZKKS-UHFFFAOYSA-N	C8H11NO3	0	CHEMBL:CHEMBL30625|LCSB_DB:HMDB0004817,HMDB04817|	-81.56	1.38976	TRUE	5-Hydroxydopamine	5-(2-Aminoethyl)-Pyrogallol|3,4,5-Trihydroxyphenethylamine|3,4,5-Trihydroxyphenylethylamine|5-(2-aminoethyl)benzene-1,2,3-triol</traditional_iupac>	FALSE
1175	3		(1R)-7-hydroxy-1-[(2-hydroxyphenyl)methyl]-1,2,3,4-tetrahydroisoquinoline-6-carboxylic acid	GCLOJEHXHPXQRV-UHFFFAOYSA-N	C17H16NO4	-1	PUBCHEMSQL:96065560,96065561|	-77.73	2.11709	FALSE	(1R)-7-hydroxy-1-[(2-hydroxyphenyl)methyl]-1,2,3,4-tetrahydroisoquinoline-6-carboxylic acid		TRUE
1176	3		1-[(2-hydroxyphenoxy)methyl]-1,2,3,4-tetrahydroisoquinoline-6,7-diol	JPPQVGOXFHMIIX-UHFFFAOYSA-N	C16H17NO4	0	PUBCHEMSQL:12773926|	-57.78	2.15823	FALSE	1-[(2-hydroxyphenoxy)methyl]-1,2,3,4-tetrahydroisoquinoline-6,7-diol		TRUE
1177	3		(1R)-1-[(2-methoxyphenyl)methyl]-1,2,3,4-tetrahydroisoquinoline-6,7-diol	MUHCGRDWXOGGRD-UHFFFAOYSA-N	C17H19NO3	0	PUBCHEMSQL:97679903,97679904|	-19.93	2.14254	FALSE			TRUE
1178	3		(1R)-1-[(2-hydroxyphenyl)methyl]-7-methoxy-1,2,3,4-tetrahydroisoquinolin-6-ol	UVDHHLRWGFDCHX-UHFFFAOYSA-N	C17H19NO3	0	PUBCHEMSQL:97678340,97678341|	-19.93	2.14254	FALSE			TRUE
1179	3		2-(2-hydroxyphenyl)acetaldehyde	RFBOLEJBSGUBPZ-UHFFFAOYSA-N	C8H8O2	0	PUBCHEMSQL:100942162,160897|	-36.66	0.874632	FALSE	2-(2-hydroxyphenyl)acetaldehyde		FALSE
1180	3		(1S)-7-hydroxy-1-(phenoxymethyl)-1,2,3,4-tetrahydroisoquinoline-6-carboxylic acid	GIQNRJHOPZRHFP-UHFFFAOYSA-N	C17H16NO4	-1	PUBCHEMSQL:96066020,96066021|	-61.45	2.04383	FALSE	(1S)-7-hydroxy-1-(phenoxymethyl)-1,2,3,4-tetrahydroisoquinoline-6-carboxylic acid		TRUE
1181	3		(1R)-7-hydroxy-1-[(1S)-1-phenylethyl]-1,2,3,4-tetrahydroisoquinoline-6-carboxylic acid	DFCIVINLPRYMNY-UHFFFAOYSA-N	C18H18NO3	-1	PUBCHEMSQL:98740490,98740491,98740492,98740493|	-38.44	2.00957	FALSE	(1R)-7-hydroxy-1-[(1S)-1-phenylethyl]-1,2,3,4-tetrahydroisoquinoline-6-carboxylic acid		TRUE
1182	3		(1R)-7-hydroxy-1-(o-tolylmethyl)-1,2,3,4-tetrahydroisoquinoline-6-carboxylic acid|(1R)-7-hydroxy-1-[(2-methylphenyl)methyl]-1,2,3,4-tetrahydroisoquinoline-6-carboxylic acid	XXADAFGBDJKJHN-UHFFFAOYSA-N	C18H18NO3	-1	PUBCHEMSQL:96065556,96065557|	-39.88	2.10863	FALSE	(1R)-7-hydroxy-1-(o-tolylmethyl)-1,2,3,4-tetrahydroisoquinoline-6-carboxylic acid	(1R)-7-hydroxy-1-[(2-methylphenyl)methyl]-1,2,3,4-tetrahydroisoquinoline-6-carboxylic acid	TRUE
1183	3		(1R)-7-hydroxy-1-(p-tolylmethyl)-1,2,3,4-tetrahydroisoquinoline-6-carboxylic acid|(1R)-7-hydroxy-1-[(4-methylphenyl)methyl]-1,2,3,4-tetrahydroisoquinoline-6-carboxylic acid	KOHYIJNCDVKQBI-UHFFFAOYSA-N	C18H18NO3	-1	PUBCHEMSQL:96065572,96065573|	-39.88	2.10863	FALSE	(1R)-7-hydroxy-1-(p-tolylmethyl)-1,2,3,4-tetrahydroisoquinoline-6-carboxylic acid	(1R)-7-hydroxy-1-[(4-methylphenyl)methyl]-1,2,3,4-tetrahydroisoquinoline-6-carboxylic acid	TRUE
1184	3	C00146	Phenol	ISWSIDIOOBJBQZ-UHFFFAOYSA-N	C6H6O	0	3DMET:B00040|CAS:108-95-2|CHEBI:15882,15882|CHEMBL:CHEMBL14060|FORMULA:C6H6O,C6H6O|KEGG:C00146,C15584|KNAPSACK:C00002664|LCSB_DB:C00146,C15584,cpd00127,D00033,HMDB0000228,MNXM320,PHENOL|NIKKAJI:J2.873H,J2.873H|PUBCHEM:3446,17396576|PUBCHEMSQL:996|	-9.9	0.786095	TRUE	Phenol		FALSE
1185	3		(1S)-7-methoxy-1-(phenoxymethyl)-1,2,3,4-tetrahydroisoquinolin-6-ol	BHQMIOCUVUOALL-UHFFFAOYSA-N	C17H19NO3	0	PUBCHEMSQL:97678644,97678645|	-3.65	2.14909	FALSE	(1S)-7-methoxy-1-(phenoxymethyl)-1,2,3,4-tetrahydroisoquinolin-6-ol		TRUE
1186	3		(1S)-1-[(4-methylphenoxy)methyl]-1,2,3,4-tetrahydroisoquinoline-6,7-diol	TUMABFQBSQIYNJ-UHFFFAOYSA-N	C17H19NO3	0	PUBCHEMSQL:97680332,97680333|	-19.93	2.14254	FALSE			TRUE
1187	3		PUBCHEM136652049|1-benzyl-7-methoxy-3,4-dihydroisoquinolin-6-ol|7-methoxy-1-(phenylmethyl)-3,4-dihydroisoquinolin-6-ol	HGNHWZAFQSUAAQ-UHFFFAOYSA-N	C17H17NO2	0	PUBCHEMSQL:136652049|	19.11	2.18216	FALSE	1-benzyl-7-methoxy-3,4-dihydroisoquinolin-6-ol	7-methoxy-1-(phenylmethyl)-3,4-dihydroisoquinolin-6-ol|6-Isoquinolinol, 3,4-dihydro-7-methoxy-1-(phenylmethyl)-	TRUE
1188	3		(1R)-7-methoxy-1-[(1S)-1-phenylethyl]-1,2,3,4-tetrahydroisoquinolin-6-ol	ZUYBLCZSFXGICB-UHFFFAOYSA-N	C18H21NO2	0	PUBCHEMSQL:97654457,97654458,97654459,97654460|	19.36	2.04219	FALSE			TRUE
1189	3		(1R)-7-methoxy-1-(o-tolylmethyl)-1,2,3,4-tetrahydroisoquinolin-6-ol|(1R)-7-methoxy-1-[(2-methylphenyl)methyl]-1,2,3,4-tetrahydroisoquinolin-6-ol	BOXYWLHUOOQLLW-UHFFFAOYSA-N	C18H21NO2	0	PUBCHEMSQL:97678332,97678333|	17.92	2.13974	FALSE			TRUE
1190	3		(1R)-7-methoxy-1-(p-tolylmethyl)-1,2,3,4-tetrahydroisoquinolin-6-ol|(1R)-7-methoxy-1-[(4-methylphenyl)methyl]-1,2,3,4-tetrahydroisoquinolin-6-ol	YUILXDXLHXBJKJ-UHFFFAOYSA-N	C18H21NO2	0	PUBCHEMSQL:97678348,97678349|	17.92	2.13974	FALSE			TRUE
1191	3		1-benzyl-7-methoxy-2-methyl-3,4-dihydro-1H-isoquinolin-6-ol|7-methoxy-2-methyl-1-(phenylmethyl)-3,4-dihydro-1H-isoquinolin-6-ol	BGMDDUWFRCOZHG-UHFFFAOYSA-N	C18H21NO2	0	PUBCHEMSQL:10062383,10356471|	31.82	2.06216	FALSE	1-benzyl-7-methoxy-2-methyl-3,4-dihydro-1H-isoquinolin-6-ol	7-methoxy-2-methyl-1-(phenylmethyl)-3,4-dihydro-1H-isoquinolin-6-ol	TRUE
1192	3		1-benzyl-6-hydroxy-7-methoxy-3,4-dihydro-2H-isoquinoline-1-carboxylic acid|6-hydroxy-7-methoxy-1-(phenylmethyl)-3,4-dihydro-2H-isoquinoline-1-carboxylic acid	NVBXVSHZVGPERC-UHFFFAOYSA-N	C18H18NO4	-1	PUBCHEMSQL:613745|	-61.22	2.06428	FALSE	1-benzyl-6-hydroxy-7-methoxy-3,4-dihydro-2H-isoquinoline-1-carboxylic acid	6-hydroxy-7-methoxy-1-(phenylmethyl)-3,4-dihydro-2H-isoquinoline-1-carboxylic acid|NVBXVSHZVGPERC-UHFFFAOYSA-N|1,2,3,4-Tetrahydroisoquinolin-1-carboxylic acid, 1-benzyl-6-hydroxy-|1-benzyl-6-hydroxy-7-methoxy-3,4-dihydro-2H-isoquinoline-1-carboxylic acid|1-Benzyl-6-hydroxy-7-methoxy-1,2,3,4-tetrahydro-1-isoquinolinecarboxylic acid #	TRUE
1193	3		1-(1-phenylvinyl)-1,2,3,4-tetrahydroisoquinoline-6,7-diol|1-(1-phenylethenyl)-1,2,3,4-tetrahydroisoquinoline-6,7-diol	JKASMMRXZJFRGC-UHFFFAOYSA-N	C17H17NO2	0	PUBCHEMSQL:83366338,96990707,96990708|	21.03	2.09974	FALSE	1-(1-phenylethenyl)-1,2,3,4-tetrahydroisoquinoline-6,7-diol		TRUE
1194	3		(1R)-1-[(1R)-2-hydroxy-1-phenylethyl]-1,2,3,4-tetrahydroisoquinoline-6,7-diol|(1R)-1-[(1R)-2-hydroxy-1-phenyl-ethyl]-1,2,3,4-tetrahydroisoquinoline-6,7-diol	LRBBSMNXJFPMCR-UHFFFAOYSA-N	C17H19NO3	0	PUBCHEMSQL:97679917,97679918,97679919,97679920|	-31.52	2.02269	FALSE			TRUE
1195	3		(1R)-1-[(1S)-1-phenylpropyl]-1,2,3,4-tetrahydroisoquinoline-6,7-diol	MIZDHNHRGZIXFG-UHFFFAOYSA-N	C18H21NO2	0	PUBCHEMSQL:97679909,97679910,97679911,97679912|	6.33	2.00593	FALSE			TRUE
1196	3		(1R)-1-(2-phenylpropan-2-yl)-1,2,3,4-tetrahydroisoquinoline-6,7-diol|(1R)-1-(1-methyl-1-phenyl-ethyl)-1,2,3,4-tetrahydroisoquinoline-6,7-diol	JXAJSWAJNVEWFB-UHFFFAOYSA-N	C18H21NO2	0	PUBCHEMSQL:97679963,97679964|	3.1	2.02906	FALSE			TRUE
1197	3		(1R)-1-[(1R)-1-(p-tolyl)ethyl]-1,2,3,4-tetrahydroisoquinoline-6,7-diol|(1R)-1-[(1R)-1-(4-methylphenyl)ethyl]-1,2,3,4-tetrahydroisoquinoline-6,7-diol	BYBXCRKPYHMEBW-UHFFFAOYSA-N	C18H21NO2	0	PUBCHEMSQL:97680179,97680180,97680181,97680182|	3.08	2.1155	FALSE			TRUE
1198	3		(1R)-1-[(2,3-dimethylphenyl)methyl]-1,2,3,4-tetrahydroisoquinoline-6,7-diol	LLTFWKWNMNQITC-UHFFFAOYSA-N	C18H21NO2	0	PUBCHEMSQL:97680229,97680230|	1.64	2.26265	FALSE			TRUE
1199	3		(1R)-1-[(2,5-dimethylphenyl)methyl]-1,2,3,4-tetrahydroisoquinoline-6,7-diol	GERHMCMRSDKCDW-UHFFFAOYSA-N	C18H21NO2	0	PUBCHEMSQL:97680376,97680377|	1.64	2.26265	FALSE			TRUE
1200	3		2-(o-tolyl)acetaldehyde|2-(2-methylphenyl)acetaldehyde	ACHWKVVBZRANAV-UHFFFAOYSA-N	C9H10O	0	PUBCHEMSQL:59427179,66286|	1.19	0.872345	FALSE	2-(o-tolyl)acetaldehyde	2-(2-methylphenyl)acetaldehyde	FALSE
1201	3		FEMA 3071|P-Tolylactaldehyde|P-Tolylacetaldehyde|P-Tolyl-acetaldehyde|p-Tolylacetaldehyde, 8CI|p-Methylphenylacetaldehyde|4-Methylbenzeneacetaldehyde|4-Methyl-Benzeneacetaldehyde|(4-Methylphenyl)acetaldehyde|2-(4-methylphenyl)acetaldehyde|4-Methylbenzeneacetaldehyde, 9CI|benzeneacetaldehyde, 4-methyl-</traditional_iupac>	CIXAYNMKFFQEFU-UHFFFAOYSA-N	C9H10O	0	LCSB_DB:HMDB0029639,HMDB29639|	1.19	0.872345	TRUE	P-Tolylactaldehyde	P-Tolylacetaldehyde|P-Tolyl-acetaldehyde|p-Tolylacetaldehyde, 8CI|p-Methylphenylacetaldehyde|4-Methylbenzeneacetaldehyde|4-Methyl-Benzeneacetaldehyde|(4-Methylphenyl)acetaldehyde|2-(4-methylphenyl)acetaldehyde|4-Methylbenzeneacetaldehyde, 9CI|benzeneacetaldehyde, 4-methyl-</traditional_iupac>	FALSE
1202	3	C00193	Aromatic aldehyde	HUMNYLRZRPPJDN-UHFFFAOYSA-N	C7H6O	0	3DMET:B00077|CAS:100-52-7|CHEBI:17169,17169,17169 33855|CHEMBL:CHEMBL15972|FORMULA:C7H6O,C7H6O|KEGG:C00193,C00261|KNAPSACK:C00034452|LCSB_DB:BENZALDEHYDE,C00193,C00261,cpd00225,cpd11631,D02314,HMDB0006115,MNXM371|NIKKAJI:J4.010J|PUBCHEM:3493,3559|PUBCHEMSQL:240|	-0.35	0.828592	TRUE	Aromatic aldehyde		FALSE
1203	3		(S)-(6-methoxy-1,2,3,4-tetrahydroisoquinolin-1-yl)-phenylmethanol|(S)-(6-methoxy-1,2,3,4-tetrahydroisoquinolin-1-yl)-phenyl-methanol	CRJKAFYIDHTMDC-UHFFFAOYSA-N	C17H19NO2	0	PUBCHEMSQL:83360256,96977279,96977280|	20.99	1.98684	FALSE	(S)-(6-methoxy-1,2,3,4-tetrahydroisoquinolin-1-yl)-phenylmethanol	(S)-(6-methoxy-1,2,3,4-tetrahydroisoquinolin-1-yl)-phenyl-methanol	TRUE
1204	3		4-[(R)-[(1S)-6-ethoxy-1,2,3,4-tetrahydroisoquinolin-1-yl]-hydroxymethyl]phenol|4-[(R)-[(1S)-6-ethoxy-1,2,3,4-tetrahydroisoquinolin-1-yl]-hydroxy-methyl]phenol	LOSYEDDCOZQZCU-UHFFFAOYSA-N	C18H21NO3	0	PUBCHEMSQL:97671848,97671849,97671850,97671851|	-16.87	2.04701	FALSE			TRUE
1205	3		1-benzyl-6-methoxy-1,2,3,4-tetrahydroisoquinolin-5-ol|6-methoxy-1-(phenylmethyl)-1,2,3,4-tetrahydroisoquinolin-5-ol	JVAYRBONKLQWCP-UHFFFAOYSA-N	C17H19NO2	0	PUBCHEMSQL:83350281,96956200,96956201|	19.55	2.02958	FALSE	1-benzyl-6-methoxy-1,2,3,4-tetrahydroisoquinolin-5-ol	6-methoxy-1-(phenylmethyl)-1,2,3,4-tetrahydroisoquinolin-5-ol	TRUE
1206	3		4-[[(1R)-5,6-dimethoxy-1,2,3,4-tetrahydroisoquinolin-1-yl]methyl]phenol	RQGMIVVCHTWHAW-UHFFFAOYSA-N	C18H21NO3	0	PUBCHEMSQL:97669032,97669033|	-5.28	2.25342	FALSE			TRUE
1207	3		(1R)-6-methoxy-1-[(4-methoxyphenyl)methyl]-1,2,3,4-tetrahydroisoquinolin-5-ol	HRLOZVISYYXZSL-UHFFFAOYSA-N	C18H21NO3	0	PUBCHEMSQL:98741467,98741468|	-5.28	2.25342	FALSE			TRUE
1208	3		(1R)-6-ethoxy-1-[(4-hydroxyphenyl)methyl]-1,2,3,4-tetrahydroisoquinolin-5-ol	ANAUEJRWIITBHD-UHFFFAOYSA-N	C18H21NO3	0	PUBCHEMSQL:97682554,97682555|	-18.31	2.14793	FALSE			TRUE
1209	3		2-(2-aminoethyl)-6-methoxyphenol|2-(2-aminoethyl)-6-methoxy-phenol	QKCSVOQSBJXICK-UHFFFAOYSA-N	C9H13NO2	0	PUBCHEMSQL:20118748|	-27.43	1.18229	FALSE	2-(2-aminoethyl)-6-methoxyphenol	2-(2-aminoethyl)-6-methoxy-phenol	FALSE
1210	3		2-[(6-methoxy-1,2,3,4-tetrahydroisoquinolin-1-yl)methyl]phenol	UXRYSPMZDOGAPN-UHFFFAOYSA-N	C17H19NO2	0	PUBCHEMSQL:83360239,96977241,96977242|	19.55	2.02958	FALSE	2-[(6-methoxy-1,2,3,4-tetrahydroisoquinolin-1-yl)methyl]phenol		TRUE
1211	3		6-methoxy-1-(phenoxymethyl)-1,2,3,4-tetrahydroisoquinoline	XIDNLYGKKSDVAB-UHFFFAOYSA-N	C17H19NO2	0	PUBCHEMSQL:83360505,96977807,96977808|	35.83	2.10127	FALSE	6-methoxy-1-(phenoxymethyl)-1,2,3,4-tetrahydroisoquinoline		TRUE
1212	3		6-methoxy-1-(1-phenylethyl)-1,2,3,4-tetrahydroisoquinoline	BOBUCTVPHHUPEY-UHFFFAOYSA-N	C18H21NO	0	PUBCHEMSQL:83351324,96958394,96958395,96958396,96958397|	58.84	1.9918	FALSE	6-methoxy-1-(1-phenylethyl)-1,2,3,4-tetrahydroisoquinoline		TRUE
1213	3		6-methoxy-1-(o-tolylmethyl)-1,2,3,4-tetrahydroisoquinoline|6-methoxy-1-[(2-methylphenyl)methyl]-1,2,3,4-tetrahydroisoquinoline	PYKKUJCEDYYPOK-UHFFFAOYSA-N	C18H21NO	0	PUBCHEMSQL:83360235,96977233,96977234|	57.4	2.03444	FALSE	6-methoxy-1-(o-tolylmethyl)-1,2,3,4-tetrahydroisoquinoline	6-methoxy-1-[(2-methylphenyl)methyl]-1,2,3,4-tetrahydroisoquinoline	TRUE
1214	3		1-benzyl-6-ethoxy-1,2,3,4-tetrahydroisoquinoline|6-ethoxy-1-(phenylmethyl)-1,2,3,4-tetrahydroisoquinoline	NCYPKBLFZMSDEK-UHFFFAOYSA-N	C18H21NO	0	PUBCHEMSQL:83352065,96960092,96960093|	60.65	1.98471	FALSE	1-benzyl-6-ethoxy-1,2,3,4-tetrahydroisoquinoline	6-ethoxy-1-(phenylmethyl)-1,2,3,4-tetrahydroisoquinoline	TRUE
1215	3		6-methoxy-1-(p-tolylmethyl)-1,2,3,4-tetrahydroisoquinoline|6-methoxy-1-[(4-methylphenyl)methyl]-1,2,3,4-tetrahydroisoquinoline	QRBBYFGHNKMIKN-UHFFFAOYSA-N	C18H21NO	0	PUBCHEMSQL:22960585,96977253,96977254|	57.4	2.03444	FALSE	6-methoxy-1-(p-tolylmethyl)-1,2,3,4-tetrahydroisoquinoline	6-methoxy-1-[(4-methylphenyl)methyl]-1,2,3,4-tetrahydroisoquinoline	TRUE
1216	3		1-(1-benzyl-6-methoxy-3,4-dihydro-1H-isoquinolin-2-yl)ethanone|1-[6-methoxy-1-(phenylmethyl)-3,4-dihydro-1H-isoquinolin-2-yl]ethanone	ZXKAOLCKAUXMJX-UHFFFAOYSA-N	C19H21NO2	0	PUBCHEMSQL:110357515|	28.6	2.05006	FALSE	1-(1-benzyl-6-methoxy-3,4-dihydro-1H-isoquinolin-2-yl)ethanone	1-[6-methoxy-1-(phenylmethyl)-3,4-dihydro-1H-isoquinolin-2-yl]ethanone	TRUE
1217	3		(2R)-2-[(1R)-6-methoxy-1,2,3,4-tetrahydroisoquinolin-1-yl]-2-phenylacetic acid|(2R)-2-[(1R)-6-methoxy-1,2,3,4-tetrahydroisoquinolin-1-yl]-2-phenyl-acetic acid	VUHCJDRPQQHUOM-UHFFFAOYSA-N	C18H18NO3	-1	PUBCHEMSQL:97666170,97666171,97666172,97666173|	-20.61	1.98594	FALSE			TRUE
1218	3		(1R)-1-[(4-ethoxyphenyl)methyl]-6-methoxy-1,2,3,4-tetrahydroisoquinoline	IFLNJTYUFAPUQD-UHFFFAOYSA-N	C19H23NO2	0	PUBCHEMSQL:97666538,97666539|	35.82	2.15905	FALSE	(1R)-1-[(4-ethoxyphenyl)methyl]-6-methoxy-1,2,3,4-tetrahydroisoquinoline		TRUE
1219	3		(1R)-6-methoxy-1-[(4-methoxy-3-methylphenyl)methyl]-1,2,3,4-tetrahydroisoquinoline|(1R)-6-methoxy-1-[(4-methoxy-3-methyl-phenyl)methyl]-1,2,3,4-tetrahydroisoquinoline	YGVRUGAOTXQAHW-UHFFFAOYSA-N	C19H23NO2	0	PUBCHEMSQL:97666648,97666649|	32.57	2.26305	FALSE	(1R)-6-methoxy-1-[(4-methoxy-3-methylphenyl)methyl]-1,2,3,4-tetrahydroisoquinoline	(1R)-6-methoxy-1-[(4-methoxy-3-methyl-phenyl)methyl]-1,2,3,4-tetrahydroisoquinoline	TRUE
1220	3		(1R)-6-ethoxy-1-[(4-methoxyphenyl)methyl]-1,2,3,4-tetrahydroisoquinoline	GOZLVWQEMRUWLD-UHFFFAOYSA-N	C19H23NO2	0	PUBCHEMSQL:97671842,97671843|	35.82	2.15905	FALSE	(1R)-6-ethoxy-1-[(4-methoxyphenyl)methyl]-1,2,3,4-tetrahydroisoquinoline		TRUE
1221	3		2-(4-hydroxy-3-methylphenyl)acetaldehyde|2-(4-hydroxy-3-methyl-phenyl)acetaldehyde	BUACKZOZMOQLGI-UHFFFAOYSA-N	C9H10O2	0	PUBCHEMSQL:45082921|	-38.29	1.06092	FALSE	2-(4-hydroxy-3-methylphenyl)acetaldehyde	2-(4-hydroxy-3-methyl-phenyl)acetaldehyde	FALSE
1222	3		4-[[(1R)-6-propoxy-1,2,3,4-tetrahydroisoquinolin-1-yl]methyl]phenol	OJDCGLQCCQYZCD-UHFFFAOYSA-N	C19H23NO2	0	PUBCHEMSQL:97672164,97672165|	22.79	2.04472	FALSE			TRUE
1223	3		2-(3-ethoxyphenyl)ethanamine	PBWUNLYMHNSAPQ-UHFFFAOYSA-N	C10H15NO	0	PUBCHEMSQL:2758765,7021740|	13.67	1.03527	FALSE	2-(3-ethoxyphenyl)ethanamine		FALSE
1224	3		[(1R)-7-hydroxy-6-methoxy-1,2,3,4-tetrahydroisoquinolin-1-yl]-phenylmethanone|[(1R)-7-hydroxy-6-methoxy-1,2,3,4-tetrahydroisoquinolin-1-yl]-phenyl-methanone	MPGOUBDMVOURFZ-UHFFFAOYSA-N	C17H17NO3	0	PUBCHEMSQL:97673787,97673788|	-12.02	2.04975	FALSE	[(1R)-7-hydroxy-6-methoxy-1,2,3,4-tetrahydroisoquinolin-1-yl]-phenylmethanone	[(1R)-7-hydroxy-6-methoxy-1,2,3,4-tetrahydroisoquinolin-1-yl]-phenyl-methanone	TRUE
1225	3		(R)-[(1S)-6,7-dimethoxy-1,2,3,4-tetrahydroisoquinolin-1-yl]-phenylmethanol|(R)-[(1S)-6,7-dimethoxy-1,2,3,4-tetrahydroisoquinolin-1-yl]-phenyl-methanol	VJCADSFAKULTBF-UHFFFAOYSA-N	C18H21NO3	0	CHEMBL:CHEMBL1965856,CHEMBL1982272|PUBCHEMSQL:13699246,13699247,364391,364393,500066,92857610|	-3.84	2.161	FALSE		VJCADSFAKULTBF-UHFFFAOYSA-N|(6,7-dimethoxy-1,2,3,4-tetrahydroisoquinolin-1-yl)-phenyl-methanol|(6,7-dimethoxy-1,2,3,4-tetrahydroisoquinolin-1-yl)-phenylmethanol|(+)-1,2,3,4-Tetrahydroisoquinolin, 1-phenylmethanol, 6,7-dimethoxy-|(6,7-Dimethoxy-1,2,3,4-tetrahydro-1-isoquinolinyl)(phenyl)methanol|(6,7-Dimethoxy-1,2,3,4-tetrahydro-1-isoquinolinyl)(phenyl)methanol #|AC1L7OPU|[(1s)-6,7-dimethoxy-1,2,3…	TRUE
1226	3		(1R)-6-ethoxy-1-[(S)-hydroxy(phenyl)methyl]-1,2,3,4-tetrahydroisoquinolin-7-ol	BVRONFLOBALUHF-UHFFFAOYSA-N	C18H21NO3	0	PUBCHEMSQL:97668522,97668523|	-16.87	2.04701	FALSE			TRUE
1227	3		(1S)-1-[(S)-hydroxy(p-tolyl)methyl]-6-methoxy-1,2,3,4-tetrahydroisoquinolin-7-ol|(1S)-1-[(S)-hydroxy-(4-methylphenyl)methyl]-6-methoxy-1,2,3,4-tetrahydroisoquinolin-7-ol	BKMWWTLFDQZJMA-UHFFFAOYSA-N	C18H21NO3	0	PUBCHEMSQL:97673873,97673874,97673875,97673876|	-20.12	2.15449	FALSE			TRUE
1228	3		(1R)-6-methoxy-1-[(2-methoxyphenyl)methyl]-1,2,3,4-tetrahydroisoquinolin-7-ol	JZXSMJYKRKQYIW-UHFFFAOYSA-N	C18H21NO3	0	PUBCHEMSQL:97673711,97673712|	-5.28	2.25342	FALSE			TRUE
1229	3		2-[[(1S)-6,7-dimethoxy-1,2,3,4-tetrahydroisoquinolin-1-yl]methyl]phenol	NIABKCDKHRLTFS-UHFFFAOYSA-N	C18H21NO3	0	PUBCHEMSQL:97668744,97668745|	-5.28	2.25342	FALSE			TRUE
1230	3		(1S)-6-ethoxy-1-[(2-hydroxyphenyl)methyl]-1,2,3,4-tetrahydroisoquinolin-7-ol	VVUDOSXIOIAVKW-UHFFFAOYSA-N	C18H21NO3	0	PUBCHEMSQL:97668502,97668503|	-18.31	2.14793	FALSE			TRUE
1231	3		1-(hydroxymethyl)-6-methoxy-1,2,3,4-tetrahydroisoquinolin-7-ol	JOWYIMUYTIWHBJ-UHFFFAOYSA-N	C11H15NO3	0	PUBCHEMSQL:83364028,96985654,96985655|	-53.55	1.66421	FALSE	1-(hydroxymethyl)-6-methoxy-1,2,3,4-tetrahydroisoquinolin-7-ol		FALSE
1232	3		6,7-dimethoxy-1-(phenoxymethyl)-1,2,3,4-tetrahydroisoquinoline	AESOCLVNKSKJSV-UHFFFAOYSA-N	C18H21NO3	0	PUBCHEMSQL:22643312,97539463,97539464|	11	2.33895	FALSE	6,7-dimethoxy-1-(phenoxymethyl)-1,2,3,4-tetrahydroisoquinoline	6,7-dimethoxy-1-phenoxymethyl-1,2,3,4-tetrahydro-isoquinoline|AESOCLVNKSKJSV-UHFFFAOYSA-N|6,7-dimethoxy-1-phenoxymethyl-1,2,3,4-tetrahydro-isoquinoline|AESOCLVNKSKJSV-UHFFFAOYSA-N	TRUE
1233	3		(1R)-6-ethoxy-1-(phenoxymethyl)-1,2,3,4-tetrahydroisoquinolin-7-ol	KWVASMIYBKOMLH-UHFFFAOYSA-N	C18H21NO3	0	PUBCHEMSQL:97668706,97668707|	-2.03	2.15446	FALSE	(1R)-6-ethoxy-1-(phenoxymethyl)-1,2,3,4-tetrahydroisoquinolin-7-ol		TRUE
1234	3		(1S)-6-methoxy-1-[(4-methylphenoxy)methyl]-1,2,3,4-tetrahydroisoquinolin-7-ol	GIGXISVSNGNITL-UHFFFAOYSA-N	C18H21NO3	0	PUBCHEMSQL:97673979,97673980|	-5.28	2.25342	FALSE			TRUE
1235	3		(1Z)-1-benzylidene-6,7-dimethoxy-3,4-dihydro-2H-isoquinoline|(1Z)-6,7-dimethoxy-1-(phenylmethylene)-3,4-dihydro-2H-isoquinoline	DNYIVJQAVUUPCZ-UHFFFAOYSA-N	C18H19NO2	0	PUBCHEMSQL:69639716,69639718|	63	3.1503	FALSE	(1Z)-1-benzylidene-6,7-dimethoxy-3,4-dihydro-2H-isoquinoline	(1Z)-6,7-dimethoxy-1-(phenylmethylene)-3,4-dihydro-2H-isoquinoline|1-Benzylidene-6,7-dimethoxy-1,2,3,4-tetrahydroisoquinoline|Isoquinoline, 1,2,3,4-tetrahydro-6,7-dimethoxy-1-(phenylmethylene)-|1-Benzylidene-6,7-dimethoxy-1,2,3,4-tetrahydroisoquinoline|Isoquinoline, 1,2,3,4-tetrahydro-6,7-dimethoxy-1-(phenylmethylene)-	TRUE
1236	3		1-benzyl-6,7-dimethoxy-1,2,3,4-tetrahydroisoquinolin-8-ol|6,7-dimethoxy-1-(phenylmethyl)-1,2,3,4-tetrahydroisoquinolin-8-ol	UQJMJEDDWJFTBX-UHFFFAOYSA-N	C18H21NO3	0	PUBCHEMSQL:57112371,98741019,98741020|	-5.28	2.25342	FALSE	1-benzyl-6,7-dimethoxy-1,2,3,4-tetrahydroisoquinolin-8-ol	6,7-dimethoxy-1-(phenylmethyl)-1,2,3,4-tetrahydroisoquinolin-8-ol	TRUE
1237	3		(1R)-1-benzyl-7-ethoxy-6-methoxy-1,2,3,4-tetrahydroisoquinoline|(1R)-7-ethoxy-6-methoxy-1-(phenylmethyl)-1,2,3,4-tetrahydroisoquinoline	ZSGFGJABFDDWPX-UHFFFAOYSA-N	C19H23NO2	0	PUBCHEMSQL:97648322,97648323|	35.82	2.15905	FALSE	(1R)-1-benzyl-7-ethoxy-6-methoxy-1,2,3,4-tetrahydroisoquinoline	(1R)-7-ethoxy-6-methoxy-1-(phenylmethyl)-1,2,3,4-tetrahydroisoquinoline	TRUE
1238	3		(1R)-6,7-dimethoxy-1-[(1S)-1-phenylethyl]-1,2,3,4-tetrahydroisoquinoline	LXJXOTADCKPYIN-UHFFFAOYSA-N	C19H23NO2	0	PUBCHEMSQL:97650827,97650828,97650829,97650830|	34.01	2.17105	FALSE			TRUE
1239	3		(1R)-6,7-dimethoxy-1-(o-tolylmethyl)-1,2,3,4-tetrahydroisoquinoline|(1R)-6,7-dimethoxy-1-[(2-methylphenyl)methyl]-1,2,3,4-tetrahydroisoquinoline	AEBYXUQTFFNNQC-UHFFFAOYSA-N	C19H23NO2	0	PUBCHEMSQL:97668740,97668741|	32.57	2.26305	FALSE	(1R)-6,7-dimethoxy-1-(o-tolylmethyl)-1,2,3,4-tetrahydroisoquinoline	(1R)-6,7-dimethoxy-1-[(2-methylphenyl)methyl]-1,2,3,4-tetrahydroisoquinoline	TRUE
1240	3		(1S)-1-benzyl-6-ethoxy-7-methoxy-1,2,3,4-tetrahydroisoquinoline|(1S)-6-ethoxy-7-methoxy-1-(phenylmethyl)-1,2,3,4-tetrahydroisoquinoline	KRVJHWRXMNXBBO-UHFFFAOYSA-N	C19H23NO2	0	PUBCHEMSQL:97653641,97653642|	35.82	2.15905	FALSE	(1S)-1-benzyl-6-ethoxy-7-methoxy-1,2,3,4-tetrahydroisoquinoline	(1S)-6-ethoxy-7-methoxy-1-(phenylmethyl)-1,2,3,4-tetrahydroisoquinoline	TRUE
1241	3		(1R)-6,7-dimethoxy-1-(p-tolylmethyl)-1,2,3,4-tetrahydroisoquinoline|(1R)-6,7-dimethoxy-1-[(4-methylphenyl)methyl]-1,2,3,4-tetrahydroisoquinoline	KENDBAYGFOLRLG-UHFFFAOYSA-N	C19H23NO2	0	PUBCHEMSQL:97668752,97668753|	32.57	2.26305	FALSE	(1R)-6,7-dimethoxy-1-(p-tolylmethyl)-1,2,3,4-tetrahydroisoquinoline	(1R)-6,7-dimethoxy-1-[(4-methylphenyl)methyl]-1,2,3,4-tetrahydroisoquinoline	TRUE
1242	3		1-(1-benzyl-6,7-dimethoxy-3,4-dihydro-1H-isoquinolin-2-yl)ethanone|1-[6,7-dimethoxy-1-(phenylmethyl)-3,4-dihydro-1H-isoquinolin-2-yl]ethanone	POMCFHFEHWFABB-UHFFFAOYSA-N	C20H23NO3	0	PUBCHEMSQL:10711180|	3.77	2.22462	FALSE	1-(1-benzyl-6,7-dimethoxy-3,4-dihydro-1H-isoquinolin-2-yl)ethanone	1-[6,7-dimethoxy-1-(phenylmethyl)-3,4-dihydro-1H-isoquinolin-2-yl]ethanone	TRUE
1243	3		1-benzyl-6,7-dimethoxy-3,4-dihydro-2H-isoquinoline-1-carboxylic acid|6,7-dimethoxy-1-(phenylmethyl)-3,4-dihydro-2H-isoquinoline-1-carboxylic acid	OSJKQPBFLCDISD-UHFFFAOYSA-N	C19H20NO4	-1	PUBCHEMSQL:616810|	-46.57	2.18642	FALSE	1-benzyl-6,7-dimethoxy-3,4-dihydro-2H-isoquinoline-1-carboxylic acid	6,7-dimethoxy-1-(phenylmethyl)-3,4-dihydro-2H-isoquinoline-1-carboxylic acid|AC1LDDZ2|OSJKQPBFLCDISD-UHFFFAOYSA-N|1,2,3,4-Tetrahydroisoquinolin-1-carboxylic acid, 1-benzyl-6,7-dimethoxy|1-Benzyl-6,7-dimethoxy-1,2,3,4-tetrahydro-1-isoquinolinecarboxylic acid #|1-benzyl-6,7-dimethoxy-3,4-dihydro-2H-isoquinoline-1-carboxylic acid	TRUE
1244	3		(1S)-6-methoxy-1-(1-phenylvinyl)-1,2,3,4-tetrahydroisoquinolin-7-ol|(1S)-6-methoxy-1-(1-phenylethenyl)-1,2,3,4-tetrahydroisoquinolin-7-ol	ASJSYLIEWFCURN-UHFFFAOYSA-N	C18H19NO2	0	PUBCHEMSQL:97673811,97673812|	35.68	2.13064	FALSE			TRUE
1245	3		(1S)-1-[(1S)-2-hydroxy-1-phenylethyl]-6-methoxy-1,2,3,4-tetrahydroisoquinolin-7-ol|(1S)-1-[(1S)-2-hydroxy-1-phenyl-ethyl]-6-methoxy-1,2,3,4-tetrahydroisoquinolin-7-ol	XCLWUYVTTVDADF-UHFFFAOYSA-N	C18H21NO3	0	PUBCHEMSQL:97673725,97673726,97673727,97673728|	-16.87	2.04701	FALSE			TRUE
1246	3		(1R)-6-methoxy-1-[(1S)-1-phenylpropyl]-1,2,3,4-tetrahydroisoquinolin-7-ol	SRIAIHTXMBRFEX-UHFFFAOYSA-N	C19H23NO2	0	PUBCHEMSQL:97673717,97673718,97673719,97673720|	20.98	2.04408	FALSE			TRUE
1247	3		(1R)-6-methoxy-1-(2-phenylpropan-2-yl)-1,2,3,4-tetrahydroisoquinolin-7-ol|(1R)-6-methoxy-1-(1-methyl-1-phenyl-ethyl)-1,2,3,4-tetrahydroisoquinolin-7-ol	CMYBLEZKQCVARR-UHFFFAOYSA-N	C19H23NO2	0	PUBCHEMSQL:97673759,97673760|	17.75	2.07252	FALSE			TRUE
1248	3		(1S)-6-ethoxy-1-[(1S)-1-phenylethyl]-1,2,3,4-tetrahydroisoquinolin-7-ol	RSSAOAHEKPETCC-UHFFFAOYSA-N	C19H23NO2	0	PUBCHEMSQL:97650482,97650483,97650484,97650485|	20.98	2.04408	FALSE			TRUE
1249	3		(1R)-6-methoxy-1-[(1R)-1-(p-tolyl)ethyl]-1,2,3,4-tetrahydroisoquinolin-7-ol|(1R)-6-methoxy-1-[(1R)-1-(4-methylphenyl)ethyl]-1,2,3,4-tetrahydroisoquinolin-7-ol	CZVJMQRENKFBQM-UHFFFAOYSA-N	C19H23NO2	0	PUBCHEMSQL:97673881,97673882,97673883,97673884|	17.73	2.15722	FALSE			TRUE
1250	3		(1R)-1-[(2,3-dimethylphenyl)methyl]-6-methoxy-1,2,3,4-tetrahydroisoquinolin-7-ol	HKDVQMGMCOSMQN-UHFFFAOYSA-N	C19H23NO2	0	PUBCHEMSQL:97673915,97673916|	16.29	2.3017	FALSE			TRUE
1251	3		(1R)-1-[(2,5-dimethylphenyl)methyl]-6-methoxy-1,2,3,4-tetrahydroisoquinolin-7-ol	CJDWEHPNPWVCDK-UHFFFAOYSA-N	C19H23NO2	0	PUBCHEMSQL:97674015,97674016|	16.29	2.3017	FALSE			TRUE
1252	3		(1S)-6-ethoxy-1-(o-tolylmethyl)-1,2,3,4-tetrahydroisoquinolin-7-ol|(1S)-6-ethoxy-1-[(2-methylphenyl)methyl]-1,2,3,4-tetrahydroisoquinolin-7-ol	KWWSXSLTOVWNMA-UHFFFAOYSA-N	C19H23NO2	0	PUBCHEMSQL:97668498,97668499|	19.54	2.14514	FALSE			TRUE
1253	3		(1S)-6-ethoxy-1-(p-tolylmethyl)-1,2,3,4-tetrahydroisoquinolin-7-ol|(1S)-6-ethoxy-1-[(4-methylphenyl)methyl]-1,2,3,4-tetrahydroisoquinolin-7-ol	XGMHYQNEWMUABZ-UHFFFAOYSA-N	C19H23NO2	0	PUBCHEMSQL:97668510,97668511|	19.54	2.14514	FALSE			TRUE
1254	3		3-methoxy-6,8,13,13a-tetrahydro-5H-isoquinolino[2,1-b]isoquinoline	DVRLIKWPAJQERN-UHFFFAOYSA-N	C18H19NO	0	CHEMBL:CHEMBL596448|PUBCHEMSQL:46227317|	69.41	3.15476	FALSE	3-methoxy-6,8,13,13a-tetrahydro-5H-isoquinolino[2,1-b]isoquinoline		TRUE
1255	3		6-methoxy-2-methyl-1-(o-tolylmethyl)-3,4-dihydro-1H-isoquinoline|6-methoxy-2-methyl-1-[(2-methylphenyl)methyl]-3,4-dihydro-1H-isoquinoline	JVAVTGGGYFPSIB-UHFFFAOYSA-N	C19H23NO	0	CHEMBL:CHEMBL594127|PUBCHEMSQL:46227273|	69.67	2.07269	FALSE	6-methoxy-2-methyl-1-(o-tolylmethyl)-3,4-dihydro-1H-isoquinoline	6-methoxy-2-methyl-1-[(2-methylphenyl)methyl]-3,4-dihydro-1H-isoquinoline|6-Methoxy-2-methyl-1-(2-methylbenzyl)-1,2,3,4-tetrahydroisoquinoline	TRUE
1256	3		PUBCHEM134526138|6-methoxy-2-methyl-1-(p-tolylmethyl)-3,4-dihydro-1~{H}-isoquinoline|6-methoxy-2-methyl-1-[(4-methylphenyl)methyl]-3,4-dihydro-1~{H}-isoquinoline	KIOHCUGQTQRRGR-UHFFFAOYSA-N	C19H23NO	0	PUBCHEMSQL:134526138|	69.67	2.07269	FALSE	6-methoxy-2-methyl-1-(p-tolylmethyl)-3,4-dihydro-1~{H}-isoquinoline	6-methoxy-2-methyl-1-[(4-methylphenyl)methyl]-3,4-dihydro-1~{H}-isoquinoline	TRUE
1257	3		(1R,4aS)-6-methoxy-1-[(4-methoxyphenyl)methyl]-2-methyl-3,4,4a,5-tetrahydro-1H-isoquinoline	KHSHBBYTLCIPLQ-UHFFFAOYSA-N	C19H25NO2	0	PUBCHEMSQL:60105705,90986983|	57.47	2.12653	FALSE	1-(4'-methoxybenzyl)-6-methoxy-2-methyltetrahydroisoquinoline	1-(4'-methoxybenzyl)-6-methoxy-2-methyltetrahydroisoquinoline	TRUE
1258	3		3-methoxy-13,13a-dihydro-8H-isoquinolino[3,2-a]isoquinolin-2-ol	UNRHEDOODQDNDA-UHFFFAOYSA-N	C18H17NO2	0	PUBCHEMSQL:10880457|	35.67	3.12842	FALSE	3-methoxy-13,13a-dihydro-8H-isoquinolino[3,2-a]isoquinolin-2-ol		TRUE
1259	3		5-methyl-1H-pyrrole-2-carboxylic acid [6-[(3-amino-2-hydroxy-8-methyl-4-oxo-1-benzopyran-7-yl)oxy]-5-hydroxy-3-methoxy-2,2-dimethyl-4-oxanyl] ester	WXMBJZSEIYAGMY-UHFFFAOYSA-N	C18H17NO2	0	CHEMBL:CHEMBL611749|PUBCHEMSQL:14166705,44408618|	27.9	4.53724	FALSE	5-methyl-1H-pyrrole-2-carboxylic acid [6-[(3-amino-2-hydroxy-8-methyl-4-oxo-1-benzopyran-7-yl)oxy]-5-hydroxy-3-methoxy-2,2-dimethyl-4-oxanyl] ester		TRUE
[truncated: 3,579 more rows]
