# Supplementary material for: A computational workflow for the expansion of heterologous biosynthetic pathways to natural product derivatives
Source: Nat Commun. 2021 Mar 19;12:1760. doi: 10.1038/s41467-021-22022-5 (PMC7979880; doi:10.1038/s41467-021-22022-5)
Supplement: Supplementary file 4 — Supplementary Data 2 [file 41467_2021_22022_MOESM4_ESM.xlsx]

## Sheet: Reactions
Identifier	Iteration	KEGG ID	Name	Equation	Equation name	Reaction rules	Enzymes	Reactant Pairs	Conserved Atom Ratio (CAR)	Energy (kcal/mol)	Energy error	Benzylisoquinoline Alkaloid Network
1	1	R11696(p),R11696	narcotoline hemiacetal:NAD+ oxidoreductase|	1+66<=>2+3+67	NAD+[C] + Narcotoline hemiacetal <==> NADH[C] + H+[C] + Narcotoline	1.1.1A1|1.2.1B1|	1.1.1.1000|1.1.1.0	1_2|66_67	1|1	-3.55	-0.480757	TRUE
2	1	R10020(p),R10020	narcotine hemiacetal:NAD+ oxidoreductase|	1+68<=>2+3+69	NAD+[C] + Narcotine hemiacetal <==> NADH[C] + H+[C] + alpha-Narcotine	1.1.1A1|1.2.1B1|	1.1.1.1000|1.1.1.0	1_2|68_69	1|1	-3.55	-0.469766	TRUE
3	1			4+66<=>3+5+67	NADP+[C] + Narcotoline hemiacetal <==> H+[C] + NADPH[C] + Narcotoline	1.1.1A2|1.2.1B2|		4_5|66_67	1|1	-3.55	-0.480963	TRUE
4	1			4+68<=>3+5+69	NADP+[C] + Narcotine hemiacetal <==> H+[C] + NADPH[C] + alpha-Narcotine	1.1.1A2|1.2.1B2|		4_5|68_69	1|1	-3.55	-0.469972	TRUE
5	1	R00233(r)(p),R00233(r)	malonyl-CoA carboxy-lyase (acetyl-CoA-forming)(r)|	6+10<=>70	CO2[C] + Acetyl-CoA <==> Malonyl-CoA	1.1.1B2(rev)|4.1.1A2(rev)|4.1.1A6(rev)|4.2.1A4(rev)|	4.1.1.-1009|4.1.1.-9	6_70|10_70	0.306122|0.91821	14.43	-0.492492	FALSE
6	1			11+66<=>14+67	Oxygen[C] + Narcotoline hemiacetal <==> Hydrogen peroxide[C] + Narcotoline	1.1.3A1|1.4.3B1|		11_14|66_67	1|1	-35.2597	-0.391776	TRUE
7	1			11+68<=>14+69	Oxygen[C] + Narcotine hemiacetal <==> Hydrogen peroxide[C] + alpha-Narcotine	1.1.3A1|1.4.3B1|		11_14|68_69	1|1	-35.2597	-0.380784	TRUE
8	1			2+3+64<=>1+63+71	NADH[C] + H+[C] + (13S,14R)-1-Hydroxy-13-O-acetyl-N-methylcanadine <==> NAD+[C] + (13S,14R)-1,13-Dihydroxy-N-methylcanadine + Acetaldehyde	1.2.1C1(rev)|		2_1|64_63|64_71	1|0.859521|0.0530697			TRUE
9	1			2+3+65<=>1+71+72	NADH[C] + H+[C] + 4'-O-Desmethyl-3-O-acetylpapaveroxine <==> NAD+[C] + Acetaldehyde + 4'-O-Desmethylpapaveroxine	1.2.1C1(rev)|		2_1|65_71|65_72	1|0.0512695|0.86377	8.31	0.560236	TRUE
10	1			3+5+64<=>4+63+71	H+[C] + NADPH[C] + (13S,14R)-1-Hydroxy-13-O-acetyl-N-methylcanadine <==> NADP+[C] + (13S,14R)-1,13-Dihydroxy-N-methylcanadine + Acetaldehyde	1.2.1C2(rev)|		5_4|64_63|64_71	1|0.859521|0.0530697			TRUE
11	1			3+5+65<=>4+71+72	H+[C] + NADPH[C] + 4'-O-Desmethyl-3-O-acetylpapaveroxine <==> NADP+[C] + Acetaldehyde + 4'-O-Desmethylpapaveroxine	1.2.1C2(rev)|		5_4|65_71|65_72	1|0.0512695|0.86377	8.31	0.560443	TRUE
12	1	R00706(r)(p),R00706(r)	3-Oxopropanoate:NADP+ oxidoreductase (decarboxylating, CoA-acetylating)(r)|	3+5+6+10<=>4+9+73	H+[C] + NADPH[C] + CO2[C] + Acetyl-CoA <==> NADP+[C] + CoA[C] + 3-Oxopropanoate	1.2.1D1(rev)|	1.2.1.-1018|1.2.1.-18	5_4|10_9|6_73|10_73	1|0.913495|0.375|0.46875	18.476	-0.276518	FALSE
13	1	R00209(r)(p),R00209(r)	pyruvate:NAD+ 2-oxidoreductase (CoA-acetylating) pyruvate dehydrogenase complex(r)|	2+3+6+10<=>1+9+44	NADH[C] + H+[C] + CO2[C] + Acetyl-CoA <==> NAD+[C] + CoA[C] + Pyruvate[C]	1.2.1D2(rev)|	1.2.4.-1001|1.8.1.-1004|2.3.1.-1012|1.2.4.-1|1.8.1.-4|2.3.1.-12	2_1|10_9|6_44|10_44	1|0.913495|0.375|0.46875	17.666	-0.193196	FALSE
14	1	R00228(r)(p),R00228(r)	acetaldehyde:NAD+ oxidoreductase (CoA-acetylating)(r)|	2+3+10<=>1+9+71	NADH[C] + H+[C] + Acetyl-CoA <==> NAD+[C] + CoA[C] + Acetaldehyde	1.2.1D3(rev)|	1.2.1.-1010|1.2.1.-10	2_1|10_9|10_71	1|0.913495|0.65625	4.696	0.506652	FALSE
15	1	R05351(r)(p),R05351(r)		2+3+10<=>1+9+74	NADH[C] + H+[C] + Acetyl-CoA <==> NAD+[C] + CoA[C] + Ethylene oxide	1.2.1D4(rev)|	1.1.1.-1000|1.1.1.0	2_1|10_9|10_74	1|0.913495|0.65625	22.256	1.87514	FALSE
16	1			3+5+10<=>4+9+71	H+[C] + NADPH[C] + Acetyl-CoA <==> NADP+[C] + CoA[C] + Acetaldehyde	1.2.1E1|		5_4|10_9|10_71	1|0.913495|0.65625	4.696	0.506858	FALSE
17	1			1+60<=>2+3+75	NAD+[C] + (S)-Canadine <==> NADH[C] + H+[C] + Lambertine|Dihydroberberine	1.3.1A1|		1_2|60_75	1|1	5.48	-0.04304	TRUE
18	1			1+60<=>2+3+76	NAD+[C] + (S)-Canadine <==> NADH[C] + H+[C] + acetic acid, (2S)-N-[(2R)-1-[(2-amino-2-oxoethyl)amino]-5-(diaminomethylideneamino)-1-oxopentan-2-yl]-1-[[(4R,7S,10S,13S,16S)-7-(2-amino-2-oxoethyl)-10-(3-amino-3-oxopropyl)-16-[(4-hydroxyphenyl)methyl]-6,9,12,15,18-pentaoxo-13-(phenylmethyl)-1,2-dithia-5,8,11,14,17-pentazacycloeicos-4-yl]-oxomethyl]-2-pyrrolidinecarboxamide, trihydrate	1.3.1A1|		1_2|60_76	1|1	1.48	-0.138794	TRUE
19	1			1+61<=>2+3+77	NAD+[C] + (S)-cis-N-Methylcanadine <==> NADH[C] + H+[C] + 7,12b-dihydro-6H-[1,3]benzodioxolo[6,5-a]quinolizine-2,3-dicarboxylic acid dimethyl ester	1.3.1A1|		1_2|61_77	1|1			TRUE
20	1			1+57<=>2+3+78	NAD+[C] + (S)-Reticuline <==> NADH[C] + H+[C] + PUBCHEM132988891|(1~{S})-1-[(3-hydroxy-4-methoxyphenyl)methyl]-6-methoxy-2-methyl-1~{H}-isoquinolin-7-ol|(1~{S})-1-[(3-hydroxy-4-methoxy-phenyl)methyl]-6-methoxy-2-methyl-1~{H}-isoquinolin-7-ol	1.3.1A1|		1_2|57_78	1|1	1.48	-0.0332299	TRUE
21	1			4+60<=>3+5+75	NADP+[C] + (S)-Canadine <==> H+[C] + NADPH[C] + Lambertine|Dihydroberberine	1.3.1A2|		4_5|60_75	1|1	5.48	-0.0432461	TRUE
22	1			4+60<=>3+5+76	NADP+[C] + (S)-Canadine <==> H+[C] + NADPH[C] + acetic acid, (2S)-N-[(2R)-1-[(2-amino-2-oxoethyl)amino]-5-(diaminomethylideneamino)-1-oxopentan-2-yl]-1-[[(4R,7S,10S,13S,16S)-7-(2-amino-2-oxoethyl)-10-(3-amino-3-oxopropyl)-16-[(4-hydroxyphenyl)methyl]-6,9,12,15,18-pentaoxo-13-(phenylmethyl)-1,2-dithia-5,8,11,14,17-pentazacycloeicos-4-yl]-oxomethyl]-2-pyrrolidinecarboxamide, trihydrate	1.3.1A2|		4_5|60_76	1|1	1.48	-0.139	TRUE
23	1			4+61<=>3+5+77	NADP+[C] + (S)-cis-N-Methylcanadine <==> H+[C] + NADPH[C] + 7,12b-dihydro-6H-[1,3]benzodioxolo[6,5-a]quinolizine-2,3-dicarboxylic acid dimethyl ester	1.3.1A2|		4_5|61_77	1|1			TRUE
24	1			4+57<=>3+5+78	NADP+[C] + (S)-Reticuline <==> H+[C] + NADPH[C] + PUBCHEM132988891|(1~{S})-1-[(3-hydroxy-4-methoxyphenyl)methyl]-6-methoxy-2-methyl-1~{H}-isoquinolin-7-ol|(1~{S})-1-[(3-hydroxy-4-methoxy-phenyl)methyl]-6-methoxy-2-methyl-1~{H}-isoquinolin-7-ol	1.3.1A2|		4_5|57_78	1|1	1.48	-0.033436	TRUE
25	1			3+(2)11+60<=>(2)14+79	H+[C] + (2) Oxygen[C] + (S)-Canadine <==> (2) Hydrogen peroxide[C] + Berberine|Umbellatine|PDB-CCD: BER|M_BKM_C00757|3DMET: B00169|M_BKM_BG_9997|CAS: 2086-83-1|M_BKM_BERBERINE|NIKKAJI: J7.320B|KNApSAcK: C00001819	1.3.3A2|		11_14|60_79	0.5|1	-48.3294	0.00780807	TRUE
26	1			3+(2)11+54<=>(2)14+80	H+[C] + (2) Oxygen[C] + (S)-Coclaurine <==> (2) Hydrogen peroxide[C] + 1-[(4-hydroxyphenyl)methyl]-6-methoxy-7-isoquinolinol|1-[(4-hydroxyphenyl)methyl]-6-methoxy-isoquinolin-7-ol	1.3.3A2|		11_14|54_80	0.5|1	-48.9494	0.0785648	TRUE
27	1			3+(2)11+57<=>(2)14+81	H+[C] + (2) Oxygen[C] + (S)-Reticuline <==> (2) Hydrogen peroxide[C] + 1-[(3-hydroxy-4-methoxyphenyl)methyl]-6-methoxy-2-methyl-7-isoquinolin-2-iumol|1-[(3-hydroxy-4-methoxy-phenyl)methyl]-6-methoxy-2-methyl-isoquinolin-2-ium-7-ol	1.3.3A2|		11_14|57_81	0.5|1	-55.5394	0.0746578	TRUE
28	1			3+(2)11+58<=>(2)14+82	H+[C] + (2) Oxygen[C] + (S)-Scoulerine <==> (2) Hydrogen peroxide[C] + dehydroscoulerine|(PUBCHEM "14191590" NIL |kothari| 3641818092 NIL NIL)	1.3.3A2|		11_14|58_82	0.5|1	-48.3294	0.0465879	TRUE
29	1			3+(2)11+59<=>(2)14+83	H+[C] + (2) Oxygen[C] + Isocorypalmine <==> (2) Hydrogen peroxide[C] + Columbamine	1.3.3A2|		11_14|59_83	0.5|1	-48.3294	0.0449685	TRUE
30	1			1+7+10<=>2+3+84+85	NAD+[C] + H2O[C] + Acetyl-CoA <==> NADH[C] + H+[C] + S-(2-oxoethyl) ethanethioate|ethanethioic acid S-(2-oxoethyl) ester + [[(3R)-4-[(3-amino-3-oxopropyl)amino]-3-hydroxy-2,2-dimethyl-4-oxobutoxy]-hydroxyphosphoryl] [(2R,3S,4R,5R)-5-(6-aminopurin-9-yl)-4-hydroxy-3-phosphonooxy-2-oxolanyl]methyl hydrogen phosphate|[[(3R)-4-[(3-amino-3-oxo-propyl)amino]-3-hydroxy-2,2-dimethyl-4-oxo-butoxy]-hydroxy-…	1.4.1A1|		1_2|7_84|10_84	1|0.0816327|0.420918	11.947	0.0917584	FALSE
31	1			4+7+10<=>3+5+84+85	NADP+[C] + H2O[C] + Acetyl-CoA <==> H+[C] + NADPH[C] + S-(2-oxoethyl) ethanethioate|ethanethioic acid S-(2-oxoethyl) ester + [[(3R)-4-[(3-amino-3-oxopropyl)amino]-3-hydroxy-2,2-dimethyl-4-oxobutoxy]-hydroxyphosphoryl] [(2R,3S,4R,5R)-5-(6-aminopurin-9-yl)-4-hydroxy-3-phosphonooxy-2-oxolanyl]methyl hydrogen phosphate|[[(3R)-4-[(3-amino-3-oxo-propyl)amino]-3-hydroxy-2,2-dimethyl-4-oxo-butoxy]-hydrox…	1.4.1A2|		4_5|7_84|10_84	1|0.0816327|0.420918	11.947	0.0915522	FALSE
32	1			7+11+69<=>14+86+87	H2O[C] + Oxygen[C] + alpha-Narcotine <==> Hydrogen peroxide[C] + Formaldehyde + 6,7-dimethoxy-3-(4-methoxy-5,6,7,8-tetrahydro-[1,3]dioxolo[4,5-g]isoquinolin-5-yl)-3H-isobenzofuran-1-one	1.4.3A1|		11_14|7_86|69_86|69_87	1|0.375|0.142222|0.950556	-22.7527	-0.0197431	TRUE
33	1			7+10+11<=>14+84+85	H2O[C] + Acetyl-CoA + Oxygen[C] <==> Hydrogen peroxide[C] + S-(2-oxoethyl) ethanethioate|ethanethioic acid S-(2-oxoethyl) ester + [[(3R)-4-[(3-amino-3-oxopropyl)amino]-3-hydroxy-2,2-dimethyl-4-oxobutoxy]-hydroxyphosphoryl] [(2R,3S,4R,5R)-5-(6-aminopurin-9-yl)-4-hydroxy-3-phosphonooxy-2-oxolanyl]methyl hydrogen phosphate|[[(3R)-4-[(3-amino-3-oxo-propyl)amino]-3-hydroxy-2,2-dimethyl-4-oxo-butoxy]-h…	1.4.3A1|		11_14|7_84|10_84	1|0.0816327|0.420918	-19.7627	0.18074	FALSE
34	1			7+11+55<=>14+54+86	H2O[C] + Oxygen[C] + (S)-N-Methylcoclaurine <==> Hydrogen peroxide[C] + (S)-Coclaurine + Formaldehyde	1.4.3A1|		11_14|55_54|7_86|55_86	1|0.932851|0.375|0.14876	-22.7527	-0.0308872	TRUE
35	1			7+11+56<=>14+86+88	H2O[C] + Oxygen[C] + 3'-Hydroxy-N-methyl-(S)-coclaurine <==> Hydrogen peroxide[C] + Formaldehyde + 6-O-Methylnorlaudanosoline	1.4.3A1|		11_14|7_86|56_86|56_88	1|0.375|0.147684|0.935728	-22.7527	-0.0286934	TRUE
36	1			7+11+57<=>14+86+89	H2O[C] + Oxygen[C] + (S)-Reticuline <==> Hydrogen peroxide[C] + Formaldehyde + (R)-Norreticuline	1.4.3A1|		11_14|7_86|57_86|57_89	1|0.375|0.146701|0.938368	-22.7527	-0.0324323	TRUE
37	1			1+54<=>2+3+90	NAD+[C] + (S)-Coclaurine <==> NADH[C] + H+[C] + 1-[(4-hydroxyphenyl)methyl]-6-methoxy-3,4-dihydroisoquinolin-7-ol	1.5.1B1|		1_2|54_90	1|1	-4.7	0.0560789	TRUE
38	1			4+54<=>3+5+90	NADP+[C] + (S)-Coclaurine <==> H+[C] + NADPH[C] + 1-[(4-hydroxyphenyl)methyl]-6-methoxy-3,4-dihydroisoquinolin-7-ol	1.5.1B2|		4_5|54_90	1|1	-4.7	0.0558728	TRUE
39	1			4+60<=>5+91	NADP+[C] + (S)-Canadine <==> NADPH[C] + 6-chloro-4-(2-fluorophenyl)-2-methylquinazoline	1.5.1B7|		4_5|60_91	1|1	5.45	0.0289408	TRUE
40	1			4+60<=>5+92	NADP+[C] + (S)-Canadine <==> NADPH[C] + [(3aR,4R,6R,6aR)-4-(6-aminopurin-9-yl)-2-ethoxy-2-methyl-3a,4,6,6a-tetrahydrofuro[3,4-d][1,3]dioxol-6-yl]methanol	1.5.1B7|		4_5|60_92	1|1	-3.37	-0.0402743	TRUE
41	1	R03833(p),R04695(p),R03833,R04695	(R)-reticuline:NADP+ oxidoreductase|	4+57<=>5+93	NADP+[C] + (S)-Reticuline <==> NADPH[C] + 1,2-Dehydroreticuline	1.5.1B7|	1.5.1.1000|1.5.1.0	4_5|57_93	1|1	-1.76	0.0444443	TRUE
42	1			4+58<=>5+94	NADP+[C] + (S)-Scoulerine <==> NADPH[C] + scoulerine intermediate I|(PUBCHEM "45479411" NIL |taltman| 3497976212 NIL NIL)	1.5.1B7|		4_5|58_94	1|1	-3.37	-0.00481073	TRUE
43	1			11+60<=>14+75	Oxygen[C] + (S)-Canadine <==> Hydrogen peroxide[C] + Lambertine|Dihydroberberine	1.5.3A1|		11_14|60_75	1|1	-26.2297	0.0459413	TRUE
44	1			11+60<=>14+76	Oxygen[C] + (S)-Canadine <==> Hydrogen peroxide[C] + acetic acid, (2S)-N-[(2R)-1-[(2-amino-2-oxoethyl)amino]-5-(diaminomethylideneamino)-1-oxopentan-2-yl]-1-[[(4R,7S,10S,13S,16S)-7-(2-amino-2-oxoethyl)-10-(3-amino-3-oxopropyl)-16-[(4-hydroxyphenyl)methyl]-6,9,12,15,18-pentaoxo-13-(phenylmethyl)-1,2-dithia-5,8,11,14,17-pentazacycloeicos-4-yl]-oxomethyl]-2-pyrrolidinecarboxamide, trihydrate	1.5.3A1|		11_14|60_76	1|1	-30.2297	-0.0498129	TRUE
45	1			11+61<=>14+77	Oxygen[C] + (S)-cis-N-Methylcanadine <==> Hydrogen peroxide[C] + 7,12b-dihydro-6H-[1,3]benzodioxolo[6,5-a]quinolizine-2,3-dicarboxylic acid dimethyl ester	1.5.3A1|		11_14|61_77	1|1			TRUE
46	1			11+54<=>14+90	Oxygen[C] + (S)-Coclaurine <==> Hydrogen peroxide[C] + 1-[(4-hydroxyphenyl)methyl]-6-methoxy-3,4-dihydroisoquinolin-7-ol	1.5.3A1|		11_14|54_90	1|1	-36.4097	0.14506	TRUE
47	1			11+57<=>14+78	Oxygen[C] + (S)-Reticuline <==> Hydrogen peroxide[C] + PUBCHEM132988891|(1~{S})-1-[(3-hydroxy-4-methoxyphenyl)methyl]-6-methoxy-2-methyl-1~{H}-isoquinolin-7-ol|(1~{S})-1-[(3-hydroxy-4-methoxy-phenyl)methyl]-6-methoxy-2-methyl-1~{H}-isoquinolin-7-ol	1.5.3A1|		11_14|57_78	1|1	-30.2297	0.0557513	TRUE
48	1	R03831(p),R03831	(S)-Reticuline:oxygen oxidoreductase (methylene-bridge-forming)|	11+57<=>14+58	Oxygen[C] + (S)-Reticuline <==> Hydrogen peroxide[C] + (S)-Scoulerine	1.5.3A2|	1.21.3.1003|1.21.3.3	11_14|57_58	1|1	-37.8597	0.932021	TRUE
49	1			11+56<=>14+95	Oxygen[C] + 3'-Hydroxy-N-methyl-(S)-coclaurine <==> Hydrogen peroxide[C] + (13aS)-3-methoxy-6,8,13,13a-tetrahydro-5H-isoquinolino[2,1-b]isoquinoline-2,10,11-triol	1.5.3A3|		11_14|56_95	1|1	-37.8597	0.964119	TRUE
50	1			11+57<=>14+96	Oxygen[C] + (S)-Reticuline <==> Hydrogen peroxide[C] + Coramine|Coreximine|Alkaloid F29|(-)-coreximine|3,10-dimethoxy-7,8,12b,13-tetrahydro-5H-6-azatetraphene-2,11-diol|3,10-dimethoxy-7,8,12b,13-tetrahydro-5H-6-azatetraphene-2,11-diol</traditional_iupac>	1.5.3A3|		11_14|57_96	1|1	-37.8597	0.932021	TRUE
51	1			14+60<=>11+97	Hydrogen peroxide[C] + (S)-Canadine <==> Oxygen[C] + 5-[(3,4-dimethoxyphenyl)methyl]-6-methyl-7,8-dihydro-5H-[1,3]dioxolo[4,5-g]isoquinoline	1.5.3A3(rev)|		14_11|60_97	1|1	37.8597	-1.10791	TRUE
52	1			14+59<=>11+98	Hydrogen peroxide[C] + Isocorypalmine <==> Oxygen[C] + Codamine|DL-codamine|(+)-Codamine|(S)-Codamine|(.+-.)-Codamine|codamine</traditional_iupac>|1-[(3,4-dimethoxyphenyl)methyl]-6-methoxy-2-methyl-1,2,3,4-tetrahydroisoquinolin-7-ol	1.5.3A3(rev)|		14_11|59_98	1|1	37.8597	-0.88308	TRUE
53	1			7+10+15<=>16+84+85	H2O[C] + Acetyl-CoA + FAD[C] <==> FADH2[C] + S-(2-oxoethyl) ethanethioate|ethanethioic acid S-(2-oxoethyl) ester + [[(3R)-4-[(3-amino-3-oxopropyl)amino]-3-hydroxy-2,2-dimethyl-4-oxobutoxy]-hydroxyphosphoryl] [(2R,3S,4R,5R)-5-(6-aminopurin-9-yl)-4-hydroxy-3-phosphonooxy-2-oxolanyl]methyl hydrogen phosphate|[[(3R)-4-[(3-amino-3-oxo-propyl)amino]-3-hydroxy-2,2-dimethyl-4-oxo-butoxy]-hydroxy-phosphor…	1.5.99A1|		15_16|7_84|10_84	1|0.0816327|0.420918	7.397	-0.0946419	FALSE
54	1			2+3+11+61<=>1+7+60+86	NADH[C] + H+[C] + Oxygen[C] + (S)-cis-N-Methylcanadine <==> NAD+[C] + H2O[C] + (S)-Canadine + Formaldehyde	1.13.12A1|		2_1|11_7|61_60|61_86|11_86	1|0.375|0.943047|0.14497|0.5			TRUE
55	1			2+3+11+61<=>1+7+99	NADH[C] + H+[C] + Oxygen[C] + (S)-cis-N-Methylcanadine <==> NAD+[C] + H2O[C] + secoberbine intermediate|(PUBCHEM "90657368" NIL |kothari| 3641818092 NIL NIL)	1.13.12A1|		2_1|11_7|61_99|11_99	1|0.375|0.94513|0.144204			TRUE
56	1			2+3+11+61<=>1+7+100	NADH[C] + H+[C] + Oxygen[C] + (S)-cis-N-Methylcanadine <==> NAD+[C] + H2O[C] + Allocryptopine	1.13.12A1|		2_1|11_7|61_100|11_100	1|0.375|0.94513|0.144204			TRUE
57	1			2+3+11+62<=>1+7+86+101	NADH[C] + H+[C] + Oxygen[C] + (S)-1-Hydroxy-N-methylcanadine <==> NAD+[C] + H2O[C] + Formaldehyde + 1-Hydroxycanadine	1.13.12A1|		2_1|11_7|62_86|11_86|62_101	1|0.375|0.144204|0.5|0.94513			TRUE
58	1	X00005(p),X00005	CYP82X1/AtATR1(unverified)|	2+3+11+62<=>1+7+102	NADH[C] + H+[C] + Oxygen[C] + (S)-1-Hydroxy-N-methylcanadine <==> NAD+[C] + H2O[C] + 4′-O-Desmethylmacrantaldehyde	1.13.12A1|		2_1|11_7|62_102|11_102	1|0.375|0.947066|0.143495			TRUE
59	1			2+3+11+63<=>1+7+72	NADH[C] + H+[C] + Oxygen[C] + (13S,14R)-1,13-Dihydroxy-N-methylcanadine <==> NAD+[C] + H2O[C] + 4'-O-Desmethylpapaveroxine	1.13.12A1|		2_1|11_7|63_72|11_72	1|0.375|0.94887|0.142836			TRUE
60	1	X00008(p),X00008	CYP82X1/AtATR1|	2+3+11+64<=>1+7+65	NADH[C] + H+[C] + Oxygen[C] + (13S,14R)-1-Hydroxy-13-O-acetyl-N-methylcanadine <==> NAD+[C] + H2O[C] + 4'-O-Desmethyl-3-O-acetylpapaveroxine	1.13.12A1|		2_1|11_7|64_65|11_65	1|0.375|0.953613|0.141113			TRUE
61	1			2+3+11+69<=>1+7+86+87	NADH[C] + H+[C] + Oxygen[C] + alpha-Narcotine <==> NAD+[C] + H2O[C] + Formaldehyde + 6,7-dimethoxy-3-(4-methoxy-5,6,7,8-tetrahydro-[1,3]dioxolo[4,5-g]isoquinolin-5-yl)-3H-isobenzofuran-1-one	1.13.12A1|		2_1|11_7|69_86|11_86|69_87	1|0.375|0.142222|0.5|0.950556	-99.8167	0.569238	TRUE
62	1			2+3+11+55<=>1+7+54+86	NADH[C] + H+[C] + Oxygen[C] + (S)-N-Methylcoclaurine <==> NAD+[C] + H2O[C] + (S)-Coclaurine + Formaldehyde	1.13.12A1|		2_1|11_7|55_54|11_86|55_86	1|0.375|0.932851|0.5|0.14876	-99.8167	0.558094	TRUE
63	1			2+3+11+56<=>1+7+86+88	NADH[C] + H+[C] + Oxygen[C] + 3'-Hydroxy-N-methyl-(S)-coclaurine <==> NAD+[C] + H2O[C] + Formaldehyde + 6-O-Methylnorlaudanosoline	1.13.12A1|		2_1|11_7|11_86|56_86|56_88	1|0.375|0.5|0.147684|0.935728	-99.8167	0.560288	TRUE
64	1			2+3+11+57<=>1+7+86+89	NADH[C] + H+[C] + Oxygen[C] + (S)-Reticuline <==> NAD+[C] + H2O[C] + Formaldehyde + (R)-Norreticuline	1.13.12A1|		2_1|11_7|11_86|57_86|57_89	1|0.375|0.5|0.146701|0.938368	-99.8167	0.556549	TRUE
65	1			3+5+11+60<=>4+7+103	H+[C] + NADPH[C] + Oxygen[C] + (S)-Canadine <==> NADP+[C] + H2O[C] + UID:789624955	1.14.13A1|		5_4|11_7|60_103|11_103	1|0.375|0.943047|0.14497	-104.337	0.941358	TRUE
66	1			3+5+11+60<=>4+7+104	H+[C] + NADPH[C] + Oxygen[C] + (S)-Canadine <==> NADP+[C] + H2O[C] + 1,3-dihydroxy-2-(hydroxymethyl)anthracene-9,10-dione	1.14.13A1|		5_4|11_7|60_104|11_104	1|0.375|0.943047|0.14497	-96.1867	0.0361568	TRUE
67	1			3+5+11+60<=>4+7+101	H+[C] + NADPH[C] + Oxygen[C] + (S)-Canadine <==> NADP+[C] + H2O[C] + 1-Hydroxycanadine	1.14.13A1|		5_4|11_7|60_101|11_101	1|0.375|0.943047|0.14497	-95.8267	0.128527	TRUE
68	1			3+5+11+60<=>4+7+105	H+[C] + NADPH[C] + Oxygen[C] + (S)-Canadine <==> NADP+[C] + H2O[C] + UID:124397518	1.14.13A1|		5_4|11_7|60_105|11_105	1|0.375|0.943047|0.14497	-96.1867	0.0361568	TRUE
69	1			3+5+11+60<=>4+7+106	H+[C] + NADPH[C] + Oxygen[C] + (S)-Canadine <==> NADP+[C] + H2O[C] + UID:528949012	1.14.13A1|		5_4|11_7|60_106|11_106	1|0.375|0.943047|0.14497	-92.5767	0.0878805	TRUE
70	1			3+5+11+61<=>4+7+107	H+[C] + NADPH[C] + Oxygen[C] + (S)-cis-N-Methylcanadine <==> NADP+[C] + H2O[C] + UID:789353250	1.14.13A1|		5_4|11_7|61_107|11_107	1|0.375|0.94513|0.144204			TRUE
71	1			3+5+11+61<=>4+7+108	H+[C] + NADPH[C] + Oxygen[C] + (S)-cis-N-Methylcanadine <==> NADP+[C] + H2O[C] + N-methylophiocarpine	1.14.13A1|		5_4|11_7|61_108|11_108	1|0.375|0.94513|0.144204			TRUE
72	1			3+5+11+61<=>4+7+62	H+[C] + NADPH[C] + Oxygen[C] + (S)-cis-N-Methylcanadine <==> NADP+[C] + H2O[C] + (S)-1-Hydroxy-N-methylcanadine	1.14.13A1|		5_4|11_7|61_62|11_62	1|0.375|0.94513|0.144204			TRUE
73	1			3+5+11+62<=>4+7+63	H+[C] + NADPH[C] + Oxygen[C] + (S)-1-Hydroxy-N-methylcanadine <==> NADP+[C] + H2O[C] + (13S,14R)-1,13-Dihydroxy-N-methylcanadine	1.14.13A1|		5_4|11_7|62_63|11_63	1|0.375|0.947066|0.143495			TRUE
74	1			3+5+11+64<=>4+7+109	H+[C] + NADPH[C] + Oxygen[C] + (13S,14R)-1-Hydroxy-13-O-acetyl-N-methylcanadine <==> NADP+[C] + H2O[C] + (13S,14R)-1,8-Dihydroxy-13-O-acetyl-N-methylcanadine	1.14.13A1|		5_4|11_7|64_109|11_109	1|0.375|0.953613|0.141113			TRUE
75	1			3+5+11+53<=>4+7+110	H+[C] + NADPH[C] + Oxygen[C] + (S)-Norcoclaurine <==> NADP+[C] + H2O[C] + (1S)-1-[(S)-hydroxy-(4-hydroxyphenyl)methyl]-1,2,3,4-tetrahydroisoquinoline-6,7-diol	1.14.13A1|		5_4|11_7|11_110|53_110	1|0.375|0.149943|0.929705	-94.3867	0.118902	TRUE
76	1			3+5+11+53<=>4+7+111	H+[C] + NADPH[C] + Oxygen[C] + (S)-Norcoclaurine <==> NADP+[C] + H2O[C] + (1R)-1-[(4-hydroxyphenyl)methyl]-1,2,3,4-tetrahydroisoquinoline-5,6,7-triol	1.14.13A1|		5_4|11_7|11_111|53_111	1|0.375|0.149943|0.929705	-95.8267	0.263896	TRUE
77	1			3+5+11+53<=>4+7+112	H+[C] + NADPH[C] + Oxygen[C] + (S)-Norcoclaurine <==> NADP+[C] + H2O[C] + 1-[(4-hydroxyphenyl)methyl]-1,2,3,4-tetrahydroisoquinoline-4,6,7-triol	1.14.13A1|		5_4|11_7|11_112|53_112	1|0.375|0.149943|0.929705	-96.1867	0.105187	TRUE
78	1			3+5+11+53<=>4+7+113	H+[C] + NADPH[C] + Oxygen[C] + (S)-Norcoclaurine <==> NADP+[C] + H2O[C] + (S)-Norlaudanosoline	1.14.13A1|		5_4|11_7|11_113|53_113	1|0.375|0.149943|0.929705	-95.8267	0.263896	TRUE
79	1			3+5+11+54<=>4+7+88	H+[C] + NADPH[C] + Oxygen[C] + (S)-Coclaurine <==> NADP+[C] + H2O[C] + 6-O-Methylnorlaudanosoline	1.14.13A1|		5_4|11_7|11_88|54_88	1|0.375|0.14876|0.932851	-95.8267	0.255278	TRUE
80	1	R05732(p),R05732	N-methylcoclaurine 3'-hydroxylase|	3+5+11+55<=>4+7+56	H+[C] + NADPH[C] + Oxygen[C] + (S)-N-Methylcoclaurine <==> NADP+[C] + H2O[C] + 3'-Hydroxy-N-methyl-(S)-coclaurine	1.14.13A1|	1.14.13.1071|1.14.13.71	5_4|11_7|11_56|55_56	1|0.375|0.147684|0.935728	-95.8267	0.253084	TRUE
81	1			4+7+63<=>3+5+11+108	NADP+[C] + H2O[C] + (13S,14R)-1,13-Dihydroxy-N-methylcanadine <==> H+[C] + NADPH[C] + Oxygen[C] + N-methylophiocarpine	1.14.13A1(rev)|		4_5|7_11|63_11|63_108	1|0.375|0.143495|0.947066			TRUE
82	1			4+7+64<=>3+5+11+114	NADP+[C] + H2O[C] + (13S,14R)-1-Hydroxy-13-O-acetyl-N-methylcanadine <==> H+[C] + NADPH[C] + Oxygen[C] + (4S,5S)-thiocane-4,5-diol	1.14.13A1(rev)|		4_5|7_11|64_11|64_114	1|0.375|0.141649|0.952133			TRUE
83	1			4+7+66<=>3+5+11+115	NADP+[C] + H2O[C] + Narcotoline hemiacetal <==> H+[C] + NADPH[C] + Oxygen[C] + 6,7-dimethoxy-3-(6-methyl-7,8-dihydro-5H-[1,3]dioxolo[4,5-g]isoquinolin-5-yl)-1,3-dihydroisobenzofuran-1-ol	1.14.13A1(rev)|		4_5|7_11|66_11|66_115	1|0.375|0.142836|0.94887	95.8267	-0.129946	TRUE
84	1			4+7+67<=>3+5+11+116	NADP+[C] + H2O[C] + Narcotoline <==> H+[C] + NADPH[C] + Oxygen[C] + (-)-alpha-Hydrastine	1.14.13A1(rev)|		4_5|7_11|67_11|67_116	1|0.375|0.142836|0.94887	95.8267	-0.129967	TRUE
85	1			4+7+68<=>3+5+11+117	NADP+[C] + H2O[C] + Narcotine hemiacetal <==> H+[C] + NADPH[C] + Oxygen[C] + (5R)-5-[(1S)-4,5-dimethoxy-1,3-dihydroisobenzofuran-1-yl]-4-methoxy-6-methyl-7,8-dihydro-5H-[1,3]dioxolo[4,5-g]isoquinoline	1.14.13A1(rev)|		4_5|7_11|68_11|68_117	1|0.375|0.142222|0.950556	96.1867	-0.0713224	TRUE
86	1			4+7+53<=>3+5+11+118	NADP+[C] + H2O[C] + (S)-Norcoclaurine <==> H+[C] + NADPH[C] + Oxygen[C] + 1-[(4-hydroxyphenyl)methyl]-1,2,3,4-tetrahydroisoquinolin-6-ol	1.14.13A1(rev)|		4_5|7_11|53_11|53_118	1|0.375|0.15125|0.92625	95.8267	-0.211388	TRUE
87	1			4+7+53<=>3+5+11+119	NADP+[C] + H2O[C] + (S)-Norcoclaurine <==> H+[C] + NADPH[C] + Oxygen[C] + 1-[(4-hydroxyphenyl)methyl]-1,2,3,4-tetrahydroisoquinolin-7-ol	1.14.13A1(rev)|		4_5|7_11|53_11|53_119	1|0.375|0.15125|0.92625	95.8267	-0.211388	TRUE
88	1			4+7+53<=>3+5+11+120	NADP+[C] + H2O[C] + (S)-Norcoclaurine <==> H+[C] + NADPH[C] + Oxygen[C] + 1-benzyl-1,2,3,4-tetrahydroisoquinoline-6,7-diol|1-(phenylmethyl)-1,2,3,4-tetrahydroisoquinoline-6,7-diol	1.14.13A1(rev)|		4_5|7_11|53_11|53_120	1|0.375|0.15125|0.92625	95.8267	-0.211388	TRUE
89	1			4+7+54<=>3+5+11+121	NADP+[C] + H2O[C] + (S)-Coclaurine <==> H+[C] + NADPH[C] + Oxygen[C] + 4-[(6-methoxy-1,2,3,4-tetrahydroisoquinolin-1-yl)methyl]phenol	1.14.13A1(rev)|		4_5|7_11|54_11|54_121	1|0.375|0.149943|0.929705	95.8267	-0.202146	TRUE
90	1			4+7+54<=>3+5+11+122	NADP+[C] + H2O[C] + (S)-Coclaurine <==> H+[C] + NADPH[C] + Oxygen[C] + 1-benzyl-6-methoxy-1,2,3,4-tetrahydroisoquinolin-7-ol|6-methoxy-1-(phenylmethyl)-1,2,3,4-tetrahydroisoquinolin-7-ol	1.14.13A1(rev)|		4_5|7_11|54_11|54_122	1|0.375|0.149943|0.929705	95.8267	-0.202146	TRUE
91	1			4+7+55<=>3+5+11+123	NADP+[C] + H2O[C] + (S)-N-Methylcoclaurine <==> H+[C] + NADPH[C] + Oxygen[C] + 4-[(6-methoxy-2-methyl-3,4-dihydro-1H-isoquinolin-1-yl)methyl]phenol	1.14.13A1(rev)|		4_5|7_11|55_11|55_123	1|0.375|0.14876|0.932851	95.8267	-0.200454	TRUE
92	1			4+7+55<=>3+5+11+124	NADP+[C] + H2O[C] + (S)-N-Methylcoclaurine <==> H+[C] + NADPH[C] + Oxygen[C] + 1-benzyl-6-methoxy-2-methyl-3,4-dihydro-1H-isoquinolin-7-ol|6-methoxy-2-methyl-1-(phenylmethyl)-3,4-dihydro-1H-isoquinolin-7-ol	1.14.13A1(rev)|		4_5|7_11|55_11|55_124	1|0.375|0.14876|0.932851	95.8267	-0.200454	TRUE
93	1			4+7+56<=>3+5+11+125	NADP+[C] + H2O[C] + 3'-Hydroxy-N-methyl-(S)-coclaurine <==> H+[C] + NADPH[C] + Oxygen[C] + (1R)-1-[(3-hydroxyphenyl)methyl]-6-methoxy-2-methyl-3,4-dihydro-1H-isoquinolin-7-ol	1.14.13A1(rev)|		4_5|7_11|56_11|56_125	1|0.375|0.147684|0.935728	95.8267	-0.253084	TRUE
94	1			4+7+57<=>3+5+11+126	NADP+[C] + H2O[C] + (S)-Reticuline <==> H+[C] + NADPH[C] + Oxygen[C] + 2-methoxy-5-[[(1R)-6-methoxy-2-methyl-3,4-dihydro-1H-isoquinolin-1-yl]methyl]phenol	1.14.13A1(rev)|		4_5|7_11|57_11|57_126	1|0.375|0.146701|0.938368	95.8267	-0.238909	TRUE
95	1			4+7+57<=>3+5+11+127	NADP+[C] + H2O[C] + (S)-Reticuline <==> H+[C] + NADPH[C] + Oxygen[C] + (1R)-6-methoxy-1-[(4-methoxyphenyl)methyl]-2-methyl-3,4-dihydro-1H-isoquinolin-7-ol	1.14.13A1(rev)|		4_5|7_11|57_11|57_127	1|0.375|0.146701|0.938368	95.8267	-0.238909	TRUE
96	1			4+7+58<=>3+5+11+128	NADP+[C] + H2O[C] + (S)-Scoulerine <==> H+[C] + NADPH[C] + Oxygen[C] + (13aR)-3,10-dimethoxy-6,8,13,13a-tetrahydro-5H-isoquinolino[2,1-b]isoquinolin-9-ol	1.14.13A1(rev)|		4_5|7_11|58_11|58_128	1|0.375|0.146701|0.938368	95.8267	-0.172103	TRUE
97	1			4+7+59<=>3+5+11+129	NADP+[C] + H2O[C] + Isocorypalmine <==> H+[C] + NADPH[C] + Oxygen[C] + 3,9,10-trimethoxy-6,8,13,13a-tetrahydro-5H-isoquinolino[2,1-b]isoquinoline	1.14.13A1(rev)|		4_5|7_11|59_11|59_129	1|0.375|0.1458|0.9408	95.8267	-0.164465	TRUE
98	1			2+3+11+60<=>1+7+103	NADH[C] + H+[C] + Oxygen[C] + (S)-Canadine <==> NAD+[C] + H2O[C] + UID:789624955	1.14.13A2|		2_1|11_7|60_103|11_103	1|0.375|0.943047|0.14497	-104.337	0.941152	TRUE
99	1			2+3+11+60<=>1+7+104	NADH[C] + H+[C] + Oxygen[C] + (S)-Canadine <==> NAD+[C] + H2O[C] + 1,3-dihydroxy-2-(hydroxymethyl)anthracene-9,10-dione	1.14.13A2|		2_1|11_7|60_104|11_104	1|0.375|0.943047|0.14497	-96.1867	0.0359506	TRUE
100	1	X00001(p),X00001	CYP82Y1/AtATR1|	2+3+11+60<=>1+7+101	NADH[C] + H+[C] + Oxygen[C] + (S)-Canadine <==> NAD+[C] + H2O[C] + 1-Hydroxycanadine	1.14.13A2|		2_1|11_7|60_101|11_101	1|0.375|0.943047|0.14497	-95.8267	0.128321	TRUE
101	1			2+3+11+60<=>1+7+105	NADH[C] + H+[C] + Oxygen[C] + (S)-Canadine <==> NAD+[C] + H2O[C] + UID:124397518	1.14.13A2|		2_1|11_7|60_105|11_105	1|0.375|0.943047|0.14497	-96.1867	0.0359506	TRUE
102	1			2+3+11+60<=>1+7+106	NADH[C] + H+[C] + Oxygen[C] + (S)-Canadine <==> NAD+[C] + H2O[C] + UID:528949012	1.14.13A2|		2_1|11_7|60_106|11_106	1|0.375|0.943047|0.14497	-92.5767	0.0876744	TRUE
103	1			2+3+11+61<=>1+7+107	NADH[C] + H+[C] + Oxygen[C] + (S)-cis-N-Methylcanadine <==> NAD+[C] + H2O[C] + UID:789353250	1.14.13A2|		2_1|11_7|61_107|11_107	1|0.375|0.94513|0.144204			TRUE
104	1	X00002(p),X00002	CYP82X2/AtATR1|	2+3+11+61<=>1+7+108	NADH[C] + H+[C] + Oxygen[C] + (S)-cis-N-Methylcanadine <==> NAD+[C] + H2O[C] + N-methylophiocarpine	1.14.13A2|		2_1|11_7|61_108|11_108	1|0.375|0.94513|0.144204			TRUE
105	1	X00003(p),X00003	CYP82Y1/AtATR1|	2+3+11+61<=>1+7+62	NADH[C] + H+[C] + Oxygen[C] + (S)-cis-N-Methylcanadine <==> NAD+[C] + H2O[C] + (S)-1-Hydroxy-N-methylcanadine	1.14.13A2|		2_1|11_7|61_62|11_62	1|0.375|0.94513|0.144204			TRUE
106	1	X00004(p),X00004	CYP82X2/AtATR1|	2+3+11+62<=>1+7+63	NADH[C] + H+[C] + Oxygen[C] + (S)-1-Hydroxy-N-methylcanadine <==> NAD+[C] + H2O[C] + (13S,14R)-1,13-Dihydroxy-N-methylcanadine	1.14.13A2|		2_1|11_7|62_63|11_63	1|0.375|0.947066|0.143495			TRUE
107	1			2+3+11+64<=>1+7+109	NADH[C] + H+[C] + Oxygen[C] + (13S,14R)-1-Hydroxy-13-O-acetyl-N-methylcanadine <==> NAD+[C] + H2O[C] + (13S,14R)-1,8-Dihydroxy-13-O-acetyl-N-methylcanadine	1.14.13A2|		2_1|11_7|64_109|11_109	1|0.375|0.953613|0.141113			TRUE
108	1			2+3+11+53<=>1+7+110	NADH[C] + H+[C] + Oxygen[C] + (S)-Norcoclaurine <==> NAD+[C] + H2O[C] + (1S)-1-[(S)-hydroxy-(4-hydroxyphenyl)methyl]-1,2,3,4-tetrahydroisoquinoline-6,7-diol	1.14.13A2|		2_1|11_7|11_110|53_110	1|0.375|0.149943|0.929705	-94.3867	0.118696	TRUE
109	1			2+3+11+53<=>1+7+111	NADH[C] + H+[C] + Oxygen[C] + (S)-Norcoclaurine <==> NAD+[C] + H2O[C] + (1R)-1-[(4-hydroxyphenyl)methyl]-1,2,3,4-tetrahydroisoquinoline-5,6,7-triol	1.14.13A2|		2_1|11_7|11_111|53_111	1|0.375|0.149943|0.929705	-95.8267	0.26369	TRUE
110	1			2+3+11+53<=>1+7+112	NADH[C] + H+[C] + Oxygen[C] + (S)-Norcoclaurine <==> NAD+[C] + H2O[C] + 1-[(4-hydroxyphenyl)methyl]-1,2,3,4-tetrahydroisoquinoline-4,6,7-triol	1.14.13A2|		2_1|11_7|11_112|53_112	1|0.375|0.149943|0.929705	-96.1867	0.104981	TRUE
111	1			2+3+11+53<=>1+7+113	NADH[C] + H+[C] + Oxygen[C] + (S)-Norcoclaurine <==> NAD+[C] + H2O[C] + (S)-Norlaudanosoline	1.14.13A2|		2_1|11_7|11_113|53_113	1|0.375|0.149943|0.929705	-95.8267	0.26369	TRUE
112	1			2+3+11+54<=>1+7+88	NADH[C] + H+[C] + Oxygen[C] + (S)-Coclaurine <==> NAD+[C] + H2O[C] + 6-O-Methylnorlaudanosoline	1.14.13A2|		2_1|11_7|11_88|54_88	1|0.375|0.14876|0.932851	-95.8267	0.255072	TRUE
113	1			2+3+11+55<=>1+7+56	NADH[C] + H+[C] + Oxygen[C] + (S)-N-Methylcoclaurine <==> NAD+[C] + H2O[C] + 3'-Hydroxy-N-methyl-(S)-coclaurine	1.14.13A2|		2_1|11_7|11_56|55_56	1|0.375|0.147684|0.935728	-95.8267	0.252878	TRUE
114	1			1+7+63<=>2+3+11+108	NAD+[C] + H2O[C] + (13S,14R)-1,13-Dihydroxy-N-methylcanadine <==> NADH[C] + H+[C] + Oxygen[C] + N-methylophiocarpine	1.14.13A2(rev)|		1_2|7_11|63_11|63_108	1|0.375|0.143495|0.947066			TRUE
115	1			1+7+64<=>2+3+11+114	NAD+[C] + H2O[C] + (13S,14R)-1-Hydroxy-13-O-acetyl-N-methylcanadine <==> NADH[C] + H+[C] + Oxygen[C] + (4S,5S)-thiocane-4,5-diol	1.14.13A2(rev)|		1_2|7_11|64_11|64_114	1|0.375|0.141649|0.952133			TRUE
116	1			1+7+66<=>2+3+11+115	NAD+[C] + H2O[C] + Narcotoline hemiacetal <==> NADH[C] + H+[C] + Oxygen[C] + 6,7-dimethoxy-3-(6-methyl-7,8-dihydro-5H-[1,3]dioxolo[4,5-g]isoquinolin-5-yl)-1,3-dihydroisobenzofuran-1-ol	1.14.13A2(rev)|		1_2|7_11|66_11|66_115	1|0.375|0.142836|0.94887	95.8267	-0.12974	TRUE
117	1			1+7+67<=>2+3+11+116	NAD+[C] + H2O[C] + Narcotoline <==> NADH[C] + H+[C] + Oxygen[C] + (-)-alpha-Hydrastine	1.14.13A2(rev)|		1_2|7_11|67_11|67_116	1|0.375|0.142836|0.94887	95.8267	-0.129761	TRUE
118	1			1+7+68<=>2+3+11+117	NAD+[C] + H2O[C] + Narcotine hemiacetal <==> NADH[C] + H+[C] + Oxygen[C] + (5R)-5-[(1S)-4,5-dimethoxy-1,3-dihydroisobenzofuran-1-yl]-4-methoxy-6-methyl-7,8-dihydro-5H-[1,3]dioxolo[4,5-g]isoquinoline	1.14.13A2(rev)|		1_2|7_11|68_11|68_117	1|0.375|0.142222|0.950556	96.1867	-0.0711163	TRUE
119	1			1+7+53<=>2+3+11+118	NAD+[C] + H2O[C] + (S)-Norcoclaurine <==> NADH[C] + H+[C] + Oxygen[C] + 1-[(4-hydroxyphenyl)methyl]-1,2,3,4-tetrahydroisoquinolin-6-ol	1.14.13A2(rev)|		1_2|7_11|53_11|53_118	1|0.375|0.15125|0.92625	95.8267	-0.211182	TRUE
120	1			1+7+53<=>2+3+11+119	NAD+[C] + H2O[C] + (S)-Norcoclaurine <==> NADH[C] + H+[C] + Oxygen[C] + 1-[(4-hydroxyphenyl)methyl]-1,2,3,4-tetrahydroisoquinolin-7-ol	1.14.13A2(rev)|		1_2|7_11|53_11|53_119	1|0.375|0.15125|0.92625	95.8267	-0.211182	TRUE
121	1			1+7+53<=>2+3+11+120	NAD+[C] + H2O[C] + (S)-Norcoclaurine <==> NADH[C] + H+[C] + Oxygen[C] + 1-benzyl-1,2,3,4-tetrahydroisoquinoline-6,7-diol|1-(phenylmethyl)-1,2,3,4-tetrahydroisoquinoline-6,7-diol	1.14.13A2(rev)|		1_2|7_11|53_11|53_120	1|0.375|0.15125|0.92625	95.8267	-0.211182	TRUE
122	1			1+7+54<=>2+3+11+121	NAD+[C] + H2O[C] + (S)-Coclaurine <==> NADH[C] + H+[C] + Oxygen[C] + 4-[(6-methoxy-1,2,3,4-tetrahydroisoquinolin-1-yl)methyl]phenol	1.14.13A2(rev)|		1_2|7_11|54_11|54_121	1|0.375|0.149943|0.929705	95.8267	-0.20194	TRUE
123	1			1+7+54<=>2+3+11+122	NAD+[C] + H2O[C] + (S)-Coclaurine <==> NADH[C] + H+[C] + Oxygen[C] + 1-benzyl-6-methoxy-1,2,3,4-tetrahydroisoquinolin-7-ol|6-methoxy-1-(phenylmethyl)-1,2,3,4-tetrahydroisoquinolin-7-ol	1.14.13A2(rev)|		1_2|7_11|54_11|54_122	1|0.375|0.149943|0.929705	95.8267	-0.20194	TRUE
124	1			1+7+55<=>2+3+11+123	NAD+[C] + H2O[C] + (S)-N-Methylcoclaurine <==> NADH[C] + H+[C] + Oxygen[C] + 4-[(6-methoxy-2-methyl-3,4-dihydro-1H-isoquinolin-1-yl)methyl]phenol	1.14.13A2(rev)|		1_2|7_11|55_11|55_123	1|0.375|0.14876|0.932851	95.8267	-0.200248	TRUE
125	1			1+7+55<=>2+3+11+124	NAD+[C] + H2O[C] + (S)-N-Methylcoclaurine <==> NADH[C] + H+[C] + Oxygen[C] + 1-benzyl-6-methoxy-2-methyl-3,4-dihydro-1H-isoquinolin-7-ol|6-methoxy-2-methyl-1-(phenylmethyl)-3,4-dihydro-1H-isoquinolin-7-ol	1.14.13A2(rev)|		1_2|7_11|55_11|55_124	1|0.375|0.14876|0.932851	95.8267	-0.200248	TRUE
126	1			1+7+56<=>2+3+11+125	NAD+[C] + H2O[C] + 3'-Hydroxy-N-methyl-(S)-coclaurine <==> NADH[C] + H+[C] + Oxygen[C] + (1R)-1-[(3-hydroxyphenyl)methyl]-6-methoxy-2-methyl-3,4-dihydro-1H-isoquinolin-7-ol	1.14.13A2(rev)|		1_2|7_11|56_11|56_125	1|0.375|0.147684|0.935728	95.8267	-0.252878	TRUE
127	1			1+7+57<=>2+3+11+126	NAD+[C] + H2O[C] + (S)-Reticuline <==> NADH[C] + H+[C] + Oxygen[C] + 2-methoxy-5-[[(1R)-6-methoxy-2-methyl-3,4-dihydro-1H-isoquinolin-1-yl]methyl]phenol	1.14.13A2(rev)|		1_2|7_11|57_11|57_126	1|0.375|0.146701|0.938368	95.8267	-0.238703	TRUE
128	1			1+7+57<=>2+3+11+127	NAD+[C] + H2O[C] + (S)-Reticuline <==> NADH[C] + H+[C] + Oxygen[C] + (1R)-6-methoxy-1-[(4-methoxyphenyl)methyl]-2-methyl-3,4-dihydro-1H-isoquinolin-7-ol	1.14.13A2(rev)|		1_2|7_11|57_11|57_127	1|0.375|0.146701|0.938368	95.8267	-0.238703	TRUE
129	1			1+7+58<=>2+3+11+128	NAD+[C] + H2O[C] + (S)-Scoulerine <==> NADH[C] + H+[C] + Oxygen[C] + (13aR)-3,10-dimethoxy-6,8,13,13a-tetrahydro-5H-isoquinolino[2,1-b]isoquinolin-9-ol	1.14.13A2(rev)|		1_2|7_11|58_11|58_128	1|0.375|0.146701|0.938368	95.8267	-0.171897	TRUE
130	1			1+7+59<=>2+3+11+129	NAD+[C] + H2O[C] + Isocorypalmine <==> NADH[C] + H+[C] + Oxygen[C] + 3,9,10-trimethoxy-6,8,13,13a-tetrahydro-5H-isoquinolino[2,1-b]isoquinoline	1.14.13A2(rev)|		1_2|7_11|59_11|59_129	1|0.375|0.1458|0.9408	95.8267	-0.164259	TRUE
131	1			4+6+7+53<=>3+5+11+130	NADP+[C] + CO2[C] + H2O[C] + (S)-Norcoclaurine <==> H+[C] + NADPH[C] + Oxygen[C] + (1R)-7-hydroxy-1-[(4-hydroxyphenyl)methyl]-1,2,3,4-tetrahydroisoquinoline-6-carboxylic acid	1.14.13A3(rev)|		4_5|7_11|53_11|6_130|53_130	1|0.375|0.15125|0.0774793|0.828502	105.457	-0.59142	TRUE
132	1			4+6+7+58<=>3+5+11+131	NADP+[C] + CO2[C] + H2O[C] + (S)-Scoulerine <==> H+[C] + NADPH[C] + Oxygen[C] + 9-hydroxy-3,10-dimethoxy-6,8,13,13a-tetrahydro-5H-isoquinolino[2,1-b]isoquinoline-2-carboxylic acid	1.14.13A3(rev)|		4_5|7_11|58_11|6_131|58_131	1|0.375|0.146701|0.0643491|0.853545	105.457	-0.585881	TRUE
133	1			1+6+7+53<=>2+3+11+130	NAD+[C] + CO2[C] + H2O[C] + (S)-Norcoclaurine <==> NADH[C] + H+[C] + Oxygen[C] + (1R)-7-hydroxy-1-[(4-hydroxyphenyl)methyl]-1,2,3,4-tetrahydroisoquinoline-6-carboxylic acid	1.14.13A4(rev)|		1_2|7_11|53_11|6_130|53_130	1|0.375|0.15125|0.0774793|0.828502	105.457	-0.591214	TRUE
134	1			1+6+7+58<=>2+3+11+131	NAD+[C] + CO2[C] + H2O[C] + (S)-Scoulerine <==> NADH[C] + H+[C] + Oxygen[C] + 9-hydroxy-3,10-dimethoxy-6,8,13,13a-tetrahydro-5H-isoquinolino[2,1-b]isoquinoline-2-carboxylic acid	1.14.13A4(rev)|		1_2|7_11|58_11|6_131|58_131	1|0.375|0.146701|0.0643491|0.853545	105.457	-0.585675	TRUE
135	1			3+5+11+53<=>4+7+132	H+[C] + NADPH[C] + Oxygen[C] + (S)-Norcoclaurine <==> NADP+[C] + H2O[C] + 1-[(4-hydroxyphenoxy)methyl]-1,2,3,4-tetrahydroisoquinoline-6,7-diol	1.14.13A7|		5_4|11_7|11_132|53_132	1|0.375|0.149943|0.929705	-79.5467	0.128103	TRUE
136	1			3+5+11+60<=>4+7+133	H+[C] + NADPH[C] + Oxygen[C] + (S)-Canadine <==> NADP+[C] + H2O[C] + 2,3,4,6,7,12b-hexahydro-1H-[1,3]benzodioxolo[6,5-a]quinolizine-2,3-dicarboxylic acid dimethyl ester	1.14.13A9|		5_4|11_7|60_133|11_133	1|0.375|0.943047|0.14497			TRUE
137	1			3+5+11+69<=>4+7+134	H+[C] + NADPH[C] + Oxygen[C] + alpha-Narcotine <==> NADP+[C] + H2O[C] + 6,7-dimethoxy-3-[(5R)-4-methoxy-6-methyl-6-oxido-7,8-dihydro-5H-[1,3]dioxolo[4,5-g]isoquinolin-6-ium-5-yl]-3H-isobenzofuran-1-one	1.14.13A9|		5_4|11_7|69_134|11_134	1|0.375|0.952133|0.141649			TRUE
138	1			3+5+11+55<=>4+7+135	H+[C] + NADPH[C] + Oxygen[C] + (S)-N-Methylcoclaurine <==> NADP+[C] + H2O[C] + 1-[(4-hydroxyphenyl)methyl]-6-methoxy-2-methyl-2-oxido-3,4-dihydro-1H-isoquinolin-2-ium-7-ol	1.14.13A9|		5_4|11_7|11_135|55_135	1|0.375|0.147684|0.935728			TRUE
139	1			3+5+11+57<=>4+7+136	H+[C] + NADPH[C] + Oxygen[C] + (S)-Reticuline <==> NADP+[C] + H2O[C] + 1-[(3-hydroxy-4-methoxyphenyl)methyl]-6-methoxy-2-methyl-2-oxido-3,4-dihydro-1H-isoquinolin-2-ium-7-ol|1-[(3-hydroxy-4-methoxy-phenyl)methyl]-6-methoxy-2-methyl-2-oxido-3,4-dihydro-1H-isoquinolin-2-ium-7-ol	1.14.13A9|		5_4|11_7|11_136|57_136	1|0.375|0.1458|0.9408			TRUE
140	1			3+5+11+59<=>4+7+137	H+[C] + NADPH[C] + Oxygen[C] + Isocorypalmine <==> NADP+[C] + H2O[C] + (13aS)-3,9,10-trimethoxy-7-oxido-6,8,13,13a-tetrahydro-5H-isoquinolino[2,1-b]isoquinolin-7-ium-2-ol	1.14.13A9|		5_4|11_7|11_137|59_137	1|0.375|0.14497|0.943047			TRUE
146	1			2+3+11+60<=>1+7+133	NADH[C] + H+[C] + Oxygen[C] + (S)-Canadine <==> NAD+[C] + H2O[C] + 2,3,4,6,7,12b-hexahydro-1H-[1,3]benzodioxolo[6,5-a]quinolizine-2,3-dicarboxylic acid dimethyl ester	1.14.13A11|		2_1|11_7|60_133|11_133	1|0.375|0.943047|0.14497			TRUE
147	1			2+3+11+69<=>1+7+134	NADH[C] + H+[C] + Oxygen[C] + alpha-Narcotine <==> NAD+[C] + H2O[C] + 6,7-dimethoxy-3-[(5R)-4-methoxy-6-methyl-6-oxido-7,8-dihydro-5H-[1,3]dioxolo[4,5-g]isoquinolin-6-ium-5-yl]-3H-isobenzofuran-1-one	1.14.13A11|		2_1|11_7|69_134|11_134	1|0.375|0.952133|0.141649			TRUE
148	1			2+3+11+55<=>1+7+135	NADH[C] + H+[C] + Oxygen[C] + (S)-N-Methylcoclaurine <==> NAD+[C] + H2O[C] + 1-[(4-hydroxyphenyl)methyl]-6-methoxy-2-methyl-2-oxido-3,4-dihydro-1H-isoquinolin-2-ium-7-ol	1.14.13A11|		2_1|11_7|11_135|55_135	1|0.375|0.147684|0.935728			TRUE
149	1			2+3+11+57<=>1+7+136	NADH[C] + H+[C] + Oxygen[C] + (S)-Reticuline <==> NAD+[C] + H2O[C] + 1-[(3-hydroxy-4-methoxyphenyl)methyl]-6-methoxy-2-methyl-2-oxido-3,4-dihydro-1H-isoquinolin-2-ium-7-ol|1-[(3-hydroxy-4-methoxy-phenyl)methyl]-6-methoxy-2-methyl-2-oxido-3,4-dihydro-1H-isoquinolin-2-ium-7-ol	1.14.13A11|		2_1|11_7|11_136|57_136	1|0.375|0.1458|0.9408			TRUE
150	1			2+3+11+59<=>1+7+137	NADH[C] + H+[C] + Oxygen[C] + Isocorypalmine <==> NAD+[C] + H2O[C] + (13aS)-3,9,10-trimethoxy-7-oxido-6,8,13,13a-tetrahydro-5H-isoquinolino[2,1-b]isoquinolin-7-ium-2-ol	1.14.13A11|		2_1|11_7|11_137|59_137	1|0.375|0.14497|0.943047			TRUE
151	1			3+(2)5+11+60<=>(2)4+7+138+139	H+[C] + (2) NADPH[C] + Oxygen[C] + (S)-Canadine <==> (2) NADP+[C] + H2O[C] + Methanol + (S)-Nandinine	1.14.13B1|		5_4|11_7|60_138|60_139|11_139	0.5|0.375|0.0432|0.903165|0.146701	-118.167	0.621768	TRUE
152	1			3+(2)5+11+60<=>(2)4+7+138+140	H+[C] + (2) NADPH[C] + Oxygen[C] + (S)-Canadine <==> (2) NADP+[C] + H2O[C] + Methanol + 1-(4-methoxyphenyl)-2-[6-[2-(4-methoxyphenyl)-2-oxoethyl]-1-methyl-2-piperidinyl]ethanone	1.14.13B1|		5_4|11_7|60_138|60_140|11_140	0.5|0.375|0.0432|0.903165|0.146701	-118.167	0.621768	TRUE
153	1			3+(2)5+11+61<=>(2)4+7+138+141	H+[C] + (2) NADPH[C] + Oxygen[C] + (S)-cis-N-Methylcanadine <==> (2) NADP+[C] + H2O[C] + Methanol + 5-[4-[4-[5-methyl-4-[2-(1-pyrrolidinyl)ethyl]-2-oxazolyl]phenyl]phenyl]-2-thiophenecarbonitrile	1.14.13B1|		5_4|11_7|61_138|61_141|11_141	0.5|0.375|0.0414201|0.906774|0.1458			TRUE
154	1			3+(2)5+11+64<=>(2)4+7+63+142	H+[C] + (2) NADPH[C] + Oxygen[C] + (13S,14R)-1-Hydroxy-13-O-acetyl-N-methylcanadine <==> (2) NADP+[C] + H2O[C] + (13S,14R)-1,13-Dihydroxy-N-methylcanadine + Acetate	1.14.13B1|		5_4|11_7|64_63|64_142|11_142	0.5|0.375|0.859521|0.14682|0.28125			TRUE
155	1			3+(2)5+11+65<=>(2)4+7+72+142	H+[C] + (2) NADPH[C] + Oxygen[C] + 4'-O-Desmethyl-3-O-acetylpapaveroxine <==> (2) NADP+[C] + H2O[C] + 4'-O-Desmethylpapaveroxine + Acetate	1.14.13B1|		5_4|11_7|65_72|65_142|11_142	0.5|0.375|0.86377|0.14502|0.28125	-112.457	0.64963	TRUE
156	1			3+(2)5+11+68<=>(2)4+7+66+138	H+[C] + (2) NADPH[C] + Oxygen[C] + Narcotine hemiacetal <==> (2) NADP+[C] + H2O[C] + Narcotoline hemiacetal + Methanol	1.14.13B1|		5_4|11_7|68_66|11_66|68_138	0.5|0.375|0.918869|0.142836|0.0355556	-118.167	0.590289	TRUE
157	1			3+(2)5+11+69<=>(2)4+7+138+143	H+[C] + (2) NADPH[C] + Oxygen[C] + alpha-Narcotine <==> (2) NADP+[C] + H2O[C] + Methanol + (3S)-7-hydroxy-6-methoxy-3-[(5R)-4-methoxy-6-methyl-7,8-dihydro-5H-[1,3]dioxolo[4,5-g]isoquinolin-5-yl]-3H-isobenzofuran-1-one	1.14.13B1|		5_4|11_7|69_138|69_143|11_143	0.5|0.375|0.0355556|0.918869|0.142836	-118.167	0.579298	TRUE
158	1			3+(2)5+11+69<=>(2)4+7+138+144	H+[C] + (2) NADPH[C] + Oxygen[C] + alpha-Narcotine <==> (2) NADP+[C] + H2O[C] + Methanol + 6-hydroxy-7-methoxy-3-(4-methoxy-6-methyl-7,8-dihydro-5H-[1,3]dioxolo[4,5-g]isoquinolin-5-yl)-3H-isobenzofuran-1-one	1.14.13B1|		5_4|11_7|69_138|69_144|11_144	0.5|0.375|0.0355556|0.918869|0.142836	-118.167	0.579298	TRUE
159	1			3+(2)5+11+69<=>(2)4+7+67+138	H+[C] + (2) NADPH[C] + Oxygen[C] + alpha-Narcotine <==> (2) NADP+[C] + H2O[C] + Narcotoline + Methanol	1.14.13B1|		5_4|11_7|69_67|11_67|69_138	0.5|0.375|0.918869|0.142836|0.0355556	-118.167	0.579298	TRUE
160	1			3+(2)5+11+54<=>(2)4+7+53+138	H+[C] + (2) NADPH[C] + Oxygen[C] + (S)-Coclaurine <==> (2) NADP+[C] + H2O[C] + (S)-Norcoclaurine + Methanol	1.14.13B1|		5_4|11_7|11_53|54_53|54_138	0.5|0.375|0.15125|0.885428|0.0521542	-118.167	0.655154	TRUE
161	1			3+(2)5+11+55<=>(2)4+7+138+145	H+[C] + (2) NADPH[C] + Oxygen[C] + (S)-N-Methylcoclaurine <==> (2) NADP+[C] + H2O[C] + Methanol + 1-[(4-hydroxyphenyl)methyl]-2-methyl-3,4-dihydro-1H-isoquinoline-6,7-diol	1.14.13B1|		5_4|11_7|55_138|11_145|55_145	0.5|0.375|0.0495868|0.149943|0.890444	-118.167	0.649955	TRUE
162	1			3+(2)5+11+56<=>(2)4+7+138+146	H+[C] + (2) NADPH[C] + Oxygen[C] + 3'-Hydroxy-N-methyl-(S)-coclaurine <==> (2) NADP+[C] + H2O[C] + Methanol + Laudanosoline	1.14.13B1|		5_4|11_7|56_138|11_146|56_146	0.5|0.375|0.047259|0.14876|0.89504	-118.167	0.658832	TRUE
163	1			3+(2)5+11+57<=>(2)4+7+138+147	H+[C] + (2) NADPH[C] + Oxygen[C] + (S)-Reticuline <==> (2) NADP+[C] + H2O[C] + Methanol + 1-[(3-hydroxy-4-methoxyphenyl)methyl]-2-methyl-3,4-dihydro-1H-isoquinoline-6,7-diol|1-[(3-hydroxy-4-methoxy-phenyl)methyl]-2-methyl-3,4-dihydro-1H-isoquinoline-6,7-diol	1.14.13B1|		5_4|11_7|57_138|11_147|57_147	0.5|0.375|0.0451389|0.147684|0.899266	-118.167	0.577974	TRUE
164	1			3+(2)5+11+57<=>(2)4+7+56+138	H+[C] + (2) NADPH[C] + Oxygen[C] + (S)-Reticuline <==> (2) NADP+[C] + H2O[C] + 3'-Hydroxy-N-methyl-(S)-coclaurine + Methanol	1.14.13B1|		5_4|11_7|11_56|57_56|57_138	0.5|0.375|0.147684|0.899266|0.0451389	-118.167	0.577974	TRUE
165	1			3+(2)5+11+58<=>(2)4+7+138+148	H+[C] + (2) NADPH[C] + Oxygen[C] + (S)-Scoulerine <==> (2) NADP+[C] + H2O[C] + Methanol + 10-methoxy-6,8,13,13a-tetrahydro-5H-isoquinolino[2,1-b]isoquinoline-2,3,9-triol	1.14.13B1|		5_4|11_7|58_138|11_148|58_148	0.5|0.375|0.0451389|0.147684|0.899266	-118.167	0.610073	TRUE
166	1			3+(2)5+11+59<=>(2)4+7+138+149	H+[C] + (2) NADPH[C] + Oxygen[C] + Isocorypalmine <==> (2) NADP+[C] + H2O[C] + Methanol + 9,10-dimethoxy-6,8,13,13a-tetrahydro-5H-isoquinolino[2,1-b]isoquinoline-2,3-diol	1.14.13B1|		5_4|11_7|59_138|11_149|59_149	0.5|0.375|0.0432|0.146701|0.903165	-118.167	0.555373	TRUE
167	1			3+(2)5+11+59<=>(2)4+7+58+138	H+[C] + (2) NADPH[C] + Oxygen[C] + Isocorypalmine <==> (2) NADP+[C] + H2O[C] + (S)-Scoulerine + Methanol	1.14.13B1|		5_4|11_7|11_58|59_58|59_138	0.5|0.375|0.146701|0.903165|0.0432	-118.167	0.555373	TRUE
168	1			3+(2)5+11+59<=>(2)4+7+138+150	H+[C] + (2) NADPH[C] + Oxygen[C] + Isocorypalmine <==> (2) NADP+[C] + H2O[C] + Methanol + 3,9-dimethoxy-6,8,13,13a-tetrahydro-5H-isoquinolino[2,1-b]isoquinoline-2,10-diol	1.14.13B1|		5_4|11_7|59_138|11_150|59_150	0.5|0.375|0.0432|0.146701|0.903165	-118.167	0.555373	TRUE
169	1			(2)4+7+55+56<=>3+(2)5+11+151	(2) NADP+[C] + H2O[C] + (S)-N-Methylcoclaurine + 3'-Hydroxy-N-methyl-(S)-coclaurine <==> H+[C] + (2) NADPH[C] + Oxygen[C] + (1R)-1-[[4-hydroxy-3-[[(1R)-1-[(4-hydroxyphenyl)methyl]-6-methoxy-2-methyl-3,4-dihydro-1H-isoquinolin-7-yl]oxy]phenyl]methyl]-6-methoxy-2-methyl-3,4-dihydro-1H-isoquinolin-7-ol	1.14.13B1(rev)|		4_5|7_11|56_11|55_151|56_151	0.5|0.375|0.147684|0.375|0.395794	121.417	-0.126448	FALSE
170	1			(2)4+7+55+56<=>3+(2)5+11+152	(2) NADP+[C] + H2O[C] + (S)-N-Methylcoclaurine + 3'-Hydroxy-N-methyl-(S)-coclaurine <==> H+[C] + (2) NADPH[C] + Oxygen[C] + 1-[[3-hydroxy-4-[[1-[(4-hydroxyphenyl)methyl]-6-methoxy-2-methyl-3,4-dihydro-1H-isoquinolin-7-yl]oxy]phenyl]methyl]-6-methoxy-2-methyl-3,4-dihydro-1H-isoquinolin-7-ol	1.14.13B1(rev)|		4_5|7_11|56_11|55_152|56_152	0.5|0.375|0.147684|0.375|0.395794	121.417	-0.126448	FALSE
171	1			(2)3+11+60<=>7+104	(2) H+[C] + Oxygen[C] + (S)-Canadine <==> H2O[C] + 1,3-dihydroxy-2-(hydroxymethyl)anthracene-9,10-dione	1.14.15A1|		11_7|60_104|11_104	0.375|0.943047|0.14497	-81.3867	-0.0530306	TRUE
172	1			(2)3+11+60<=>7+105	(2) H+[C] + Oxygen[C] + (S)-Canadine <==> H2O[C] + UID:124397518	1.14.15A1|		11_7|60_105|11_105	0.375|0.943047|0.14497	-81.3867	-0.0530306	TRUE
173	1			(2)3+11+61<=>7+108	(2) H+[C] + Oxygen[C] + (S)-cis-N-Methylcanadine <==> H2O[C] + N-methylophiocarpine	1.14.15A1|		11_7|61_108|11_108	0.375|0.94513|0.144204			TRUE
174	1			(2)3+11+62<=>7+63	(2) H+[C] + Oxygen[C] + (S)-1-Hydroxy-N-methylcanadine <==> H2O[C] + (13S,14R)-1,13-Dihydroxy-N-methylcanadine	1.14.15A1|		11_7|62_63|11_63	0.375|0.947066|0.143495			TRUE
175	1			(2)3+11+53<=>7+110	(2) H+[C] + Oxygen[C] + (S)-Norcoclaurine <==> H2O[C] + (1S)-1-[(S)-hydroxy-(4-hydroxyphenyl)methyl]-1,2,3,4-tetrahydroisoquinoline-6,7-diol	1.14.15A1|		11_7|11_110|53_110	0.375|0.149943|0.929705	-79.5867	0.0297145	TRUE
176	1			(2)3+11+53<=>7+112	(2) H+[C] + Oxygen[C] + (S)-Norcoclaurine <==> H2O[C] + 1-[(4-hydroxyphenyl)methyl]-1,2,3,4-tetrahydroisoquinoline-4,6,7-triol	1.14.15A1|		11_7|11_112|53_112	0.375|0.149943|0.929705	-81.3867	0.0159997	TRUE
177	1			11+20+53<=>113+153	Oxygen[C] + Tetrahydrobiopterin[C] + (S)-Norcoclaurine <==> (S)-Norlaudanosoline + 4a-Hydroxytetrahydrobiopterin	1.14.16A1|		11_113|53_113|11_153|20_153	0.149943|0.929705|0.154321|0.91821	-91.6497	0.680109	TRUE
178	1			11+20+54<=>88+153	Oxygen[C] + Tetrahydrobiopterin[C] + (S)-Coclaurine <==> 6-O-Methylnorlaudanosoline + 4a-Hydroxytetrahydrobiopterin	1.14.16A1|		11_88|54_88|11_153|20_153	0.14876|0.932851|0.154321|0.91821	-91.6497	0.671491	TRUE
179	1			11+20+55<=>56+153	Oxygen[C] + Tetrahydrobiopterin[C] + (S)-N-Methylcoclaurine <==> 3'-Hydroxy-N-methyl-(S)-coclaurine + 4a-Hydroxytetrahydrobiopterin	1.14.16A1|		11_56|55_56|11_153|20_153	0.147684|0.935728|0.154321|0.91821	-91.6497	0.669297	TRUE
180	1			3+5+11+57<=>4+(2)7+154	H+[C] + NADPH[C] + Oxygen[C] + (S)-Reticuline <==> NADP+[C] + (2) H2O[C] + (S)-Corytuberine	1.14.19C1|		5_4|11_7|57_154	1|0.375|1			TRUE
181	1	R04696(r)(p),R04696(r)	(R)-reticuline, NADPH:oxygen oxidoreductase (C-C phenol-coupling)(r)|	3+5+11+57<=>4+(2)7+155	H+[C] + NADPH[C] + Oxygen[C] + (S)-Reticuline <==> NADP+[C] + (2) H2O[C] + Salutaridine	1.14.19C2|	1.14.21.-1004|1.14.21.-4	5_4|11_7|57_155	1|0.375|1			TRUE
182	1			3+5+11+55<=>4+(2)7+156	H+[C] + NADPH[C] + Oxygen[C] + (S)-N-Methylcoclaurine <==> NADP+[C] + (2) H2O[C] + 4-[(6-methyl-7,8-dihydro-5H-[1,3]dioxolo[4,5-g]isoquinolin-5-yl)methyl]phenol	1.14.21A1|		5_4|11_7|55_156	1|0.375|1	-115.064	1.77422	TRUE
183	1			3+5+11+56<=>4+(2)7+157	H+[C] + NADPH[C] + Oxygen[C] + 3'-Hydroxy-N-methyl-(S)-coclaurine <==> NADP+[C] + (2) H2O[C] + 4-[(6-methyl-7,8-dihydro-5H-[1,3]dioxolo[4,5-g]isoquinolin-5-yl)methyl]benzene-1,2-diol	1.14.21A1|		5_4|11_7|56_157	1|0.375|1	-115.064	1.657	TRUE
184	1	R11405(p),R11405	(S)-scoulerine,NADPH:oxygen oxidoreductase [(S)-nandinine-forming]|	3+5+11+58<=>4+(2)7+139	H+[C] + NADPH[C] + Oxygen[C] + (S)-Scoulerine <==> NADP+[C] + (2) H2O[C] + (S)-Nandinine	1.14.21A1|	1.14.21.1012|1.14.21.12	5_4|11_7|58_139	1|0.375|1	-115.064	1.77678	TRUE
185	1	R03834(r)(p),R03834(r)	(S)-scoulerine, NADPH:oxygen oxidoreductase (methylenedioxy-bridge-forming)(r)|	3+5+11+58<=>4+(2)7+158	H+[C] + NADPH[C] + Oxygen[C] + (S)-Scoulerine <==> NADP+[C] + (2) H2O[C] + (S)-Cheilanthifoline	1.14.21A1|	1.14.21.-1002|1.14.21.-2	5_4|11_7|58_158	1|0.375|1	-115.064	1.77678	TRUE
186	1	R04400(r)(p),R04400(r)	(S)-tetrahydrocolumbamine, NADPH:oxygen oxidoreductase (methylenedioxy-bridge-forming)(r)|	3+5+11+59<=>4+(2)7+60	H+[C] + NADPH[C] + Oxygen[C] + Isocorypalmine <==> NADP+[C] + (2) H2O[C] + (S)-Canadine	1.14.21A1|	1.14.21.-1005|1.14.21.-5	5_4|11_7|59_60	1|0.375|1	-115.064	1.71039	TRUE
187	1			4+(2)7+60<=>3+5+11+159	NADP+[C] + (2) H2O[C] + (S)-Canadine <==> H+[C] + NADPH[C] + Oxygen[C] + 2,9,10-trimethoxy-6,8,13,13a-tetrahydro-5H-isoquinolino[2,1-b]isoquinolin-3-ol	1.14.21A1(rev)|		4_5|7_11|60_159	1|0.375|1	115.064	-1.71039	TRUE
188	1			4+(2)7+61<=>3+5+11+160	NADP+[C] + (2) H2O[C] + (S)-cis-N-Methylcanadine <==> H+[C] + NADPH[C] + Oxygen[C] + (7R,13aS)-3,9,10-trimethoxy-7-methyl-6,8,13,13a-tetrahydro-5H-isoquinolino[2,1-b]isoquinolin-7-ium-2-ol	1.14.21A1(rev)|		4_5|7_11|61_160	1|0.375|1			TRUE
189	1			1+7+60<=>2+3+104	NAD+[C] + H2O[C] + (S)-Canadine <==> NADH[C] + H+[C] + 1,3-dihydroxy-2-(hydroxymethyl)anthracene-9,10-dione	1.17.99A1|		1_2|7_104|60_104	1|0.0199704|0.943047	12.587	-0.642012	TRUE
190	1			1+7+60<=>2+3+105	NAD+[C] + H2O[C] + (S)-Canadine <==> NADH[C] + H+[C] + UID:124397518	1.17.99A1|		1_2|7_105|60_105	1|0.0199704|0.943047	12.587	-0.642012	TRUE
191	1			1+7+61<=>2+3+108	NAD+[C] + H2O[C] + (S)-cis-N-Methylcanadine <==> NADH[C] + H+[C] + N-methylophiocarpine	1.17.99A1|		1_2|7_108|61_108	1|0.0192044|0.94513			TRUE
192	1			1+7+62<=>2+3+63	NAD+[C] + H2O[C] + (S)-1-Hydroxy-N-methylcanadine <==> NADH[C] + H+[C] + (13S,14R)-1,13-Dihydroxy-N-methylcanadine	1.17.99A1|		1_2|7_63|62_63	1|0.0184949|0.947066			TRUE
193	1			1+7+64<=>2+3+109	NAD+[C] + H2O[C] + (13S,14R)-1-Hydroxy-13-O-acetyl-N-methylcanadine <==> NADH[C] + H+[C] + (13S,14R)-1,8-Dihydroxy-13-O-acetyl-N-methylcanadine	1.17.99A1|		1_2|7_109|64_109	1|0.0161133|0.953613			TRUE
194	1			1+7+53<=>2+3+110	NAD+[C] + H2O[C] + (S)-Norcoclaurine <==> NADH[C] + H+[C] + (1S)-1-[(S)-hydroxy-(4-hydroxyphenyl)methyl]-1,2,3,4-tetrahydroisoquinoline-6,7-diol	1.17.99A1|		1_2|7_110|53_110	1|0.0249433|0.929705	14.387	-0.559267	TRUE
195	1			1+7+53<=>2+3+112	NAD+[C] + H2O[C] + (S)-Norcoclaurine <==> NADH[C] + H+[C] + 1-[(4-hydroxyphenyl)methyl]-1,2,3,4-tetrahydroisoquinoline-4,6,7-triol	1.17.99A1|		1_2|7_112|53_112	1|0.0249433|0.929705	12.587	-0.572982	TRUE
196	1			25+63<=>3+26+161	S-Adenosyl-L-methionine[C] + (13S,14R)-1,13-Dihydroxy-N-methylcanadine <==> H+[C] + S-Adenosyl-L-homocysteine[C] + UID:790163808	2.1.1A1|		25_26|25_161|63_161	0.94513|0.0356686|0.94887			TRUE
197	1			25+65<=>3+26+162	S-Adenosyl-L-methionine[C] + 4'-O-Desmethyl-3-O-acetylpapaveroxine <==> H+[C] + S-Adenosyl-L-homocysteine[C] + 3-O-Acetylpapaveroxine	2.1.1A1|		25_26|25_162|65_162	0.94513|0.0334433|0.955005	-4.36	-0.409415	TRUE
198	1			25+66<=>3+26+68	S-Adenosyl-L-methionine[C] + Narcotoline hemiacetal <==> H+[C] + S-Adenosyl-L-homocysteine[C] + Narcotine hemiacetal	2.1.1A1|		25_26|25_68|66_68	0.94513|0.0350549|0.950556	-4.36	-0.443111	TRUE
199	1			25+67<=>3+26+69	S-Adenosyl-L-methionine[C] + Narcotoline <==> H+[C] + S-Adenosyl-L-homocysteine[C] + alpha-Narcotine	2.1.1A1|		25_26|25_69|67_69	0.94513|0.0350549|0.950556	-4.36	-0.43212	TRUE
200	1			25+53<=>3+26+163	S-Adenosyl-L-methionine[C] + (S)-Norcoclaurine <==> H+[C] + S-Adenosyl-L-homocysteine[C] + 1-[(4-hydroxyphenyl)methyl]-7-methoxy-1,2,3,4-tetrahydroisoquinolin-6-ol	2.1.1A1|		25_26|25_163|53_163	0.94513|0.0418801|0.929705	-4.36	-0.507976	TRUE
201	1			25+53<=>3+26+54	S-Adenosyl-L-methionine[C] + (S)-Norcoclaurine <==> H+[C] + S-Adenosyl-L-homocysteine[C] + (S)-Coclaurine	2.1.1A1|		25_26|25_54|53_54	0.94513|0.0418801|0.929705	-4.36	-0.507976	TRUE
202	1			25+53<=>3+26+164	S-Adenosyl-L-methionine[C] + (S)-Norcoclaurine <==> H+[C] + S-Adenosyl-L-homocysteine[C] + (1S)-1-[(4-methoxyphenyl)methyl]-1,2,3,4-tetrahydroisoquinoline-6,7-diol	2.1.1A1|		25_26|25_164|53_164	0.94513|0.0418801|0.929705	-4.36	-0.507976	TRUE
203	1			25+54<=>3+26+165	S-Adenosyl-L-methionine[C] + (S)-Coclaurine <==> H+[C] + S-Adenosyl-L-homocysteine[C] + 4-[(6,7-dimethoxy-1,2,3,4-tetrahydroisoquinolin-1-yl)methyl]phenol	2.1.1A1|		25_26|25_165|54_165	0.94513|0.0408986|0.932851	-4.36	-0.42032	TRUE
204	1			25+54<=>3+26+166	S-Adenosyl-L-methionine[C] + (S)-Coclaurine <==> H+[C] + S-Adenosyl-L-homocysteine[C] + 6-methoxy-1-[(4-methoxyphenyl)methyl]-1,2,3,4-tetrahydroisoquinolin-7-ol	2.1.1A1|		25_26|25_166|54_166	0.94513|0.0408986|0.932851	-4.36	-0.42032	TRUE
205	1			25+55<=>3+26+167	S-Adenosyl-L-methionine[C] + (S)-N-Methylcoclaurine <==> H+[C] + S-Adenosyl-L-homocysteine[C] + Armepavine	2.1.1A1|		25_26|25_167|55_167	0.94513|0.0399983|0.935728	-4.36	-0.416622	TRUE
206	1			25+55<=>3+26+127	S-Adenosyl-L-methionine[C] + (S)-N-Methylcoclaurine <==> H+[C] + S-Adenosyl-L-homocysteine[C] + (1R)-6-methoxy-1-[(4-methoxyphenyl)methyl]-2-methyl-3,4-dihydro-1H-isoquinolin-7-ol	2.1.1A1|		25_26|25_127|55_127	0.94513|0.0399983|0.935728	-4.36	-0.416622	TRUE
207	1			25+56<=>3+26+168	S-Adenosyl-L-methionine[C] + 3'-Hydroxy-N-methyl-(S)-coclaurine <==> H+[C] + S-Adenosyl-L-homocysteine[C] + (1S)-1-[(4-hydroxy-3-methoxyphenyl)methyl]-6-methoxy-2-methyl-3,4-dihydro-1H-isoquinolin-7-ol|(1S)-1-[(4-hydroxy-3-methoxy-phenyl)methyl]-6-methoxy-2-methyl-3,4-dihydro-1H-isoquinolin-7-ol	2.1.1A1|		25_26|25_168|56_168	0.94513|0.0391697|0.938368	-4.36	-0.430796	TRUE
208	1	R03832(p),R03832	S-Adenosyl-L-methionine:3'-hydroxy-N-methyl-(S)-coclaurine 4'-O-methyltransferase|	25+56<=>3+26+57	S-Adenosyl-L-methionine[C] + 3'-Hydroxy-N-methyl-(S)-coclaurine <==> H+[C] + S-Adenosyl-L-homocysteine[C] + (S)-Reticuline	2.1.1A1|	2.1.1.1116|2.1.1.116	25_26|25_57|56_57	0.94513|0.0391697|0.938368	-4.36	-0.430796	TRUE
209	1			25+57<=>3+26+169	S-Adenosyl-L-methionine[C] + (S)-Reticuline <==> H+[C] + S-Adenosyl-L-homocysteine[C] + (-)-Laudanidine	2.1.1A1|		25_26|25_169|57_169	0.94513|0.0384044|0.9408	-4.36	-0.359255	TRUE
210	1			25+57<=>3+26+98	S-Adenosyl-L-methionine[C] + (S)-Reticuline <==> H+[C] + S-Adenosyl-L-homocysteine[C] + Codamine|DL-codamine|(+)-Codamine|(S)-Codamine|(.+-.)-Codamine|codamine</traditional_iupac>|1-[(3,4-dimethoxyphenyl)methyl]-6-methoxy-2-methyl-1,2,3,4-tetrahydroisoquinolin-7-ol	2.1.1A1|		25_26|25_98|57_98	0.94513|0.0384044|0.9408	-4.36	-0.359255	TRUE
211	1			25+58<=>3+26+170	S-Adenosyl-L-methionine[C] + (S)-Scoulerine <==> H+[C] + S-Adenosyl-L-homocysteine[C] + 2,3,10-trimethoxy-6,8,13,13a-tetrahydro-5H-isoquinolino[2,1-b]isoquinolin-9-ol	2.1.1A1|		25_26|25_170|58_170	0.94513|0.0384044|0.9408	-4.36	-0.408195	TRUE
212	1			25+58<=>3+26+59	S-Adenosyl-L-methionine[C] + (S)-Scoulerine <==> H+[C] + S-Adenosyl-L-homocysteine[C] + Isocorypalmine	2.1.1A1|		25_26|25_59|58_59	0.94513|0.0384044|0.9408	-4.36	-0.408195	TRUE
213	1			25+59<=>3+26+171	S-Adenosyl-L-methionine[C] + Isocorypalmine <==> H+[C] + S-Adenosyl-L-homocysteine[C] + Tetrahydropalmatine	2.1.1A1|		25_26|25_171|59_171	0.94513|0.0376955|0.943047	-4.36	-0.358999	TRUE
214	1			3+26+60<=>25+139	H+[C] + S-Adenosyl-L-homocysteine[C] + (S)-Canadine <==> S-Adenosyl-L-methionine[C] + (S)-Nandinine	2.1.1A1(rev)|		26_25|60_25|60_139	0.94513|0.0384044|0.9408	4.36	0.47459	TRUE
215	1			3+26+60<=>25+140	H+[C] + S-Adenosyl-L-homocysteine[C] + (S)-Canadine <==> S-Adenosyl-L-methionine[C] + 1-(4-methoxyphenyl)-2-[6-[2-(4-methoxyphenyl)-2-oxoethyl]-1-methyl-2-piperidinyl]ethanone	2.1.1A1(rev)|		26_25|60_25|60_140	0.94513|0.0384044|0.9408	4.36	0.47459	TRUE
216	1			3+26+61<=>25+141	H+[C] + S-Adenosyl-L-homocysteine[C] + (S)-cis-N-Methylcanadine <==> S-Adenosyl-L-methionine[C] + 5-[4-[4-[5-methyl-4-[2-(1-pyrrolidinyl)ethyl]-2-oxazolyl]phenyl]phenyl]-2-thiophenecarbonitrile	2.1.1A1(rev)|		26_25|61_25|61_141	0.94513|0.0376955|0.943047			TRUE
217	1			3+26+69<=>25+143	H+[C] + S-Adenosyl-L-homocysteine[C] + alpha-Narcotine <==> S-Adenosyl-L-methionine[C] + (3S)-7-hydroxy-6-methoxy-3-[(5R)-4-methoxy-6-methyl-7,8-dihydro-5H-[1,3]dioxolo[4,5-g]isoquinolin-5-yl]-3H-isobenzofuran-1-one	2.1.1A1(rev)|		26_25|69_25|69_143	0.94513|0.0350549|0.950556	4.36	0.43212	TRUE
218	1			3+26+69<=>25+144	H+[C] + S-Adenosyl-L-homocysteine[C] + alpha-Narcotine <==> S-Adenosyl-L-methionine[C] + 6-hydroxy-7-methoxy-3-(4-methoxy-6-methyl-7,8-dihydro-5H-[1,3]dioxolo[4,5-g]isoquinolin-5-yl)-3H-isobenzofuran-1-one	2.1.1A1(rev)|		26_25|69_25|69_144	0.94513|0.0350549|0.950556	4.36	0.43212	TRUE
219	1			3+26+55<=>25+145	H+[C] + S-Adenosyl-L-homocysteine[C] + (S)-N-Methylcoclaurine <==> S-Adenosyl-L-methionine[C] + 1-[(4-hydroxyphenyl)methyl]-2-methyl-3,4-dihydro-1H-isoquinoline-6,7-diol	2.1.1A1(rev)|		26_25|55_25|55_145	0.94513|0.0408986|0.932851	4.36	0.502777	TRUE
220	1			3+26+56<=>25+146	H+[C] + S-Adenosyl-L-homocysteine[C] + 3'-Hydroxy-N-methyl-(S)-coclaurine <==> S-Adenosyl-L-methionine[C] + Laudanosoline	2.1.1A1(rev)|		26_25|56_25|56_146	0.94513|0.0399983|0.935728	4.36	0.511654	TRUE
221	1			3+26+57<=>25+147	H+[C] + S-Adenosyl-L-homocysteine[C] + (S)-Reticuline <==> S-Adenosyl-L-methionine[C] + 1-[(3-hydroxy-4-methoxyphenyl)methyl]-2-methyl-3,4-dihydro-1H-isoquinoline-6,7-diol|1-[(3-hydroxy-4-methoxy-phenyl)methyl]-2-methyl-3,4-dihydro-1H-isoquinoline-6,7-diol	2.1.1A1(rev)|		26_25|57_25|57_147	0.94513|0.0391697|0.938368	4.36	0.430796	TRUE
222	1			3+26+58<=>25+148	H+[C] + S-Adenosyl-L-homocysteine[C] + (S)-Scoulerine <==> S-Adenosyl-L-methionine[C] + 10-methoxy-6,8,13,13a-tetrahydro-5H-isoquinolino[2,1-b]isoquinoline-2,3,9-triol	2.1.1A1(rev)|		26_25|58_25|58_148	0.94513|0.0391697|0.938368	4.36	0.462895	TRUE
223	1			3+26+59<=>25+149	H+[C] + S-Adenosyl-L-homocysteine[C] + Isocorypalmine <==> S-Adenosyl-L-methionine[C] + 9,10-dimethoxy-6,8,13,13a-tetrahydro-5H-isoquinolino[2,1-b]isoquinoline-2,3-diol	2.1.1A1(rev)|		26_25|59_25|59_149	0.94513|0.0384044|0.9408	4.36	0.408195	TRUE
224	1			3+26+59<=>25+150	H+[C] + S-Adenosyl-L-homocysteine[C] + Isocorypalmine <==> S-Adenosyl-L-methionine[C] + 3,9-dimethoxy-6,8,13,13a-tetrahydro-5H-isoquinolino[2,1-b]isoquinoline-2,10-diol	2.1.1A1(rev)|		26_25|59_25|59_150	0.94513|0.0384044|0.9408	4.36	0.408195	TRUE
225	1	R08789(r)(p),R08789(r)	S-adenosyl-L-methionine:(S)-canadine N-methyltransferase(r)|	26+61<=>25+60	S-Adenosyl-L-homocysteine[C] + (S)-cis-N-Methylcanadine <==> S-Adenosyl-L-methionine[C] + (S)-Canadine	2.1.1A4(rev)|2.1.1A7(rev)|2.1.1A9(rev)|	2.1.1.-1122|2.1.1.-122	26_25|61_25|61_60	0.94513|0.0376955|0.943047			TRUE
226	1			26+62<=>25+101	S-Adenosyl-L-homocysteine[C] + (S)-1-Hydroxy-N-methylcanadine <==> S-Adenosyl-L-methionine[C] + 1-Hydroxycanadine	2.1.1A4(rev)|2.1.1A7(rev)|2.1.1A9(rev)|		26_25|62_25|62_101	0.94513|0.037037|0.94513			TRUE
227	1			26+69<=>25+87	S-Adenosyl-L-homocysteine[C] + alpha-Narcotine <==> S-Adenosyl-L-methionine[C] + 6,7-dimethoxy-3-(4-methoxy-5,6,7,8-tetrahydro-[1,3]dioxolo[4,5-g]isoquinolin-5-yl)-3H-isobenzofuran-1-one	2.1.1A4(rev)|2.1.1A9(rev)|		26_25|69_25|69_87	0.94513|0.0350549|0.950556	-2.79	0.511454	TRUE
228	1			26+55<=>25+54	S-Adenosyl-L-homocysteine[C] + (S)-N-Methylcoclaurine <==> S-Adenosyl-L-methionine[C] + (S)-Coclaurine	2.1.1A4(rev)|2.1.1A9(rev)|		26_25|55_25|55_54	0.94513|0.0408986|0.932851	-2.79	0.50031	TRUE
229	1	R08794(r)(p),R08794(r)		26+56<=>25+88	S-Adenosyl-L-homocysteine[C] + 3'-Hydroxy-N-methyl-(S)-coclaurine <==> S-Adenosyl-L-methionine[C] + 6-O-Methylnorlaudanosoline	2.1.1A4(rev)|2.1.1A9(rev)|	2.1.1.-1115|2.1.1.-115	26_25|56_25|56_88	0.94513|0.0399983|0.935728	-2.79	0.502503	TRUE
230	1	R05211(r)(p),R05216(r)(p),R05211(r),R05216(r)	S-Adenosyl-L-methionine:(RS)-1-benzyl-1,2,3,4-tetrahydroisoquinolie N- methyltransferase(r)|S-adenosyl-L-methionine:(R)-norreticuline N- methyltransferase(r)|	26+57<=>25+89	S-Adenosyl-L-homocysteine[C] + (S)-Reticuline <==> S-Adenosyl-L-methionine[C] + (R)-Norreticuline	2.1.1A4(rev)|2.1.1A9(rev)|	2.1.1.-1115|2.1.1.-115	26_25|57_25|57_89	0.94513|0.0391697|0.938368	-2.79	0.498764	TRUE
231	1			25+63<=>26+161	S-Adenosyl-L-methionine[C] + (13S,14R)-1,13-Dihydroxy-N-methylcanadine <==> S-Adenosyl-L-homocysteine[C] + UID:790163808	2.1.1A5|		25_26|25_161|63_161	0.94513|0.0356686|0.94887			TRUE
232	1	R11692(p),R11692		25+65<=>26+162	S-Adenosyl-L-methionine[C] + 4'-O-Desmethyl-3-O-acetylpapaveroxine <==> S-Adenosyl-L-homocysteine[C] + 3-O-Acetylpapaveroxine	2.1.1A5|	2.1.1.1000|2.1.1.0	25_26|25_162|65_162	0.94513|0.0334433|0.955005	5.17	-0.409415	TRUE
233	1	X00012(p),X00012	PsMT2+PsMT3 or Ps6OMT (methyl transferase)|	25+66<=>26+68	S-Adenosyl-L-methionine[C] + Narcotoline hemiacetal <==> S-Adenosyl-L-homocysteine[C] + Narcotine hemiacetal	2.1.1A5|		25_26|25_68|66_68	0.94513|0.0350549|0.950556	5.17	-0.443111	TRUE
234	1	X00016(p),X00016	PsMT2+PsMT3 or Ps6OMT (methyl transferase)|	25+67<=>26+69	S-Adenosyl-L-methionine[C] + Narcotoline <==> S-Adenosyl-L-homocysteine[C] + alpha-Narcotine	2.1.1A5|		25_26|25_69|67_69	0.94513|0.0350549|0.950556	5.17	-0.43212	TRUE
235	1			25+53<=>26+163	S-Adenosyl-L-methionine[C] + (S)-Norcoclaurine <==> S-Adenosyl-L-homocysteine[C] + 1-[(4-hydroxyphenyl)methyl]-7-methoxy-1,2,3,4-tetrahydroisoquinolin-6-ol	2.1.1A5|		25_26|25_163|53_163	0.94513|0.0418801|0.929705	5.17	-0.507976	TRUE
236	1	R05123(p),R05162(p),R05123,R05162	S-Adenosyl-L-methionine:(RS)-norcoclaurine 6-O-methyltransferase|S-Adenosyl-L-methionine:(RS)-norcoclaurine 6-O-methyltransferase|	25+53<=>26+54	S-Adenosyl-L-methionine[C] + (S)-Norcoclaurine <==> S-Adenosyl-L-homocysteine[C] + (S)-Coclaurine	2.1.1A5|	2.1.1.1128|2.1.1.128	25_26|25_54|53_54	0.94513|0.0418801|0.929705	5.17	-0.507976	TRUE
237	1			25+53<=>26+164	S-Adenosyl-L-methionine[C] + (S)-Norcoclaurine <==> S-Adenosyl-L-homocysteine[C] + (1S)-1-[(4-methoxyphenyl)methyl]-1,2,3,4-tetrahydroisoquinoline-6,7-diol	2.1.1A5|		25_26|25_164|53_164	0.94513|0.0418801|0.929705	5.17	-0.507976	TRUE
238	1			25+54<=>26+165	S-Adenosyl-L-methionine[C] + (S)-Coclaurine <==> S-Adenosyl-L-homocysteine[C] + 4-[(6,7-dimethoxy-1,2,3,4-tetrahydroisoquinolin-1-yl)methyl]phenol	2.1.1A5|		25_26|25_165|54_165	0.94513|0.0408986|0.932851	5.17	-0.42032	TRUE
239	1			25+54<=>26+166	S-Adenosyl-L-methionine[C] + (S)-Coclaurine <==> S-Adenosyl-L-homocysteine[C] + 6-methoxy-1-[(4-methoxyphenyl)methyl]-1,2,3,4-tetrahydroisoquinolin-7-ol	2.1.1A5|		25_26|25_166|54_166	0.94513|0.0408986|0.932851	5.17	-0.42032	TRUE
240	1			25+55<=>26+167	S-Adenosyl-L-methionine[C] + (S)-N-Methylcoclaurine <==> S-Adenosyl-L-homocysteine[C] + Armepavine	2.1.1A5|		25_26|25_167|55_167	0.94513|0.0399983|0.935728	5.17	-0.416622	TRUE
241	1			25+55<=>26+127	S-Adenosyl-L-methionine[C] + (S)-N-Methylcoclaurine <==> S-Adenosyl-L-homocysteine[C] + (1R)-6-methoxy-1-[(4-methoxyphenyl)methyl]-2-methyl-3,4-dihydro-1H-isoquinolin-7-ol	2.1.1A5|		25_26|25_127|55_127	0.94513|0.0399983|0.935728	5.17	-0.416622	TRUE
242	1			25+56<=>26+168	S-Adenosyl-L-methionine[C] + 3'-Hydroxy-N-methyl-(S)-coclaurine <==> S-Adenosyl-L-homocysteine[C] + (1S)-1-[(4-hydroxy-3-methoxyphenyl)methyl]-6-methoxy-2-methyl-3,4-dihydro-1H-isoquinolin-7-ol|(1S)-1-[(4-hydroxy-3-methoxy-phenyl)methyl]-6-methoxy-2-methyl-3,4-dihydro-1H-isoquinolin-7-ol	2.1.1A5|		25_26|25_168|56_168	0.94513|0.0391697|0.938368	5.17	-0.430796	TRUE
243	1			25+56<=>26+57	S-Adenosyl-L-methionine[C] + 3'-Hydroxy-N-methyl-(S)-coclaurine <==> S-Adenosyl-L-homocysteine[C] + (S)-Reticuline	2.1.1A5|		25_26|25_57|56_57	0.94513|0.0391697|0.938368	5.17	-0.430796	TRUE
244	1	R08787(p),R08788(p),R10605(p),R10606(p),R08787,R08788,R10605,R10606	S-adenosyl-L-methionine:(S)-reticuline 7-O-methyltransferase|S-adenosyl-L-methionine:(R)-reticuline 7-O-methyltransferase|S-adenosyl-L-methionine:(S)-reticuline 7-O-methyltransferase|S-adenosyl-L-methionine:(R)-reticuline 7-O-methyltransferase|	25+57<=>26+169	S-Adenosyl-L-methionine[C] + (S)-Reticuline <==> S-Adenosyl-L-homocysteine[C] + (-)-Laudanidine	2.1.1A5|	2.1.1.1291|2.1.1.291	25_26|25_169|57_169	0.94513|0.0384044|0.9408	5.17	-0.359255	TRUE
245	1			25+57<=>26+98	S-Adenosyl-L-methionine[C] + (S)-Reticuline <==> S-Adenosyl-L-homocysteine[C] + Codamine|DL-codamine|(+)-Codamine|(S)-Codamine|(.+-.)-Codamine|codamine</traditional_iupac>|1-[(3,4-dimethoxyphenyl)methyl]-6-methoxy-2-methyl-1,2,3,4-tetrahydroisoquinolin-7-ol	2.1.1A5|		25_26|25_98|57_98	0.94513|0.0384044|0.9408	5.17	-0.359255	TRUE
246	1			25+58<=>26+170	S-Adenosyl-L-methionine[C] + (S)-Scoulerine <==> S-Adenosyl-L-homocysteine[C] + 2,3,10-trimethoxy-6,8,13,13a-tetrahydro-5H-isoquinolino[2,1-b]isoquinolin-9-ol	2.1.1A5|		25_26|25_170|58_170	0.94513|0.0384044|0.9408	5.17	-0.408195	TRUE
247	1	R03835(p),R03835	S-Adenosyl-L-methionine:(S)-scoclaurine 9-O-methyltransferase|	25+58<=>26+59	S-Adenosyl-L-methionine[C] + (S)-Scoulerine <==> S-Adenosyl-L-homocysteine[C] + Isocorypalmine	2.1.1A5|	2.1.1.1117|2.1.1.117	25_26|25_59|58_59	0.94513|0.0384044|0.9408	5.17	-0.408195	TRUE
248	1	R04077(p),R04077	S-Adenosyl-L-methionine:5,8,13,13a-tetrahydrocolumbamine 2-O-methyltransferase|	25+59<=>26+171	S-Adenosyl-L-methionine[C] + Isocorypalmine <==> S-Adenosyl-L-homocysteine[C] + Tetrahydropalmatine	2.1.1A5|	2.1.1.1089|2.1.1.89	25_26|25_171|59_171	0.94513|0.0376955|0.943047	5.17	-0.358999	TRUE
249	1			26+60<=>25+139	S-Adenosyl-L-homocysteine[C] + (S)-Canadine <==> S-Adenosyl-L-methionine[C] + (S)-Nandinine	2.1.1A5(rev)|		26_25|60_25|60_139	0.94513|0.0384044|0.9408	-5.17	0.47459	TRUE
250	1			26+60<=>25+140	S-Adenosyl-L-homocysteine[C] + (S)-Canadine <==> S-Adenosyl-L-methionine[C] + 1-(4-methoxyphenyl)-2-[6-[2-(4-methoxyphenyl)-2-oxoethyl]-1-methyl-2-piperidinyl]ethanone	2.1.1A5(rev)|		26_25|60_25|60_140	0.94513|0.0384044|0.9408	-5.17	0.47459	TRUE
251	1			26+61<=>25+141	S-Adenosyl-L-homocysteine[C] + (S)-cis-N-Methylcanadine <==> S-Adenosyl-L-methionine[C] + 5-[4-[4-[5-methyl-4-[2-(1-pyrrolidinyl)ethyl]-2-oxazolyl]phenyl]phenyl]-2-thiophenecarbonitrile	2.1.1A5(rev)|		26_25|61_25|61_141	0.94513|0.0376955|0.943047			TRUE
252	1			26+69<=>25+143	S-Adenosyl-L-homocysteine[C] + alpha-Narcotine <==> S-Adenosyl-L-methionine[C] + (3S)-7-hydroxy-6-methoxy-3-[(5R)-4-methoxy-6-methyl-7,8-dihydro-5H-[1,3]dioxolo[4,5-g]isoquinolin-5-yl]-3H-isobenzofuran-1-one	2.1.1A5(rev)|		26_25|69_25|69_143	0.94513|0.0350549|0.950556	-5.17	0.43212	TRUE
253	1			26+69<=>25+144	S-Adenosyl-L-homocysteine[C] + alpha-Narcotine <==> S-Adenosyl-L-methionine[C] + 6-hydroxy-7-methoxy-3-(4-methoxy-6-methyl-7,8-dihydro-5H-[1,3]dioxolo[4,5-g]isoquinolin-5-yl)-3H-isobenzofuran-1-one	2.1.1A5(rev)|		26_25|69_25|69_144	0.94513|0.0350549|0.950556	-5.17	0.43212	TRUE
254	1			26+55<=>25+145	S-Adenosyl-L-homocysteine[C] + (S)-N-Methylcoclaurine <==> S-Adenosyl-L-methionine[C] + 1-[(4-hydroxyphenyl)methyl]-2-methyl-3,4-dihydro-1H-isoquinoline-6,7-diol	2.1.1A5(rev)|		26_25|55_25|55_145	0.94513|0.0408986|0.932851	-5.17	0.502777	TRUE
255	1			26+56<=>25+146	S-Adenosyl-L-homocysteine[C] + 3'-Hydroxy-N-methyl-(S)-coclaurine <==> S-Adenosyl-L-methionine[C] + Laudanosoline	2.1.1A5(rev)|		26_25|56_25|56_146	0.94513|0.0399983|0.935728	-5.17	0.511654	TRUE
256	1			26+57<=>25+147	S-Adenosyl-L-homocysteine[C] + (S)-Reticuline <==> S-Adenosyl-L-methionine[C] + 1-[(3-hydroxy-4-methoxyphenyl)methyl]-2-methyl-3,4-dihydro-1H-isoquinoline-6,7-diol|1-[(3-hydroxy-4-methoxy-phenyl)methyl]-2-methyl-3,4-dihydro-1H-isoquinoline-6,7-diol	2.1.1A5(rev)|		26_25|57_25|57_147	0.94513|0.0391697|0.938368	-5.17	0.430796	TRUE
257	1			26+58<=>25+148	S-Adenosyl-L-homocysteine[C] + (S)-Scoulerine <==> S-Adenosyl-L-methionine[C] + 10-methoxy-6,8,13,13a-tetrahydro-5H-isoquinolino[2,1-b]isoquinoline-2,3,9-triol	2.1.1A5(rev)|		26_25|58_25|58_148	0.94513|0.0391697|0.938368	-5.17	0.462895	TRUE
258	1			26+59<=>25+149	S-Adenosyl-L-homocysteine[C] + Isocorypalmine <==> S-Adenosyl-L-methionine[C] + 9,10-dimethoxy-6,8,13,13a-tetrahydro-5H-isoquinolino[2,1-b]isoquinoline-2,3-diol	2.1.1A5(rev)|		26_25|59_25|59_149	0.94513|0.0384044|0.9408	-5.17	0.408195	TRUE
259	1			26+59<=>25+150	S-Adenosyl-L-homocysteine[C] + Isocorypalmine <==> S-Adenosyl-L-methionine[C] + 3,9-dimethoxy-6,8,13,13a-tetrahydro-5H-isoquinolino[2,1-b]isoquinoline-2,10-diol	2.1.1A5(rev)|		26_25|59_25|59_150	0.94513|0.0384044|0.9408	-5.17	0.408195	TRUE
260	1			25+69<=>26+172	S-Adenosyl-L-methionine[C] + alpha-Narcotine <==> S-Adenosyl-L-homocysteine[C] + (3S)-6,7-dimethoxy-3-[(5R)-4-methoxy-6,6-dimethyl-7,8-dihydro-5H-[1,3]dioxolo[4,5-g]isoquinolin-6-ium-5-yl]-3H-isobenzofuran-1-one	2.1.1A7|		25_26|25_172|69_172	0.94513|0.034482|0.952133			TRUE
261	1			25+55<=>26+173	S-Adenosyl-L-methionine[C] + (S)-N-Methylcoclaurine <==> S-Adenosyl-L-homocysteine[C] + Magnocurarine	2.1.1A7|		25_26|25_173|55_173	0.94513|0.0399983|0.935728			TRUE
262	1			25+56<=>26+174	S-Adenosyl-L-methionine[C] + 3'-Hydroxy-N-methyl-(S)-coclaurine <==> S-Adenosyl-L-homocysteine[C] + 4-[(7-hydroxy-6-methoxy-2,2-dimethyl-3,4-dihydro-1H-isoquinolin-2-ium-1-yl)methyl]benzene-1,2-diol	2.1.1A7|		25_26|25_174|56_174	0.94513|0.0391697|0.938368			TRUE
263	1	R11595(p),R11595	S-adenosyl-L-methionine:(S)-reticuline N-methyltransferase|	25+57<=>26+175	S-Adenosyl-L-methionine[C] + (S)-Reticuline <==> S-Adenosyl-L-homocysteine[C] + (S)-Tembetarine	2.1.1A7|	2.1.1.1337|2.1.1.337	25_26|25_175|57_175	0.94513|0.0384044|0.9408			TRUE
264	1			25+58<=>26+176	S-Adenosyl-L-methionine[C] + (S)-Scoulerine <==> S-Adenosyl-L-homocysteine[C] + cyclanoline	2.1.1A7|		25_26|25_176|58_176	0.94513|0.0384044|0.9408			TRUE
265	1			25+59<=>26+160	S-Adenosyl-L-methionine[C] + Isocorypalmine <==> S-Adenosyl-L-homocysteine[C] + (7R,13aS)-3,9,10-trimethoxy-7-methyl-6,8,13,13a-tetrahydro-5H-isoquinolino[2,1-b]isoquinolin-7-ium-2-ol	2.1.1A7|		25_26|25_160|59_160	0.94513|0.0376955|0.943047			TRUE
266	1			10+25<=>26+177	Acetyl-CoA + S-Adenosyl-L-methionine[C] <==> S-Adenosyl-L-homocysteine[C] + Propanoyl-CoA	2.1.1A8|		25_26|25_177|10_177	0.94513|0.0992044|0.971339	-7.86	-0.517048	FALSE
267	1			25+60<=>26+178	S-Adenosyl-L-methionine[C] + (S)-Canadine <==> S-Adenosyl-L-homocysteine[C] + (2R,3S,4S)-5-(4-amino-2-imino-7,8-dimethyl-10-benzo[g]pteridinyl)pentane-1,2,3,4-tetrol, sulfurous acid	2.1.1A8|		25_26|25_178|60_178	0.94513|0.0376955|0.943047	-11.47	-0.579458	TRUE
268	1			25+60<=>26+179	S-Adenosyl-L-methionine[C] + (S)-Canadine <==> S-Adenosyl-L-homocysteine[C] + N'-(2,2-difluoroethenyl)-N-[(4-methylphenyl)-(1-pyrrolidinyl)methylidene]benzenecarboximidamide	2.1.1A8|		25_26|25_179|60_179	0.94513|0.0376955|0.943047	-11.47	-0.579458	TRUE
269	1			25+60<=>26+180	S-Adenosyl-L-methionine[C] + (S)-Canadine <==> S-Adenosyl-L-homocysteine[C] + UID:384326718	2.1.1A8|		25_26|25_180|60_180	0.94513|0.0376955|0.943047	-7.86	-0.530361	TRUE
270	1			25+61<=>26+181	S-Adenosyl-L-methionine[C] + (S)-cis-N-Methylcanadine <==> S-Adenosyl-L-homocysteine[C] + (4S,5S)-thiocane-4,5-diol	2.1.1A8|		25_26|25_181|61_181	0.94513|0.037037|0.94513			TRUE
271	1			25+61<=>26+182	S-Adenosyl-L-methionine[C] + (S)-cis-N-Methylcanadine <==> S-Adenosyl-L-homocysteine[C] + 6-[2-(6-amino-2-pyridinyl)-1,2-bis(3-pyridinyl)ethyl]-2-pyridinamine	2.1.1A8|		25_26|25_182|61_182	0.94513|0.037037|0.94513			TRUE
272	1			25+69<=>26+183	S-Adenosyl-L-methionine[C] + alpha-Narcotine <==> S-Adenosyl-L-homocysteine[C] + 6,7-dimethoxy-3-(4-methoxy-6-methyl-7,8-dihydro-5H-[1,3]dioxolo[4,5-g]isoquinolin-5-yl)-4-methyl-3H-isobenzofuran-1-one	2.1.1A8|		25_26|25_183|69_183	0.94513|0.034482|0.952133	-11.11	-0.456428	TRUE
273	1			25+69<=>26+184	S-Adenosyl-L-methionine[C] + alpha-Narcotine <==> S-Adenosyl-L-homocysteine[C] + (3S)-6,7-dimethoxy-3-[(5R)-4-methoxy-6,9-dimethyl-7,8-dihydro-5H-[1,3]dioxolo[4,5-g]isoquinolin-5-yl]-3H-isobenzofuran-1-one	2.1.1A8|		25_26|25_184|69_184	0.94513|0.034482|0.952133	-11.11	-0.456428	TRUE
274	1			25+69<=>26+185	S-Adenosyl-L-methionine[C] + alpha-Narcotine <==> S-Adenosyl-L-homocysteine[C] + 3-(4-ethoxy-6-methyl-7,8-dihydro-5H-[1,3]dioxolo[4,5-g]isoquinolin-5-yl)-6,7-dimethoxy-3H-isobenzofuran-1-one	2.1.1A8|		25_26|25_185|69_185	0.94513|0.034482|0.952133	-7.86	-0.530357	TRUE
275	1			25+54<=>26+186	S-Adenosyl-L-methionine[C] + (S)-Coclaurine <==> S-Adenosyl-L-homocysteine[C] + (1S)-6-ethoxy-1-[(4-hydroxyphenyl)methyl]-1,2,3,4-tetrahydroisoquinolin-7-ol	2.1.1A8|		25_26|25_186|54_186	0.94513|0.0408986|0.932851	-7.86	-0.525806	TRUE
276	1			25+55<=>26+187	S-Adenosyl-L-methionine[C] + (S)-N-Methylcoclaurine <==> S-Adenosyl-L-homocysteine[C] + 2-ethyl-1-[(4-hydroxyphenyl)methyl]-6-methoxy-3,4-dihydro-1H-isoquinolin-7-ol	2.1.1A8|		25_26|25_187|55_187	0.94513|0.0399983|0.935728	-7.86	-0.525883	TRUE
277	1			25+57<=>26+188	S-Adenosyl-L-methionine[C] + (S)-Reticuline <==> S-Adenosyl-L-homocysteine[C] + 1-[(5-hydroxy-4-methoxy-2-methylphenyl)methyl]-6-methoxy-2-methyl-3,4-dihydro-1H-isoquinolin-7-ol|1-[(5-hydroxy-4-methoxy-2-methyl-phenyl)methyl]-6-methoxy-2-methyl-3,4-dihydro-1H-isoquinolin-7-ol	2.1.1A8|		25_26|25_188|57_188	0.94513|0.0384044|0.9408	-11.11	-0.33798	TRUE
278	1			25+58<=>26+189	S-Adenosyl-L-methionine[C] + (S)-Scoulerine <==> S-Adenosyl-L-homocysteine[C] + (13S,13aR)-3,10-dimethoxy-13-methyl-6,8,13,13a-tetrahydro-5H-isoquinolino[2,1-b]isoquinoline-2,9-diol	2.1.1A8|		25_26|25_189|58_189	0.94513|0.0384044|0.9408	-11.47	-0.579168	TRUE
279	1			25+59<=>26+190	S-Adenosyl-L-methionine[C] + Isocorypalmine <==> S-Adenosyl-L-homocysteine[C] + 3,9,10-trimethoxy-13-methyl-6,8,13,13a-tetrahydro-5H-isoquinolino[2,1-b]isoquinolin-2-ol	2.1.1A8|		25_26|25_190|59_190	0.94513|0.0376955|0.943047	-11.47	-0.57401	TRUE
280	1			25+53<=>26+145	S-Adenosyl-L-methionine[C] + (S)-Norcoclaurine <==> S-Adenosyl-L-homocysteine[C] + 1-[(4-hydroxyphenyl)methyl]-2-methyl-3,4-dihydro-1H-isoquinoline-6,7-diol	2.1.1A9|		25_26|25_145|53_145	0.94513|0.0418801|0.929705	2.79	-0.505508	TRUE
281	1			25+69<=>3+26+183	S-Adenosyl-L-methionine[C] + alpha-Narcotine <==> H+[C] + S-Adenosyl-L-homocysteine[C] + 6,7-dimethoxy-3-(4-methoxy-6-methyl-7,8-dihydro-5H-[1,3]dioxolo[4,5-g]isoquinolin-5-yl)-4-methyl-3H-isobenzofuran-1-one	2.1.1A11|		25_26|25_183|69_183	0.94513|0.034482|0.952133	-20.64	-0.456428	TRUE
282	1			25+69<=>3+26+184	S-Adenosyl-L-methionine[C] + alpha-Narcotine <==> H+[C] + S-Adenosyl-L-homocysteine[C] + (3S)-6,7-dimethoxy-3-[(5R)-4-methoxy-6,9-dimethyl-7,8-dihydro-5H-[1,3]dioxolo[4,5-g]isoquinolin-5-yl]-3H-isobenzofuran-1-one	2.1.1A11|		25_26|25_184|69_184	0.94513|0.034482|0.952133	-20.64	-0.456428	TRUE
283	1			25+53<=>3+26+145	S-Adenosyl-L-methionine[C] + (S)-Norcoclaurine <==> H+[C] + S-Adenosyl-L-homocysteine[C] + 1-[(4-hydroxyphenyl)methyl]-2-methyl-3,4-dihydro-1H-isoquinoline-6,7-diol	2.1.1A12|		25_26|25_145|53_145	0.94513|0.0418801|0.929705	-6.74	-0.505508	TRUE
284	1	R04692(p),R04692	S-adenosyl-L-methionine:(S)-coclaurine-N-methyltransferase|	25+54<=>3+26+55	S-Adenosyl-L-methionine[C] + (S)-Coclaurine <==> H+[C] + S-Adenosyl-L-homocysteine[C] + (S)-N-Methylcoclaurine	2.1.1A12|	2.1.1.1115|2.1.1.1140|2.1.1.115|2.1.1.140	25_26|25_55|54_55	0.94513|0.0408986|0.932851	-6.74	-0.50031	TRUE
285	1			3+26+61<=>25+60	H+[C] + S-Adenosyl-L-homocysteine[C] + (S)-cis-N-Methylcanadine <==> S-Adenosyl-L-methionine[C] + (S)-Canadine	2.1.1A12(rev)|		26_25|61_25|61_60	0.94513|0.0376955|0.943047			TRUE
286	1			3+26+62<=>25+101	H+[C] + S-Adenosyl-L-homocysteine[C] + (S)-1-Hydroxy-N-methylcanadine <==> S-Adenosyl-L-methionine[C] + 1-Hydroxycanadine	2.1.1A12(rev)|		26_25|62_25|62_101	0.94513|0.037037|0.94513			TRUE
287	1			3+26+69<=>25+87	H+[C] + S-Adenosyl-L-homocysteine[C] + alpha-Narcotine <==> S-Adenosyl-L-methionine[C] + 6,7-dimethoxy-3-(4-methoxy-5,6,7,8-tetrahydro-[1,3]dioxolo[4,5-g]isoquinolin-5-yl)-3H-isobenzofuran-1-one	2.1.1A12(rev)|		26_25|69_25|69_87	0.94513|0.0350549|0.950556	6.74	0.511454	TRUE
288	1			3+26+56<=>25+88	H+[C] + S-Adenosyl-L-homocysteine[C] + 3'-Hydroxy-N-methyl-(S)-coclaurine <==> S-Adenosyl-L-methionine[C] + 6-O-Methylnorlaudanosoline	2.1.1A12(rev)|		26_25|56_25|56_88	0.94513|0.0399983|0.935728	6.74	0.502503	TRUE
289	1			3+26+57<=>25+89	H+[C] + S-Adenosyl-L-homocysteine[C] + (S)-Reticuline <==> S-Adenosyl-L-methionine[C] + (R)-Norreticuline	2.1.1A12(rev)|		26_25|57_25|57_89	0.94513|0.0391697|0.938368	6.74	0.498764	TRUE
290	1			29+61<=>30+60	L-Homocysteine[C] + (S)-cis-N-Methylcanadine <==> L-Methionine[C] + (S)-Canadine	2.1.1C1|		29_30|61_30|61_60	0.839506|0.0693531|0.943047			TRUE
291	1			29+62<=>30+101	L-Homocysteine[C] + (S)-1-Hydroxy-N-methylcanadine <==> L-Methionine[C] + 1-Hydroxycanadine	2.1.1C1|		29_30|62_30|62_101	0.839506|0.0685871|0.94513			TRUE
292	1			29+69<=>30+87	L-Homocysteine[C] + alpha-Narcotine <==> L-Methionine[C] + 6,7-dimethoxy-3-(4-methoxy-5,6,7,8-tetrahydro-[1,3]dioxolo[4,5-g]isoquinolin-5-yl)-3H-isobenzofuran-1-one	2.1.1C1|2.1.1C2|		29_30|69_30|69_87	0.839506|0.0666049|0.950556	-6.406	0.0759466	TRUE
293	1			29+55<=>30+54	L-Homocysteine[C] + (S)-N-Methylcoclaurine <==> L-Methionine[C] + (S)-Coclaurine	2.1.1C1|2.1.1C2|		29_30|55_30|55_54	0.839506|0.073143|0.932851	-6.406	0.0648026	TRUE
294	1			29+56<=>30+88	L-Homocysteine[C] + 3'-Hydroxy-N-methyl-(S)-coclaurine <==> L-Methionine[C] + 6-O-Methylnorlaudanosoline	2.1.1C1|2.1.1C2|		29_30|56_30|56_88	0.839506|0.072067|0.935728	-6.406	0.0669964	TRUE
295	1			29+57<=>30+89	L-Homocysteine[C] + (S)-Reticuline <==> L-Methionine[C] + (R)-Norreticuline	2.1.1C1|2.1.1C2|		29_30|57_30|57_89	0.839506|0.0710841|0.938368	-6.406	0.0632575	TRUE
296	1			30+69<=>29+172	L-Methionine[C] + alpha-Narcotine <==> L-Homocysteine[C] + (3S)-6,7-dimethoxy-3-[(5R)-4-methoxy-6,6-dimethyl-7,8-dihydro-5H-[1,3]dioxolo[4,5-g]isoquinolin-6-ium-5-yl]-3H-isobenzofuran-1-one	2.1.1C1(rev)|		30_29|30_172|69_172	0.839506|0.066032|0.952133			TRUE
297	1			30+55<=>29+173	L-Methionine[C] + (S)-N-Methylcoclaurine <==> L-Homocysteine[C] + Magnocurarine	2.1.1C1(rev)|		30_29|30_173|55_173	0.839506|0.072067|0.935728			TRUE
298	1			30+56<=>29+174	L-Methionine[C] + 3'-Hydroxy-N-methyl-(S)-coclaurine <==> L-Homocysteine[C] + 4-[(7-hydroxy-6-methoxy-2,2-dimethyl-3,4-dihydro-1H-isoquinolin-2-ium-1-yl)methyl]benzene-1,2-diol	2.1.1C1(rev)|		30_29|30_174|56_174	0.839506|0.0710841|0.938368			TRUE
299	1			30+57<=>29+175	L-Methionine[C] + (S)-Reticuline <==> L-Homocysteine[C] + (S)-Tembetarine	2.1.1C1(rev)|		30_29|30_175|57_175	0.839506|0.0701827|0.9408			TRUE
300	1			30+53<=>29+145	L-Methionine[C] + (S)-Norcoclaurine <==> L-Homocysteine[C] + 1-[(4-hydroxyphenyl)methyl]-2-methyl-3,4-dihydro-1H-isoquinoline-6,7-diol	2.1.1C2(rev)|		30_29|30_145|53_145	0.839506|0.074326|0.929705	6.406	-0.0700008	TRUE
301	1	R00230(p),R00230	acetyl-CoA:phosphate acetyltransferase|	8+10<=>9+191	Orthophosphate[C] + Acetyl-CoA <==> CoA[C] + Acetyl phosphate	2.3.1A1|	2.3.1.1008|2.3.1.8	10_9|10_191|8_191	0.913495|0.351562|0.507812	-5.84	-0.319647	FALSE
302	1			10+10<=>9+192	Acetyl-CoA[C] + Acetyl-CoA <==> CoA[C] + Acetoacetyl-CoA	2.3.1B1|		10_9|10_192	0.913495|0.968858	7.056	-0.0363662	FALSE
303	1	R00238(p),R00238	Acetyl-CoA:acetyl-CoA C-acetyltransferase|	(2)10<=>9+192	(2) Acetyl-CoA <==> CoA[C] + Acetoacetyl-CoA	2.3.1C1(rev)|	2.3.1.1009|2.3.1.9	10_9|10_192	0.471021|0.499567	7.056	-0.0363662	FALSE
304	1	X00006(p),X00006	PsAT1(acetyl transferase)|	10+63<=>9+64	Acetyl-CoA + (13S,14R)-1,13-Dihydroxy-N-methylcanadine <==> CoA[C] + (13S,14R)-1-Hydroxy-13-O-acetyl-N-methylcanadine	2.3.1D1|2.3.1D1(rev)|2.3.1D4|2.3.1F1|		10_9|63_64|10_64	0.913495|0.859521|0.14682			TRUE
305	1			10+59<=>9+193	Acetyl-CoA + Isocorypalmine <==> CoA[C] + (3,9,10-trimethoxy-6,8,13,13a-tetrahydro-5H-isoquinolino[2,1-b]isoquinolin-2-yl) acetate|acetic acid (3,9,10-trimethoxy-6,8,13,13a-tetrahydro-5H-isoquinolino[2,1-b]isoquinolin-2-yl) ester	2.3.1D1|2.3.1D1(rev)|2.3.1D4|2.3.1F1|		10_9|10_193|59_193	0.913495|0.153061|0.845026	-3.614	-0.0473775	TRUE
306	1			59+64<=>63+193	Isocorypalmine + (13S,14R)-1-Hydroxy-13-O-acetyl-N-methylcanadine <==> (13S,14R)-1,13-Dihydroxy-N-methylcanadine + (3,9,10-trimethoxy-6,8,13,13a-tetrahydro-5H-isoquinolino[2,1-b]isoquinolin-2-yl) acetate|acetic acid (3,9,10-trimethoxy-6,8,13,13a-tetrahydro-5H-isoquinolino[2,1-b]isoquinolin-2-yl) ester	2.3.1D1|2.3.1D1(rev)|2.3.1D4|		64_63|64_193|59_193	0.859521|0.100901|0.845026			TRUE
307	1			59+65<=>72+193	Isocorypalmine + 4'-O-Desmethyl-3-O-acetylpapaveroxine <==> 4'-O-Desmethylpapaveroxine + (3,9,10-trimethoxy-6,8,13,13a-tetrahydro-5H-isoquinolino[2,1-b]isoquinolin-2-yl) acetate|acetic acid (3,9,10-trimethoxy-6,8,13,13a-tetrahydro-5H-isoquinolino[2,1-b]isoquinolin-2-yl) ester	2.3.1D1|2.3.1D1(rev)|2.3.1D4|		65_72|65_193|59_193	0.86377|0.0991012|0.845026	2.84217e-14	0.00620664	TRUE
308	1			63+65<=>64+72	(13S,14R)-1,13-Dihydroxy-N-methylcanadine + 4'-O-Desmethyl-3-O-acetylpapaveroxine <==> (13S,14R)-1-Hydroxy-13-O-acetyl-N-methylcanadine + 4'-O-Desmethylpapaveroxine	2.3.1D1|2.3.1D1(rev)|2.3.1D4|		63_64|65_64|65_72	0.859521|0.094974|0.86377			TRUE
309	1	X00009(r)(p),X00009(r)	Acetylation(r)|	9+65<=>10+72	CoA[C] + 4'-O-Desmethyl-3-O-acetylpapaveroxine <==> Acetyl-CoA + 4'-O-Desmethylpapaveroxine	2.3.1F1(rev)|		65_10|9_10|65_72	0.14502|0.913495|0.86377	3.614	0.0535841	TRUE
310	1			33+53<=>39+194	UDP-glucose[C] + (S)-Norcoclaurine <==> UDP[C] + (2S,3R,4S,5S,6R)-2-[4-[[(1R)-6,7-dihydroxy-1,2,3,4-tetrahydroisoquinolin-1-yl]methyl]phenoxy]-6-(hydroxymethyl)oxane-3,4,5-triol|(2S,3R,4S,5S,6R)-2-[4-[[(1R)-6,7-dihydroxy-1,2,3,4-tetrahydroisoquinolin-1-yl]methyl]phenoxy]-6-(hydroxymethyl)tetrahydropyran-3,4,5-triol	2.4.1A1|		33_39|33_194|53_194	0.588349|0.313924|0.530697	-1.7	-0.602956	TRUE
311	1			36+53<=>37+194	GDP-mannose[C] + (S)-Norcoclaurine <==> GDP[C] + (2S,3R,4S,5S,6R)-2-[4-[[(1R)-6,7-dihydroxy-1,2,3,4-tetrahydroisoquinolin-1-yl]methyl]phenoxy]-6-(hydroxymethyl)oxane-3,4,5-triol|(2S,3R,4S,5S,6R)-2-[4-[[(1R)-6,7-dihydroxy-1,2,3,4-tetrahydroisoquinolin-1-yl]methyl]phenoxy]-6-(hydroxymethyl)tetrahydropyran-3,4,5-triol	2.4.1D1|		36_37|36_194|53_194	0.6167|0.295266|0.530697	-1.7	-0.328113	TRUE
312	1			8+64<=>63+191	Orthophosphate[C] + (13S,14R)-1-Hydroxy-13-O-acetyl-N-methylcanadine <==> (13S,14R)-1,13-Dihydroxy-N-methylcanadine + Acetyl phosphate	2.5.1B2(rev)|		64_63|8_63|64_191|8_191	0.831996|0.0984949|0.197841|0.455			TRUE
313	1			8+65<=>72+191	Orthophosphate[C] + 4'-O-Desmethyl-3-O-acetylpapaveroxine <==> 4'-O-Desmethylpapaveroxine + Acetyl phosphate	2.5.1B2(rev)|		65_72|8_72|65_191|8_191	0.836959|0.0978359|0.195312|0.455	-2.226	-0.266063	TRUE
314	1			10+43<=>42+195	Acetyl-CoA + ADP[C] <==> ATP[C] + S-[2-[3-[[(2R)-4-[[[(2R,3S,4R,5R)-5-(6-aminopurin-9-yl)-3,4-dihydroxy-tetrahydrofuran-2-yl]methoxy-hydroxy-phosphoryl]oxy-hydroxy-phosphoryl]oxy-2-hydroxy-3,3-dimethyl-butanoyl]amino]propanoylamino]ethyl] ethanethioate|ethanethioic acid S-[2-[[3-[[(2R)-4-[[[(2R,3S,4R,5R)-5-(6-aminopurin-9-yl)-3,4-dihydroxy-2-oxolanyl]methoxy-hydroxyphosphoryl]oxy-hydroxyphosphory…	2.7.1A1(rev)|		43_42|10_42	0.814776|0.0728408	4.5	0.0149903	FALSE
315	1			7+64<=>63+142	H2O[C] + (13S,14R)-1-Hydroxy-13-O-acetyl-N-methylcanadine <==> (13S,14R)-1,13-Dihydroxy-N-methylcanadine + Acetate	3.1.1A1|		64_63|7_142|64_142	0.859521|0.15625|0.14682			TRUE
316	1			7+65<=>72+142	H2O[C] + 4'-O-Desmethyl-3-O-acetylpapaveroxine <==> 4'-O-Desmethylpapaveroxine + Acetate	3.1.1A1|		65_72|7_142|65_142	0.86377|0.15625|0.14502	5.847	-0.0287449	TRUE
317	1			7+69<=>196	H2O[C] + alpha-Narcotine <==> 6-[(S)-hydroxy-(4-methoxy-6-methyl-7,8-dihydro-5H-[1,3]dioxolo[4,5-g]isoquinolin-5-yl)methyl]-2,3-dimethoxybenzoic acid|6-[(S)-hydroxy-(4-methoxy-6-methyl-7,8-dihydro-5H-[1,3]dioxolo[4,5-g]isoquinolin-5-yl)methyl]-2,3-dimethoxy-benzoic acid	3.1.1A1|		7_196|69_196	0.0166493|0.952133	3.687	-1.27449	TRUE
318	1	X00011(p),X00011	PsCXE1(carboxylesterase)|	7+65<=>66+142	H2O[C] + 4'-O-Desmethyl-3-O-acetylpapaveroxine <==> Narcotoline hemiacetal + Acetate	3.1.1A4|		65_66|7_142|65_142	0.86377|0.15625|0.14502	5.437	1.15197	TRUE
319	1	R00227(p),R00227	Acetyl-CoA hydrolase|	7+10<=>9+142	H2O[C] + Acetyl-CoA <==> CoA[C] + Acetate	3.1.2A1|3.3.1A1|3.3.1A2|6.2.1A1(rev)|6.2.1B1(rev)|6.2.1C1(rev)|6.2.1D1(rev)|	3.1.2.1001|3.1.2.1	10_9|7_142|10_142	0.913495|0.15625|0.75	2.233	-0.082329	FALSE
320	1			7+10<=>197+198	H2O[C] + Acetyl-CoA <==> [5-(6-aminopurin-9-yl)-4-hydroxy-3-phosphonooxy-2-oxolanyl]methyl phosphono hydrogen phosphate|[5-(6-aminopurin-9-yl)-4-hydroxy-3-phosphonooxy-tetrahydrofuran-2-yl]methyl phosphono hydrogen phosphate + S-[2-[3-[[(2S)-2,4-dihydroxy-3,3-dimethyl-butanoyl]amino]propanoylamino]ethyl] ethanethioate|ethanethioic acid S-[2-[[3-[[(2S)-2,4-dihydroxy-3,3-dimethyl-1-oxobutyl]amino]-…	3.1.3A1|3.1.4A1|		7_197	0.0166493	-4.813	0.758332	FALSE
321	1			7+10<=>8+195	H2O[C] + Acetyl-CoA <==> Orthophosphate[C] + S-[2-[3-[[(2R)-4-[[[(2R,3S,4R,5R)-5-(6-aminopurin-9-yl)-3,4-dihydroxy-tetrahydrofuran-2-yl]methoxy-hydroxy-phosphoryl]oxy-hydroxy-phosphoryl]oxy-2-hydroxy-3,3-dimethyl-butanoyl]amino]propanoylamino]ethyl] ethanethioate|ethanethioic acid S-[2-[[3-[[(2R)-4-[[[(2R,3S,4R,5R)-5-(6-aminopurin-9-yl)-3,4-dihydroxy-2-oxolanyl]methoxy-hydroxyphosphoryl]oxy-hydro…	3.1.3A1|		7_8|10_8	0.12|0.72	7.213	0.00764493	FALSE
322	1			7+10<=>199+200	H2O[C] + Acetyl-CoA <==> S-[2-[3-[[(2R)-2-hydroxy-4-[hydroxy(phosphonooxy)phosphoryl]oxy-3,3-dimethyl-butanoyl]amino]propanoylamino]ethyl] ethanethioate|ethanethioic acid S-[2-[[3-[[(2R)-2-hydroxy-4-[hydroxy(phosphonooxy)phosphoryl]oxy-3,3-dimethyl-1-oxobutyl]amino]-1-oxopropyl]amino]ethyl] ester + 3'-AMP	3.1.3A1|3.1.4A1|		7_199	0.0178359	-4.813	0.749105	FALSE
323	1			7+10<=>201+202	H2O[C] + Acetyl-CoA <==> PUBCHEM132489548|[[(2~{R},3~{S},4~{R},5~{R})-5-(6-aminopurin-9-yl)-4-hydroxy-3-phosphonooxy-2-oxolanyl]methoxy-hydroxyphosphoryl] [3-hydroxy-4-[[3-(2-hydroxyethylamino)-3-oxopropyl]amino]-2,2-dimethyl-4-oxobutyl] hydrogen phosphate|[[(2~{R},3~{S},4~{R},5~{R})-5-(6-aminopurin-9-yl)-4-hydroxy-3-phosphonooxy-tetrahydrofuran-2-yl]methoxy-hydroxy-phosphoryl] [3-hydroxy-4-[[3-(…	3.3.1A1|3.3.1A2|		7_201|10_202	0.0106337|1	16.973	0.0401637	FALSE
324	1			7+54<=>53+138	H2O[C] + (S)-Coclaurine <==> (S)-Norcoclaurine + Methanol	3.3.2A3|		7_53|54_53|54_138	0.02625|0.885428|0.0521542	0.137	-0.0232211	TRUE
325	1			7+57<=>138+147	H2O[C] + (S)-Reticuline <==> Methanol + 1-[(3-hydroxy-4-methoxyphenyl)methyl]-2-methyl-3,4-dihydro-1H-isoquinoline-6,7-diol|1-[(3-hydroxy-4-methoxy-phenyl)methyl]-2-methyl-3,4-dihydro-1H-isoquinoline-6,7-diol	3.3.2A3|		57_138|7_147|57_147	0.0451389|0.0226843|0.899266	0.137	-0.1004	TRUE
326	1			7+57<=>56+138	H2O[C] + (S)-Reticuline <==> 3'-Hydroxy-N-methyl-(S)-coclaurine + Methanol	3.3.2A3|		7_56|57_56|57_138	0.0226843|0.899266|0.0451389	0.137	-0.1004	TRUE
327	1			17+53<=>7+203	Ammonia[C] + (S)-Norcoclaurine <==> H2O[C] + 1-[(4-aminophenyl)methyl]-1,2,3,4-tetrahydroisoquinoline-6,7-diol	3.5.3A3(rev)|		53_7|17_203|53_203	0.02625|0.02625|0.95	5.823	0.00710853	TRUE
328	1			7+10<=>204+205	H2O[C] + Acetyl-CoA <==> Adenosine 3',5'-bisphosphate + S-Acetylphosphopantetheine	3.6.1A1|		7_204	0.0192044	-9.313	0.749495	FALSE
329	1			6+60<=>206	CO2[C] + (S)-Canadine <==> UID:384327299	4.1.1A6(rev)|4.2.1A4(rev)|		6_206|60_206	0.0593112|0.845026	14.43	-0.501692	TRUE
330	1			6+69<=>207	CO2[C] + alpha-Narcotine <==> (5R)-5-[(1S)-4,5-dimethoxy-3-oxo-1H-isobenzofuran-1-yl]-4-methoxy-6-methyl-7,8-dihydro-5H-[1,3]dioxolo[4,5-g]isoquinoline-9-carboxylic acid	4.1.1A6(rev)|		6_207|69_207	0.0495868|0.867769	9.63	-0.416857	TRUE
331	1			6+53<=>208	CO2[C] + (S)-Norcoclaurine <==> 6,7-dihydroxy-1-[(4-hydroxyphenyl)methyl]-3,4-dihydro-2H-isoquinoline-1-carboxylic acid	4.1.1A6(rev)|		6_208|53_208	0.073724|0.812854	11.49	-0.466744	TRUE
332	1			6+53<=>209	CO2[C] + (S)-Norcoclaurine <==> 6,7-dihydroxy-1-[(4-hydroxyphenyl)methyl]-1,2,3,4-tetrahydroisoquinoline-3-carboxylic acid	4.1.1A6(rev)|		6_209|53_209	0.073724|0.812854	10.82	-0.507264	TRUE
333	1			6+54<=>210	CO2[C] + (S)-Coclaurine <==> 7-hydroxy-1-[(4-hydroxyphenyl)methyl]-6-methoxy-3,4-dihydro-2H-isoquinoline-1-carboxylic acid	4.1.1A6(rev)|		6_210|54_210	0.0703125|0.820312	11.49	-0.467099	TRUE
334	1	R04305(r)(p),R04305(r)	4-Hydroxyphenylacetaldehyde hydro-lyase (adding dopamine)(r)|	7+53<=>211+212	H2O[C] + (S)-Norcoclaurine <==> 4-Hydroxyphenylacetaldehyde + Dopamine	4.2.1H1(rev)|	4.2.1.-1078|4.2.1.-78	7_211|53_211|53_212	0.055|0.37125|0.42625	12.527	-0.619033	FALSE
335	1			7+54<=>211+213	H2O[C] + (S)-Coclaurine <==> 4-Hydroxyphenylacetaldehyde + 3-Methoxytyramine	4.2.1H1(rev)|		7_211|54_211|54_213	0.055|0.351122|0.44898	12.527	-0.585616	FALSE
336	1			10<=>214+215	Acetyl-CoA <==> S-[2-(prop-2-enoylamino)ethyl] ethanethioate|ethanethioic acid S-[2-(1-oxoprop-2-enylamino)ethyl] ester + [[(3R)-4-amino-3-hydroxy-2,2-dimethyl-4-oxobutoxy]-hydroxyphosphoryl] [(2R,3S,4R,5R)-5-(6-aminopurin-9-yl)-4-hydroxy-3-phosphonooxy-2-oxolanyl]methyl hydrogen phosphate|[[(3R)-4-amino-3-hydroxy-2,2-dimethyl-4-oxo-butoxy]-hydroxy-phosphoryl] [(2R,3S,4R,5R)-5-(6-aminopurin-9-yl)…	4.3.1A1|				6.42	0.876489	FALSE
337	1			69<=>216	alpha-Narcotine <==> 6,7-dimethoxy-3-[[4-methoxy-6-[2-(methylamino)ethyl]-1,3-benzodioxol-5-yl]methylene]isobenzofuran-1-one|6,7-dimethoxy-3-[[4-methoxy-6-[2-(methylamino)ethyl]-1,3-benzodioxol-5-yl]methylidene]-1-isobenzofuranone	4.3.1A2|		69_216	1	11.22	-0.134939	TRUE
338	1	R00235(r)(p),R00235(r)	Acetate:CoA ligase (AMP-forming)(r)|	10+40+45<=>9+42+142	Acetyl-CoA + Diphosphate[C] + AMP[C] <==> CoA[C] + ATP[C] + Acetate	6.2.1A2(rev)|	6.2.1.-1001|6.2.1.-1	10_9|45_42|40_42|40_142|10_142	0.913495|0.646202|0.211714|0.155478|0.75	10.476	-0.0725312	FALSE
339	1			10+52<=>7+70	Acetyl-CoA + HCO3-[C] <==> H2O[C] + Malonyl-CoA	6.4.1A1|		52_7|10_70|52_70	0.15625|0.91821|0.399872	5.743	0.00750827	FALSE
340	2			70+2+3<=>1+7+217	Malonyl-CoA + NADH[C] + H+[C] <==> NAD+[C] + H2O[C] + 3-Oxopropionyl-CoA	1.2.1A1(rev)|		2_1|70_7|70_217	1|0.0816327|0.972394			FALSE
341	2	R00744	3-oxopropionyl-CoA:NAD+ oxidoreductase|	70+3+5<=>4+7+217	Malonyl-CoA + H+[C] + NADPH[C] <==> NADP+[C] + H2O[C] + 3-Oxopropionyl-CoA	1.2.1A2(rev)|		5_4|70_7|70_217	1|0.0816327|0.972394			FALSE
342	2			70+3+5+6<=>4+9+218	Malonyl-CoA + H+[C] + NADPH[C] + CO2[C] <==> NADP+[C] + CoA[C] + 2-formylpropanedioic acid	1.2.1D1(rev)|		5_4|70_9|70_218|6_218	1|0.839506|0.61678|0.222222			FALSE
343	2			70+2+3<=>1+9+73	Malonyl-CoA + NADH[C] + H+[C] <==> NAD+[C] + CoA[C] + 3-Oxopropanoate	1.2.1D3(rev)|		2_1|70_9|70_73	1|0.839506|0.795918			FALSE
344	2			70+2+3<=>1+9+219	Malonyl-CoA + NADH[C] + H+[C] <==> NAD+[C] + CoA[C] + 2-oxiranecarboxylic acid|oxirane-2-carboxylic acid	1.2.1D4(rev)|		2_1|70_9|70_219	1|0.839506|0.795918			FALSE
345	2	R00740(r)	3-oxopropanoate:NADP+ oxidoreductase (CoA-malonylating)(r)|	70+3+5<=>4+9+73	Malonyl-CoA + H+[C] + NADPH[C] <==> NADP+[C] + CoA[C] + 3-Oxopropanoate	1.2.1E1|	1.2.1.-75|1.2.1.-75	5_4|70_9|70_73	1|0.839506|0.795918			FALSE
346	2			70+6+7<=>11+220	Malonyl-CoA + CO2[C] + H2O[C] <==> Oxygen[C] + L-Malyl-CoA	1.13.12B1(rev)|		70_11|7_11|70_220|6_220	0.206633|0.375|0.930166|0.222222			FALSE
347	2			70+4+7<=>3+5+11+217	Malonyl-CoA + NADP+[C] + H2O[C] <==> H+[C] + NADPH[C] + Oxygen[C] + 3-Oxopropionyl-CoA	1.14.13A1(rev)|		4_5|70_11|7_11|70_217	1|0.206633|0.375|0.972394			FALSE
348	2			70+1+7<=>2+3+11+217	Malonyl-CoA + NAD+[C] + H2O[C] <==> NADH[C] + H+[C] + Oxygen[C] + 3-Oxopropionyl-CoA	1.14.13A2(rev)|		1_2|70_11|7_11|70_217	1|0.206633|0.375|0.972394			FALSE
349	2			70+25<=>26+221	Malonyl-CoA + S-Adenosyl-L-methionine[C] <==> S-Adenosyl-L-homocysteine[C] + (S)-Methylmalonyl-CoA	2.1.1A4|2.1.1A8|		25_26|70_221|25_221	0.94513|0.972893|0.0738919			FALSE
350	2			70+25<=>3+26+221	Malonyl-CoA + S-Adenosyl-L-methionine[C] <==> H+[C] + S-Adenosyl-L-homocysteine[C] + (S)-Methylmalonyl-CoA	2.1.1A11|		25_26|70_221|25_221	0.94513|0.972893|0.0738919			FALSE
351	2	R09527	acetyl-CoA:malonyl-CoA C-acetyltransferase (decarboxylating)|	70+10<=>6+9+192	Malonyl-CoA + Acetyl-CoA <==> CO2[C] + CoA[C] + Acetoacetyl-CoA	2.3.1D2|	2.3.1.194|2.3.1.194	70_6|10_9|70_192|10_192	0.306122|0.913495|0.944444|0.0570026			FALSE
352	2			70+7<=>9+222	Malonyl-CoA + H2O[C] <==> CoA[C] + Malonate	3.1.2A1|3.3.1A1|3.3.1A2|6.2.1A1(rev)|6.2.1B1(rev)|6.2.1C1(rev)|6.2.1D1(rev)|		70_9|70_222|7_222	0.839506|0.857143|0.0816327			FALSE
353	2			70+7<=>223+200	Malonyl-CoA + H2O[C] <==> 3-[2-[3-[[(2R)-2-hydroxy-4-[hydroxy(phosphonooxy)phosphoryl]oxy-3,3-dimethyl-butanoyl]amino]propanoylamino]ethylsulfanyl]-3-oxo-propanoic acid|3-[2-[[3-[[(2R)-2-hydroxy-4-[hydroxy(phosphonooxy)phosphoryl]oxy-3,3-dimethyl-1-oxobutyl]amino]-1-oxopropyl]amino]ethylthio]-3-oxopropanoic acid + 3'-AMP	3.1.3A1|3.1.4A1|		7_223	0.0161133			FALSE
354	2			70+7<=>201+224	Malonyl-CoA + H2O[C] <==> 206 + 3-mercapto-3-oxopropanoic acid|3-oxo-3-sulfanyl-propanoic acid	3.3.1A1|3.3.1A2|		7_201|70_224	0.0106337|1			FALSE
355	2	R04157(r)	alpha(omega)-Dicarboxylic acid:CoA ligase (AMP-forming)(r)|	70+40+45<=>9+42+222	Malonyl-CoA + Diphosphate[C] + AMP[C] <==> CoA[C] + ATP[C] + Malonate	6.2.1A2(rev)|	6.2.1.-23|6.2.1.-23	70_9|40_42|45_42|70_222|40_222	0.839506|0.211714|0.646202|0.857143|0.122953			FALSE
356	2			70+17<=>7+225	Malonyl-CoA + Ammonia[C] <==> H2O[C] + Malonamoyl-CoA	6.3.1A1|		70_7|70_225|17_225	0.0816327|0.981481|0.0816327			FALSE
357	2			70+17+42<=>40+45+225	Malonyl-CoA + Ammonia[C] + ATP[C] <==> Diphosphate[C] + AMP[C] + Malonamoyl-CoA	6.3.1B1|		42_40|70_45|42_45|70_225|17_225	0.187305|0.0839088|0.627454|0.981481|0.0816327			FALSE
358	2	R00754(r)	ethanol:NAD+ oxidoreductase(r)|	71+2+3<=>1+226	Acetaldehyde + NADH[C] + H+[C] <==> NAD+[C] + Ethanol	1.1.1A1(rev)|1.2.1B1(rev)|	1.1.1.-1|1.1.1.-71|1.1.1.-1|1.1.1.-71	2_1|71_226	1|1			FALSE
359	2	R00746(r)	Ethanol:NADP+ oxidoreductase(r)|	71+3+5<=>4+226	Acetaldehyde + H+[C] + NADPH[C] <==> NADP+[C] + Ethanol	1.1.1A2(rev)|1.2.1B2(rev)|	1.1.1.-2|1.1.1.-71|1.1.1.-2|1.1.1.-71	5_4|71_226	1|1			FALSE
360	2	R06973(r)	3-oxopropanoate carboxy-lyase(r)|	71+6<=>73	Acetaldehyde + CO2[C] <==> 3-Oxopropanoate	1.1.1B2(rev)|4.1.1A2(rev)|4.1.1A6(rev)|4.2.1A4(rev)|	4.1.1.0|4.2.1.-155|4.1.1.0|4.2.1.-155	6_73|71_73	0.375|0.375	13.78	-0.783376	FALSE
361	2	R00710	Acetaldehyde:NAD+ oxidoreductase|	71+1+7<=>2+3+142	Acetaldehyde + NAD+[C] + H2O[C] <==> NADH[C] + H+[C] + Acetate	1.2.1A1|	1.2.1.3|1.2.1.5|1.2.1.3|1.2.1.5	1_2|7_142|71_142	1|0.15625|0.65625			FALSE
362	2	R00711	Acetaldehyde:NADP+ oxidoreductase|	71+4+7<=>3+5+142	Acetaldehyde + NADP+[C] + H2O[C] <==> H+[C] + NADPH[C] + Acetate	1.2.1A2|	1.2.1.4|1.2.1.5|1.2.1.0|1.2.1.4|1.2.1.5|1.2.1.0	4_5|7_142|71_142	1|0.15625|0.65625			FALSE
363	2			71+1+8<=>2+3+191	Acetaldehyde + NAD+[C] + Orthophosphate[C] <==> NADH[C] + H+[C] + Acetyl phosphate	1.2.1C1|		1_2|8_191|71_191	1|0.507812|0.257812			FALSE
364	2			71+4+8<=>3+5+191	Acetaldehyde + NADP+[C] + Orthophosphate[C] <==> H+[C] + NADPH[C] + Acetyl phosphate	1.2.1C2|		4_5|8_191|71_191	1|0.507812|0.257812			FALSE
365	2			71+7+11<=>14+142	Acetaldehyde + H2O[C] + Oxygen[C] <==> Hydrogen peroxide[C] + Acetate	1.2.3B1|		11_14|7_142|71_142	1|0.15625|0.65625	-34.1727	-0.5	FALSE
366	2			71+2+3+17<=>1+7+227	Acetaldehyde + NADH[C] + H+[C] + Ammonia[C] <==> NAD+[C] + H2O[C] + Ethylamine	1.4.1A1(rev)|		2_1|71_7|17_227|71_227	1|0.222222|0.222222|0.666667			FALSE
367	2			71+14+17<=>7+11+227	Acetaldehyde + Hydrogen peroxide[C] + Ammonia[C] <==> H2O[C] + Oxygen[C] + Ethylamine	1.4.3A1(rev)|		71_7|14_11|17_227|71_227	0.222222|1|0.222222|0.666667	31.6627	-0.140624	FALSE
368	2			71+14<=>11+226	Acetaldehyde + Hydrogen peroxide[C] <==> Oxygen[C] + Ethanol	1.4.3B1(rev)|		14_11|71_226	1|1	25.9297	0	FALSE
369	2			71+(2)7<=>14+226	Acetaldehyde + (2) H2O[C] <==> Hydrogen peroxide[C] + Ethanol	1.11.1A1(rev)|		7_14|71_226	0.375|1	71.284	-0.5	FALSE
370	2			(2)71<=>11+228	(2) Acetaldehyde <==> Oxygen[C] + but-2-ene	1.13.11A4(rev)|		71_11|71_228	0.347222|0.486111	92.6997	0.514892	FALSE
371	2			71+3+5+11<=>4+7+142	Acetaldehyde + H+[C] + NADPH[C] + Oxygen[C] <==> NADP+[C] + H2O[C] + Acetate	1.14.13A1|		5_4|11_7|11_142|71_142	1|0.375|0.28125|0.65625			FALSE
372	2			71+3+5+11<=>4+7+229	Acetaldehyde + H+[C] + NADPH[C] + Oxygen[C] <==> NADP+[C] + H2O[C] + Glycolaldehyde	1.14.13A1|		5_4|11_7|11_229|71_229	1|0.375|0.28125|0.65625			FALSE
373	2			71+2+3+11<=>1+7+142	Acetaldehyde + NADH[C] + H+[C] + Oxygen[C] <==> NAD+[C] + H2O[C] + Acetate	1.14.13A2|		2_1|11_7|11_142|71_142	1|0.375|0.28125|0.65625			FALSE
374	2			71+2+3+11<=>1+7+229	Acetaldehyde + NADH[C] + H+[C] + Oxygen[C] <==> NAD+[C] + H2O[C] + Glycolaldehyde	1.14.13A2|		2_1|11_7|11_229|71_229	1|0.375|0.28125|0.65625			FALSE
375	2			71+(2)3+11<=>7+229	Acetaldehyde + (2) H+[C] + Oxygen[C] <==> H2O[C] + Glycolaldehyde	1.14.18A1|		11_7|11_229|71_229	0.375|0.28125|0.65625			FALSE
376	2			71+1+7<=>2+3+229	Acetaldehyde + NAD+[C] + H2O[C] <==> NADH[C] + H+[C] + Glycolaldehyde	1.17.99A1|		1_2|7_229|71_229	1|0.15625|0.65625			FALSE
377	2			71+25<=>26+230	Acetaldehyde + S-Adenosyl-L-methionine[C] <==> S-Adenosyl-L-homocysteine[C] + Acetone	2.1.1A8|		25_26|25_230|71_230	0.94513|0.112954|0.65625	-14.6	-0.531197	FALSE
378	2			71+25<=>26+231	Acetaldehyde + S-Adenosyl-L-methionine[C] <==> S-Adenosyl-L-homocysteine[C] + Propanal	2.1.1A8|		25_26|25_231|71_231	0.94513|0.112954|0.65625	-8.51	-0.815591	FALSE
379	2			71+26<=>25+86	Acetaldehyde + S-Adenosyl-L-homocysteine[C] <==> S-Adenosyl-L-methionine[C] + Formaldehyde	2.1.1A8(rev)|		26_25|71_25|71_86	0.94513|0.130316|0.555556	11.68	0.531197	FALSE
380	2			71+3+26<=>25+86	Acetaldehyde + H+[C] + S-Adenosyl-L-homocysteine[C] <==> S-Adenosyl-L-methionine[C] + Formaldehyde	2.1.1A11(rev)|		26_25|71_25|71_86	0.94513|0.130316|0.555556			FALSE
381	2			71+10<=>9+232	Acetaldehyde + Acetyl-CoA <==> CoA[C] + 3-oxobutanal	2.3.1C1(rev)|		10_9|10_232|71_232	0.913495|0.46875|0.375	6.406	-0.301463	FALSE
382	2			71+7+10<=>9+233	Acetaldehyde + H2O[C] + Acetyl-CoA <==> CoA[C] + (R)-3-Hydroxybutanoate	2.3.3A1|2.3.3B1(rev)|		10_9|7_233|10_233|71_233	0.913495|0.0816327|0.399872|0.306122	2.373	-0.815503	FALSE
383	2			71+33<=>39+234	Acetaldehyde + UDP-glucose[C] <==> UDP[C] + 1-[3,4,5-trihydroxy-6-(hydroxymethyl)-2-oxanyl]ethanone|1-[3,4,5-trihydroxy-6-(hydroxymethyl)tetrahydropyran-2-yl]ethanone	2.4.1A1|		33_39|33_234|71_234	0.588349|0.283644|0.130102	-18.65	-0.220557	FALSE
384	2			71+36<=>37+234	Acetaldehyde + GDP-mannose[C] <==> GDP[C] + 1-[3,4,5-trihydroxy-6-(hydroxymethyl)-2-oxanyl]ethanone|1-[3,4,5-trihydroxy-6-(hydroxymethyl)tetrahydropyran-2-yl]ethanone	2.4.1D1|		36_37|36_234|71_234	0.6167|0.264986|0.130102	-18.65	0.0542851	FALSE
385	2			71+38<=>39+235	Acetaldehyde + UDP-L-rhamnose[C] <==> UDP[C] + 1-[(3R,4S,5R,6R)-3,4,5-trihydroxy-6-methyl-2-oxanyl]ethanone|1-[(3R,4S,5R,6R)-3,4,5-trihydroxy-6-methyl-tetrahydropyran-2-yl]ethanone	2.4.1E1|		38_39|38_235|71_235	0.612245|0.272431|0.142012	-18.65	-0.218391	FALSE
386	2			71+42<=>43+236	Acetaldehyde + ATP[C] <==> ADP[C] + vinyl dihydrogen phosphate|ethenyl dihydrogen phosphate	2.7.1A4|		42_43|42_236|71_236	0.814776|0.19529|0.306122	7.07	-0.0816824	FALSE
387	2	R00747(r)	2-Phosphonoacetaldehyde phosphonohydrolase(r)|	71+8<=>7+237	Acetaldehyde + Orthophosphate[C] <==> H2O[C] + Phosphonoacetaldehyde	3.1.3A1(rev)|	3.11.1.-1|3.11.1.-1	8_7|8_237|71_237	0.12|0.52898|0.306122	4.907	-0.0222921	FALSE
388	2	R00224(r)	pyruvate carboxy-lyase (acetaldehyde-forming)(r)|	71+6<=>44	Acetaldehyde + CO2[C] <==> Pyruvate[C]	4.1.1A1(rev)|4.1.1A6(rev)|4.2.1A4(rev)|	4.1.1.-1|4.1.1.-1	6_44|71_44	0.375|0.375	12.97	-0.699848	FALSE
389	2			(2)71<=>238	(2) Acetaldehyde <==> Acetoin	4.1.2A1(rev)|		71_238	0.375	-5.32	-0.654733	FALSE
390	2			(2)71<=>239	(2) Acetaldehyde <==> 3-hydroxybutanal|Poly-Hydroxybutyrate	4.1.2A2(rev)|		71_239	0.375	-2.05	-0.707133	FALSE
391	2			71+10<=>240	Acetaldehyde + Acetyl-CoA <==> (S)-3-Hydroxybutanoyl-CoA	4.1.2A2(rev)|4.1.3B1(rev)|		10_240|71_240	0.91821|0.306122	-1.4	-0.464834	FALSE
392	2			71+7<=>241	Acetaldehyde + H2O[C] <==> ethane-1,1-diol	4.2.1A6(rev)|		7_241|71_241	0.15625|0.65625	8.517	-0.685685	FALSE
393	2	R00749(r)	ethanolamine ammonia-lyase (acetaldehyde-forming)(r)|	71+17<=>242	Acetaldehyde + Ammonia[C] <==> Ethanolamine	4.3.1A3(rev)|	4.3.1.-7|4.3.1.-7	17_242|71_242	0.15625|0.65625	16.15	-0.604687	FALSE
394	2			71+17<=>7+243	Acetaldehyde + Ammonia[C] <==> H2O[C] + aminoethylene|(PUBCHEM "20460421" NIL |kothari| 3619399090 NIL NIL)	4.3.1B1(rev)|		71_7|17_243|71_243	0.222222|0.222222|0.666667	17.393	0.0152368	FALSE
395	2			71+(2)17<=>7+244	Acetaldehyde + (2) Ammonia[C] <==> H2O[C] + Ethylendiamine dihydroiodide	4.3.1B2(rev)|		71_7|17_244|71_244	0.222222|0.15625|0.486111	21.973	-0.315106	FALSE
396	2			71<=>245	Acetaldehyde <==> ethenol	5.3.2A2|		71_245	1	11.57	-0.0855317	FALSE
397	2			72+4+7<=>3+5+11+246	4'-O-Desmethylpapaveroxine + NADP+[C] + H2O[C] <==> H+[C] + NADPH[C] + Oxygen[C] + 3-hydroxy secoberbine intermediate|(PUBCHEM "90658685" NIL |kothari| 3641818092 NIL NIL)	1.14.13A1(rev)|		4_5|72_11|7_11|72_246	1|0.142836|0.375|0.94887			TRUE
398	2			72+4+7<=>3+5+11+102	4'-O-Desmethylpapaveroxine + NADP+[C] + H2O[C] <==> H+[C] + NADPH[C] + Oxygen[C] + 4′-O-Desmethylmacrantaldehyde	1.14.13A1(rev)|		4_5|72_11|7_11|72_102	1|0.142836|0.375|0.94887			TRUE
399	2			72+1+7<=>2+3+11+246	4'-O-Desmethylpapaveroxine + NAD+[C] + H2O[C] <==> NADH[C] + H+[C] + Oxygen[C] + 3-hydroxy secoberbine intermediate|(PUBCHEM "90658685" NIL |kothari| 3641818092 NIL NIL)	1.14.13A2(rev)|		1_2|72_11|7_11|72_246	1|0.142836|0.375|0.94887			TRUE
400	2	X00007(r)	CYP82X2/AtATR1(r)|	72+1+7<=>2+3+11+102	4'-O-Desmethylpapaveroxine + NAD+[C] + H2O[C] <==> NADH[C] + H+[C] + Oxygen[C] + 4′-O-Desmethylmacrantaldehyde	1.14.13A2(rev)|		1_2|72_11|7_11|72_102	1|0.142836|0.375|0.94887			TRUE
401	2			72+7<=>(2)3+11+102	4'-O-Desmethylpapaveroxine + H2O[C] <==> (2) H+[C] + Oxygen[C] + 4′-O-Desmethylmacrantaldehyde	1.14.15A1(rev)|		72_11|7_11|72_102	0.142836|0.375|0.94887			TRUE
402	2			72+2+3<=>1+7+102	4'-O-Desmethylpapaveroxine + NADH[C] + H+[C] <==> NAD+[C] + H2O[C] + 4′-O-Desmethylmacrantaldehyde	1.17.99A1(rev)|		2_1|72_7|72_102	1|0.0178359|0.94887			TRUE
403	2			72+25<=>3+26+247	4'-O-Desmethylpapaveroxine + S-Adenosyl-L-methionine[C] <==> H+[C] + S-Adenosyl-L-homocysteine[C] + Papaveroxine	2.1.1A1|		25_26|72_247|25_247	0.94513|0.950556|0.0350549			TRUE
404	2			72+25<=>26+247	4'-O-Desmethylpapaveroxine + S-Adenosyl-L-methionine[C] <==> S-Adenosyl-L-homocysteine[C] + Papaveroxine	2.1.1A5|		25_26|72_247|25_247	0.94513|0.950556|0.0350549			TRUE
405	2			74+3+5+11<=>4+7+248	Ethylene oxide + H+[C] + NADPH[C] + Oxygen[C] <==> NADP+[C] + H2O[C] + 2-oxiranol|oxiran-2-ol	1.14.13A1|		5_4|11_7|11_248|74_248	1|0.375|0.28125|0.65625			FALSE
406	2			74+2+3+11<=>1+7+248	Ethylene oxide + NADH[C] + H+[C] + Oxygen[C] <==> NAD+[C] + H2O[C] + 2-oxiranol|oxiran-2-ol	1.14.13A2|		2_1|11_7|11_248|74_248	1|0.375|0.28125|0.65625			FALSE
407	2	R05444(r)		74+1+7<=>2+3+11+249	Ethylene oxide + NAD+[C] + H2O[C] <==> NADH[C] + H+[C] + Oxygen[C] + Ethylene	1.14.13A6(rev)|	1.14.13.-69|1.14.13.-69	1_2|7_11|74_11|74_249	1|0.375|0.347222|0.555556			FALSE
408	2			74+3+5+11<=>4+7+250	Ethylene oxide + H+[C] + NADPH[C] + Oxygen[C] <==> NADP+[C] + H2O[C] + 1,3-dioxetane	1.14.13A7|		5_4|11_7|11_250|74_250	1|0.375|0.28125|0.65625			FALSE
409	2			74+25<=>26+251	Ethylene oxide + S-Adenosyl-L-methionine[C] <==> S-Adenosyl-L-homocysteine[C] + (2R)-1,2-Epoxypropane	2.1.1A8|		25_26|25_251|74_251	0.94513|0.112954|0.65625			FALSE
410	2	R05842	ethylene oxide hydrolase|	74+7<=>252	Ethylene oxide + H2O[C] <==> Ethylene glycol	3.3.2A1|	3.3.2.10|3.3.2.10	7_252|74_252	0.15625|0.65625			FALSE
411	2			74+6<=>219	Ethylene oxide + CO2[C] <==> 225	4.1.1A6(rev)|		6_219|74_219	0.375|0.375			FALSE
412	2			75+4<=>5+79	75 + NADP+[C] <==> NADPH[C] + 79	1.5.1B7|		4_5|75_79	1|1			TRUE
413	2			75+3+5+11<=>4+7+253	75 + H+[C] + NADPH[C] + Oxygen[C] <==> NADP+[C] + H2O[C] + UID:403080646	1.14.13A1|		5_4|11_7|11_253|75_253	1|0.375|0.14497|0.943047			TRUE
414	2			75+3+5+11<=>4+7+254	75 + H+[C] + NADPH[C] + Oxygen[C] <==> NADP+[C] + H2O[C] + disodium, chromium(3+), 2-[[3-methyl-1-(2-methyl-4-sulfonatophenyl)-5-oxido-4-pyrazolyl]azo]-4-sulfonatobenzoate, hydroxide	1.14.13A1|		5_4|11_7|11_254|75_254	1|0.375|0.14497|0.943047			TRUE
415	2			75+2+3+11<=>1+7+253	75 + NADH[C] + H+[C] + Oxygen[C] <==> NAD+[C] + H2O[C] + UID:403080646	1.14.13A2|		2_1|11_7|11_253|75_253	1|0.375|0.14497|0.943047			TRUE
416	2			75+2+3+11<=>1+7+254	75 + NADH[C] + H+[C] + Oxygen[C] <==> NAD+[C] + H2O[C] + disodium, chromium(3+), 2-[[3-methyl-1-(2-methyl-4-sulfonatophenyl)-5-oxido-4-pyrazolyl]azo]-4-sulfonatobenzoate, hydroxide	1.14.13A2|		2_1|11_7|11_254|75_254	1|0.375|0.14497|0.943047			TRUE
417	2			75+3+(2)5+11<=>(2)4+7+138+255	75 + H+[C] + (2) NADPH[C] + Oxygen[C] <==> (2) NADP+[C] + H2O[C] + Methanol + ethoxy(2-phenylethyl)phosphinic acid	1.14.13B1|		5_4|11_7|75_138|11_255|75_255	0.5|0.375|0.0432|0.146701|0.903165			TRUE
418	2			75+1+7<=>2+3+254	75 + NAD+[C] + H2O[C] <==> NADH[C] + H+[C] + disodium, chromium(3+), 2-[[3-methyl-1-(2-methyl-4-sulfonatophenyl)-5-oxido-4-pyrazolyl]azo]-4-sulfonatobenzoate, hydroxide	1.17.99A1|		1_2|7_254|75_254	1|0.0199704|0.943047			TRUE
419	2			75+3+26<=>25+255	75 + H+[C] + S-Adenosyl-L-homocysteine[C] <==> S-Adenosyl-L-methionine[C] + ethoxy(2-phenylethyl)phosphinic acid	2.1.1A1(rev)|		26_25|75_25|75_255	0.94513|0.0384044|0.9408			TRUE
420	2			75+26<=>25+255	75 + S-Adenosyl-L-homocysteine[C] <==> S-Adenosyl-L-methionine[C] + ethoxy(2-phenylethyl)phosphinic acid	2.1.1A5(rev)|		26_25|75_25|75_255	0.94513|0.0384044|0.9408			TRUE
421	2			75+25<=>26+77	75 + S-Adenosyl-L-methionine[C] <==> S-Adenosyl-L-homocysteine[C] + 77	2.1.1A7|		25_26|25_77|75_77	0.94513|0.0376955|0.943047			TRUE
422	2			75+25<=>26+256	75 + S-Adenosyl-L-methionine[C] <==> S-Adenosyl-L-homocysteine[C] + 3-(4-fluorophenyl)-2-methyl-2H-furan-5-one	2.1.1A8|		25_26|25_256|75_256	0.94513|0.0376955|0.943047			TRUE
423	2			75+25<=>26+257	75 + S-Adenosyl-L-methionine[C] <==> S-Adenosyl-L-homocysteine[C] + 30-ethyl-33-(1-hydroxyethyl)-1,4,7,10,12,15,19,25,28-nonamethyl-6,9,18,24-tetrakis(2-methylpropyl)-3,21-di(propan-2-yl)-1,4,7,10,13,16,19,22,25,28,31-undecazacyclotritriacontane-2,5,8,11,14,17,20,23,26,29,32-undecone	2.1.1A8|		25_26|25_257|75_257	0.94513|0.0376955|0.943047			TRUE
424	2			75+25<=>3+26+256	75 + S-Adenosyl-L-methionine[C] <==> H+[C] + S-Adenosyl-L-homocysteine[C] + 3-(4-fluorophenyl)-2-methyl-2H-furan-5-one	2.1.1A11|		25_26|25_256|75_256	0.94513|0.0376955|0.943047			TRUE
425	2			75+6<=>258	75 + CO2[C] <==> UID:377439862	4.1.1A6(rev)|		6_258|75_258	0.0593112|0.845026			TRUE
426	2			75+7<=>104	75 + H2O[C] <==> 104	4.2.1A2(rev)|4.2.1A6(rev)|		7_104|75_104	0.0199704|0.943047			TRUE
427	2			75+7<=>103	75 + H2O[C] <==> 103	4.2.1A6(rev)|		7_103|75_103	0.0199704|0.943047			TRUE
428	2			75+7<=>259	75 + H2O[C] <==> UID:795200500	4.2.1A8(rev)|		7_259|75_259	0.0199704|0.943047			TRUE
429	2			76+3+(2)11<=>(2)14+260	76 + H+[C] + (2) Oxygen[C] <==> (2) Hydrogen peroxide[C] + 2,3,10-trimethoxyisoquinolino[2,1-b]isoquinolin-7-ium	1.3.3A2|		11_14|76_260	0.5|1			TRUE
430	2			76+7<=>105	76 + H2O[C] <==> 105	4.2.1A2(rev)|4.2.1A6(rev)|		7_105|76_105	0.0199704|0.943047			TRUE
431	2			77+2+3+11<=>1+7+86+75	77 + NADH[C] + H+[C] + Oxygen[C] <==> NAD+[C] + H2O[C] + Formaldehyde + 75	1.13.12A1|		2_1|11_7|11_86|77_86|77_75	1|0.375|0.5|0.14497|0.943047			TRUE
432	2			77+25<=>26+261	77 + S-Adenosyl-L-methionine[C] <==> S-Adenosyl-L-homocysteine[C] + 1-acetyl-3-(2-methoxy-2-oxoethyl)-2-methylpyrazolidine-3,4,5-tricarboxylic acid trimethyl ester	2.1.1A8|		25_26|25_261|77_261	0.94513|0.037037|0.94513			TRUE
433	2			77+25<=>3+26+261	77 + S-Adenosyl-L-methionine[C] <==> H+[C] + S-Adenosyl-L-homocysteine[C] + 1-acetyl-3-(2-methoxy-2-oxoethyl)-2-methylpyrazolidine-3,4,5-tricarboxylic acid trimethyl ester	2.1.1A11|		25_26|25_261|77_261	0.94513|0.037037|0.94513			TRUE
434	2			77+3+26<=>25+75	77 + H+[C] + S-Adenosyl-L-homocysteine[C] <==> S-Adenosyl-L-methionine[C] + 75	2.1.1A12(rev)|		26_25|77_25|77_75	0.94513|0.0376955|0.943047			TRUE
435	2			77+29<=>30+75	77 + L-Homocysteine[C] <==> L-Methionine[C] + 75	2.1.1C1|		29_30|77_30|77_75	0.839506|0.0693531|0.943047			TRUE
436	2			77+7<=>108	77 + H2O[C] <==> N-methylophiocarpine	4.2.1A2(rev)|4.2.1A6(rev)|		7_108|77_108	0.0192044|0.94513			TRUE
437	2			77+7<=>107	77 + H2O[C] <==> 107	4.2.1A6(rev)|		7_107|77_107	0.0192044|0.94513			TRUE
438	2			77+7<=>262	77 + H2O[C] <==> UID:795200457	4.2.1A8(rev)|		7_262|77_262	0.0192044|0.94513			TRUE
439	2			79+1<=>2+3+260	79 + NAD+[C] <==> NADH[C] + H+[C] + 266	1.3.1A1|		1_2|79_260	1|1			TRUE
440	2			79+2+3<=>1+92	79 + NADH[C] + H+[C] <==> NAD+[C] + 92	1.3.1A1(rev)|		2_1|79_92	1|1			TRUE
441	2			79+2+3<=>1+263	79 + NADH[C] + H+[C] <==> NAD+[C] + UID:527121012	1.3.1A1(rev)|		2_1|79_263	1|1			TRUE
442	2			79+4<=>3+5+260	79 + NADP+[C] <==> H+[C] + NADPH[C] + 266	1.3.1A2|		4_5|79_260	1|1			TRUE
443	2			79+3+5<=>4+92	79 + H+[C] + NADPH[C] <==> NADP+[C] + 92	1.3.1A2(rev)|		5_4|79_92	1|1			TRUE
444	2			79+3+5<=>4+263	79 + H+[C] + NADPH[C] <==> NADP+[C] + UID:527121012	1.3.1A2(rev)|		5_4|79_263	1|1			TRUE
445	2			79+11<=>14+260	79 + Oxygen[C] <==> Hydrogen peroxide[C] + 266	1.5.3A1|		11_14|79_260	1|1			TRUE
446	2			79+14<=>11+92	79 + Hydrogen peroxide[C] <==> Oxygen[C] + 92	1.5.3A1(rev)|		14_11|79_92	1|1			TRUE
447	2			79+3+5+11<=>4+7+264	79 + H+[C] + NADPH[C] + Oxygen[C] <==> NADP+[C] + H2O[C] + 2-[[2-(3,4-dimethoxyphenyl)ethyl-[(4-phenylmethoxyphenyl)methyl]amino]methyl]-N-[[3-(trifluoromethyl)phenyl]methyl]-4-thiazolecarboxamide	1.14.13A1|		5_4|11_7|11_264|79_264	1|0.375|0.14497|0.943047			TRUE
448	2			79+3+5+11<=>4+7+265	79 + H+[C] + NADPH[C] + Oxygen[C] <==> NADP+[C] + H2O[C] + 3-(5,6-dihydrodibenzo[2,1-b:2',1'-f][7]annulen-11-ylidene)-N,N-dimethyl-1-propanamine hydrochloride	1.14.13A1|		5_4|11_7|11_265|79_265	1|0.375|0.14497|0.943047			TRUE
449	2			79+3+5+11<=>4+7+266	79 + H+[C] + NADPH[C] + Oxygen[C] <==> NADP+[C] + H2O[C] + Berberastine	1.14.13A1|		5_4|11_7|11_266|79_266	1|0.375|0.14497|0.943047			TRUE
450	2			79+3+5+11<=>4+7+267	79 + H+[C] + NADPH[C] + Oxygen[C] <==> NADP+[C] + H2O[C] + PUBCHEM132604578|16,17-dimethoxy-5,7-dioxa-13-azoniapentacyclo[11.8.0.0^{2,10}.0^{4,8}.0^{15,20}]henicosa-1(21),2,4(8),9,14,16,19-heptaen-18-one|16,17-dimethoxy-5,7-dioxa-13-azoniapentacyclo[11.8.0.0^{2,10}.0^{4,8}.0^{15,20}]heneicosa-1(21),2,4(8),9,14,16,19-heptaen-18-one	1.14.13A1|		5_4|11_7|11_267|79_267	1|0.375|0.14497|0.943047			TRUE
451	2			79+2+3+11<=>1+7+264	79 + NADH[C] + H+[C] + Oxygen[C] <==> NAD+[C] + H2O[C] + 2-[[2-(3,4-dimethoxyphenyl)ethyl-[(4-phenylmethoxyphenyl)methyl]amino]methyl]-N-[[3-(trifluoromethyl)phenyl]methyl]-4-thiazolecarboxamide	1.14.13A2|		2_1|11_7|11_264|79_264	1|0.375|0.14497|0.943047			TRUE
452	2			79+2+3+11<=>1+7+265	79 + NADH[C] + H+[C] + Oxygen[C] <==> NAD+[C] + H2O[C] + 3-(5,6-dihydrodibenzo[2,1-b:2',1'-f][7]annulen-11-ylidene)-N,N-dimethyl-1-propanamine hydrochloride	1.14.13A2|		2_1|11_7|11_265|79_265	1|0.375|0.14497|0.943047			TRUE
453	2			79+2+3+11<=>1+7+266	79 + NADH[C] + H+[C] + Oxygen[C] <==> NAD+[C] + H2O[C] + Berberastine	1.14.13A2|		2_1|11_7|11_266|79_266	1|0.375|0.14497|0.943047			TRUE
454	2			79+2+3+11<=>1+7+267	79 + NADH[C] + H+[C] + Oxygen[C] <==> NAD+[C] + H2O[C] + PUBCHEM132604578|16,17-dimethoxy-5,7-dioxa-13-azoniapentacyclo[11.8.0.0^{2,10}.0^{4,8}.0^{15,20}]henicosa-1(21),2,4(8),9,14,16,19-heptaen-18-one|16,17-dimethoxy-5,7-dioxa-13-azoniapentacyclo[11.8.0.0^{2,10}.0^{4,8}.0^{15,20}]heneicosa-1(21),2,4(8),9,14,16,19-heptaen-18-one	1.14.13A2|		2_1|11_7|11_267|79_267	1|0.375|0.14497|0.943047			TRUE
455	2			79+3+(2)5+11<=>(2)4+7+138+268	79 + H+[C] + (2) NADPH[C] + Oxygen[C] <==> (2) NADP+[C] + H2O[C] + Methanol + Chileninone|Berberrubine|9-Berberoline|6847-93-4 (INNER SALT)	1.14.13B1|		5_4|11_7|79_138|11_268|79_268	0.5|0.375|0.0432|0.146701|0.903165			TRUE
456	2			79+3+(2)5+11<=>(2)4+7+138+269	79 + H+[C] + (2) NADPH[C] + Oxygen[C] <==> (2) NADP+[C] + H2O[C] + Methanol + 2-[2-[2-(dodecylamino)ethylamino]ethylamino]acetic acid hydrochloride	1.14.13B1|		5_4|11_7|79_138|11_269|79_269	0.5|0.375|0.0432|0.146701|0.903165			TRUE
457	2			79+(2)3+11<=>7+266	79 + (2) H+[C] + Oxygen[C] <==> H2O[C] + Berberastine	1.14.15A1|		11_7|11_266|79_266	0.375|0.14497|0.943047			TRUE
458	2			79+4+(2)7<=>3+5+11+270	79 + NADP+[C] + (2) H2O[C] <==> H+[C] + NADPH[C] + Oxygen[C] + Jatrorrhizine	1.14.21A1(rev)|		4_5|7_11|79_270	1|0.375|1			TRUE
459	2			79+4+(2)7<=>3+5+11+83	79 + NADP+[C] + (2) H2O[C] <==> H+[C] + NADPH[C] + Oxygen[C] + Columbamine	1.14.21A1(rev)|		4_5|7_11|79_83	1|0.375|1			TRUE
460	2			79+1+7<=>2+3+266	79 + NAD+[C] + H2O[C] <==> NADH[C] + H+[C] + Berberastine	1.17.99A1|		1_2|7_266|79_266	1|0.0199704|0.943047			TRUE
461	2			79+3+26<=>25+268	79 + H+[C] + S-Adenosyl-L-homocysteine[C] <==> S-Adenosyl-L-methionine[C] + Chileninone|Berberrubine|9-Berberoline|6847-93-4 (INNER SALT)	2.1.1A1(rev)|		26_25|79_25|79_268	0.94513|0.0384044|0.9408			TRUE
462	2			79+3+26<=>25+269	79 + H+[C] + S-Adenosyl-L-homocysteine[C] <==> S-Adenosyl-L-methionine[C] + 2-[2-[2-(dodecylamino)ethylamino]ethylamino]acetic acid hydrochloride	2.1.1A1(rev)|		26_25|79_25|79_269	0.94513|0.0384044|0.9408			TRUE
463	2			79+26<=>25+268	79 + S-Adenosyl-L-homocysteine[C] <==> S-Adenosyl-L-methionine[C] + Chileninone|Berberrubine|9-Berberoline|6847-93-4 (INNER SALT)	2.1.1A5(rev)|		26_25|79_25|79_268	0.94513|0.0384044|0.9408			TRUE
464	2			79+26<=>25+269	79 + S-Adenosyl-L-homocysteine[C] <==> S-Adenosyl-L-methionine[C] + 2-[2-[2-(dodecylamino)ethylamino]ethylamino]acetic acid hydrochloride	2.1.1A5(rev)|		26_25|79_25|79_269	0.94513|0.0384044|0.9408			TRUE
465	2			79+25<=>26+271	79 + S-Adenosyl-L-methionine[C] <==> S-Adenosyl-L-homocysteine[C] + 1-chloro-3-[(1-methyl-2-benzimidazolyl)thio]-2-propanol	2.1.1A8|		25_26|25_271|79_271	0.94513|0.0376955|0.943047			TRUE
466	2			79+25<=>26+272	79 + S-Adenosyl-L-methionine[C] <==> S-Adenosyl-L-homocysteine[C] + 2,5,6-trichloro-1-(2-phenylmethoxyethoxymethyl)benzimidazole	2.1.1A8|		25_26|25_272|79_272	0.94513|0.0376955|0.943047			TRUE
467	2			79+25<=>26+273	79 + S-Adenosyl-L-methionine[C] <==> S-Adenosyl-L-homocysteine[C] + 4-[[7-[(2R,3R,4S,5R)-3,4-dihydroxy-5-methyl-2-oxolanyl]-5-iodo-4-pyrrolo[2,3-d]pyrimidinyl]amino]benzonitrile	2.1.1A8|		25_26|25_273|79_273	0.94513|0.0376955|0.943047			TRUE
468	2			79+25<=>26+274	79 + S-Adenosyl-L-methionine[C] <==> S-Adenosyl-L-homocysteine[C] + 2-[[3-(1-benzotriazolylmethoxy)-2-butoxypropoxy]-hydroxyphosphoryl]oxyethyl-trimethylammonium	2.1.1A8|		25_26|25_274|79_274	0.94513|0.0376955|0.943047			TRUE
469	2			79+25<=>3+26+271	79 + S-Adenosyl-L-methionine[C] <==> H+[C] + S-Adenosyl-L-homocysteine[C] + 1-chloro-3-[(1-methyl-2-benzimidazolyl)thio]-2-propanol	2.1.1A11|		25_26|25_271|79_271	0.94513|0.0376955|0.943047			TRUE
470	2			79+25<=>3+26+272	79 + S-Adenosyl-L-methionine[C] <==> H+[C] + S-Adenosyl-L-homocysteine[C] + 2,5,6-trichloro-1-(2-phenylmethoxyethoxymethyl)benzimidazole	2.1.1A11|		25_26|25_272|79_272	0.94513|0.0376955|0.943047			TRUE
471	2			79+6<=>275	79 + CO2[C] <==> UID:377437054	4.1.1A6(rev)|		6_275|79_275	0.0593112|0.845026			TRUE
472	2			79+6<=>276	79 + CO2[C] <==> UID:384326812	4.1.1A6(rev)|4.2.1A4(rev)|		6_276|79_276	0.0593112|0.845026			TRUE
473	2			79+7<=>254	79 + H2O[C] <==> 260	4.2.1A6(rev)|		7_254|79_254	0.0199704|0.943047			TRUE
474	2			80+2+3<=>1+90	80 + NADH[C] + H+[C] <==> NAD+[C] + 90	1.3.1A1(rev)|		2_1|80_90	1|1			TRUE
475	2			80+3+5<=>4+90	80 + H+[C] + NADPH[C] <==> NADP+[C] + 90	1.3.1A2(rev)|		5_4|80_90	1|1			TRUE
476	2			80+14<=>11+90	80 + Hydrogen peroxide[C] <==> Oxygen[C] + 90	1.5.3A1(rev)|		14_11|80_90	1|1			TRUE
477	2			80+3+5+11<=>4+7+277	80 + H+[C] + NADPH[C] + Oxygen[C] <==> NADP+[C] + H2O[C] + (S)-Annocherine A|1-[hydroxy(4-hydroxyphenyl)methyl]-6-methoxyisoquinolin-7-ol|1-[hydroxy(4-hydroxyphenyl)methyl]-6-methoxyisoquinolin-7-ol</traditional_iupac>	1.14.13A1|		5_4|11_7|11_277|80_277	1|0.375|0.14876|0.932851			TRUE
478	2			80+3+5+11<=>4+7+278	80 + H+[C] + NADPH[C] + Oxygen[C] <==> NADP+[C] + H2O[C] + 4-[(7-hydroxy-6-methoxy-1-isoquinolyl)methyl]benzene-1,2-diol|4-[(7-hydroxy-6-methoxy-1-isoquinolinyl)methyl]benzene-1,2-diol	1.14.13A1|		5_4|11_7|11_278|80_278	1|0.375|0.14876|0.932851			TRUE
479	2			80+2+3+11<=>1+7+277	80 + NADH[C] + H+[C] + Oxygen[C] <==> NAD+[C] + H2O[C] + (S)-Annocherine A|1-[hydroxy(4-hydroxyphenyl)methyl]-6-methoxyisoquinolin-7-ol|1-[hydroxy(4-hydroxyphenyl)methyl]-6-methoxyisoquinolin-7-ol</traditional_iupac>	1.14.13A2|		2_1|11_7|11_277|80_277	1|0.375|0.14876|0.932851			TRUE
480	2			80+2+3+11<=>1+7+278	80 + NADH[C] + H+[C] + Oxygen[C] <==> NAD+[C] + H2O[C] + 4-[(7-hydroxy-6-methoxy-1-isoquinolyl)methyl]benzene-1,2-diol|4-[(7-hydroxy-6-methoxy-1-isoquinolinyl)methyl]benzene-1,2-diol	1.14.13A2|		2_1|11_7|11_278|80_278	1|0.375|0.14876|0.932851			TRUE
481	2			80+(2)3+11<=>7+277	80 + (2) H+[C] + Oxygen[C] <==> H2O[C] + (S)-Annocherine A|1-[hydroxy(4-hydroxyphenyl)methyl]-6-methoxyisoquinolin-7-ol|1-[hydroxy(4-hydroxyphenyl)methyl]-6-methoxyisoquinolin-7-ol</traditional_iupac>	1.14.15A1|		11_7|11_277|80_277	0.375|0.14876|0.932851			TRUE
482	2			80+11+20<=>278+153	80 + Oxygen[C] + Tetrahydrobiopterin[C] <==> 4-[(7-hydroxy-6-methoxy-1-isoquinolyl)methyl]benzene-1,2-diol|4-[(7-hydroxy-6-methoxy-1-isoquinolinyl)methyl]benzene-1,2-diol + 4a-Hydroxytetrahydrobiopterin	1.14.16A1|		11_278|80_278|11_153|20_153	0.14876|0.932851|0.154321|0.91821			TRUE
483	2			80+1+7<=>2+3+277	80 + NAD+[C] + H2O[C] <==> NADH[C] + H+[C] + (S)-Annocherine A|1-[hydroxy(4-hydroxyphenyl)methyl]-6-methoxyisoquinolin-7-ol|1-[hydroxy(4-hydroxyphenyl)methyl]-6-methoxyisoquinolin-7-ol</traditional_iupac>	1.17.99A1|		1_2|7_277|80_277	1|0.0237603|0.932851			TRUE
484	2			80+25<=>3+26+279	80 + S-Adenosyl-L-methionine[C] <==> H+[C] + S-Adenosyl-L-homocysteine[C] + 4-[(6,7-dimethoxy-1-isoquinolyl)methyl]phenol|4-[(6,7-dimethoxy-1-isoquinolinyl)methyl]phenol	2.1.1A1|		25_26|25_279|80_279	0.94513|0.0408986|0.932851			TRUE
485	2			80+25<=>3+26+280	80 + S-Adenosyl-L-methionine[C] <==> H+[C] + S-Adenosyl-L-homocysteine[C] + 6-methoxy-1-[(4-methoxyphenyl)methyl]-7-isoquinolinol|6-methoxy-1-[(4-methoxyphenyl)methyl]isoquinolin-7-ol	2.1.1A1|		25_26|25_280|80_280	0.94513|0.0408986|0.932851			TRUE
486	2			80+25<=>26+279	80 + S-Adenosyl-L-methionine[C] <==> S-Adenosyl-L-homocysteine[C] + 4-[(6,7-dimethoxy-1-isoquinolyl)methyl]phenol|4-[(6,7-dimethoxy-1-isoquinolinyl)methyl]phenol	2.1.1A5|		25_26|25_279|80_279	0.94513|0.0408986|0.932851			TRUE
487	2			80+25<=>26+280	80 + S-Adenosyl-L-methionine[C] <==> S-Adenosyl-L-homocysteine[C] + 6-methoxy-1-[(4-methoxyphenyl)methyl]-7-isoquinolinol|6-methoxy-1-[(4-methoxyphenyl)methyl]isoquinolin-7-ol	2.1.1A5|		25_26|25_280|80_280	0.94513|0.0408986|0.932851			TRUE
488	2			81+2+3<=>1+93	81 + NADH[C] + H+[C] <==> NAD+[C] + 1,2-Dehydroreticuline	1.3.1A1(rev)|		2_1|81_93	1|1			TRUE
489	2			81+3+5<=>4+93	81 + H+[C] + NADPH[C] <==> NADP+[C] + 1,2-Dehydroreticuline	1.3.1A2(rev)|		5_4|81_93	1|1			TRUE
490	2			81+14<=>11+93	81 + Hydrogen peroxide[C] <==> Oxygen[C] + 1,2-Dehydroreticuline	1.5.3A1(rev)|		14_11|81_93	1|1			TRUE
491	2			81+26<=>25+281	81 + S-Adenosyl-L-homocysteine[C] <==> S-Adenosyl-L-methionine[C] + 1-[(3-hydroxy-4-methoxyphenyl)methyl]-6-methoxy-7-isoquinolinol|1-[(3-hydroxy-4-methoxy-phenyl)methyl]-6-methoxy-isoquinolin-7-ol	2.1.1A3(rev)|2.1.1A9(rev)|		26_25|81_25|81_281	0.94513|0.0391697|0.938368			TRUE
492	2			81+3+26<=>25+281	81 + H+[C] + S-Adenosyl-L-homocysteine[C] <==> S-Adenosyl-L-methionine[C] + 1-[(3-hydroxy-4-methoxyphenyl)methyl]-6-methoxy-7-isoquinolinol|1-[(3-hydroxy-4-methoxy-phenyl)methyl]-6-methoxy-isoquinolin-7-ol	2.1.1A12(rev)|		26_25|81_25|81_281	0.94513|0.0391697|0.938368			TRUE
493	2			81+29<=>30+281	81 + L-Homocysteine[C] <==> L-Methionine[C] + 1-[(3-hydroxy-4-methoxyphenyl)methyl]-6-methoxy-7-isoquinolinol|1-[(3-hydroxy-4-methoxy-phenyl)methyl]-6-methoxy-isoquinolin-7-ol	2.1.1C1|		81_30|29_30|81_281	0.0710841|0.839506|0.938368			TRUE
494	2			81+7<=>281+138	81 + H2O[C] <==> 1-[(3-hydroxy-4-methoxyphenyl)methyl]-6-methoxy-7-isoquinolinol|1-[(3-hydroxy-4-methoxy-phenyl)methyl]-6-methoxy-isoquinolin-7-ol + Methanol	3.3.1A1|3.3.1A2|		81_281|81_138|7_138	0.938368|0.146701|0.375			TRUE
495	2			82+1<=>2+3+282	82 + NAD+[C] <==> NADH[C] + H+[C] + 3,10-dimethoxyisoquinolino[2,1-b]isoquinolin-7-ium-2,9-diol	1.3.1A1|		1_2|82_282	1|1			TRUE
496	2			82+2+3<=>1+94	82 + NADH[C] + H+[C] <==> NAD+[C] + 94	1.3.1A1(rev)|		2_1|82_94	1|1			TRUE
497	2			82+4<=>3+5+282	82 + NADP+[C] <==> H+[C] + NADPH[C] + 3,10-dimethoxyisoquinolino[2,1-b]isoquinolin-7-ium-2,9-diol	1.3.1A2|		4_5|82_282	1|1			TRUE
498	2			82+3+5<=>4+94	82 + H+[C] + NADPH[C] <==> NADP+[C] + 94	1.3.1A2(rev)|		5_4|82_94	1|1			TRUE
499	2			82+11<=>14+282	82 + Oxygen[C] <==> Hydrogen peroxide[C] + 3,10-dimethoxyisoquinolino[2,1-b]isoquinolin-7-ium-2,9-diol	1.5.3A1|		11_14|82_282	1|1			TRUE
500	2			82+14<=>11+94	82 + Hydrogen peroxide[C] <==> Oxygen[C] + 94	1.5.3A1(rev)|		14_11|82_94	1|1			TRUE
501	2			82+4+7<=>3+5+11+283	82 + NADP+[C] + H2O[C] <==> H+[C] + NADPH[C] + Oxygen[C] + 3,10-dimethoxy-5,6-dihydroisoquinolino[2,1-b]isoquinolin-9-one	1.14.13A1(rev)|		4_5|82_11|7_11|82_283	1|0.146701|0.375|0.938368			TRUE
502	2			82+1+7<=>2+3+11+283	82 + NAD+[C] + H2O[C] <==> NADH[C] + H+[C] + Oxygen[C] + 3,10-dimethoxy-5,6-dihydroisoquinolino[2,1-b]isoquinolin-9-one	1.14.13A2(rev)|		1_2|82_11|7_11|82_283	1|0.146701|0.375|0.938368			TRUE
503	2			82+3+(2)5+11<=>(2)4+7+138+284	82 + H+[C] + (2) NADPH[C] + Oxygen[C] <==> (2) NADP+[C] + H2O[C] + Methanol + 10-methoxy-5,6-dihydroisoquinolino[2,1-b]isoquinolin-7-ium-2,3,9-triol	1.14.13B1|		5_4|11_7|82_138|82_284|11_284	0.5|0.375|0.0451389|0.899266|0.147684			TRUE
504	2			82+3+5+11<=>4+(2)7+268	82 + H+[C] + NADPH[C] + Oxygen[C] <==> NADP+[C] + (2) H2O[C] + 274	1.14.21A1|		5_4|11_7|82_268	1|0.375|1			TRUE
505	2			82+3+5+11<=>4+(2)7+285	82 + H+[C] + NADPH[C] + Oxygen[C] <==> NADP+[C] + (2) H2O[C] + (4aS,5S,6R)-5-[2-(3-furanyl)ethyl]-8-hydroxy-4a,5,6-trimethyl-3,4,6,7,8,8a-hexahydronaphthalene-1-carboxylic acid	1.14.21A1|		5_4|11_7|82_285	1|0.375|1			TRUE
506	2			82+25<=>3+26+286	82 + S-Adenosyl-L-methionine[C] <==> H+[C] + S-Adenosyl-L-homocysteine[C] + 2,3,10-trimethoxy-5,6-dihydroisoquinolino[2,1-b]isoquinolin-7-ium-9-ol	2.1.1A1|		25_26|82_286|25_286	0.94513|0.9408|0.0384044			TRUE
507	2			82+25<=>3+26+83	82 + S-Adenosyl-L-methionine[C] <==> H+[C] + S-Adenosyl-L-homocysteine[C] + Columbamine	2.1.1A1|		25_26|82_83|25_83	0.94513|0.9408|0.0384044			TRUE
508	2			82+3+26<=>25+284	82 + H+[C] + S-Adenosyl-L-homocysteine[C] <==> S-Adenosyl-L-methionine[C] + 10-methoxy-5,6-dihydroisoquinolino[2,1-b]isoquinolin-7-ium-2,3,9-triol	2.1.1A1(rev)|		82_25|26_25|82_284	0.0391697|0.94513|0.938368			TRUE
509	2			82+25<=>26+286	82 + S-Adenosyl-L-methionine[C] <==> S-Adenosyl-L-homocysteine[C] + 2,3,10-trimethoxy-5,6-dihydroisoquinolino[2,1-b]isoquinolin-7-ium-9-ol	2.1.1A5|		25_26|82_286|25_286	0.94513|0.9408|0.0384044			TRUE
510	2			82+25<=>26+83	82 + S-Adenosyl-L-methionine[C] <==> S-Adenosyl-L-homocysteine[C] + Columbamine	2.1.1A5|		25_26|82_83|25_83	0.94513|0.9408|0.0384044			TRUE
511	2			82+26<=>25+284	82 + S-Adenosyl-L-homocysteine[C] <==> S-Adenosyl-L-methionine[C] + 10-methoxy-5,6-dihydroisoquinolino[2,1-b]isoquinolin-7-ium-2,3,9-triol	2.1.1A5(rev)|		82_25|26_25|82_284	0.0391697|0.94513|0.938368			TRUE
512	2			82+25<=>26+287	82 + S-Adenosyl-L-methionine[C] <==> S-Adenosyl-L-homocysteine[C] + 3,10-dimethoxy-13-methyl-5,6-dihydroisoquinolino[2,1-b]isoquinolin-7-ium-2,9-diol	2.1.1A8|		25_26|82_287|25_287	0.94513|0.9408|0.0384044			TRUE
513	2			82+25<=>3+26+287	82 + S-Adenosyl-L-methionine[C] <==> H+[C] + S-Adenosyl-L-homocysteine[C] + 3,10-dimethoxy-13-methyl-5,6-dihydroisoquinolino[2,1-b]isoquinolin-7-ium-2,9-diol	2.1.1A11|		25_26|82_287|25_287	0.94513|0.9408|0.0384044			TRUE
514	2			83+3+5+11<=>4+7+288	Columbamine + H+[C] + NADPH[C] + Oxygen[C] <==> NADP+[C] + H2O[C] + 3,9,10-trimethoxy-5,6-dihydroisoquinolino[2,1-b]isoquinolin-7-ium-2,13-diol	1.14.13A1|		5_4|11_7|83_288|11_288	1|0.375|0.943047|0.14497			TRUE
515	2			83+2+3+11<=>1+7+288	Columbamine + NADH[C] + H+[C] + Oxygen[C] <==> NAD+[C] + H2O[C] + 3,9,10-trimethoxy-5,6-dihydroisoquinolino[2,1-b]isoquinolin-7-ium-2,13-diol	1.14.13A2|		2_1|11_7|83_288|11_288	1|0.375|0.943047|0.14497			TRUE
516	2			83+3+(2)5+11<=>(2)4+7+138+289	Columbamine + H+[C] + (2) NADPH[C] + Oxygen[C] <==> (2) NADP+[C] + H2O[C] + Methanol + 9,10-dimethoxy-5,6-dihydroisoquinolino[2,1-b]isoquinolin-7-ium-2,3-diol	1.14.13B1|		5_4|11_7|83_138|83_289|11_289	0.5|0.375|0.0432|0.903165|0.146701			TRUE
517	2			83+3+(2)5+11<=>(2)4+7+138+82	Columbamine + H+[C] + (2) NADPH[C] + Oxygen[C] <==> (2) NADP+[C] + H2O[C] + Methanol + 82	1.14.13B1|		5_4|11_7|83_138|83_82|11_82	0.5|0.375|0.0432|0.903165|0.146701			TRUE
518	2			83+3+(2)5+11<=>(2)4+7+138+290	Columbamine + H+[C] + (2) NADPH[C] + Oxygen[C] <==> (2) NADP+[C] + H2O[C] + Methanol + stepharanine	1.14.13B1|		5_4|11_7|83_138|83_290|11_290	0.5|0.375|0.0432|0.903165|0.146701			TRUE
519	2			83+25<=>3+26+291	Columbamine + S-Adenosyl-L-methionine[C] <==> H+[C] + S-Adenosyl-L-homocysteine[C] + Palmatine	2.1.1A1|		25_26|83_291|25_291	0.94513|0.943047|0.0376955			TRUE
520	2			83+3+26<=>25+289	Columbamine + H+[C] + S-Adenosyl-L-homocysteine[C] <==> S-Adenosyl-L-methionine[C] + 9,10-dimethoxy-5,6-dihydroisoquinolino[2,1-b]isoquinolin-7-ium-2,3-diol	2.1.1A1(rev)|		83_25|26_25|83_289	0.0384044|0.94513|0.9408			TRUE
521	2			83+3+26<=>25+290	Columbamine + H+[C] + S-Adenosyl-L-homocysteine[C] <==> S-Adenosyl-L-methionine[C] + stepharanine	2.1.1A1(rev)|		83_25|26_25|83_290	0.0384044|0.94513|0.9408			TRUE
522	2	R03721	S-Adenosyl-L-methionine:columbamine O-methyltransferase|	83+25<=>26+291	Columbamine + S-Adenosyl-L-methionine[C] <==> S-Adenosyl-L-homocysteine[C] + Palmatine	2.1.1A5|	2.1.1.118|2.1.1.118	25_26|83_291|25_291	0.94513|0.943047|0.0376955			TRUE
523	2			83+26<=>25+289	Columbamine + S-Adenosyl-L-homocysteine[C] <==> S-Adenosyl-L-methionine[C] + 9,10-dimethoxy-5,6-dihydroisoquinolino[2,1-b]isoquinolin-7-ium-2,3-diol	2.1.1A5(rev)|		83_25|26_25|83_289	0.0384044|0.94513|0.9408			TRUE
524	2			83+26<=>25+290	Columbamine + S-Adenosyl-L-homocysteine[C] <==> S-Adenosyl-L-methionine[C] + stepharanine	2.1.1A5(rev)|		83_25|26_25|83_290	0.0384044|0.94513|0.9408			TRUE
525	2			83+25<=>26+292	Columbamine + S-Adenosyl-L-methionine[C] <==> S-Adenosyl-L-homocysteine[C] + 3,9,10-trimethoxy-13-methyl-5,6-dihydroisoquinolino[2,1-b]isoquinolin-7-ium-2-olate	2.1.1A8|		25_26|83_292|25_292	0.94513|0.943047|0.0376955			TRUE
526	2			83+25<=>26+293	Columbamine + S-Adenosyl-L-methionine[C] <==> S-Adenosyl-L-homocysteine[C] + 3-ethoxy-9,10-dimethoxy-5,6-dihydroisoquinolino[2,1-b]isoquinolin-7-ium-2-ol	2.1.1A8|		25_26|83_293|25_293	0.94513|0.943047|0.0376955			TRUE
527	2			83+25<=>3+26+292	Columbamine + S-Adenosyl-L-methionine[C] <==> H+[C] + S-Adenosyl-L-homocysteine[C] + 3,9,10-trimethoxy-13-methyl-5,6-dihydroisoquinolino[2,1-b]isoquinolin-7-ium-2-olate	2.1.1A11|		25_26|83_292|25_292	0.94513|0.943047|0.0376955			TRUE
528	2			87+1<=>2+3+294	87 + NAD+[C] <==> NADH[C] + H+[C] + 6,7-dimethoxy-3-(4-methoxy-7,8-dihydro-6H-[1,3]dioxolo[4,5-g]isoquinolin-5-ylidene)-1-isobenzofuranone|6,7-dimethoxy-3-(4-methoxy-7,8-dihydro-6H-[1,3]dioxolo[4,5-g]isoquinolin-5-ylidene)isobenzofuran-1-one	1.3.1A1|		1_2|87_294	1|1			TRUE
529	2			87+4<=>3+5+294	87 + NADP+[C] <==> H+[C] + NADPH[C] + 6,7-dimethoxy-3-(4-methoxy-7,8-dihydro-6H-[1,3]dioxolo[4,5-g]isoquinolin-5-ylidene)-1-isobenzofuranone|6,7-dimethoxy-3-(4-methoxy-7,8-dihydro-6H-[1,3]dioxolo[4,5-g]isoquinolin-5-ylidene)isobenzofuran-1-one	1.3.1A2|		4_5|87_294	1|1			TRUE
530	2			87+1<=>2+3+295	87 + NAD+[C] <==> NADH[C] + H+[C] + 6,7-dimethoxy-3-(4-methoxy-7,8-dihydro-[1,3]dioxolo[4,5-g]isoquinolin-5-yl)-3H-isobenzofuran-1-one	1.5.1B1|		1_2|87_295	1|1			TRUE
531	2			87+4<=>3+5+295	87 + NADP+[C] <==> H+[C] + NADPH[C] + 6,7-dimethoxy-3-(4-methoxy-7,8-dihydro-[1,3]dioxolo[4,5-g]isoquinolin-5-yl)-3H-isobenzofuran-1-one	1.5.1B2|		4_5|87_295	1|1			TRUE
532	2			87+11<=>14+295	87 + Oxygen[C] <==> Hydrogen peroxide[C] + 6,7-dimethoxy-3-(4-methoxy-7,8-dihydro-[1,3]dioxolo[4,5-g]isoquinolin-5-yl)-3H-isobenzofuran-1-one	1.5.3A1|		11_14|87_295	1|1			TRUE
533	2			87+3+(2)5+11<=>(2)4+7+138+296	87 + H+[C] + (2) NADPH[C] + Oxygen[C] <==> (2) NADP+[C] + H2O[C] + Methanol + 7-hydroxy-6-methoxy-3-(4-methoxy-5,6,7,8-tetrahydro-[1,3]dioxolo[4,5-g]isoquinolin-5-yl)-3H-isobenzofuran-1-one	1.14.13B1|		5_4|11_7|87_138|11_296|87_296	0.5|0.375|0.0368609|0.143495|0.916149			TRUE
534	2			87+3+26<=>25+296	87 + H+[C] + S-Adenosyl-L-homocysteine[C] <==> S-Adenosyl-L-methionine[C] + 7-hydroxy-6-methoxy-3-(4-methoxy-5,6,7,8-tetrahydro-[1,3]dioxolo[4,5-g]isoquinolin-5-yl)-3H-isobenzofuran-1-one	2.1.1A1(rev)|		87_25|26_25|87_296	0.0356686|0.94513|0.94887			TRUE
535	2			87+26<=>25+296	87 + S-Adenosyl-L-homocysteine[C] <==> S-Adenosyl-L-methionine[C] + 7-hydroxy-6-methoxy-3-(4-methoxy-5,6,7,8-tetrahydro-[1,3]dioxolo[4,5-g]isoquinolin-5-yl)-3H-isobenzofuran-1-one	2.1.1A5(rev)|		87_25|26_25|87_296	0.0356686|0.94513|0.94887			TRUE
536	2			87+25<=>26+297	87 + S-Adenosyl-L-methionine[C] <==> S-Adenosyl-L-homocysteine[C] + 6,7-dimethoxy-3-(4-methoxy-8-methyl-5,6,7,8-tetrahydro-[1,3]dioxolo[4,5-g]isoquinolin-5-yl)-3H-isobenzofuran-1-one	2.1.1A8|		25_26|87_297|25_297	0.94513|0.950556|0.0350549			TRUE
537	2			87+10<=>9+298	87 + Acetyl-CoA <==> CoA[C] + (3S)-3-[(5S)-6-acetyl-4-methoxy-7,8-dihydro-5H-[1,3]dioxolo[4,5-g]isoquinolin-5-yl]-6,7-dimethoxy-3H-isobenzofuran-1-one	2.3.1D3|		10_9|10_298|87_298	0.913495|0.14502|0.86377			TRUE
538	2			88+4+7<=>3+5+11+299	6-O-Methylnorlaudanosoline + NADP+[C] + H2O[C] <==> H+[C] + NADPH[C] + Oxygen[C] + 4-[(6-methoxy-1,2,3,4-tetrahydroisoquinolin-1-yl)methyl]benzene-1,2-diol	1.14.13A1(rev)|		4_5|88_11|7_11|88_299	1|0.14876|0.375|0.932851			TRUE
539	2			88+4+7<=>3+5+11+300	6-O-Methylnorlaudanosoline + NADP+[C] + H2O[C] <==> H+[C] + NADPH[C] + Oxygen[C] + (1R)-1-[(3-hydroxyphenyl)methyl]-6-methoxy-1,2,3,4-tetrahydroisoquinolin-7-ol	1.14.13A1(rev)|		4_5|88_11|7_11|88_300	1|0.14876|0.375|0.932851			TRUE
540	2			88+1+7<=>2+3+11+299	6-O-Methylnorlaudanosoline + NAD+[C] + H2O[C] <==> NADH[C] + H+[C] + Oxygen[C] + 4-[(6-methoxy-1,2,3,4-tetrahydroisoquinolin-1-yl)methyl]benzene-1,2-diol	1.14.13A2(rev)|		1_2|88_11|7_11|88_299	1|0.14876|0.375|0.932851			TRUE
541	2			88+1+7<=>2+3+11+300	6-O-Methylnorlaudanosoline + NAD+[C] + H2O[C] <==> NADH[C] + H+[C] + Oxygen[C] + (1R)-1-[(3-hydroxyphenyl)methyl]-6-methoxy-1,2,3,4-tetrahydroisoquinolin-7-ol	1.14.13A2(rev)|		1_2|88_11|7_11|88_300	1|0.14876|0.375|0.932851			TRUE
542	2			88+3+(2)5+11<=>(2)4+7+138+113	6-O-Methylnorlaudanosoline + H+[C] + (2) NADPH[C] + Oxygen[C] <==> (2) NADP+[C] + H2O[C] + Methanol + (S)-Norlaudanosoline	1.14.13B1|		5_4|11_7|88_138|88_113|11_113	0.5|0.375|0.0495868|0.890444|0.149943			TRUE
543	2	R04714	S-Adenosyl-L-methionine:6-O-methylnorlaudanosoline 5'-O-methyltransferase|	88+25<=>3+26+301	6-O-Methylnorlaudanosoline + S-Adenosyl-L-methionine[C] <==> H+[C] + S-Adenosyl-L-homocysteine[C] + Nororientaline	2.1.1A1|	2.1.1.121|2.1.1.121	25_26|25_301|88_301	0.94513|0.0399983|0.935728			TRUE
544	2			88+25<=>3+26+89	6-O-Methylnorlaudanosoline + S-Adenosyl-L-methionine[C] <==> H+[C] + S-Adenosyl-L-homocysteine[C] + (R)-Norreticuline	2.1.1A1|		25_26|25_89|88_89	0.94513|0.0399983|0.935728			TRUE
545	2	R04715(r)	S-Adenosyl-L-methionine:(RS)-norcoclaurine 6-O-methyltransferase(r)|	88+3+26<=>25+113	6-O-Methylnorlaudanosoline + H+[C] + S-Adenosyl-L-homocysteine[C] <==> S-Adenosyl-L-methionine[C] + (S)-Norlaudanosoline	2.1.1A1(rev)|	2.1.1.-128|2.1.1.-128	88_25|26_25|88_113	0.0408986|0.94513|0.932851			TRUE
546	2	R05213	S-Adenosyl-L-methionine:6-O-methylnorlaudanosoline 5'-O-methyltransferase|	88+25<=>26+301	6-O-Methylnorlaudanosoline + S-Adenosyl-L-methionine[C] <==> S-Adenosyl-L-homocysteine[C] + Nororientaline	2.1.1A5|	2.1.1.121|2.1.1.121	25_26|25_301|88_301	0.94513|0.0399983|0.935728			TRUE
547	2	R05212	S-Adenosyl-L-methionine:3'-hydroxy-N-methyl-(S)-coclaurine 4'-O-methyltransferase|	88+25<=>26+89	6-O-Methylnorlaudanosoline + S-Adenosyl-L-methionine[C] <==> S-Adenosyl-L-homocysteine[C] + (R)-Norreticuline	2.1.1A5|	2.1.1.116|2.1.1.116	25_26|25_89|88_89	0.94513|0.0399983|0.935728			TRUE
548	2	R05214(r)	S-Adenosyl-L-methionine:(RS)-norcoclaurine 6-O-methyltransferase(r)|	88+26<=>25+113	6-O-Methylnorlaudanosoline + S-Adenosyl-L-homocysteine[C] <==> S-Adenosyl-L-methionine[C] + (S)-Norlaudanosoline	2.1.1A5(rev)|	2.1.1.-128|2.1.1.-128	88_25|26_25|88_113	0.0408986|0.94513|0.932851			TRUE
549	2			88+25<=>26+302	6-O-Methylnorlaudanosoline + S-Adenosyl-L-methionine[C] <==> S-Adenosyl-L-homocysteine[C] + 4-[(7-hydroxy-6-methoxy-1,2,3,4-tetrahydroisoquinolin-1-yl)methyl]-5-methylbenzene-1,2-diol|4-[(7-hydroxy-6-methoxy-1,2,3,4-tetrahydroisoquinolin-1-yl)methyl]-5-methyl-benzene-1,2-diol	2.1.1A8|		25_26|25_302|88_302	0.94513|0.0399983|0.935728			TRUE
550	2			89+3+(2)11<=>(2)14+281	(R)-Norreticuline + H+[C] + (2) Oxygen[C] <==> (2) Hydrogen peroxide[C] + 287	1.3.3A2|		11_14|89_281	0.5|1			TRUE
551	2			89+1<=>2+3+303	(R)-Norreticuline + NAD+[C] <==> NADH[C] + H+[C] + 1-[(3-hydroxy-4-methoxyphenyl)methyl]-6-methoxy-3,4-dihydroisoquinolin-7-ol|1-[(3-hydroxy-4-methoxy-phenyl)methyl]-6-methoxy-3,4-dihydroisoquinolin-7-ol	1.5.1B1|		1_2|89_303	1|1			TRUE
552	2			89+4<=>3+5+303	(R)-Norreticuline + NADP+[C] <==> H+[C] + NADPH[C] + 1-[(3-hydroxy-4-methoxyphenyl)methyl]-6-methoxy-3,4-dihydroisoquinolin-7-ol|1-[(3-hydroxy-4-methoxy-phenyl)methyl]-6-methoxy-3,4-dihydroisoquinolin-7-ol	1.5.1B2|		4_5|89_303	1|1			TRUE
553	2			89+11<=>14+303	(R)-Norreticuline + Oxygen[C] <==> Hydrogen peroxide[C] + 1-[(3-hydroxy-4-methoxyphenyl)methyl]-6-methoxy-3,4-dihydroisoquinolin-7-ol|1-[(3-hydroxy-4-methoxy-phenyl)methyl]-6-methoxy-3,4-dihydroisoquinolin-7-ol	1.5.3A1|		11_14|89_303	1|1			TRUE
554	2			89+4+7<=>3+5+11+304	(R)-Norreticuline + NADP+[C] + H2O[C] <==> H+[C] + NADPH[C] + Oxygen[C] + 2-methoxy-5-[[(1R)-6-methoxy-1,2,3,4-tetrahydroisoquinolin-1-yl]methyl]phenol	1.14.13A1(rev)|		4_5|7_11|89_11|89_304	1|0.375|0.147684|0.935728			TRUE
555	2			89+4+7<=>3+5+11+166	(R)-Norreticuline + NADP+[C] + H2O[C] <==> H+[C] + NADPH[C] + Oxygen[C] + 171	1.14.13A1(rev)|		4_5|7_11|89_11|89_166	1|0.375|0.147684|0.935728			TRUE
556	2			89+1+7<=>2+3+11+304	(R)-Norreticuline + NAD+[C] + H2O[C] <==> NADH[C] + H+[C] + Oxygen[C] + 2-methoxy-5-[[(1R)-6-methoxy-1,2,3,4-tetrahydroisoquinolin-1-yl]methyl]phenol	1.14.13A2(rev)|		1_2|7_11|89_11|89_304	1|0.375|0.147684|0.935728			TRUE
557	2			89+1+7<=>2+3+11+166	(R)-Norreticuline + NAD+[C] + H2O[C] <==> NADH[C] + H+[C] + Oxygen[C] + 171	1.14.13A2(rev)|		1_2|7_11|89_11|89_166	1|0.375|0.147684|0.935728			TRUE
558	2			89+3+(2)5+11<=>(2)4+7+138+305	(R)-Norreticuline + H+[C] + (2) NADPH[C] + Oxygen[C] <==> (2) NADP+[C] + H2O[C] + Methanol + 1-[(3-hydroxy-4-methoxyphenyl)methyl]-1,2,3,4-tetrahydroisoquinoline-6,7-diol|1-[(3-hydroxy-4-methoxy-phenyl)methyl]-1,2,3,4-tetrahydroisoquinoline-6,7-diol	1.14.13B1|		5_4|11_7|89_138|11_305|89_305	0.5|0.375|0.047259|0.14876|0.89504			TRUE
559	2			89+3+(2)5+11<=>(2)4+7+138+88	(R)-Norreticuline + H+[C] + (2) NADPH[C] + Oxygen[C] <==> (2) NADP+[C] + H2O[C] + Methanol + 6-O-Methylnorlaudanosoline	1.14.13B1|		5_4|11_7|89_138|11_88|89_88	0.5|0.375|0.047259|0.14876|0.89504			TRUE
560	2			89+3+5+11<=>4+(2)7+306	(R)-Norreticuline + H+[C] + NADPH[C] + Oxygen[C] <==> NADP+[C] + (2) H2O[C] + 1-methyl-1,2,3,4-tetrahydroisoquinoline-6,7-diol hydrochloride	1.14.19C2|		5_4|11_7|89_306	1|0.375|1			TRUE
561	2			89+25<=>3+26+307	(R)-Norreticuline + S-Adenosyl-L-methionine[C] <==> H+[C] + S-Adenosyl-L-homocysteine[C] + (S)-Norlaudanine	2.1.1A1|		25_26|25_307|89_307	0.94513|0.0391697|0.938368			TRUE
562	2			89+25<=>3+26+308	(R)-Norreticuline + S-Adenosyl-L-methionine[C] <==> H+[C] + S-Adenosyl-L-homocysteine[C] + 1-[(3,4-dimethoxyphenyl)methyl]-6-methoxy-1,2,3,4-tetrahydroisoquinolin-7-ol	2.1.1A1|		25_26|25_308|89_308	0.94513|0.0391697|0.938368			TRUE
563	2			89+3+26<=>25+305	(R)-Norreticuline + H+[C] + S-Adenosyl-L-homocysteine[C] <==> S-Adenosyl-L-methionine[C] + 1-[(3-hydroxy-4-methoxyphenyl)methyl]-1,2,3,4-tetrahydroisoquinoline-6,7-diol|1-[(3-hydroxy-4-methoxy-phenyl)methyl]-1,2,3,4-tetrahydroisoquinoline-6,7-diol	2.1.1A1(rev)|		26_25|89_25|89_305	0.94513|0.0399983|0.935728			TRUE
564	2	R11731	S-adenosyl-L-methionine:(S)-Norreticuline 7-O-methyltransferase|	89+25<=>26+307	(R)-Norreticuline + S-Adenosyl-L-methionine[C] <==> S-Adenosyl-L-homocysteine[C] + (S)-Norlaudanine	2.1.1A5|	2.1.1.0|2.1.1.0	25_26|25_307|89_307	0.94513|0.0391697|0.938368			TRUE
565	2			89+25<=>26+308	(R)-Norreticuline + S-Adenosyl-L-methionine[C] <==> S-Adenosyl-L-homocysteine[C] + 1-[(3,4-dimethoxyphenyl)methyl]-6-methoxy-1,2,3,4-tetrahydroisoquinolin-7-ol	2.1.1A5|		25_26|25_308|89_308	0.94513|0.0391697|0.938368			TRUE
566	2			89+26<=>25+305	(R)-Norreticuline + S-Adenosyl-L-homocysteine[C] <==> S-Adenosyl-L-methionine[C] + 1-[(3-hydroxy-4-methoxyphenyl)methyl]-1,2,3,4-tetrahydroisoquinoline-6,7-diol|1-[(3-hydroxy-4-methoxy-phenyl)methyl]-1,2,3,4-tetrahydroisoquinoline-6,7-diol	2.1.1A5(rev)|		26_25|89_25|89_305	0.94513|0.0399983|0.935728			TRUE
567	2			89+25<=>26+309	(R)-Norreticuline + S-Adenosyl-L-methionine[C] <==> S-Adenosyl-L-homocysteine[C] + 1-[(5-hydroxy-4-methoxy-2-methylphenyl)methyl]-6-methoxy-1,2,3,4-tetrahydroisoquinolin-7-ol|1-[(5-hydroxy-4-methoxy-2-methyl-phenyl)methyl]-6-methoxy-1,2,3,4-tetrahydroisoquinolin-7-ol	2.1.1A8|		25_26|25_309|89_309	0.94513|0.0391697|0.938368			TRUE
568	2			89+10<=>9+310	(R)-Norreticuline + Acetyl-CoA <==> CoA[C] + 1-[7-hydroxy-1-[(3-hydroxy-4-methoxyphenyl)methyl]-6-methoxy-3,4-dihydro-1H-isoquinolin-2-yl]ethanone|1-[7-hydroxy-1-[(3-hydroxy-4-methoxy-phenyl)methyl]-6-methoxy-3,4-dihydro-1H-isoquinolin-2-yl]ethanone	2.3.1D3|		10_9|10_310|89_310	0.913495|0.158099|0.83358			TRUE
569	2			89+7<=>138+305	(R)-Norreticuline + H2O[C] <==> Methanol + 1-[(3-hydroxy-4-methoxyphenyl)methyl]-1,2,3,4-tetrahydroisoquinoline-6,7-diol|1-[(3-hydroxy-4-methoxy-phenyl)methyl]-1,2,3,4-tetrahydroisoquinoline-6,7-diol	3.3.2A3|		89_138|7_305|89_305	0.047259|0.0237603|0.89504			TRUE
570	2			89+7<=>138+88	(R)-Norreticuline + H2O[C] <==> Methanol + 6-O-Methylnorlaudanosoline	3.3.2A3|		89_138|7_88|89_88	0.047259|0.0237603|0.89504			TRUE
571	2			89+7<=>311+213	(R)-Norreticuline + H2O[C] <==> 2-(3-hydroxy-4-methoxyphenyl)acetaldehyde|2-(3-hydroxy-4-methoxy-phenyl)acetaldehyde + 3-Methoxytyramine	4.2.1H1(rev)|		7_311|89_311|89_213	0.0451389|0.391692|0.396975			FALSE
572	2			90+4+7<=>3+5+11+312	90 + NADP+[C] + H2O[C] <==> H+[C] + NADPH[C] + Oxygen[C] + 1-benzyl-6-methoxy-3,4-dihydroisoquinolin-7-ol|6-methoxy-1-(phenylmethyl)-3,4-dihydroisoquinolin-7-ol	1.14.13A1(rev)|		4_5|7_11|90_11|90_312	1|0.375|0.149943|0.929705			TRUE
573	2			90+1+7<=>2+3+11+312	90 + NAD+[C] + H2O[C] <==> NADH[C] + H+[C] + Oxygen[C] + 1-benzyl-6-methoxy-3,4-dihydroisoquinolin-7-ol|6-methoxy-1-(phenylmethyl)-3,4-dihydroisoquinolin-7-ol	1.14.13A2(rev)|		1_2|7_11|90_11|90_312	1|0.375|0.149943|0.929705			TRUE
574	2			90+25<=>3+26+313	90 + S-Adenosyl-L-methionine[C] <==> H+[C] + S-Adenosyl-L-homocysteine[C] + 4-[(6,7-dimethoxy-3,4-dihydroisoquinolin-1-yl)methyl]phenol	2.1.1A1|		25_26|25_313|90_313	0.94513|0.0408986|0.932851			TRUE
575	2			90+25<=>26+313	90 + S-Adenosyl-L-methionine[C] <==> S-Adenosyl-L-homocysteine[C] + 4-[(6,7-dimethoxy-3,4-dihydroisoquinolin-1-yl)methyl]phenol	2.1.1A5|		25_26|25_313|90_313	0.94513|0.0408986|0.932851			TRUE
576	2			91+7<=>103	91 + H2O[C] <==> 103	4.2.1A6(rev)|		91_103|7_103	0.943047|0.0199704			TRUE
577	2			91<=>314	91 <==> 2-[2-(3-cyanophenyl)-4-[[(4-fluorophenyl)sulfonyl-(2-methoxyethyl)amino]methyl]phenoxy]acetic acid	5.3.3A3|5.3.3A3(rev)|		91_314	1			TRUE
578	2			92+3+5+11<=>4+7+315	92 + H+[C] + NADPH[C] + Oxygen[C] <==> NADP+[C] + H2O[C] + eicosa-5,8,14-trienoic acid	1.14.13A1|		5_4|11_7|11_315|92_315	1|0.375|0.14497|0.943047			TRUE
579	2			92+2+3+11<=>1+7+315	92 + NADH[C] + H+[C] + Oxygen[C] <==> NAD+[C] + H2O[C] + eicosa-5,8,14-trienoic acid	1.14.13A2|		2_1|11_7|11_315|92_315	1|0.375|0.14497|0.943047			TRUE
580	2			93+4+7<=>3+5+11+316	1,2-Dehydroreticuline + NADP+[C] + H2O[C] <==> H+[C] + NADPH[C] + Oxygen[C] + 6-methoxy-1-[(4-methoxyphenyl)methyl]-2-methyl-3,4-dihydroisoquinolin-2-ium-7-olate	1.14.13A1(rev)|		4_5|93_11|7_11|93_316	1|0.146701|0.375|0.938368			TRUE
581	2			93+1+7<=>2+3+11+316	1,2-Dehydroreticuline + NAD+[C] + H2O[C] <==> NADH[C] + H+[C] + Oxygen[C] + 6-methoxy-1-[(4-methoxyphenyl)methyl]-2-methyl-3,4-dihydroisoquinolin-2-ium-7-olate	1.14.13A2(rev)|		1_2|93_11|7_11|93_316	1|0.146701|0.375|0.938368			TRUE
582	2			93+3+(2)5+11<=>(2)4+7+138+317	1,2-Dehydroreticuline + H+[C] + (2) NADPH[C] + Oxygen[C] <==> (2) NADP+[C] + H2O[C] + Methanol + 1-[(3-hydroxy-4-methoxyphenyl)methyl]-2-methyl-3,4-dihydroisoquinolin-2-ium-6,7-diol|1-[(3-hydroxy-4-methoxy-phenyl)methyl]-2-methyl-3,4-dihydroisoquinolin-2-ium-6,7-diol	1.14.13B1|		5_4|11_7|93_138|93_317|11_317	0.5|0.375|0.0451389|0.899266|0.147684			TRUE
583	2			93+3+26<=>25+317	1,2-Dehydroreticuline + H+[C] + S-Adenosyl-L-homocysteine[C] <==> S-Adenosyl-L-methionine[C] + 1-[(3-hydroxy-4-methoxyphenyl)methyl]-2-methyl-3,4-dihydroisoquinolin-2-ium-6,7-diol|1-[(3-hydroxy-4-methoxy-phenyl)methyl]-2-methyl-3,4-dihydroisoquinolin-2-ium-6,7-diol	2.1.1A1(rev)|		93_25|26_25|93_317	0.0391697|0.94513|0.938368			TRUE
584	2			93+26<=>25+303	1,2-Dehydroreticuline + S-Adenosyl-L-homocysteine[C] <==> S-Adenosyl-L-methionine[C] + 309	2.1.1A3(rev)|2.1.1A9(rev)|		93_25|26_25|93_303	0.0391697|0.94513|0.938368			TRUE
585	2			93+26<=>25+317	1,2-Dehydroreticuline + S-Adenosyl-L-homocysteine[C] <==> S-Adenosyl-L-methionine[C] + 1-[(3-hydroxy-4-methoxyphenyl)methyl]-2-methyl-3,4-dihydroisoquinolin-2-ium-6,7-diol|1-[(3-hydroxy-4-methoxy-phenyl)methyl]-2-methyl-3,4-dihydroisoquinolin-2-ium-6,7-diol	2.1.1A5(rev)|		93_25|26_25|93_317	0.0391697|0.94513|0.938368			TRUE
586	2			93+3+26<=>25+303	1,2-Dehydroreticuline + H+[C] + S-Adenosyl-L-homocysteine[C] <==> S-Adenosyl-L-methionine[C] + 309	2.1.1A12(rev)|		93_25|26_25|93_303	0.0391697|0.94513|0.938368			TRUE
587	2			93+29<=>30+303	1,2-Dehydroreticuline + L-Homocysteine[C] <==> L-Methionine[C] + 309	2.1.1C1|		93_30|29_30|93_303	0.0710841|0.839506|0.938368			TRUE
588	2			93+7<=>138+303	1,2-Dehydroreticuline + H2O[C] <==> Methanol + 309	3.3.1A1|3.3.1A2|		93_138|7_138|93_303	0.146701|0.375|0.938368			TRUE
589	2			93+7<=>138+317	1,2-Dehydroreticuline + H2O[C] <==> Methanol + 1-[(3-hydroxy-4-methoxyphenyl)methyl]-2-methyl-3,4-dihydroisoquinolin-2-ium-6,7-diol|1-[(3-hydroxy-4-methoxy-phenyl)methyl]-2-methyl-3,4-dihydroisoquinolin-2-ium-6,7-diol	3.3.2A3|		93_138|93_317|7_317	0.0451389|0.899266|0.0226843			TRUE
590	2			95+4+7<=>3+5+11+318	95 + NADP+[C] + H2O[C] <==> H+[C] + NADPH[C] + Oxygen[C] + (13aS)-3-methoxy-6,8,13,13a-tetrahydro-5H-isoquinolino[2,1-b]isoquinoline-2,11-diol	1.14.13A1(rev)|		4_5|7_11|95_11|95_318	1|0.375|0.147684|0.935728			TRUE
591	2			95+1+7<=>2+3+11+318	95 + NAD+[C] + H2O[C] <==> NADH[C] + H+[C] + Oxygen[C] + (13aS)-3-methoxy-6,8,13,13a-tetrahydro-5H-isoquinolino[2,1-b]isoquinoline-2,11-diol	1.14.13A2(rev)|		1_2|7_11|95_11|95_318	1|0.375|0.147684|0.935728			TRUE
592	2			95+3+(2)5+11<=>(2)4+7+138+319	95 + H+[C] + (2) NADPH[C] + Oxygen[C] <==> (2) NADP+[C] + H2O[C] + Methanol + 6,8,13,13a-tetrahydro-5H-isoquinolino[2,1-b]isoquinoline-2,3,10,11-tetrol	1.14.13B1|		5_4|11_7|95_138|11_319|95_319	0.5|0.375|0.047259|0.14876|0.89504			TRUE
593	2			95+25<=>3+26+320	95 + S-Adenosyl-L-methionine[C] <==> H+[C] + S-Adenosyl-L-homocysteine[C] + (13aS)-2,3-dimethoxy-6,8,13,13a-tetrahydro-5H-isoquinolino[2,1-b]isoquinoline-10,11-diol	2.1.1A1|		25_26|25_320|95_320	0.94513|0.0391697|0.938368			TRUE
594	2			95+25<=>3+26+321	95 + S-Adenosyl-L-methionine[C] <==> H+[C] + S-Adenosyl-L-homocysteine[C] + (13aS)-3,11-dimethoxy-6,8,13,13a-tetrahydro-5H-isoquinolino[2,1-b]isoquinoline-2,10-diol	2.1.1A1|		25_26|25_321|95_321	0.94513|0.0391697|0.938368			TRUE
595	2			95+25<=>3+26+96	95 + S-Adenosyl-L-methionine[C] <==> H+[C] + S-Adenosyl-L-homocysteine[C] + 96	2.1.1A1|		25_26|25_96|95_96	0.94513|0.0391697|0.938368			TRUE
596	2			95+3+26<=>25+319	95 + H+[C] + S-Adenosyl-L-homocysteine[C] <==> S-Adenosyl-L-methionine[C] + 6,8,13,13a-tetrahydro-5H-isoquinolino[2,1-b]isoquinoline-2,3,10,11-tetrol	2.1.1A1(rev)|		26_25|95_25|95_319	0.94513|0.0399983|0.935728			TRUE
597	2			95+25<=>26+320	95 + S-Adenosyl-L-methionine[C] <==> S-Adenosyl-L-homocysteine[C] + (13aS)-2,3-dimethoxy-6,8,13,13a-tetrahydro-5H-isoquinolino[2,1-b]isoquinoline-10,11-diol	2.1.1A5|		25_26|25_320|95_320	0.94513|0.0391697|0.938368			TRUE
598	2			95+25<=>26+321	95 + S-Adenosyl-L-methionine[C] <==> S-Adenosyl-L-homocysteine[C] + (13aS)-3,11-dimethoxy-6,8,13,13a-tetrahydro-5H-isoquinolino[2,1-b]isoquinoline-2,10-diol	2.1.1A5|		25_26|25_321|95_321	0.94513|0.0391697|0.938368			TRUE
599	2			95+25<=>26+96	95 + S-Adenosyl-L-methionine[C] <==> S-Adenosyl-L-homocysteine[C] + 96	2.1.1A5|		25_26|25_96|95_96	0.94513|0.0391697|0.938368			TRUE
600	2			95+26<=>25+319	95 + S-Adenosyl-L-homocysteine[C] <==> S-Adenosyl-L-methionine[C] + 6,8,13,13a-tetrahydro-5H-isoquinolino[2,1-b]isoquinoline-2,3,10,11-tetrol	2.1.1A5(rev)|		26_25|95_25|95_319	0.94513|0.0399983|0.935728			TRUE
601	2			95+25<=>26+322	95 + S-Adenosyl-L-methionine[C] <==> S-Adenosyl-L-homocysteine[C] + (13aS)-3-methoxy-7-methyl-6,8,13,13a-tetrahydro-5H-isoquinolino[2,1-b]isoquinolin-7-ium-2,10,11-triol	2.1.1A7|		25_26|25_322|95_322	0.94513|0.0391697|0.938368			TRUE
602	2			96+3+(2)11<=>(2)14+323	96 + H+[C] + (2) Oxygen[C] <==> (2) Hydrogen peroxide[C] + 2-hydroxy-3,10-dimethoxy-6,7-dihydro-5H-isoquinolino[2,1-b]isoquinolin-7-ium-11-one	1.3.3A2|		11_14|96_323	0.5|1			TRUE
603	2			96+4+7<=>3+5+11+324	96 + NADP+[C] + H2O[C] <==> H+[C] + NADPH[C] + Oxygen[C] + 3,10-dimethoxy-6,8,13,13a-tetrahydro-5H-isoquinolino[2,1-b]isoquinolin-11-ol	1.14.13A1(rev)|		4_5|96_11|7_11|96_324	1|0.146701|0.375|0.938368			TRUE
604	2			96+1+7<=>2+3+11+324	96 + NAD+[C] + H2O[C] <==> NADH[C] + H+[C] + Oxygen[C] + 3,10-dimethoxy-6,8,13,13a-tetrahydro-5H-isoquinolino[2,1-b]isoquinolin-11-ol	1.14.13A2(rev)|		1_2|96_11|7_11|96_324	1|0.146701|0.375|0.938368			TRUE
605	2			96+3+(2)5+11<=>(2)4+7+138+95	96 + H+[C] + (2) NADPH[C] + Oxygen[C] <==> (2) NADP+[C] + H2O[C] + Methanol + 95	1.14.13B1|		5_4|11_7|96_138|96_95|11_95	0.5|0.375|0.0451389|0.899266|0.147684			TRUE
606	2			96+25<=>3+26+325	96 + S-Adenosyl-L-methionine[C] <==> H+[C] + S-Adenosyl-L-homocysteine[C] + 2,3,10-trimethoxy-6,8,13,13a-tetrahydro-5H-isoquinolino[2,1-b]isoquinolin-11-ol	2.1.1A1|		25_26|96_325|25_325	0.94513|0.9408|0.0384044			TRUE
607	2			96+25<=>3+26+326	96 + S-Adenosyl-L-methionine[C] <==> H+[C] + S-Adenosyl-L-homocysteine[C] + (13aS)-3,10,11-trimethoxy-6,8,13,13a-tetrahydro-5H-isoquinolino[2,1-b]isoquinolin-2-ol	2.1.1A1|		25_26|96_326|25_326	0.94513|0.9408|0.0384044			TRUE
608	2			96+25<=>26+325	96 + S-Adenosyl-L-methionine[C] <==> S-Adenosyl-L-homocysteine[C] + 2,3,10-trimethoxy-6,8,13,13a-tetrahydro-5H-isoquinolino[2,1-b]isoquinolin-11-ol	2.1.1A5|		25_26|96_325|25_325	0.94513|0.9408|0.0384044			TRUE
609	2			96+25<=>26+326	96 + S-Adenosyl-L-methionine[C] <==> S-Adenosyl-L-homocysteine[C] + (13aS)-3,10,11-trimethoxy-6,8,13,13a-tetrahydro-5H-isoquinolino[2,1-b]isoquinolin-2-ol	2.1.1A5|		25_26|96_326|25_326	0.94513|0.9408|0.0384044			TRUE
610	2			96+25<=>26+327	96 + S-Adenosyl-L-methionine[C] <==> S-Adenosyl-L-homocysteine[C] + Phellodendrine	2.1.1A7|		25_26|96_327|25_327	0.94513|0.9408|0.0384044			TRUE
611	2			96+25<=>26+328	96 + S-Adenosyl-L-methionine[C] <==> S-Adenosyl-L-homocysteine[C] + (8S,13aR)-3,10-dimethoxy-8-methyl-6,8,13,13a-tetrahydro-5H-isoquinolino[2,1-b]isoquinoline-2,11-diol	2.1.1A8|		25_26|96_328|25_328	0.94513|0.9408|0.0384044			TRUE
612	2			96+7<=>138+95	96 + H2O[C] <==> Methanol + 95	3.3.2A3|		96_138|96_95|7_95	0.0451389|0.899266|0.0226843			TRUE
613	2			97+7+11<=>14+86+329	97 + H2O[C] + Oxygen[C] <==> Hydrogen peroxide[C] + Formaldehyde + 5-[(3,4-dimethoxyphenyl)methyl]-5,6,7,8-tetrahydro-[1,3]dioxolo[4,5-g]isoquinoline	1.4.3A1|		11_14|7_86|97_86|97_329	1|0.375|0.1458|0.9408			TRUE
614	2			97+11<=>14+330	97 + Oxygen[C] <==> Hydrogen peroxide[C] + UID:9970152	1.5.3A2|		11_14|97_330	1|1			TRUE
615	2			97+2+3+11<=>1+7+86+329	97 + NADH[C] + H+[C] + Oxygen[C] <==> NAD+[C] + H2O[C] + Formaldehyde + 5-[(3,4-dimethoxyphenyl)methyl]-5,6,7,8-tetrahydro-[1,3]dioxolo[4,5-g]isoquinoline	1.13.12A1|		2_1|11_7|11_86|97_86|97_329	1|0.375|0.5|0.1458|0.9408			TRUE
616	2			97+3+(2)5+11<=>(2)4+7+138+331	97 + H+[C] + (2) NADPH[C] + Oxygen[C] <==> (2) NADP+[C] + H2O[C] + Methanol + 2-methoxy-5-[(6-methyl-7,8-dihydro-5H-[1,3]dioxolo[4,5-g]isoquinolin-5-yl)methyl]phenol	1.14.13B1|		5_4|11_7|97_138|11_331|97_331	0.5|0.375|0.0432|0.146701|0.903165			TRUE
617	2			97+3+(2)5+11<=>(2)4+7+138+332	97 + H+[C] + (2) NADPH[C] + Oxygen[C] <==> (2) NADP+[C] + H2O[C] + Methanol + 2-methoxy-4-[(6-methyl-7,8-dihydro-5H-[1,3]dioxolo[4,5-g]isoquinolin-5-yl)methyl]phenol	1.14.13B1|		5_4|11_7|97_138|11_332|97_332	0.5|0.375|0.0432|0.146701|0.903165			TRUE
618	2			97+4+(2)7<=>3+5+11+98	97 + NADP+[C] + (2) H2O[C] <==> H+[C] + NADPH[C] + Oxygen[C] + 98	1.14.21A1(rev)|		4_5|7_11|97_98	1|0.375|1			TRUE
619	2			97+4+(2)7<=>3+5+11+333	97 + NADP+[C] + (2) H2O[C] <==> H+[C] + NADPH[C] + Oxygen[C] + 1-[(3,4-dimethoxyphenyl)methyl]-7-methoxy-2-methyl-3,4-dihydro-1H-isoquinolin-6-ol	1.14.21A1(rev)|		4_5|7_11|97_333	1|0.375|1			TRUE
620	2			97+3+26<=>25+331	97 + H+[C] + S-Adenosyl-L-homocysteine[C] <==> S-Adenosyl-L-methionine[C] + 2-methoxy-5-[(6-methyl-7,8-dihydro-5H-[1,3]dioxolo[4,5-g]isoquinolin-5-yl)methyl]phenol	2.1.1A1(rev)|		26_25|97_25|97_331	0.94513|0.0384044|0.9408			TRUE
621	2			97+3+26<=>25+332	97 + H+[C] + S-Adenosyl-L-homocysteine[C] <==> S-Adenosyl-L-methionine[C] + 2-methoxy-4-[(6-methyl-7,8-dihydro-5H-[1,3]dioxolo[4,5-g]isoquinolin-5-yl)methyl]phenol	2.1.1A1(rev)|		26_25|97_25|97_332	0.94513|0.0384044|0.9408			TRUE
622	2			97+26<=>25+329	97 + S-Adenosyl-L-homocysteine[C] <==> S-Adenosyl-L-methionine[C] + 5-[(3,4-dimethoxyphenyl)methyl]-5,6,7,8-tetrahydro-[1,3]dioxolo[4,5-g]isoquinoline	2.1.1A4(rev)|2.1.1A9(rev)|		26_25|97_25|97_329	0.94513|0.0384044|0.9408			TRUE
623	2			97+26<=>25+331	97 + S-Adenosyl-L-homocysteine[C] <==> S-Adenosyl-L-methionine[C] + 2-methoxy-5-[(6-methyl-7,8-dihydro-5H-[1,3]dioxolo[4,5-g]isoquinolin-5-yl)methyl]phenol	2.1.1A5(rev)|		26_25|97_25|97_331	0.94513|0.0384044|0.9408			TRUE
624	2			97+26<=>25+332	97 + S-Adenosyl-L-homocysteine[C] <==> S-Adenosyl-L-methionine[C] + 2-methoxy-4-[(6-methyl-7,8-dihydro-5H-[1,3]dioxolo[4,5-g]isoquinolin-5-yl)methyl]phenol	2.1.1A5(rev)|		26_25|97_25|97_332	0.94513|0.0384044|0.9408			TRUE
625	2			97+25<=>26+334	97 + S-Adenosyl-L-methionine[C] <==> S-Adenosyl-L-homocysteine[C] + (5S)-5-[(3,4-dimethoxyphenyl)methyl]-6,6-dimethyl-7,8-dihydro-5H-[1,3]dioxolo[4,5-g]isoquinolin-6-ium	2.1.1A7|		25_26|25_334|97_334	0.94513|0.0376955|0.943047			TRUE
626	2			97+3+26<=>25+329	97 + H+[C] + S-Adenosyl-L-homocysteine[C] <==> S-Adenosyl-L-methionine[C] + 5-[(3,4-dimethoxyphenyl)methyl]-5,6,7,8-tetrahydro-[1,3]dioxolo[4,5-g]isoquinoline	2.1.1A12(rev)|		26_25|97_25|97_329	0.94513|0.0384044|0.9408			TRUE
627	2			97+29<=>30+329	97 + L-Homocysteine[C] <==> L-Methionine[C] + 5-[(3,4-dimethoxyphenyl)methyl]-5,6,7,8-tetrahydro-[1,3]dioxolo[4,5-g]isoquinoline	2.1.1C1|2.1.1C2|		29_30|97_30|97_329	0.839506|0.0701827|0.9408			TRUE
628	2			97+30<=>29+334	97 + L-Methionine[C] <==> L-Homocysteine[C] + (5S)-5-[(3,4-dimethoxyphenyl)methyl]-6,6-dimethyl-7,8-dihydro-5H-[1,3]dioxolo[4,5-g]isoquinolin-6-ium	2.1.1C1(rev)|		30_29|30_334|97_334	0.839506|0.0693531|0.943047			TRUE
629	2			98+7+11<=>14+86+308	98 + H2O[C] + Oxygen[C] <==> Hydrogen peroxide[C] + Formaldehyde + 314	1.4.3A1|		11_14|98_86|7_86|98_308	1|0.1458|0.375|0.9408			TRUE
630	2			98+11<=>14+326	98 + Oxygen[C] <==> Hydrogen peroxide[C] + 332	1.5.3A2|		11_14|98_326	1|1			TRUE
631	2			98+2+3+11<=>1+7+86+308	98 + NADH[C] + H+[C] + Oxygen[C] <==> NAD+[C] + H2O[C] + Formaldehyde + 314	1.13.12A1|		2_1|11_7|98_86|11_86|98_308	1|0.375|0.1458|0.5|0.9408			TRUE
632	2			98+3+5+11<=>4+7+335	98 + H+[C] + NADPH[C] + Oxygen[C] <==> NADP+[C] + H2O[C] + (1S,2R)-1-[(3,4-dimethoxyphenyl)methyl]-6-methoxy-2-methyl-2-oxido-3,4-dihydro-1H-isoquinolin-2-ium-7-ol	1.14.13A9|		5_4|11_7|98_335|11_335	1|0.375|0.943047|0.14497			TRUE
634	2			98+2+3+11<=>1+7+335	98 + NADH[C] + H+[C] + Oxygen[C] <==> NAD+[C] + H2O[C] + (1S,2R)-1-[(3,4-dimethoxyphenyl)methyl]-6-methoxy-2-methyl-2-oxido-3,4-dihydro-1H-isoquinolin-2-ium-7-ol	1.14.13A11|		2_1|11_7|98_335|11_335	1|0.375|0.943047|0.14497			TRUE
635	2			98+3+(2)5+11<=>(2)4+7+138+336	98 + H+[C] + (2) NADPH[C] + Oxygen[C] <==> (2) NADP+[C] + H2O[C] + Methanol + 1-[(3,4-dimethoxyphenyl)methyl]-2-methyl-3,4-dihydro-1H-isoquinoline-6,7-diol	1.14.13B1|		5_4|11_7|98_138|98_336|11_336	0.5|0.375|0.0432|0.903165|0.146701			TRUE
636	2			98+3+(2)5+11<=>(2)4+7+57+138	98 + H+[C] + (2) NADPH[C] + Oxygen[C] <==> (2) NADP+[C] + H2O[C] + (S)-Reticuline + Methanol	1.14.13B1|		5_4|11_7|98_57|11_57|98_138	0.5|0.375|0.903165|0.146701|0.0432			TRUE
637	2			98+3+(2)5+11<=>(2)4+7+138+168	98 + H+[C] + (2) NADPH[C] + Oxygen[C] <==> (2) NADP+[C] + H2O[C] + Methanol + 173	1.14.13B1|		5_4|11_7|98_138|98_168|11_168	0.5|0.375|0.0432|0.903165|0.146701			TRUE
638	2			98+25<=>3+26+337	98 + S-Adenosyl-L-methionine[C] <==> H+[C] + S-Adenosyl-L-homocysteine[C] + Laudanosine	2.1.1A1|		25_26|98_337|25_337	0.94513|0.943047|0.0376955			TRUE
639	2			98+3+26<=>25+336	98 + H+[C] + S-Adenosyl-L-homocysteine[C] <==> S-Adenosyl-L-methionine[C] + 1-[(3,4-dimethoxyphenyl)methyl]-2-methyl-3,4-dihydro-1H-isoquinoline-6,7-diol	2.1.1A1(rev)|		26_25|98_25|98_336	0.94513|0.0384044|0.9408			TRUE
640	2			98+3+26<=>25+168	98 + H+[C] + S-Adenosyl-L-homocysteine[C] <==> S-Adenosyl-L-methionine[C] + 173	2.1.1A1(rev)|		26_25|98_25|98_168	0.94513|0.0384044|0.9408			TRUE
641	2			98+26<=>25+308	98 + S-Adenosyl-L-homocysteine[C] <==> S-Adenosyl-L-methionine[C] + 314	2.1.1A4(rev)|2.1.1A9(rev)|		26_25|98_25|98_308	0.94513|0.0384044|0.9408			TRUE
642	2			98+25<=>26+337	98 + S-Adenosyl-L-methionine[C] <==> S-Adenosyl-L-homocysteine[C] + Laudanosine	2.1.1A5|		25_26|98_337|25_337	0.94513|0.943047|0.0376955			TRUE
643	2			98+26<=>25+336	98 + S-Adenosyl-L-homocysteine[C] <==> S-Adenosyl-L-methionine[C] + 1-[(3,4-dimethoxyphenyl)methyl]-2-methyl-3,4-dihydro-1H-isoquinoline-6,7-diol	2.1.1A5(rev)|		26_25|98_25|98_336	0.94513|0.0384044|0.9408			TRUE
644	2			98+26<=>25+168	98 + S-Adenosyl-L-homocysteine[C] <==> S-Adenosyl-L-methionine[C] + 173	2.1.1A5(rev)|		26_25|98_25|98_168	0.94513|0.0384044|0.9408			TRUE
645	2			98+3+26<=>25+308	98 + H+[C] + S-Adenosyl-L-homocysteine[C] <==> S-Adenosyl-L-methionine[C] + 314	2.1.1A12(rev)|		26_25|98_25|98_308	0.94513|0.0384044|0.9408			TRUE
646	2			98+29<=>30+308	98 + L-Homocysteine[C] <==> L-Methionine[C] + 314	2.1.1C1|2.1.1C2|		98_30|29_30|98_308	0.0701827|0.839506|0.9408			TRUE
647	2			99+2+3<=>1+338	99 + NADH[C] + H+[C] <==> NAD+[C] + [2,3-dimethoxy-6-[(6-methyl-7,8-dihydro-5H-[1,3]dioxolo[4,5-g]isoquinolin-5-yl)methyl]phenyl]methanol	1.1.1A1(rev)|1.2.1B1(rev)|		2_1|99_338	1|1			TRUE
648	2			99+3+5<=>4+338	99 + H+[C] + NADPH[C] <==> NADP+[C] + [2,3-dimethoxy-6-[(6-methyl-7,8-dihydro-5H-[1,3]dioxolo[4,5-g]isoquinolin-5-yl)methyl]phenyl]methanol	1.1.1A2(rev)|1.2.1B2(rev)|		5_4|99_338	1|1			TRUE
649	2			99+14<=>11+338	99 + Hydrogen peroxide[C] <==> Oxygen[C] + [2,3-dimethoxy-6-[(6-methyl-7,8-dihydro-5H-[1,3]dioxolo[4,5-g]isoquinolin-5-yl)methyl]phenyl]methanol	1.4.3B1(rev)|		14_11|99_338	1|1			TRUE
650	2			99+(2)7<=>14+338	99 + (2) H2O[C] <==> Hydrogen peroxide[C] + [2,3-dimethoxy-6-[(6-methyl-7,8-dihydro-5H-[1,3]dioxolo[4,5-g]isoquinolin-5-yl)methyl]phenyl]methanol	1.11.1A1(rev)|		7_14|99_338	0.375|1			TRUE
651	2			99+3+5+11<=>4+7+246	99 + H+[C] + NADPH[C] + Oxygen[C] <==> NADP+[C] + H2O[C] + 252	1.14.13A1|		5_4|11_7|11_246|99_246	1|0.375|0.143495|0.947066			TRUE
652	2			99+3+5+11<=>4+7+102	99 + H+[C] + NADPH[C] + Oxygen[C] <==> NADP+[C] + H2O[C] + 4′-O-Desmethylmacrantaldehyde	1.14.13A1|		5_4|11_7|11_102|99_102	1|0.375|0.143495|0.947066			TRUE
653	2			99+2+3+11<=>1+7+246	99 + NADH[C] + H+[C] + Oxygen[C] <==> NAD+[C] + H2O[C] + 252	1.14.13A2|		2_1|11_7|11_246|99_246	1|0.375|0.143495|0.947066			TRUE
654	2			99+2+3+11<=>1+7+102	99 + NADH[C] + H+[C] + Oxygen[C] <==> NAD+[C] + H2O[C] + 4′-O-Desmethylmacrantaldehyde	1.14.13A2|		2_1|11_7|11_102|99_102	1|0.375|0.143495|0.947066			TRUE
655	2			99+(2)3+11<=>7+246	99 + (2) H+[C] + Oxygen[C] <==> H2O[C] + 252	1.14.15A1|		11_7|11_246|99_246	0.375|0.143495|0.947066			TRUE
656	2			99+1+7<=>2+3+246	99 + NAD+[C] + H2O[C] <==> NADH[C] + H+[C] + 252	1.17.99A1|		1_2|7_246|99_246	1|0.0184949|0.947066			TRUE
657	2			100+2+3<=>1+339	Allocryptopine + NADH[C] + H+[C] <==> NAD+[C] + N-(4,5-dihydrothiazol-2-yl)-1-(4-methylphenyl)sulfonyl-3-piperidinecarboxamide	1.1.1A1(rev)|1.2.1B1(rev)|		2_1|100_339	1|1			TRUE
658	2			100+3+5<=>4+339	Allocryptopine + H+[C] + NADPH[C] <==> NADP+[C] + N-(4,5-dihydrothiazol-2-yl)-1-(4-methylphenyl)sulfonyl-3-piperidinecarboxamide	1.1.1A2(rev)|1.2.1B2(rev)|		5_4|100_339	1|1			TRUE
659	2			100+14<=>11+339	Allocryptopine + Hydrogen peroxide[C] <==> Oxygen[C] + N-(4,5-dihydrothiazol-2-yl)-1-(4-methylphenyl)sulfonyl-3-piperidinecarboxamide	1.4.3B1(rev)|		14_11|100_339	1|1			TRUE
660	2			100+3+5+11<=>4+7+340	Allocryptopine + H+[C] + NADPH[C] + Oxygen[C] <==> NADP+[C] + H2O[C] + 6-hydroxy-allocryptopine|(PUBCHEM "90659124" NIL |kothari| 3641818092 NIL NIL)	1.14.13A1|		5_4|11_7|100_340|11_340	1|0.375|0.947066|0.143495			TRUE
661	2			100+2+3+11<=>1+7+340	Allocryptopine + NADH[C] + H+[C] + Oxygen[C] <==> NAD+[C] + H2O[C] + 6-hydroxy-allocryptopine|(PUBCHEM "90659124" NIL |kothari| 3641818092 NIL NIL)	1.14.13A2|		2_1|11_7|100_340|11_340	1|0.375|0.947066|0.143495			TRUE
662	2			100+3+5+11<=>4+7+341	Allocryptopine + H+[C] + NADPH[C] + Oxygen[C] <==> NADP+[C] + H2O[C] + 6'-methylspiro[6,9-dihydro-[1,3]dioxolo[4,5-h][2]benzopyran-7,5'-7,8-dihydro-[1,3]dioxolo[4,5-g]isoquinoline]	1.14.13A9|		5_4|11_7|100_341|11_341	1|0.375|0.947066|0.143495			TRUE
664	2			100+2+3+11<=>1+7+341	Allocryptopine + NADH[C] + H+[C] + Oxygen[C] <==> NAD+[C] + H2O[C] + 6'-methylspiro[6,9-dihydro-[1,3]dioxolo[4,5-h][2]benzopyran-7,5'-7,8-dihydro-[1,3]dioxolo[4,5-g]isoquinoline]	1.14.13A11|		2_1|11_7|100_341|11_341	1|0.375|0.947066|0.143495			TRUE
665	2			100+3+(2)5+11<=>(2)4+7+138+342	Allocryptopine + H+[C] + (2) NADPH[C] + Oxygen[C] <==> (2) NADP+[C] + H2O[C] + Methanol + 4-[[(2R)-2-hydroxy-2,3-dihydronaphthalen-1-yl]methylidene]-2-methyl-5-oxo-1-(phenylmethyl)-3-pyrrolecarboxylic acid methyl ester	1.14.13B1|		5_4|11_7|100_138|100_342|11_342	0.5|0.375|0.0397805|0.910123|0.14497			TRUE
666	2			100+3+(2)5+11<=>(2)4+7+138+343	Allocryptopine + H+[C] + (2) NADPH[C] + Oxygen[C] <==> (2) NADP+[C] + H2O[C] + Methanol + 2-(1,2-dimethoxy-5,6-dihydronaphtho[2,1-f][1,3]benzodioxol-4-yl)-N,N-dimethylethanamine	1.14.13B1|		5_4|11_7|100_138|100_343|11_343	0.5|0.375|0.0397805|0.910123|0.14497			TRUE
667	2			100+1+7<=>2+3+340	Allocryptopine + NAD+[C] + H2O[C] <==> NADH[C] + H+[C] + 6-hydroxy-allocryptopine|(PUBCHEM "90659124" NIL |kothari| 3641818092 NIL NIL)	1.17.99A1|		1_2|100_340|7_340	1|0.947066|0.0184949			TRUE
668	2			100+3+26<=>25+342	Allocryptopine + H+[C] + S-Adenosyl-L-homocysteine[C] <==> S-Adenosyl-L-methionine[C] + 4-[[(2R)-2-hydroxy-2,3-dihydronaphthalen-1-yl]methylidene]-2-methyl-5-oxo-1-(phenylmethyl)-3-pyrrolecarboxylic acid methyl ester	2.1.1A1(rev)|		100_25|26_25|100_342	0.037037|0.94513|0.94513			TRUE
669	2			100+3+26<=>25+343	Allocryptopine + H+[C] + S-Adenosyl-L-homocysteine[C] <==> S-Adenosyl-L-methionine[C] + 2-(1,2-dimethoxy-5,6-dihydronaphtho[2,1-f][1,3]benzodioxol-4-yl)-N,N-dimethylethanamine	2.1.1A1(rev)|		100_25|26_25|100_343	0.037037|0.94513|0.94513			TRUE
670	2			100+26<=>25+342	Allocryptopine + S-Adenosyl-L-homocysteine[C] <==> S-Adenosyl-L-methionine[C] + 4-[[(2R)-2-hydroxy-2,3-dihydronaphthalen-1-yl]methylidene]-2-methyl-5-oxo-1-(phenylmethyl)-3-pyrrolecarboxylic acid methyl ester	2.1.1A5(rev)|		100_25|26_25|100_342	0.037037|0.94513|0.94513			TRUE
671	2			100+26<=>25+343	Allocryptopine + S-Adenosyl-L-homocysteine[C] <==> S-Adenosyl-L-methionine[C] + 2-(1,2-dimethoxy-5,6-dihydronaphtho[2,1-f][1,3]benzodioxol-4-yl)-N,N-dimethylethanamine	2.1.1A5(rev)|		100_25|26_25|100_343	0.037037|0.94513|0.94513			TRUE
672	2			100+25<=>26+344	Allocryptopine + S-Adenosyl-L-methionine[C] <==> S-Adenosyl-L-homocysteine[C] + 6-methyl-2-(trifluoromethyl)quinoline	2.1.1A7|		25_26|100_344|25_344	0.94513|0.947066|0.0363275			TRUE
673	2			100+25<=>26+345	Allocryptopine + S-Adenosyl-L-methionine[C] <==> S-Adenosyl-L-homocysteine[C] + UID:119460286	2.1.1A8|		25_26|100_345|25_345	0.94513|0.947066|0.0363275			TRUE
674	2			100+30<=>29+344	Allocryptopine + L-Methionine[C] <==> L-Homocysteine[C] + 6-methyl-2-(trifluoromethyl)quinoline	2.1.1C1(rev)|		30_29|100_344|30_344	0.839506|0.947066|0.0678776			TRUE
675	2			102+25<=>26+346	4′-O-Desmethylmacrantaldehyde + S-Adenosyl-L-methionine[C] <==> S-Adenosyl-L-homocysteine[C] + 6-[1-(4-hydroxy-6-methyl-7,8-dihydro-5H-[1,3]dioxolo[4,5-g]isoquinolin-5-yl)ethyl]-2,3-dimethoxybenzaldehyde|6-[1-(4-hydroxy-6-methyl-7,8-dihydro-5H-[1,3]dioxolo[4,5-g]isoquinolin-5-yl)ethyl]-2,3-dimethoxy-benzaldehyde	2.1.1A8|		25_26|25_346|102_346	0.94513|0.0356686|0.94887			TRUE
676	2			102+25<=>3+26+346	4′-O-Desmethylmacrantaldehyde + S-Adenosyl-L-methionine[C] <==> H+[C] + S-Adenosyl-L-homocysteine[C] + 6-[1-(4-hydroxy-6-methyl-7,8-dihydro-5H-[1,3]dioxolo[4,5-g]isoquinolin-5-yl)ethyl]-2,3-dimethoxybenzaldehyde|6-[1-(4-hydroxy-6-methyl-7,8-dihydro-5H-[1,3]dioxolo[4,5-g]isoquinolin-5-yl)ethyl]-2,3-dimethoxy-benzaldehyde	2.1.1A11|		25_26|25_346|102_346	0.94513|0.0356686|0.94887			TRUE
677	2			103+3+5+11<=>4+7+347	103 + H+[C] + NADPH[C] + Oxygen[C] <==> NADP+[C] + H2O[C] + UID:789624973	1.14.13A9|		5_4|11_7|11_347|103_347	1|0.375|0.144204|0.94513			TRUE
679	2			103+2+3+11<=>1+7+347	103 + NADH[C] + H+[C] + Oxygen[C] <==> NAD+[C] + H2O[C] + UID:789624973	1.14.13A11|		2_1|11_7|11_347|103_347	1|0.375|0.144204|0.94513			TRUE
680	2			103+25<=>26+107	103 + S-Adenosyl-L-methionine[C] <==> S-Adenosyl-L-homocysteine[C] + 107	2.1.1A7|		25_26|25_107|103_107	0.94513|0.037037|0.94513			TRUE
681	2			104+1<=>2+3+348	104 + NAD+[C] <==> NADH[C] + H+[C] + UID:667375375	1.1.1A1|1.2.1B1|		1_2|104_348	1|1			TRUE
682	2			104+4<=>3+5+348	104 + NADP+[C] <==> H+[C] + NADPH[C] + UID:667375375	1.1.1A2|1.2.1B2|		4_5|104_348	1|1			TRUE
683	2			104+11<=>14+348	104 + Oxygen[C] <==> Hydrogen peroxide[C] + UID:667375375	1.1.3A1|1.4.3B1|		11_14|104_348	1|1			TRUE
684	2			104+1<=>2+3+253	104 + NAD+[C] <==> NADH[C] + H+[C] + 259	1.3.1A1|		1_2|104_253	1|1			TRUE
685	2			104+4<=>3+5+253	104 + NADP+[C] <==> H+[C] + NADPH[C] + 259	1.3.1A2|		4_5|104_253	1|1			TRUE
686	2			104+3+5+11<=>4+7+349	104 + H+[C] + NADPH[C] + Oxygen[C] <==> NADP+[C] + H2O[C] + 3-ethyl-2-methyl-4-phenyloxazol-3-ium	1.14.13A9|		5_4|11_7|104_349|11_349	1|0.375|0.94513|0.144204			TRUE
688	2			104+2+3+11<=>1+7+349	104 + NADH[C] + H+[C] + Oxygen[C] <==> NAD+[C] + H2O[C] + 3-ethyl-2-methyl-4-phenyloxazol-3-ium	1.14.13A11|		2_1|11_7|104_349|11_349	1|0.375|0.94513|0.144204			TRUE
689	2			104+25<=>26+108	104 + S-Adenosyl-L-methionine[C] <==> S-Adenosyl-L-homocysteine[C] + N-methylophiocarpine	2.1.1A7|		25_26|25_108|104_108	0.94513|0.037037|0.94513			TRUE
690	2			104+64<=>63+350	104 + (13S,14R)-1-Hydroxy-13-O-acetyl-N-methylcanadine <==> (13S,14R)-1,13-Dihydroxy-N-methylcanadine + (4S,5S)-thiocane-4,5-diol	2.3.1D1|2.3.1D1(rev)|2.3.1D4|		64_63|64_350|104_350	0.859521|0.0994431|0.850178			TRUE
691	2			104+65<=>350+72	104 + 4'-O-Desmethyl-3-O-acetylpapaveroxine <==> (4S,5S)-thiocane-4,5-diol + 4'-O-Desmethylpapaveroxine	2.3.1D1|2.3.1D1(rev)|2.3.1D4|		65_350|104_350|65_72	0.0976429|0.850178|0.86377			TRUE
692	2			104+10<=>9+350	104 + Acetyl-CoA <==> CoA[C] + (4S,5S)-thiocane-4,5-diol	2.3.1D1|2.3.1D1(rev)|2.3.1D4|2.3.1F1|		10_9|104_350|10_350	0.913495|0.850178|0.150825			TRUE
693	2			104<=>7+351	104 <==> H2O[C] + 5,6-dichloro-2-methyl-2H-imidazo[4,5-b]pyrazine	4.2.1A8|4.2.3A1|		104_7|104_351	0.0199704|0.943047			TRUE
694	2			104<=>259	104 <==> 265	5.3.3A3|5.3.3A3(rev)|		104_259	1			TRUE
695	2			105+3+(2)11<=>(2)14+266	105 + H+[C] + (2) Oxygen[C] <==> (2) Hydrogen peroxide[C] + Berberastine	1.3.3A2|		11_14|105_266	0.5|1			TRUE
696	2			105+4+(2)7<=>3+5+11+352	105 + NADP+[C] + (2) H2O[C] <==> H+[C] + NADPH[C] + Oxygen[C] + 2,9,10-trimethoxy-6,8,13,13a-tetrahydro-5H-isoquinolino[2,1-b]isoquinoline-3,5-diol	1.14.21A1(rev)|		4_5|7_11|105_352	1|0.375|1			TRUE
697	2			106+1<=>2+3+353	106 + NAD+[C] <==> NADH[C] + H+[C] + UID:672839684	1.1.1A1|1.2.1B1|		1_2|106_353	1|1			TRUE
698	2			106+4<=>3+5+353	106 + NADP+[C] <==> H+[C] + NADPH[C] + UID:672839684	1.1.1A2|1.2.1B2|		4_5|106_353	1|1			TRUE
699	2			106+11<=>14+353	106 + Oxygen[C] <==> Hydrogen peroxide[C] + UID:672839684	1.1.3A1|1.4.3B1|		11_14|106_353	1|1			TRUE
700	2			106+14<=>(2)7+353	106 + Hydrogen peroxide[C] <==> (2) H2O[C] + UID:672839684	1.11.1A1|		14_7|106_353	0.375|1			TRUE
701	2			106+3+(2)5+11<=>(2)4+7+354+139	106 + H+[C] + (2) NADPH[C] + Oxygen[C] <==> (2) NADP+[C] + H2O[C] + methanediol + (S)-Nandinine	1.14.13B1|		5_4|11_7|106_354|106_139|11_139	0.5|0.375|0.0643491|0.853545|0.146701			TRUE
702	2			107+2+3+11<=>1+7+86+103	107 + NADH[C] + H+[C] + Oxygen[C] <==> NAD+[C] + H2O[C] + Formaldehyde + 103	1.13.12A1|		2_1|11_7|107_86|11_86|107_103	1|0.375|0.144204|0.5|0.94513			TRUE
703	2			107+25<=>26+355	107 + S-Adenosyl-L-methionine[C] <==> S-Adenosyl-L-homocysteine[C] + UID:789353270	2.1.1A8|		25_26|25_355|107_355	0.94513|0.0363275|0.947066			TRUE
704	2			107+3+26<=>25+103	107 + H+[C] + S-Adenosyl-L-homocysteine[C] <==> S-Adenosyl-L-methionine[C] + 103	2.1.1A12(rev)|		26_25|107_25|107_103	0.94513|0.037037|0.94513			TRUE
705	2			107+29<=>30+103	107 + L-Homocysteine[C] <==> L-Methionine[C] + 103	2.1.1C1|		29_30|107_30|107_103	0.839506|0.0685871|0.94513			TRUE
706	2			108+2+3+11<=>1+7+86+104	N-methylophiocarpine + NADH[C] + H+[C] + Oxygen[C] <==> NAD+[C] + H2O[C] + Formaldehyde + 104	1.13.12A1|		2_1|11_7|11_86|108_86|108_104	1|0.375|0.5|0.144204|0.94513			TRUE
707	2			108+2+3+11<=>1+7+246	N-methylophiocarpine + NADH[C] + H+[C] + Oxygen[C] <==> NAD+[C] + H2O[C] + 252	1.13.12A1|		2_1|11_7|11_246|108_246	1|0.375|0.143495|0.947066			TRUE
708	2			108+3+26<=>25+104	N-methylophiocarpine + H+[C] + S-Adenosyl-L-homocysteine[C] <==> S-Adenosyl-L-methionine[C] + 104	2.1.1A12(rev)|		26_25|108_25|108_104	0.94513|0.037037|0.94513			TRUE
709	2			108+29<=>30+104	N-methylophiocarpine + L-Homocysteine[C] <==> L-Methionine[C] + 104	2.1.1C1|		29_30|108_30|108_104	0.839506|0.0685871|0.94513			TRUE
710	2			108+10<=>9+114	N-methylophiocarpine + Acetyl-CoA <==> CoA[C] + 114	2.3.1D1|2.3.1D1(rev)|2.3.1D4|2.3.1F1|		10_9|10_114|108_114	0.913495|0.14875|0.855			TRUE
711	2			108+64<=>63+114	N-methylophiocarpine + (13S,14R)-1-Hydroxy-13-O-acetyl-N-methylcanadine <==> (13S,14R)-1,13-Dihydroxy-N-methylcanadine + 114	2.3.1D1|2.3.1D1(rev)|2.3.1D4|		64_63|64_114|108_114	0.859521|0.0980697|0.855			TRUE
712	2			108+65<=>114+72	N-methylophiocarpine + 4'-O-Desmethyl-3-O-acetylpapaveroxine <==> 114 + 4'-O-Desmethylpapaveroxine	2.3.1D1|2.3.1D1(rev)|2.3.1D4|		65_114|108_114|65_72	0.0962695|0.855|0.86377			TRUE
713	2			108<=>262	N-methylophiocarpine <==> 268	5.3.3A3|5.3.3A3(rev)|		108_262	1			TRUE
714	2			110+1<=>2+3+356	110 + NAD+[C] <==> NADH[C] + H+[C] + (6,7-dihydroxy-1,2,3,4-tetrahydroisoquinolin-1-yl)-(4-hydroxyphenyl)methanone	1.1.1A1|1.2.1B1|		1_2|110_356	1|1			TRUE
715	2			110+4<=>3+5+356	110 + NADP+[C] <==> H+[C] + NADPH[C] + (6,7-dihydroxy-1,2,3,4-tetrahydroisoquinolin-1-yl)-(4-hydroxyphenyl)methanone	1.1.1A2|1.2.1B2|		4_5|110_356	1|1			TRUE
716	2			110+11<=>14+356	110 + Oxygen[C] <==> Hydrogen peroxide[C] + (6,7-dihydroxy-1,2,3,4-tetrahydroisoquinolin-1-yl)-(4-hydroxyphenyl)methanone	1.1.3A1|1.4.3B1|		11_14|110_356	1|1			TRUE
717	2			110+14<=>(2)7+356	110 + Hydrogen peroxide[C] <==> (2) H2O[C] + (6,7-dihydroxy-1,2,3,4-tetrahydroisoquinolin-1-yl)-(4-hydroxyphenyl)methanone	1.11.1A1|		14_7|110_356	0.375|1			TRUE
718	2			110+4+7<=>3+5+11+357	110 + NADP+[C] + H2O[C] <==> H+[C] + NADPH[C] + Oxygen[C] + 1-[hydroxy-(4-hydroxyphenyl)methyl]-1,2,3,4-tetrahydroisoquinolin-6-ol	1.14.13A1(rev)|		4_5|7_11|110_11|110_357	1|0.375|0.149943|0.929705			TRUE
719	2			110+4+7<=>3+5+11+358	110 + NADP+[C] + H2O[C] <==> H+[C] + NADPH[C] + Oxygen[C] + 1-[hydroxy-(4-hydroxyphenyl)methyl]-1,2,3,4-tetrahydroisoquinolin-7-ol	1.14.13A1(rev)|		4_5|7_11|110_11|110_358	1|0.375|0.149943|0.929705			TRUE
720	2			110+4+7<=>3+5+11+359	110 + NADP+[C] + H2O[C] <==> H+[C] + NADPH[C] + Oxygen[C] + 1-[(S)-hydroxy(phenyl)methyl]-1,2,3,4-tetrahydroisoquinoline-6,7-diol	1.14.13A1(rev)|		4_5|7_11|110_11|110_359	1|0.375|0.149943|0.929705			TRUE
721	2			110+1+7<=>2+3+11+357	110 + NAD+[C] + H2O[C] <==> NADH[C] + H+[C] + Oxygen[C] + 1-[hydroxy-(4-hydroxyphenyl)methyl]-1,2,3,4-tetrahydroisoquinolin-6-ol	1.14.13A2(rev)|		1_2|7_11|110_11|110_357	1|0.375|0.149943|0.929705			TRUE
722	2			110+1+7<=>2+3+11+358	110 + NAD+[C] + H2O[C] <==> NADH[C] + H+[C] + Oxygen[C] + 1-[hydroxy-(4-hydroxyphenyl)methyl]-1,2,3,4-tetrahydroisoquinolin-7-ol	1.14.13A2(rev)|		1_2|7_11|110_11|110_358	1|0.375|0.149943|0.929705			TRUE
723	2			110+1+7<=>2+3+11+359	110 + NAD+[C] + H2O[C] <==> NADH[C] + H+[C] + Oxygen[C] + 1-[(S)-hydroxy(phenyl)methyl]-1,2,3,4-tetrahydroisoquinoline-6,7-diol	1.14.13A2(rev)|		1_2|7_11|110_11|110_359	1|0.375|0.149943|0.929705			TRUE
724	2			111+4+7<=>3+5+11+360	111 + NADP+[C] + H2O[C] <==> H+[C] + NADPH[C] + Oxygen[C] + 1-[(4-hydroxyphenyl)methyl]-1,2,3,4-tetrahydroisoquinoline-5,6-diol	1.14.13A1(rev)|		4_5|7_11|111_11|111_360	1|0.375|0.149943|0.929705			TRUE
725	2			111+4+7<=>3+5+11+361	111 + NADP+[C] + H2O[C] <==> H+[C] + NADPH[C] + Oxygen[C] + 1-[(4-hydroxyphenyl)methyl]-1,2,3,4-tetrahydroisoquinoline-5,7-diol	1.14.13A1(rev)|		4_5|7_11|111_11|111_361	1|0.375|0.149943|0.929705			TRUE
726	2			111+4+7<=>3+5+11+362	111 + NADP+[C] + H2O[C] <==> H+[C] + NADPH[C] + Oxygen[C] + 1-benzyl-1,2,3,4-tetrahydroisoquinoline-5,6,7-triol|1-(phenylmethyl)-1,2,3,4-tetrahydroisoquinoline-5,6,7-triol	1.14.13A1(rev)|		4_5|7_11|111_11|111_362	1|0.375|0.149943|0.929705			TRUE
727	2			111+1+7<=>2+3+11+360	111 + NAD+[C] + H2O[C] <==> NADH[C] + H+[C] + Oxygen[C] + 1-[(4-hydroxyphenyl)methyl]-1,2,3,4-tetrahydroisoquinoline-5,6-diol	1.14.13A2(rev)|		1_2|7_11|111_11|111_360	1|0.375|0.149943|0.929705			TRUE
728	2			111+1+7<=>2+3+11+361	111 + NAD+[C] + H2O[C] <==> NADH[C] + H+[C] + Oxygen[C] + 1-[(4-hydroxyphenyl)methyl]-1,2,3,4-tetrahydroisoquinoline-5,7-diol	1.14.13A2(rev)|		1_2|7_11|111_11|111_361	1|0.375|0.149943|0.929705			TRUE
729	2			111+1+7<=>2+3+11+362	111 + NAD+[C] + H2O[C] <==> NADH[C] + H+[C] + Oxygen[C] + 1-benzyl-1,2,3,4-tetrahydroisoquinoline-5,6,7-triol|1-(phenylmethyl)-1,2,3,4-tetrahydroisoquinoline-5,6,7-triol	1.14.13A2(rev)|		1_2|7_11|111_11|111_362	1|0.375|0.149943|0.929705			TRUE
730	2			111+7<=>211+363	111 + H2O[C] <==> 4-Hydroxyphenylacetaldehyde + 4-(2-aminoethyl)benzene-1,2,3-triol	4.2.1H1(rev)|		7_211|111_211|111_363	0.055|0.351122|0.44898			FALSE
731	2			112+3+5+11<=>4+7+364	112 + H+[C] + NADPH[C] + Oxygen[C] <==> NADP+[C] + H2O[C] + 1-[(3,4-dihydroxyphenyl)methyl]-1,2,3,4-tetrahydroisoquinoline-4,6,7-triol	1.14.13A1|		5_4|11_7|112_364|11_364	1|0.375|0.932851|0.14876			TRUE
732	2			112+4+7<=>3+5+11+365	112 + NADP+[C] + H2O[C] <==> H+[C] + NADPH[C] + Oxygen[C] + 1-benzyl-1,2,3,4-tetrahydroisoquinoline-4,6,7-triol|1-(phenylmethyl)-1,2,3,4-tetrahydroisoquinoline-4,6,7-triol	1.14.13A1(rev)|		4_5|112_11|7_11|112_365	1|0.149943|0.375|0.929705			TRUE
733	2			112+2+3+11<=>1+7+364	112 + NADH[C] + H+[C] + Oxygen[C] <==> NAD+[C] + H2O[C] + 1-[(3,4-dihydroxyphenyl)methyl]-1,2,3,4-tetrahydroisoquinoline-4,6,7-triol	1.14.13A2|		2_1|11_7|112_364|11_364	1|0.375|0.932851|0.14876			TRUE
734	2			112+1+7<=>2+3+11+365	112 + NAD+[C] + H2O[C] <==> NADH[C] + H+[C] + Oxygen[C] + 1-benzyl-1,2,3,4-tetrahydroisoquinoline-4,6,7-triol|1-(phenylmethyl)-1,2,3,4-tetrahydroisoquinoline-4,6,7-triol	1.14.13A2(rev)|		1_2|112_11|7_11|112_365	1|0.149943|0.375|0.929705			TRUE
735	2			112+11+20<=>364+153	112 + Oxygen[C] + Tetrahydrobiopterin[C] <==> 1-[(3,4-dihydroxyphenyl)methyl]-1,2,3,4-tetrahydroisoquinoline-4,6,7-triol + 4a-Hydroxytetrahydrobiopterin	1.14.16A1|		112_364|11_364|11_153|20_153	0.932851|0.14876|0.154321|0.91821			TRUE
736	2			113+3+5+11<=>4+7+364	(S)-Norlaudanosoline + H+[C] + NADPH[C] + Oxygen[C] <==> NADP+[C] + H2O[C] + 374	1.14.13A1|		5_4|11_7|11_364|113_364	1|0.375|0.14876|0.932851			TRUE
737	2			113+4+7<=>3+5+11+366	(S)-Norlaudanosoline + NADP+[C] + H2O[C] <==> H+[C] + NADPH[C] + Oxygen[C] + 4-[(6-hydroxy-1,2,3,4-tetrahydroisoquinolin-1-yl)methyl]benzene-1,2-diol	1.14.13A1(rev)|		4_5|7_11|113_11|113_366	1|0.375|0.149943|0.929705			TRUE
738	2			113+4+7<=>3+5+11+367	(S)-Norlaudanosoline + NADP+[C] + H2O[C] <==> H+[C] + NADPH[C] + Oxygen[C] + 4-[(7-hydroxy-1,2,3,4-tetrahydroisoquinolin-1-yl)methyl]benzene-1,2-diol	1.14.13A1(rev)|		4_5|7_11|113_11|113_367	1|0.375|0.149943|0.929705			TRUE
739	2			113+4+7<=>3+5+11+368	(S)-Norlaudanosoline + NADP+[C] + H2O[C] <==> H+[C] + NADPH[C] + Oxygen[C] + (1R)-1-[(3-hydroxyphenyl)methyl]-1,2,3,4-tetrahydroisoquinoline-6,7-diol	1.14.13A1(rev)|		4_5|7_11|113_11|113_368	1|0.375|0.149943|0.929705			TRUE
740	2			113+2+3+11<=>1+7+364	(S)-Norlaudanosoline + NADH[C] + H+[C] + Oxygen[C] <==> NAD+[C] + H2O[C] + 374	1.14.13A2|		2_1|11_7|11_364|113_364	1|0.375|0.14876|0.932851			TRUE
741	2			113+1+7<=>2+3+11+366	(S)-Norlaudanosoline + NAD+[C] + H2O[C] <==> NADH[C] + H+[C] + Oxygen[C] + 4-[(6-hydroxy-1,2,3,4-tetrahydroisoquinolin-1-yl)methyl]benzene-1,2-diol	1.14.13A2(rev)|		1_2|7_11|113_11|113_366	1|0.375|0.149943|0.929705			TRUE
742	2			113+1+7<=>2+3+11+367	(S)-Norlaudanosoline + NAD+[C] + H2O[C] <==> NADH[C] + H+[C] + Oxygen[C] + 4-[(7-hydroxy-1,2,3,4-tetrahydroisoquinolin-1-yl)methyl]benzene-1,2-diol	1.14.13A2(rev)|		1_2|7_11|113_11|113_367	1|0.375|0.149943|0.929705			TRUE
743	2			113+1+7<=>2+3+11+368	(S)-Norlaudanosoline + NAD+[C] + H2O[C] <==> NADH[C] + H+[C] + Oxygen[C] + (1R)-1-[(3-hydroxyphenyl)methyl]-1,2,3,4-tetrahydroisoquinoline-6,7-diol	1.14.13A2(rev)|		1_2|7_11|113_11|113_368	1|0.375|0.149943|0.929705			TRUE
744	2			113+(2)3+11<=>7+364	(S)-Norlaudanosoline + (2) H+[C] + Oxygen[C] <==> H2O[C] + 374	1.14.15A1|		11_7|11_364|113_364	0.375|0.14876|0.932851			TRUE
745	2			113+1+7<=>2+3+364	(S)-Norlaudanosoline + NAD+[C] + H2O[C] <==> NADH[C] + H+[C] + 374	1.17.99A1|		1_2|7_364|113_364	1|0.0237603|0.932851			TRUE
746	2			113+25<=>3+26+369	(S)-Norlaudanosoline + S-Adenosyl-L-methionine[C] <==> H+[C] + S-Adenosyl-L-homocysteine[C] + 1-[(4-hydroxy-3-methoxyphenyl)methyl]-1,2,3,4-tetrahydroisoquinoline-6,7-diol|1-[(4-hydroxy-3-methoxy-phenyl)methyl]-1,2,3,4-tetrahydroisoquinoline-6,7-diol	2.1.1A1|		25_26|25_369|113_369	0.94513|0.0408986|0.932851			TRUE
747	2			113+25<=>3+26+370	(S)-Norlaudanosoline + S-Adenosyl-L-methionine[C] <==> H+[C] + S-Adenosyl-L-homocysteine[C] + 4-[(6-hydroxy-7-methoxy-1,2,3,4-tetrahydroisoquinolin-1-yl)methyl]benzene-1,2-diol	2.1.1A1|		25_26|25_370|113_370	0.94513|0.0408986|0.932851			TRUE
748	2			113+25<=>3+26+305	(S)-Norlaudanosoline + S-Adenosyl-L-methionine[C] <==> H+[C] + S-Adenosyl-L-homocysteine[C] + 311	2.1.1A1|		25_26|25_305|113_305	0.94513|0.0408986|0.932851			TRUE
749	2			113+25<=>26+369	(S)-Norlaudanosoline + S-Adenosyl-L-methionine[C] <==> S-Adenosyl-L-homocysteine[C] + 1-[(4-hydroxy-3-methoxyphenyl)methyl]-1,2,3,4-tetrahydroisoquinoline-6,7-diol|1-[(4-hydroxy-3-methoxy-phenyl)methyl]-1,2,3,4-tetrahydroisoquinoline-6,7-diol	2.1.1A5|		25_26|25_369|113_369	0.94513|0.0408986|0.932851			TRUE
750	2			113+25<=>26+370	(S)-Norlaudanosoline + S-Adenosyl-L-methionine[C] <==> S-Adenosyl-L-homocysteine[C] + 4-[(6-hydroxy-7-methoxy-1,2,3,4-tetrahydroisoquinolin-1-yl)methyl]benzene-1,2-diol	2.1.1A5|		25_26|25_370|113_370	0.94513|0.0408986|0.932851			TRUE
751	2			113+25<=>26+305	(S)-Norlaudanosoline + S-Adenosyl-L-methionine[C] <==> S-Adenosyl-L-homocysteine[C] + 311	2.1.1A5|		25_26|25_305|113_305	0.94513|0.0408986|0.932851			TRUE
752	2			113+25<=>26+371	(S)-Norlaudanosoline + S-Adenosyl-L-methionine[C] <==> S-Adenosyl-L-homocysteine[C] + 1-[(4,5-dihydroxy-2-methylphenyl)methyl]-1,2,3,4-tetrahydroisoquinoline-6,7-diol|1-[(4,5-dihydroxy-2-methyl-phenyl)methyl]-1,2,3,4-tetrahydroisoquinoline-6,7-diol	2.1.1A8|		25_26|25_371|113_371	0.94513|0.0408986|0.932851			TRUE
753	2			113+25<=>26+146	(S)-Norlaudanosoline + S-Adenosyl-L-methionine[C] <==> S-Adenosyl-L-homocysteine[C] + Laudanosoline	2.1.1A9|		25_26|25_146|113_146	0.94513|0.0408986|0.932851			TRUE
754	2			113+25<=>3+26+371	(S)-Norlaudanosoline + S-Adenosyl-L-methionine[C] <==> H+[C] + S-Adenosyl-L-homocysteine[C] + 1-[(4,5-dihydroxy-2-methylphenyl)methyl]-1,2,3,4-tetrahydroisoquinoline-6,7-diol|1-[(4,5-dihydroxy-2-methyl-phenyl)methyl]-1,2,3,4-tetrahydroisoquinoline-6,7-diol	2.1.1A11|		25_26|25_371|113_371	0.94513|0.0408986|0.932851			TRUE
755	2			113+25<=>3+26+146	(S)-Norlaudanosoline + S-Adenosyl-L-methionine[C] <==> H+[C] + S-Adenosyl-L-homocysteine[C] + Laudanosoline	2.1.1A12|		25_26|25_146|113_146	0.94513|0.0408986|0.932851			TRUE
756	2			113+30<=>29+146	(S)-Norlaudanosoline + L-Methionine[C] <==> L-Homocysteine[C] + Laudanosoline	2.1.1C2(rev)|		30_29|30_146|113_146	0.839506|0.073143|0.932851			TRUE
757	2			113+10<=>9+372	(S)-Norlaudanosoline + Acetyl-CoA <==> CoA[C] + 1-[1-[(3,4-dihydroxyphenyl)methyl]-6,7-dihydroxy-3,4-dihydro-1H-isoquinolin-2-yl]ethanone	2.3.1D3|		10_9|10_372|113_372	0.913495|0.164062|0.820312			TRUE
758	2			113+6<=>373	(S)-Norlaudanosoline + CO2[C] <==> 1-[(3,4-dihydroxyphenyl)methyl]-6,7-dihydroxy-3,4-dihydro-2H-isoquinoline-1-carboxylic acid	4.1.1A6(rev)|		6_373|113_373	0.0703125|0.820312			TRUE
759	2	R04084(r)	3,4-Dihydroxyphenylacetaldehyde hydro-lyase (adding dopamine)(r)|	113+7<=>374+212	(S)-Norlaudanosoline + H2O[C] <==> 3,4-Dihydroxyphenylacetaldehyde + Dopamine	4.2.1H1(rev)|	4.2.1.-78|4.2.1.-78	7_374|113_374|113_212	0.0495868|0.392796|0.399093			FALSE
760	2			114+2+3<=>1+108+71	114 + NADH[C] + H+[C] <==> NAD+[C] + N-methylophiocarpine + Acetaldehyde	1.2.1C1(rev)|		2_1|114_108|114_71	1|0.855|0.055			TRUE
761	2			114+3+5<=>4+108+71	114 + H+[C] + NADPH[C] <==> NADP+[C] + N-methylophiocarpine + Acetaldehyde	1.2.1C2(rev)|		5_4|114_108|114_71	1|0.855|0.055			TRUE
762	2			114+2+3+11<=>1+7+86+350	114 + NADH[C] + H+[C] + Oxygen[C] <==> NAD+[C] + H2O[C] + Formaldehyde + 360	1.13.12A1|		2_1|11_7|114_86|11_86|114_350	1|0.375|0.142222|0.5|0.950556			TRUE
763	2			114+3+(2)5+11<=>(2)4+7+108+142	114 + H+[C] + (2) NADPH[C] + Oxygen[C] <==> (2) NADP+[C] + H2O[C] + N-methylophiocarpine + Acetate	1.14.13B1|		5_4|11_7|114_108|114_142|11_142	0.5|0.375|0.855|0.14875|0.28125			TRUE
764	2			114+26<=>25+350	114 + S-Adenosyl-L-homocysteine[C] <==> S-Adenosyl-L-methionine[C] + 360	2.1.1A4(rev)|2.1.1A7(rev)|2.1.1A9(rev)|		26_25|114_25|114_350	0.94513|0.0350549|0.950556			TRUE
765	2			114+3+26<=>25+350	114 + H+[C] + S-Adenosyl-L-homocysteine[C] <==> S-Adenosyl-L-methionine[C] + 360	2.1.1A12(rev)|		26_25|114_25|114_350	0.94513|0.0350549|0.950556			TRUE
766	2			114+29<=>30+350	114 + L-Homocysteine[C] <==> L-Methionine[C] + 360	2.1.1C1|		29_30|114_30|114_350	0.839506|0.0666049|0.950556			TRUE
767	2			114+59<=>108+193	114 + Isocorypalmine <==> N-methylophiocarpine + 198	2.3.1D1|2.3.1D1(rev)|2.3.1D4|		114_108|59_193|114_193	0.855|0.845026|0.102832			TRUE
768	2			114+8<=>108+191	114 + Orthophosphate[C] <==> N-methylophiocarpine + Acetyl phosphate	2.5.1B2(rev)|		114_108|8_108|114_191|8_191	0.826722|0.0992044|0.200556|0.455			TRUE
769	2			114+7<=>108+142	114 + H2O[C] <==> N-methylophiocarpine + Acetate	3.1.1A1|		114_108|114_142|7_142	0.855|0.14875|0.15625			TRUE
770	2			115+1<=>2+3+116	115 + NAD+[C] <==> NADH[C] + H+[C] + (-)-alpha-Hydrastine	1.1.1A1|1.2.1B1|		1_2|115_116	1|1			TRUE
771	2			115+4<=>3+5+116	115 + NADP+[C] <==> H+[C] + NADPH[C] + (-)-alpha-Hydrastine	1.1.1A2|1.2.1B2|		4_5|115_116	1|1			TRUE
772	2			115+11<=>14+116	115 + Oxygen[C] <==> Hydrogen peroxide[C] + (-)-alpha-Hydrastine	1.1.3A1|1.4.3B1|		11_14|115_116	1|1			TRUE
773	2			116+7+11<=>14+86+375	(-)-alpha-Hydrastine + H2O[C] + Oxygen[C] <==> Hydrogen peroxide[C] + Formaldehyde + 6,7-dimethoxy-3-(5,6,7,8-tetrahydro-[1,3]dioxolo[4,5-g]isoquinolin-5-yl)-3H-isobenzofuran-1-one	1.4.3A1|		11_14|7_86|116_86|116_375	1|0.375|0.143495|0.947066			TRUE
774	2			116+2+3+11<=>1+7+86+375	(-)-alpha-Hydrastine + NADH[C] + H+[C] + Oxygen[C] <==> NAD+[C] + H2O[C] + Formaldehyde + 6,7-dimethoxy-3-(5,6,7,8-tetrahydro-[1,3]dioxolo[4,5-g]isoquinolin-5-yl)-3H-isobenzofuran-1-one	1.13.12A1|		2_1|11_7|11_86|116_86|116_375	1|0.375|0.5|0.143495|0.947066			TRUE
775	2			116+3+(2)5+11<=>(2)4+7+138+376	(-)-alpha-Hydrastine + H+[C] + (2) NADPH[C] + Oxygen[C] <==> (2) NADP+[C] + H2O[C] + Methanol + 6-hydroxy-7-methoxy-3-(6-methyl-7,8-dihydro-5H-[1,3]dioxolo[4,5-g]isoquinolin-5-yl)-3H-isobenzofuran-1-one	1.14.13B1|		5_4|11_7|116_138|11_376|116_376	0.5|0.375|0.0382653|0.144204|0.913241			TRUE
776	2			116+3+26<=>25+376	(-)-alpha-Hydrastine + H+[C] + S-Adenosyl-L-homocysteine[C] <==> S-Adenosyl-L-methionine[C] + 6-hydroxy-7-methoxy-3-(6-methyl-7,8-dihydro-5H-[1,3]dioxolo[4,5-g]isoquinolin-5-yl)-3H-isobenzofuran-1-one	2.1.1A1(rev)|		26_25|116_25|116_376	0.94513|0.0363275|0.947066			TRUE
777	2			116+26<=>25+375	(-)-alpha-Hydrastine + S-Adenosyl-L-homocysteine[C] <==> S-Adenosyl-L-methionine[C] + 6,7-dimethoxy-3-(5,6,7,8-tetrahydro-[1,3]dioxolo[4,5-g]isoquinolin-5-yl)-3H-isobenzofuran-1-one	2.1.1A4(rev)|2.1.1A9(rev)|		26_25|116_25|116_375	0.94513|0.0363275|0.947066			TRUE
778	2			116+26<=>25+376	(-)-alpha-Hydrastine + S-Adenosyl-L-homocysteine[C] <==> S-Adenosyl-L-methionine[C] + 6-hydroxy-7-methoxy-3-(6-methyl-7,8-dihydro-5H-[1,3]dioxolo[4,5-g]isoquinolin-5-yl)-3H-isobenzofuran-1-one	2.1.1A5(rev)|		26_25|116_25|116_376	0.94513|0.0363275|0.947066			TRUE
779	2			116+25<=>26+377	(-)-alpha-Hydrastine + S-Adenosyl-L-methionine[C] <==> S-Adenosyl-L-homocysteine[C] + 3-(6,6-dimethyl-7,8-dihydro-5H-[1,3]dioxolo[4,5-g]isoquinolin-6-ium-5-yl)-6,7-dimethoxy-3H-isobenzofuran-1-one	2.1.1A7|		25_26|25_377|116_377	0.94513|0.0356686|0.94887			TRUE
780	2			116+25<=>26+378	(-)-alpha-Hydrastine + S-Adenosyl-L-methionine[C] <==> S-Adenosyl-L-homocysteine[C] + (3S)-6,7-dimethoxy-3-methyl-3-[(5R)-6-methyl-7,8-dihydro-5H-[1,3]dioxolo[4,5-g]isoquinolin-5-yl]-1-isobenzofuranone|(3S)-6,7-dimethoxy-3-methyl-3-[(5R)-6-methyl-7,8-dihydro-5H-[1,3]dioxolo[4,5-g]isoquinolin-5-yl]isobenzofuran-1-one	2.1.1A8|		25_26|25_378|116_378	0.94513|0.0356686|0.94887			TRUE
781	2			116+25<=>26+379	(-)-alpha-Hydrastine + S-Adenosyl-L-methionine[C] <==> S-Adenosyl-L-homocysteine[C] + (3S)-3-[(5R)-4,6-dimethyl-7,8-dihydro-5H-[1,3]dioxolo[4,5-g]isoquinolin-5-yl]-6,7-dimethoxy-3H-isobenzofuran-1-one	2.1.1A8|		25_26|25_379|116_379	0.94513|0.0356686|0.94887			TRUE
782	2			116+25<=>3+26+378	(-)-alpha-Hydrastine + S-Adenosyl-L-methionine[C] <==> H+[C] + S-Adenosyl-L-homocysteine[C] + (3S)-6,7-dimethoxy-3-methyl-3-[(5R)-6-methyl-7,8-dihydro-5H-[1,3]dioxolo[4,5-g]isoquinolin-5-yl]-1-isobenzofuranone|(3S)-6,7-dimethoxy-3-methyl-3-[(5R)-6-methyl-7,8-dihydro-5H-[1,3]dioxolo[4,5-g]isoquinolin-5-yl]isobenzofuran-1-one	2.1.1A11|		25_26|25_378|116_378	0.94513|0.0356686|0.94887			TRUE
783	2			116+25<=>3+26+379	(-)-alpha-Hydrastine + S-Adenosyl-L-methionine[C] <==> H+[C] + S-Adenosyl-L-homocysteine[C] + (3S)-3-[(5R)-4,6-dimethyl-7,8-dihydro-5H-[1,3]dioxolo[4,5-g]isoquinolin-5-yl]-6,7-dimethoxy-3H-isobenzofuran-1-one	2.1.1A11|		25_26|25_379|116_379	0.94513|0.0356686|0.94887			TRUE
784	2			116+3+26<=>25+375	(-)-alpha-Hydrastine + H+[C] + S-Adenosyl-L-homocysteine[C] <==> S-Adenosyl-L-methionine[C] + 6,7-dimethoxy-3-(5,6,7,8-tetrahydro-[1,3]dioxolo[4,5-g]isoquinolin-5-yl)-3H-isobenzofuran-1-one	2.1.1A12(rev)|		26_25|116_25|116_375	0.94513|0.0363275|0.947066			TRUE
785	2			116+29<=>30+375	(-)-alpha-Hydrastine + L-Homocysteine[C] <==> L-Methionine[C] + 6,7-dimethoxy-3-(5,6,7,8-tetrahydro-[1,3]dioxolo[4,5-g]isoquinolin-5-yl)-3H-isobenzofuran-1-one	2.1.1C1|2.1.1C2|		29_30|116_30|116_375	0.839506|0.0678776|0.947066			TRUE
786	2			116+30<=>29+377	(-)-alpha-Hydrastine + L-Methionine[C] <==> L-Homocysteine[C] + 3-(6,6-dimethyl-7,8-dihydro-5H-[1,3]dioxolo[4,5-g]isoquinolin-6-ium-5-yl)-6,7-dimethoxy-3H-isobenzofuran-1-one	2.1.1C1(rev)|		30_29|30_377|116_377	0.839506|0.0672186|0.94887			TRUE
787	2			117+7+11<=>14+86+380	117 + H2O[C] + Oxygen[C] <==> Hydrogen peroxide[C] + Formaldehyde + 5-(4,5-dimethoxy-1,3-dihydroisobenzofuran-1-yl)-4-methoxy-5,6,7,8-tetrahydro-[1,3]dioxolo[4,5-g]isoquinoline	1.4.3A1|		11_14|7_86|117_86|117_380	1|0.375|0.142836|0.94887			TRUE
788	2			117+2+3+11<=>1+7+86+380	117 + NADH[C] + H+[C] + Oxygen[C] <==> NAD+[C] + H2O[C] + Formaldehyde + 5-(4,5-dimethoxy-1,3-dihydroisobenzofuran-1-yl)-4-methoxy-5,6,7,8-tetrahydro-[1,3]dioxolo[4,5-g]isoquinoline	1.13.12A1|		2_1|11_7|11_86|117_86|117_380	1|0.375|0.5|0.142836|0.94887			TRUE
789	2			117+25<=>26+381	117 + S-Adenosyl-L-methionine[C] <==> S-Adenosyl-L-homocysteine[C] + (5R)-5-[(1S)-4,5-dimethoxy-1,3-dihydroisobenzofuran-1-yl]-6-ethyl-4-methoxy-7,8-dihydro-5H-[1,3]dioxolo[4,5-g]isoquinoline	2.1.1A8|		25_26|117_381|25_381	0.94513|0.950556|0.0350549			TRUE
790	2			117+26<=>25+380	117 + S-Adenosyl-L-homocysteine[C] <==> S-Adenosyl-L-methionine[C] + 5-(4,5-dimethoxy-1,3-dihydroisobenzofuran-1-yl)-4-methoxy-5,6,7,8-tetrahydro-[1,3]dioxolo[4,5-g]isoquinoline	2.1.1A9(rev)|		117_25|26_25|117_380	0.0356686|0.94513|0.94887			TRUE
791	2			117+3+26<=>25+380	117 + H+[C] + S-Adenosyl-L-homocysteine[C] <==> S-Adenosyl-L-methionine[C] + 5-(4,5-dimethoxy-1,3-dihydroisobenzofuran-1-yl)-4-methoxy-5,6,7,8-tetrahydro-[1,3]dioxolo[4,5-g]isoquinoline	2.1.1A12(rev)|		117_25|26_25|117_380	0.0356686|0.94513|0.94887			TRUE
792	2			117+29<=>30+380	117 + L-Homocysteine[C] <==> L-Methionine[C] + 5-(4,5-dimethoxy-1,3-dihydroisobenzofuran-1-yl)-4-methoxy-5,6,7,8-tetrahydro-[1,3]dioxolo[4,5-g]isoquinoline	2.1.1C1|2.1.1C2|		29_30|117_30|117_380	0.839506|0.0672186|0.94887			TRUE
793	2			118+3+5+11<=>4+7+357	118 + H+[C] + NADPH[C] + Oxygen[C] <==> NADP+[C] + H2O[C] + 367	1.14.13A1|		5_4|11_7|11_357|118_357	1|0.375|0.15125|0.92625			TRUE
794	2			118+3+5+11<=>4+7+360	118 + H+[C] + NADPH[C] + Oxygen[C] <==> NADP+[C] + H2O[C] + 370	1.14.13A1|		5_4|11_7|11_360|118_360	1|0.375|0.15125|0.92625			TRUE
795	2			118+3+5+11<=>4+7+366	118 + H+[C] + NADPH[C] + Oxygen[C] <==> NADP+[C] + H2O[C] + 376	1.14.13A1|		5_4|11_7|11_366|118_366	1|0.375|0.15125|0.92625			TRUE
796	2			118+4+7<=>3+5+11+382	118 + NADP+[C] + H2O[C] <==> H+[C] + NADPH[C] + Oxygen[C] + 4-(1,2,3,4-tetrahydroisoquinolin-1-ylmethyl)phenol	1.14.13A1(rev)|		4_5|7_11|118_11|118_382	1|0.375|0.152701|0.922438			TRUE
797	2			118+4+7<=>3+5+11+383	118 + NADP+[C] + H2O[C] <==> H+[C] + NADPH[C] + Oxygen[C] + 1-benzyl-1,2,3,4-tetrahydroisoquinolin-6-ol|1-(phenylmethyl)-1,2,3,4-tetrahydroisoquinolin-6-ol	1.14.13A1(rev)|		4_5|7_11|118_11|118_383	1|0.375|0.152701|0.922438			TRUE
798	2			118+2+3+11<=>1+7+357	118 + NADH[C] + H+[C] + Oxygen[C] <==> NAD+[C] + H2O[C] + 367	1.14.13A2|		2_1|11_7|11_357|118_357	1|0.375|0.15125|0.92625			TRUE
799	2			118+2+3+11<=>1+7+360	118 + NADH[C] + H+[C] + Oxygen[C] <==> NAD+[C] + H2O[C] + 370	1.14.13A2|		2_1|11_7|11_360|118_360	1|0.375|0.15125|0.92625			TRUE
800	2			118+2+3+11<=>1+7+366	118 + NADH[C] + H+[C] + Oxygen[C] <==> NAD+[C] + H2O[C] + 376	1.14.13A2|		2_1|11_7|11_366|118_366	1|0.375|0.15125|0.92625			TRUE
801	2			118+1+7<=>2+3+11+382	118 + NAD+[C] + H2O[C] <==> NADH[C] + H+[C] + Oxygen[C] + 4-(1,2,3,4-tetrahydroisoquinolin-1-ylmethyl)phenol	1.14.13A2(rev)|		1_2|7_11|118_11|118_382	1|0.375|0.152701|0.922438			TRUE
802	2			118+1+7<=>2+3+11+383	118 + NAD+[C] + H2O[C] <==> NADH[C] + H+[C] + Oxygen[C] + 1-benzyl-1,2,3,4-tetrahydroisoquinolin-6-ol|1-(phenylmethyl)-1,2,3,4-tetrahydroisoquinolin-6-ol	1.14.13A2(rev)|		1_2|7_11|118_11|118_383	1|0.375|0.152701|0.922438			TRUE
803	2			118+(2)3+11<=>7+357	118 + (2) H+[C] + Oxygen[C] <==> H2O[C] + 367	1.14.15A1|		11_7|11_357|118_357	0.375|0.15125|0.92625			TRUE
804	2			118+11+20<=>366+153	118 + Oxygen[C] + Tetrahydrobiopterin[C] <==> 376 + 4a-Hydroxytetrahydrobiopterin	1.14.16A1|		11_366|118_366|20_153|11_153	0.15125|0.92625|0.91821|0.154321			TRUE
805	2			118+1+7<=>2+3+357	118 + NAD+[C] + H2O[C] <==> NADH[C] + H+[C] + 367	1.17.99A1|		1_2|7_357|118_357	1|0.02625|0.92625			TRUE
806	2			118+25<=>3+26+121	118 + S-Adenosyl-L-methionine[C] <==> H+[C] + S-Adenosyl-L-homocysteine[C] + 121	2.1.1A1|		25_26|25_121|118_121	0.94513|0.0429544|0.92625			TRUE
807	2			118+25<=>3+26+384	118 + S-Adenosyl-L-methionine[C] <==> H+[C] + S-Adenosyl-L-homocysteine[C] + 1-[(4-methoxyphenyl)methyl]-1,2,3,4-tetrahydroisoquinolin-6-ol	2.1.1A1|		25_26|25_384|118_384	0.94513|0.0429544|0.92625			TRUE
808	2			118+25<=>26+121	118 + S-Adenosyl-L-methionine[C] <==> S-Adenosyl-L-homocysteine[C] + 121	2.1.1A5|		25_26|25_121|118_121	0.94513|0.0429544|0.92625			TRUE
809	2			118+25<=>26+384	118 + S-Adenosyl-L-methionine[C] <==> S-Adenosyl-L-homocysteine[C] + 1-[(4-methoxyphenyl)methyl]-1,2,3,4-tetrahydroisoquinolin-6-ol	2.1.1A5|		25_26|25_384|118_384	0.94513|0.0429544|0.92625			TRUE
810	2			118+7<=>211+385	118 + H2O[C] <==> 4-Hydroxyphenylacetaldehyde + m-Tyramine|3-Tyramine|Metatyramine|Meta-tyramine|3-(2-aminoethyl)phenol|M-Hydroxyphenethylamine|3-Hydroxyphenethylamine|3-Hydroxyphenylethylamine|2-(3-Hydroxyphenyl)ethylamine|meta-tyramine</traditional_iupac>	4.2.1H1(rev)|		7_211|118_211|118_385	0.055|0.39403|0.401662			FALSE
811	2			119+3+5+11<=>4+7+386	119 + H+[C] + NADPH[C] + Oxygen[C] <==> NADP+[C] + H2O[C] + 1-[(4-hydroxyphenyl)methyl]-1,2,3,4-tetrahydroisoquinolin-2-ium-7,8-diol	1.14.13A1|		5_4|11_7|119_386|11_386	1|0.375|0.92625|0.15125			TRUE
812	2			119+3+5+11<=>4+7+358	119 + H+[C] + NADPH[C] + Oxygen[C] <==> NADP+[C] + H2O[C] + 368	1.14.13A1|		5_4|11_7|119_358|11_358	1|0.375|0.92625|0.15125			TRUE
813	2			119+3+5+11<=>4+7+361	119 + H+[C] + NADPH[C] + Oxygen[C] <==> NADP+[C] + H2O[C] + 371	1.14.13A1|		5_4|11_7|119_361|11_361	1|0.375|0.92625|0.15125			TRUE
814	2			119+3+5+11<=>4+7+367	119 + H+[C] + NADPH[C] + Oxygen[C] <==> NADP+[C] + H2O[C] + 377	1.14.13A1|		5_4|11_7|119_367|11_367	1|0.375|0.92625|0.15125			TRUE
815	2			119+4+7<=>3+5+11+382	119 + NADP+[C] + H2O[C] <==> H+[C] + NADPH[C] + Oxygen[C] + 392	1.14.13A1(rev)|		4_5|119_11|7_11|119_382	1|0.152701|0.375|0.922438			TRUE
816	2			119+4+7<=>3+5+11+387	119 + NADP+[C] + H2O[C] <==> H+[C] + NADPH[C] + Oxygen[C] + 1-benzyl-1,2,3,4-tetrahydroisoquinolin-7-ol|1-(phenylmethyl)-1,2,3,4-tetrahydroisoquinolin-7-ol	1.14.13A1(rev)|		4_5|119_11|7_11|119_387	1|0.152701|0.375|0.922438			TRUE
817	2			119+2+3+11<=>1+7+386	119 + NADH[C] + H+[C] + Oxygen[C] <==> NAD+[C] + H2O[C] + 1-[(4-hydroxyphenyl)methyl]-1,2,3,4-tetrahydroisoquinolin-2-ium-7,8-diol	1.14.13A2|		2_1|11_7|119_386|11_386	1|0.375|0.92625|0.15125			TRUE
818	2			119+2+3+11<=>1+7+358	119 + NADH[C] + H+[C] + Oxygen[C] <==> NAD+[C] + H2O[C] + 368	1.14.13A2|		2_1|11_7|119_358|11_358	1|0.375|0.92625|0.15125			TRUE
819	2			119+2+3+11<=>1+7+361	119 + NADH[C] + H+[C] + Oxygen[C] <==> NAD+[C] + H2O[C] + 371	1.14.13A2|		2_1|11_7|119_361|11_361	1|0.375|0.92625|0.15125			TRUE
820	2			119+2+3+11<=>1+7+367	119 + NADH[C] + H+[C] + Oxygen[C] <==> NAD+[C] + H2O[C] + 377	1.14.13A2|		2_1|11_7|119_367|11_367	1|0.375|0.92625|0.15125			TRUE
821	2			119+1+7<=>2+3+11+382	119 + NAD+[C] + H2O[C] <==> NADH[C] + H+[C] + Oxygen[C] + 392	1.14.13A2(rev)|		1_2|119_11|7_11|119_382	1|0.152701|0.375|0.922438			TRUE
822	2			119+1+7<=>2+3+11+387	119 + NAD+[C] + H2O[C] <==> NADH[C] + H+[C] + Oxygen[C] + 1-benzyl-1,2,3,4-tetrahydroisoquinolin-7-ol|1-(phenylmethyl)-1,2,3,4-tetrahydroisoquinolin-7-ol	1.14.13A2(rev)|		1_2|119_11|7_11|119_387	1|0.152701|0.375|0.922438			TRUE
823	2			119+4+6+7<=>3+5+11+388	119 + NADP+[C] + CO2[C] + H2O[C] <==> H+[C] + NADPH[C] + Oxygen[C] + (1R)-1-[(4-hydroxyphenyl)methyl]-1,2,3,4-tetrahydroisoquinoline-7-carboxylic acid	1.14.13A3(rev)|		4_5|119_11|7_11|119_388|6_388	1|0.152701|0.375|0.820849|0.0816327			TRUE
824	2			119+1+6+7<=>2+3+11+388	119 + NAD+[C] + CO2[C] + H2O[C] <==> NADH[C] + H+[C] + Oxygen[C] + (1R)-1-[(4-hydroxyphenyl)methyl]-1,2,3,4-tetrahydroisoquinoline-7-carboxylic acid	1.14.13A4(rev)|		1_2|119_11|7_11|119_388|6_388	1|0.152701|0.375|0.820849|0.0816327			TRUE
825	2			119+(2)3+11<=>7+358	119 + (2) H+[C] + Oxygen[C] <==> H2O[C] + 368	1.14.15A1|		11_7|119_358|11_358	0.375|0.92625|0.15125			TRUE
826	2			119+11+20<=>367+153	119 + Oxygen[C] + Tetrahydrobiopterin[C] <==> 377 + 4a-Hydroxytetrahydrobiopterin	1.14.16A1|		119_367|11_367|20_153|11_153	0.92625|0.15125|0.91821|0.154321			TRUE
827	2			119+1+7<=>2+3+358	119 + NAD+[C] + H2O[C] <==> NADH[C] + H+[C] + 368	1.17.99A1|		1_2|119_358|7_358	1|0.92625|0.02625			TRUE
828	2			119+25<=>3+26+389	119 + S-Adenosyl-L-methionine[C] <==> H+[C] + S-Adenosyl-L-homocysteine[C] + 4-[(7-methoxy-1,2,3,4-tetrahydroisoquinolin-1-yl)methyl]phenol	2.1.1A1|		25_26|25_389|119_389	0.94513|0.0429544|0.92625			TRUE
829	2			119+25<=>3+26+390	119 + S-Adenosyl-L-methionine[C] <==> H+[C] + S-Adenosyl-L-homocysteine[C] + 1-[(4-methoxyphenyl)methyl]-1,2,3,4-tetrahydroisoquinolin-7-ol	2.1.1A1|		25_26|25_390|119_390	0.94513|0.0429544|0.92625			TRUE
830	2			119+25<=>26+389	119 + S-Adenosyl-L-methionine[C] <==> S-Adenosyl-L-homocysteine[C] + 4-[(7-methoxy-1,2,3,4-tetrahydroisoquinolin-1-yl)methyl]phenol	2.1.1A5|		25_26|25_389|119_389	0.94513|0.0429544|0.92625			TRUE
831	2			119+25<=>26+390	119 + S-Adenosyl-L-methionine[C] <==> S-Adenosyl-L-homocysteine[C] + 1-[(4-methoxyphenyl)methyl]-1,2,3,4-tetrahydroisoquinolin-7-ol	2.1.1A5|		25_26|25_390|119_390	0.94513|0.0429544|0.92625			TRUE
832	2			119+25<=>26+391	119 + S-Adenosyl-L-methionine[C] <==> S-Adenosyl-L-homocysteine[C] + 1-[(4-hydroxyphenyl)methyl]-8-methyl-1,2,3,4-tetrahydroisoquinolin-7-ol	2.1.1A8|		25_26|25_391|119_391	0.94513|0.0429544|0.92625			TRUE
833	2			119+25<=>26+392	119 + S-Adenosyl-L-methionine[C] <==> S-Adenosyl-L-homocysteine[C] + 1-[(4-hydroxyphenyl)methyl]-6-methyl-1,2,3,4-tetrahydroisoquinolin-7-ol	2.1.1A8|		25_26|25_392|119_392	0.94513|0.0429544|0.92625			TRUE
834	2			119+25<=>3+26+391	119 + S-Adenosyl-L-methionine[C] <==> H+[C] + S-Adenosyl-L-homocysteine[C] + 1-[(4-hydroxyphenyl)methyl]-8-methyl-1,2,3,4-tetrahydroisoquinolin-7-ol	2.1.1A11|		25_26|25_391|119_391	0.94513|0.0429544|0.92625			TRUE
835	2			119+25<=>3+26+392	119 + S-Adenosyl-L-methionine[C] <==> H+[C] + S-Adenosyl-L-homocysteine[C] + 1-[(4-hydroxyphenyl)methyl]-6-methyl-1,2,3,4-tetrahydroisoquinolin-7-ol	2.1.1A11|		25_26|25_392|119_392	0.94513|0.0429544|0.92625			TRUE
836	2			119+17<=>7+393	119 + Ammonia[C] <==> H2O[C] + 4-[(7-amino-1,2,3,4-tetrahydroisoquinolin-1-yl)methyl]phenol	3.5.3A3(rev)|		119_7|17_393|119_393	0.0277008|0.0277008|0.947368			TRUE
837	2			119+6<=>394	119 + CO2[C] <==> (1R)-7-hydroxy-1-[(4-hydroxyphenyl)methyl]-1,2,3,4-tetrahydroisoquinoline-8-carboxylic acid	4.1.1A6(rev)|		119_394|6_394	0.804752|0.0774793			TRUE
838	2			119+6<=>130	119 + CO2[C] <==> 130	4.1.1A6(rev)|		119_130|6_130	0.804752|0.0774793			TRUE
839	2			119+7<=>211+395	119 + H2O[C] <==> 4-Hydroxyphenylacetaldehyde + Tyramine	4.2.1H1(rev)|		119_211|7_211|119_395	0.39403|0.055|0.401662			FALSE
840	2			120+3+(2)11<=>(2)14+396	120 + H+[C] + (2) Oxygen[C] <==> (2) Hydrogen peroxide[C] + PUBCHEM136763021|1-benzylisoquinoline-6,7-diol|1-(phenylmethyl)isoquinoline-6,7-diol	1.3.3A2|		11_14|120_396	0.5|1			TRUE
841	2			120+3+5+11<=>4+7+397	120 + H+[C] + NADPH[C] + Oxygen[C] <==> NADP+[C] + H2O[C] + PUBCHEM134913535|1-benzyl-1,2,3,4-tetrahydroisoquinoline-6,7,8-triol|1-(phenylmethyl)-1,2,3,4-tetrahydroisoquinoline-6,7,8-triol	1.14.13A1|		5_4|11_7|11_397|120_397	1|0.375|0.15125|0.92625			TRUE
842	2			120+3+5+11<=>4+7+359	120 + H+[C] + NADPH[C] + Oxygen[C] <==> NADP+[C] + H2O[C] + 369	1.14.13A1|		5_4|11_7|11_359|120_359	1|0.375|0.15125|0.92625			TRUE
843	2			120+3+5+11<=>4+7+362	120 + H+[C] + NADPH[C] + Oxygen[C] <==> NADP+[C] + H2O[C] + 372	1.14.13A1|		5_4|11_7|11_362|120_362	1|0.375|0.15125|0.92625			TRUE
844	2			120+3+5+11<=>4+7+365	120 + H+[C] + NADPH[C] + Oxygen[C] <==> NADP+[C] + H2O[C] + 375	1.14.13A1|		5_4|11_7|11_365|120_365	1|0.375|0.15125|0.92625			TRUE
845	2			120+3+5+11<=>4+7+398	120 + H+[C] + NADPH[C] + Oxygen[C] <==> NADP+[C] + H2O[C] + 1-[(2-hydroxyphenyl)methyl]-1,2,3,4-tetrahydroisoquinoline-6,7-diol	1.14.13A1|		5_4|11_7|11_398|120_398	1|0.375|0.15125|0.92625			TRUE
846	2			120+3+5+11<=>4+7+368	120 + H+[C] + NADPH[C] + Oxygen[C] <==> NADP+[C] + H2O[C] + 378	1.14.13A1|		5_4|11_7|11_368|120_368	1|0.375|0.15125|0.92625			TRUE
847	2			120+4+7<=>3+5+11+383	120 + NADP+[C] + H2O[C] <==> H+[C] + NADPH[C] + Oxygen[C] + 393	1.14.13A1(rev)|		4_5|7_11|120_11|120_383	1|0.375|0.152701|0.922438			TRUE
848	2			120+4+7<=>3+5+11+387	120 + NADP+[C] + H2O[C] <==> H+[C] + NADPH[C] + Oxygen[C] + 397	1.14.13A1(rev)|		4_5|7_11|120_11|120_387	1|0.375|0.152701|0.922438			TRUE
849	2			120+2+3+11<=>1+7+397	120 + NADH[C] + H+[C] + Oxygen[C] <==> NAD+[C] + H2O[C] + PUBCHEM134913535|1-benzyl-1,2,3,4-tetrahydroisoquinoline-6,7,8-triol|1-(phenylmethyl)-1,2,3,4-tetrahydroisoquinoline-6,7,8-triol	1.14.13A2|		2_1|11_7|11_397|120_397	1|0.375|0.15125|0.92625			TRUE
850	2			120+2+3+11<=>1+7+359	120 + NADH[C] + H+[C] + Oxygen[C] <==> NAD+[C] + H2O[C] + 369	1.14.13A2|		2_1|11_7|11_359|120_359	1|0.375|0.15125|0.92625			TRUE
851	2			120+2+3+11<=>1+7+362	120 + NADH[C] + H+[C] + Oxygen[C] <==> NAD+[C] + H2O[C] + 372	1.14.13A2|		2_1|11_7|11_362|120_362	1|0.375|0.15125|0.92625			TRUE
852	2			120+2+3+11<=>1+7+365	120 + NADH[C] + H+[C] + Oxygen[C] <==> NAD+[C] + H2O[C] + 375	1.14.13A2|		2_1|11_7|11_365|120_365	1|0.375|0.15125|0.92625			TRUE
853	2			120+2+3+11<=>1+7+398	120 + NADH[C] + H+[C] + Oxygen[C] <==> NAD+[C] + H2O[C] + 1-[(2-hydroxyphenyl)methyl]-1,2,3,4-tetrahydroisoquinoline-6,7-diol	1.14.13A2|		2_1|11_7|11_398|120_398	1|0.375|0.15125|0.92625			TRUE
854	2			120+2+3+11<=>1+7+368	120 + NADH[C] + H+[C] + Oxygen[C] <==> NAD+[C] + H2O[C] + 378	1.14.13A2|		2_1|11_7|11_368|120_368	1|0.375|0.15125|0.92625			TRUE
855	2			120+1+7<=>2+3+11+383	120 + NAD+[C] + H2O[C] <==> NADH[C] + H+[C] + Oxygen[C] + 393	1.14.13A2(rev)|		1_2|7_11|120_11|120_383	1|0.375|0.152701|0.922438			TRUE
856	2			120+1+7<=>2+3+11+387	120 + NAD+[C] + H2O[C] <==> NADH[C] + H+[C] + Oxygen[C] + 397	1.14.13A2(rev)|		1_2|7_11|120_11|120_387	1|0.375|0.152701|0.922438			TRUE
857	2			120+4+6+7<=>3+5+11+399	120 + NADP+[C] + CO2[C] + H2O[C] <==> H+[C] + NADPH[C] + Oxygen[C] + (1R)-1-benzyl-7-hydroxy-1,2,3,4-tetrahydroisoquinoline-6-carboxylic acid|(1R)-7-hydroxy-1-(phenylmethyl)-1,2,3,4-tetrahydroisoquinoline-6-carboxylic acid	1.14.13A3(rev)|		4_5|7_11|120_11|6_399|120_399	1|0.375|0.152701|0.0816327|0.820849			TRUE
858	2			120+1+6+7<=>2+3+11+399	120 + NAD+[C] + CO2[C] + H2O[C] <==> NADH[C] + H+[C] + Oxygen[C] + (1R)-1-benzyl-7-hydroxy-1,2,3,4-tetrahydroisoquinoline-6-carboxylic acid|(1R)-7-hydroxy-1-(phenylmethyl)-1,2,3,4-tetrahydroisoquinoline-6-carboxylic acid	1.14.13A4(rev)|		1_2|7_11|120_11|6_399|120_399	1|0.375|0.152701|0.0816327|0.820849			TRUE
859	2			120+3+5+11<=>4+7+400	120 + H+[C] + NADPH[C] + Oxygen[C] <==> NADP+[C] + H2O[C] + 1-(phenoxymethyl)-1,2,3,4-tetrahydroisoquinoline-6,7-diol	1.14.13A7|		5_4|11_7|11_400|120_400	1|0.375|0.15125|0.92625			TRUE
860	2			120+(2)3+11<=>7+359	120 + (2) H+[C] + Oxygen[C] <==> H2O[C] + 369	1.14.15A1|		11_7|11_359|120_359	0.375|0.15125|0.92625			TRUE
861	2			120+(2)3+11<=>7+365	120 + (2) H+[C] + Oxygen[C] <==> H2O[C] + 375	1.14.15A1|		11_7|11_365|120_365	0.375|0.15125|0.92625			TRUE
862	2			120+11+20<=>368+153	120 + Oxygen[C] + Tetrahydrobiopterin[C] <==> 378 + 4a-Hydroxytetrahydrobiopterin	1.14.16A1|		11_368|120_368|20_153|11_153	0.15125|0.92625|0.91821|0.154321			TRUE
863	2			120+11+20<=>398+153	120 + Oxygen[C] + Tetrahydrobiopterin[C] <==> 1-[(2-hydroxyphenyl)methyl]-1,2,3,4-tetrahydroisoquinoline-6,7-diol + 4a-Hydroxytetrahydrobiopterin	1.14.16A1|		11_398|120_398|20_153|11_153	0.15125|0.92625|0.91821|0.154321			TRUE
864	2			120+11+20<=>53+153	120 + Oxygen[C] + Tetrahydrobiopterin[C] <==> (S)-Norcoclaurine + 4a-Hydroxytetrahydrobiopterin	1.14.16A1|		11_53|120_53|20_153|11_153	0.15125|0.92625|0.91821|0.154321			TRUE
865	2			120+1+7<=>2+3+359	120 + NAD+[C] + H2O[C] <==> NADH[C] + H+[C] + 369	1.17.99A1|		1_2|7_359|120_359	1|0.02625|0.92625			TRUE
866	2			120+1+7<=>2+3+365	120 + NAD+[C] + H2O[C] <==> NADH[C] + H+[C] + 375	1.17.99A1|		1_2|7_365|120_365	1|0.02625|0.92625			TRUE
867	2			120+25<=>3+26+401	120 + S-Adenosyl-L-methionine[C] <==> H+[C] + S-Adenosyl-L-homocysteine[C] + 1-benzyl-7-methoxy-1,2,3,4-tetrahydroisoquinolin-6-ol|7-methoxy-1-(phenylmethyl)-1,2,3,4-tetrahydroisoquinolin-6-ol	2.1.1A1|		25_26|25_401|120_401	0.94513|0.0429544|0.92625			TRUE
868	2			120+25<=>3+26+122	120 + S-Adenosyl-L-methionine[C] <==> H+[C] + S-Adenosyl-L-homocysteine[C] + 122	2.1.1A1|		25_26|25_122|120_122	0.94513|0.0429544|0.92625			TRUE
869	2			120+25<=>26+401	120 + S-Adenosyl-L-methionine[C] <==> S-Adenosyl-L-homocysteine[C] + 1-benzyl-7-methoxy-1,2,3,4-tetrahydroisoquinolin-6-ol|7-methoxy-1-(phenylmethyl)-1,2,3,4-tetrahydroisoquinolin-6-ol	2.1.1A5|		25_26|25_401|120_401	0.94513|0.0429544|0.92625			TRUE
870	2			120+25<=>26+122	120 + S-Adenosyl-L-methionine[C] <==> S-Adenosyl-L-homocysteine[C] + 122	2.1.1A5|		25_26|25_122|120_122	0.94513|0.0429544|0.92625			TRUE
871	2			120+25<=>26+402	120 + S-Adenosyl-L-methionine[C] <==> S-Adenosyl-L-homocysteine[C] + 1-(1-phenylethyl)-1,2,3,4-tetrahydroisoquinoline-6,7-diol	2.1.1A8|		25_26|25_402|120_402	0.94513|0.0429544|0.92625			TRUE
872	2			120+25<=>26+403	120 + S-Adenosyl-L-methionine[C] <==> S-Adenosyl-L-homocysteine[C] + 1-(o-tolylmethyl)-1,2,3,4-tetrahydroisoquinoline-6,7-diol|1-[(2-methylphenyl)methyl]-1,2,3,4-tetrahydroisoquinoline-6,7-diol	2.1.1A8|		25_26|25_403|120_403	0.94513|0.0429544|0.92625			TRUE
873	2			120+25<=>26+404	120 + S-Adenosyl-L-methionine[C] <==> S-Adenosyl-L-homocysteine[C] + 1-(p-tolylmethyl)-1,2,3,4-tetrahydroisoquinoline-6,7-diol|1-[(4-methylphenyl)methyl]-1,2,3,4-tetrahydroisoquinoline-6,7-diol	2.1.1A8|		25_26|25_404|120_404	0.94513|0.0429544|0.92625			TRUE
874	2			120+25<=>3+26+402	120 + S-Adenosyl-L-methionine[C] <==> H+[C] + S-Adenosyl-L-homocysteine[C] + 1-(1-phenylethyl)-1,2,3,4-tetrahydroisoquinoline-6,7-diol	2.1.1A11|		25_26|25_402|120_402	0.94513|0.0429544|0.92625			TRUE
875	2			120+25<=>3+26+403	120 + S-Adenosyl-L-methionine[C] <==> H+[C] + S-Adenosyl-L-homocysteine[C] + 1-(o-tolylmethyl)-1,2,3,4-tetrahydroisoquinoline-6,7-diol|1-[(2-methylphenyl)methyl]-1,2,3,4-tetrahydroisoquinoline-6,7-diol	2.1.1A11|		25_26|25_403|120_403	0.94513|0.0429544|0.92625			TRUE
876	2			120+6<=>405	120 + CO2[C] <==> 1-benzyl-6,7-dihydroxy-3,4-dihydro-2H-isoquinoline-1-carboxylic acid|6,7-dihydroxy-1-(phenylmethyl)-3,4-dihydro-2H-isoquinoline-1-carboxylic acid	4.1.1A6(rev)|		6_405|120_405	0.0774793|0.804752			TRUE
877	2			120+6<=>406	120 + CO2[C] <==> (2S)-2-[(1R)-6,7-dihydroxy-1,2,3,4-tetrahydroisoquinolin-1-yl]-2-phenylacetic acid|(2S)-2-[(1R)-6,7-dihydroxy-1,2,3,4-tetrahydroisoquinolin-1-yl]-2-phenyl-acetic acid	4.1.1A6(rev)|4.2.1A4(rev)|		6_406|120_406	0.0774793|0.804752			TRUE
878	2			120+6<=>407	120 + CO2[C] <==> 1-benzyl-6,7-dihydroxy-1,2,3,4-tetrahydroisoquinoline-3-carboxylic acid|6,7-dihydroxy-1-(phenylmethyl)-1,2,3,4-tetrahydroisoquinoline-3-carboxylic acid	4.1.1A6(rev)|		6_407|120_407	0.0774793|0.804752			TRUE
879	2			120+7<=>408+212	120 + H2O[C] <==> Phenylacetaldehyde + Dopamine	4.2.1H1(rev)|		7_408|120_408|120_212	0.0617284|0.348552|0.457064			FALSE
880	2			121+3+5+11<=>4+7+409	121 + H+[C] + NADPH[C] + Oxygen[C] <==> NADP+[C] + H2O[C] + 4-[(R)-hydroxy-[(1S)-6-methoxy-1,2,3,4-tetrahydroisoquinolin-1-yl]methyl]phenol	1.14.13A1|		5_4|11_7|11_409|121_409	1|0.375|0.149943|0.929705			TRUE
881	2			121+3+5+11<=>4+7+410	121 + H+[C] + NADPH[C] + Oxygen[C] <==> NADP+[C] + H2O[C] + (1R)-1-[(4-hydroxyphenyl)methyl]-6-methoxy-1,2,3,4-tetrahydroisoquinolin-5-ol	1.14.13A1|		5_4|11_7|11_410|121_410	1|0.375|0.149943|0.929705			TRUE
882	2			121+3+5+11<=>4+7+299	121 + H+[C] + NADPH[C] + Oxygen[C] <==> NADP+[C] + H2O[C] + 305	1.14.13A1|		5_4|11_7|11_299|121_299	1|0.375|0.149943|0.929705			TRUE
883	2			121+4+7<=>3+5+11+411	121 + NADP+[C] + H2O[C] <==> H+[C] + NADPH[C] + Oxygen[C] + 1-benzyl-6-methoxy-1,2,3,4-tetrahydroisoquinoline|6-methoxy-1-(phenylmethyl)-1,2,3,4-tetrahydroisoquinoline	1.14.13A1(rev)|		4_5|7_11|121_11|121_411	1|0.375|0.15125|0.92625			TRUE
884	2			121+2+3+11<=>1+7+409	121 + NADH[C] + H+[C] + Oxygen[C] <==> NAD+[C] + H2O[C] + 4-[(R)-hydroxy-[(1S)-6-methoxy-1,2,3,4-tetrahydroisoquinolin-1-yl]methyl]phenol	1.14.13A2|		2_1|11_7|11_409|121_409	1|0.375|0.149943|0.929705			TRUE
885	2			121+2+3+11<=>1+7+410	121 + NADH[C] + H+[C] + Oxygen[C] <==> NAD+[C] + H2O[C] + (1R)-1-[(4-hydroxyphenyl)methyl]-6-methoxy-1,2,3,4-tetrahydroisoquinolin-5-ol	1.14.13A2|		2_1|11_7|11_410|121_410	1|0.375|0.149943|0.929705			TRUE
886	2			121+2+3+11<=>1+7+299	121 + NADH[C] + H+[C] + Oxygen[C] <==> NAD+[C] + H2O[C] + 305	1.14.13A2|		2_1|11_7|11_299|121_299	1|0.375|0.149943|0.929705			TRUE
887	2			121+1+7<=>2+3+11+411	121 + NAD+[C] + H2O[C] <==> NADH[C] + H+[C] + Oxygen[C] + 1-benzyl-6-methoxy-1,2,3,4-tetrahydroisoquinoline|6-methoxy-1-(phenylmethyl)-1,2,3,4-tetrahydroisoquinoline	1.14.13A2(rev)|		1_2|7_11|121_11|121_411	1|0.375|0.15125|0.92625			TRUE
888	2			121+3+(2)5+11<=>(2)4+7+138+118	121 + H+[C] + (2) NADPH[C] + Oxygen[C] <==> (2) NADP+[C] + H2O[C] + Methanol + 118	1.14.13B1|		5_4|11_7|121_138|11_118|121_118	0.5|0.375|0.055|0.152701|0.879931			TRUE
889	2			121+(2)3+11<=>7+409	121 + (2) H+[C] + Oxygen[C] <==> H2O[C] + 4-[(R)-hydroxy-[(1S)-6-methoxy-1,2,3,4-tetrahydroisoquinolin-1-yl]methyl]phenol	1.14.15A1|		11_7|11_409|121_409	0.375|0.149943|0.929705			TRUE
890	2			121+11+20<=>299+153	121 + Oxygen[C] + Tetrahydrobiopterin[C] <==> 305 + 4a-Hydroxytetrahydrobiopterin	1.14.16A1|		11_299|121_299|11_153|20_153	0.149943|0.929705|0.154321|0.91821			TRUE
891	2			121+1+7<=>2+3+409	121 + NAD+[C] + H2O[C] <==> NADH[C] + H+[C] + 4-[(R)-hydroxy-[(1S)-6-methoxy-1,2,3,4-tetrahydroisoquinolin-1-yl]methyl]phenol	1.17.99A1|		1_2|7_409|121_409	1|0.0249433|0.929705			TRUE
892	2			121+25<=>3+26+412	121 + S-Adenosyl-L-methionine[C] <==> H+[C] + S-Adenosyl-L-homocysteine[C] + (1R)-6-methoxy-1-[(4-methoxyphenyl)methyl]-1,2,3,4-tetrahydroisoquinoline	2.1.1A1|		25_26|25_412|121_412	0.94513|0.0418801|0.929705			TRUE
893	2			121+25<=>26+412	121 + S-Adenosyl-L-methionine[C] <==> S-Adenosyl-L-homocysteine[C] + (1R)-6-methoxy-1-[(4-methoxyphenyl)methyl]-1,2,3,4-tetrahydroisoquinoline	2.1.1A5|		25_26|25_412|121_412	0.94513|0.0418801|0.929705			TRUE
894	2			121+25<=>26+413	121 + S-Adenosyl-L-methionine[C] <==> S-Adenosyl-L-homocysteine[C] + 4-[(6-methoxy-1,2,3,4-tetrahydroisoquinolin-1-yl)methyl]-2-methylphenol|4-[(6-methoxy-1,2,3,4-tetrahydroisoquinolin-1-yl)methyl]-2-methyl-phenol	2.1.1A8|		25_26|25_413|121_413	0.94513|0.0418801|0.929705			TRUE
895	2			121+25<=>26+414	121 + S-Adenosyl-L-methionine[C] <==> S-Adenosyl-L-homocysteine[C] + 4-[[(1R)-6-ethoxy-1,2,3,4-tetrahydroisoquinolin-1-yl]methyl]phenol	2.1.1A8|		25_26|25_414|121_414	0.94513|0.0418801|0.929705			TRUE
896	2			121+25<=>26+123	121 + S-Adenosyl-L-methionine[C] <==> S-Adenosyl-L-homocysteine[C] + 123	2.1.1A9|		25_26|25_123|121_123	0.94513|0.0418801|0.929705			TRUE
897	2			121+25<=>3+26+413	121 + S-Adenosyl-L-methionine[C] <==> H+[C] + S-Adenosyl-L-homocysteine[C] + 4-[(6-methoxy-1,2,3,4-tetrahydroisoquinolin-1-yl)methyl]-2-methylphenol|4-[(6-methoxy-1,2,3,4-tetrahydroisoquinolin-1-yl)methyl]-2-methyl-phenol	2.1.1A11|		25_26|25_413|121_413	0.94513|0.0418801|0.929705			TRUE
898	2			121+25<=>3+26+123	121 + S-Adenosyl-L-methionine[C] <==> H+[C] + S-Adenosyl-L-homocysteine[C] + 123	2.1.1A12|		25_26|25_123|121_123	0.94513|0.0418801|0.929705			TRUE
899	2			121+30<=>29+123	121 + L-Methionine[C] <==> L-Homocysteine[C] + 123	2.1.1C2(rev)|		30_29|30_123|121_123	0.839506|0.074326|0.929705			TRUE
900	2			121+7<=>138+118	121 + H2O[C] <==> Methanol + 118	3.3.2A3|		121_138|7_118|121_118	0.055|0.0277008|0.879931			TRUE
901	2			121+7<=>211+415	121 + H2O[C] <==> 4-Hydroxyphenylacetaldehyde + 2-(3-methoxyphenyl)ethanamine	4.2.1H1(rev)|		7_211|121_211|121_415	0.055|0.37125|0.42625			FALSE
902	2			122+1<=>2+3+312	122 + NAD+[C] <==> NADH[C] + H+[C] + 318	1.5.1B1|		1_2|122_312	1|1			TRUE
903	2			122+4<=>3+5+312	122 + NADP+[C] <==> H+[C] + NADPH[C] + 318	1.5.1B2|		4_5|122_312	1|1			TRUE
904	2			122+11<=>14+312	122 + Oxygen[C] <==> Hydrogen peroxide[C] + 318	1.5.3A1|		11_14|122_312	1|1			TRUE
905	2			122+3+5+11<=>4+7+416	122 + H+[C] + NADPH[C] + Oxygen[C] <==> NADP+[C] + H2O[C] + (1R)-1-[(S)-hydroxy(phenyl)methyl]-6-methoxy-1,2,3,4-tetrahydroisoquinolin-7-ol	1.14.13A1|		5_4|11_7|11_416|122_416	1|0.375|0.149943|0.929705			TRUE
906	2			122+3+5+11<=>4+7+417	122 + H+[C] + NADPH[C] + Oxygen[C] <==> NADP+[C] + H2O[C] + 1-[(2-hydroxyphenyl)methyl]-6-methoxy-1,2,3,4-tetrahydroisoquinolin-7-ol	1.14.13A1|		5_4|11_7|11_417|122_417	1|0.375|0.149943|0.929705			TRUE
907	2			122+3+5+11<=>4+7+300	122 + H+[C] + NADPH[C] + Oxygen[C] <==> NADP+[C] + H2O[C] + 306	1.14.13A1|		5_4|11_7|11_300|122_300	1|0.375|0.149943|0.929705			TRUE
908	2			122+4+7<=>3+5+11+411	122 + NADP+[C] + H2O[C] <==> H+[C] + NADPH[C] + Oxygen[C] + 421	1.14.13A1(rev)|		4_5|7_11|122_11|122_411	1|0.375|0.15125|0.92625			TRUE
909	2			122+2+3+11<=>1+7+416	122 + NADH[C] + H+[C] + Oxygen[C] <==> NAD+[C] + H2O[C] + (1R)-1-[(S)-hydroxy(phenyl)methyl]-6-methoxy-1,2,3,4-tetrahydroisoquinolin-7-ol	1.14.13A2|		2_1|11_7|11_416|122_416	1|0.375|0.149943|0.929705			TRUE
910	2			122+2+3+11<=>1+7+417	122 + NADH[C] + H+[C] + Oxygen[C] <==> NAD+[C] + H2O[C] + 1-[(2-hydroxyphenyl)methyl]-6-methoxy-1,2,3,4-tetrahydroisoquinolin-7-ol	1.14.13A2|		2_1|11_7|11_417|122_417	1|0.375|0.149943|0.929705			TRUE
911	2			122+2+3+11<=>1+7+300	122 + NADH[C] + H+[C] + Oxygen[C] <==> NAD+[C] + H2O[C] + 306	1.14.13A2|		2_1|11_7|11_300|122_300	1|0.375|0.149943|0.929705			TRUE
912	2			122+1+7<=>2+3+11+411	122 + NAD+[C] + H2O[C] <==> NADH[C] + H+[C] + Oxygen[C] + 421	1.14.13A2(rev)|		1_2|7_11|122_11|122_411	1|0.375|0.15125|0.92625			TRUE
913	2			122+3+5+11<=>4+7+418	122 + H+[C] + NADPH[C] + Oxygen[C] <==> NADP+[C] + H2O[C] + (1R)-6-methoxy-1-(phenoxymethyl)-1,2,3,4-tetrahydroisoquinolin-7-ol	1.14.13A7|		5_4|11_7|11_418|122_418	1|0.375|0.149943|0.929705			TRUE
914	2			122+3+(2)5+11<=>(2)4+7+138+120	122 + H+[C] + (2) NADPH[C] + Oxygen[C] <==> (2) NADP+[C] + H2O[C] + Methanol + 120	1.14.13B1|		5_4|11_7|122_138|11_120|122_120	0.5|0.375|0.055|0.152701|0.879931			TRUE
915	2			122+(2)3+11<=>7+416	122 + (2) H+[C] + Oxygen[C] <==> H2O[C] + (1R)-1-[(S)-hydroxy(phenyl)methyl]-6-methoxy-1,2,3,4-tetrahydroisoquinolin-7-ol	1.14.15A1|		11_7|11_416|122_416	0.375|0.149943|0.929705			TRUE
916	2			122+11+20<=>300+153	122 + Oxygen[C] + Tetrahydrobiopterin[C] <==> 306 + 4a-Hydroxytetrahydrobiopterin	1.14.16A1|		11_300|122_300|11_153|20_153	0.149943|0.929705|0.154321|0.91821			TRUE
917	2			122+11+20<=>54+153	122 + Oxygen[C] + Tetrahydrobiopterin[C] <==> (S)-Coclaurine + 4a-Hydroxytetrahydrobiopterin	1.14.16A1|		11_54|122_54|11_153|20_153	0.149943|0.929705|0.154321|0.91821			TRUE
918	2			122+11+20<=>417+153	122 + Oxygen[C] + Tetrahydrobiopterin[C] <==> 1-[(2-hydroxyphenyl)methyl]-6-methoxy-1,2,3,4-tetrahydroisoquinolin-7-ol + 4a-Hydroxytetrahydrobiopterin	1.14.16A1|		11_417|122_417|11_153|20_153	0.149943|0.929705|0.154321|0.91821			TRUE
919	2			122+1+7<=>2+3+416	122 + NAD+[C] + H2O[C] <==> NADH[C] + H+[C] + (1R)-1-[(S)-hydroxy(phenyl)methyl]-6-methoxy-1,2,3,4-tetrahydroisoquinolin-7-ol	1.17.99A1|		1_2|7_416|122_416	1|0.0249433|0.929705			TRUE
920	2			122+25<=>3+26+419	122 + S-Adenosyl-L-methionine[C] <==> H+[C] + S-Adenosyl-L-homocysteine[C] + 1-benzyl-6,7-dimethoxy-1,2,3,4-tetrahydroisoquinoline|6,7-dimethoxy-1-(phenylmethyl)-1,2,3,4-tetrahydroisoquinoline	2.1.1A1|		25_26|122_419|25_419	0.94513|0.929705|0.0418801			TRUE
921	2			122+25<=>26+419	122 + S-Adenosyl-L-methionine[C] <==> S-Adenosyl-L-homocysteine[C] + 1-benzyl-6,7-dimethoxy-1,2,3,4-tetrahydroisoquinoline|6,7-dimethoxy-1-(phenylmethyl)-1,2,3,4-tetrahydroisoquinoline	2.1.1A5|		25_26|122_419|25_419	0.94513|0.929705|0.0418801			TRUE
922	2			122+25<=>26+420	122 + S-Adenosyl-L-methionine[C] <==> S-Adenosyl-L-homocysteine[C] + (1R)-6-methoxy-1-[(1S)-1-phenylethyl]-1,2,3,4-tetrahydroisoquinolin-7-ol	2.1.1A8|		25_26|122_420|25_420	0.94513|0.929705|0.0418801			TRUE
923	2			122+25<=>26+421	122 + S-Adenosyl-L-methionine[C] <==> S-Adenosyl-L-homocysteine[C] + (1R)-6-methoxy-1-(o-tolylmethyl)-1,2,3,4-tetrahydroisoquinolin-7-ol|(1R)-6-methoxy-1-[(2-methylphenyl)methyl]-1,2,3,4-tetrahydroisoquinolin-7-ol	2.1.1A8|		25_26|122_421|25_421	0.94513|0.929705|0.0418801			TRUE
924	2			122+25<=>26+422	122 + S-Adenosyl-L-methionine[C] <==> S-Adenosyl-L-homocysteine[C] + (1S)-1-benzyl-6-ethoxy-1,2,3,4-tetrahydroisoquinolin-7-ol|(1S)-6-ethoxy-1-(phenylmethyl)-1,2,3,4-tetrahydroisoquinolin-7-ol	2.1.1A8|		25_26|122_422|25_422	0.94513|0.929705|0.0418801			TRUE
925	2			122+25<=>26+423	122 + S-Adenosyl-L-methionine[C] <==> S-Adenosyl-L-homocysteine[C] + (1R)-6-methoxy-1-(p-tolylmethyl)-1,2,3,4-tetrahydroisoquinolin-7-ol|(1R)-6-methoxy-1-[(4-methylphenyl)methyl]-1,2,3,4-tetrahydroisoquinolin-7-ol	2.1.1A8|		25_26|122_423|25_423	0.94513|0.929705|0.0418801			TRUE
926	2			122+25<=>26+124	122 + S-Adenosyl-L-methionine[C] <==> S-Adenosyl-L-homocysteine[C] + 124	2.1.1A9|		25_26|122_124|25_124	0.94513|0.929705|0.0418801			TRUE
927	2			122+25<=>3+26+420	122 + S-Adenosyl-L-methionine[C] <==> H+[C] + S-Adenosyl-L-homocysteine[C] + (1R)-6-methoxy-1-[(1S)-1-phenylethyl]-1,2,3,4-tetrahydroisoquinolin-7-ol	2.1.1A11|		25_26|122_420|25_420	0.94513|0.929705|0.0418801			TRUE
928	2			122+25<=>3+26+421	122 + S-Adenosyl-L-methionine[C] <==> H+[C] + S-Adenosyl-L-homocysteine[C] + (1R)-6-methoxy-1-(o-tolylmethyl)-1,2,3,4-tetrahydroisoquinolin-7-ol|(1R)-6-methoxy-1-[(2-methylphenyl)methyl]-1,2,3,4-tetrahydroisoquinolin-7-ol	2.1.1A11|		25_26|122_421|25_421	0.94513|0.929705|0.0418801			TRUE
929	2			122+25<=>3+26+124	122 + S-Adenosyl-L-methionine[C] <==> H+[C] + S-Adenosyl-L-homocysteine[C] + 124	2.1.1A12|		25_26|122_124|25_124	0.94513|0.929705|0.0418801			TRUE
930	2			122+30<=>29+124	122 + L-Methionine[C] <==> L-Homocysteine[C] + 124	2.1.1C2(rev)|		30_29|30_124|122_124	0.839506|0.074326|0.929705			TRUE
931	2			122+10<=>9+424	122 + Acetyl-CoA <==> CoA[C] + 1-(1-benzyl-7-hydroxy-6-methoxy-3,4-dihydro-1H-isoquinolin-2-yl)ethanone|1-[7-hydroxy-6-methoxy-1-(phenylmethyl)-3,4-dihydro-1H-isoquinolin-2-yl]ethanone	2.3.1D3|		10_9|10_424|122_424	0.913495|0.167474|0.812854			TRUE
932	2			122+7<=>138+120	122 + H2O[C] <==> Methanol + 120	3.3.2A3|		122_138|7_120|122_120	0.055|0.0277008|0.879931			TRUE
933	2			122+6<=>425	122 + CO2[C] <==> 1-benzyl-7-hydroxy-6-methoxy-3,4-dihydro-2H-isoquinoline-1-carboxylic acid|7-hydroxy-6-methoxy-1-(phenylmethyl)-3,4-dihydro-2H-isoquinoline-1-carboxylic acid	4.1.1A6(rev)|		6_425|122_425	0.073724|0.812854			TRUE
934	2			122+7<=>408+213	122 + H2O[C] <==> Phenylacetaldehyde + 3-Methoxytyramine	4.2.1H1(rev)|		7_408|122_408|122_213	0.0617284|0.329383|0.48			FALSE
935	2			123+7+11<=>14+86+121	123 + H2O[C] + Oxygen[C] <==> Hydrogen peroxide[C] + Formaldehyde + 121	1.4.3A1|		11_14|7_86|123_86|123_121	1|0.375|0.149943|0.929705			TRUE
936	2			123+2+3+11<=>1+7+86+121	123 + NADH[C] + H+[C] + Oxygen[C] <==> NAD+[C] + H2O[C] + Formaldehyde + 121	1.13.12A1|		2_1|11_7|11_86|123_86|123_121	1|0.375|0.5|0.149943|0.929705			TRUE
937	2			123+4+7<=>3+5+11+426	123 + NADP+[C] + H2O[C] <==> H+[C] + NADPH[C] + Oxygen[C] + 1-benzyl-6-methoxy-2-methyl-3,4-dihydro-1H-isoquinoline|6-methoxy-2-methyl-1-(phenylmethyl)-3,4-dihydro-1H-isoquinoline	1.14.13A1(rev)|		4_5|7_11|123_11|123_426	1|0.375|0.149943|0.929705			TRUE
938	2			123+1+7<=>2+3+11+426	123 + NAD+[C] + H2O[C] <==> NADH[C] + H+[C] + Oxygen[C] + 1-benzyl-6-methoxy-2-methyl-3,4-dihydro-1H-isoquinoline|6-methoxy-2-methyl-1-(phenylmethyl)-3,4-dihydro-1H-isoquinoline	1.14.13A2(rev)|		1_2|7_11|123_11|123_426	1|0.375|0.149943|0.929705			TRUE
939	2			123+11+20<=>55+153	123 + Oxygen[C] + Tetrahydrobiopterin[C] <==> (S)-N-Methylcoclaurine + 4a-Hydroxytetrahydrobiopterin	1.14.16A1|		11_55|123_55|20_153|11_153	0.14876|0.932851|0.91821|0.154321			TRUE
940	2			123+25<=>3+26+427	123 + S-Adenosyl-L-methionine[C] <==> H+[C] + S-Adenosyl-L-homocysteine[C] + 6-methoxy-1-[(4-methoxyphenyl)methyl]-2-methyl-3,4-dihydro-1H-isoquinoline	2.1.1A1|		25_26|25_427|123_427	0.94513|0.0408986|0.932851			TRUE
941	2			123+25<=>26+427	123 + S-Adenosyl-L-methionine[C] <==> S-Adenosyl-L-homocysteine[C] + 6-methoxy-1-[(4-methoxyphenyl)methyl]-2-methyl-3,4-dihydro-1H-isoquinoline	2.1.1A5|		25_26|25_427|123_427	0.94513|0.0408986|0.932851			TRUE
942	2			124+7+11<=>14+86+122	124 + H2O[C] + Oxygen[C] <==> Hydrogen peroxide[C] + Formaldehyde + 122	1.4.3A1|		11_14|7_86|124_86|124_122	1|0.375|0.149943|0.929705			TRUE
943	2			124+11<=>14+428	124 + Oxygen[C] <==> Hydrogen peroxide[C] + 3-methoxy-6,8,13,13a-tetrahydro-5H-isoquinolino[2,1-b]isoquinolin-2-ol	1.5.3A2|1.5.3A3|		11_14|124_428	1|1			TRUE
944	2			124+2+3+11<=>1+7+86+122	124 + NADH[C] + H+[C] + Oxygen[C] <==> NAD+[C] + H2O[C] + Formaldehyde + 122	1.13.12A1|		2_1|11_7|124_86|11_86|124_122	1|0.375|0.149943|0.5|0.929705			TRUE
945	2			124+3+5+11<=>4+7+429	124 + H+[C] + NADPH[C] + Oxygen[C] <==> NADP+[C] + H2O[C] + 1-benzyl-6-methoxy-2-methyl-3,4-dihydro-1H-isoquinoline-4,7-diol|6-methoxy-2-methyl-1-(phenylmethyl)-3,4-dihydro-1H-isoquinoline-4,7-diol	1.14.13A1|		5_4|11_7|124_429|11_429	1|0.375|0.932851|0.14876			TRUE
946	2			124+3+5+11<=>4+7+125	124 + H+[C] + NADPH[C] + Oxygen[C] <==> NADP+[C] + H2O[C] + 125	1.14.13A1|		5_4|11_7|124_125|11_125	1|0.375|0.932851|0.14876			TRUE
947	2			124+4+7<=>3+5+11+426	124 + NADP+[C] + H2O[C] <==> H+[C] + NADPH[C] + Oxygen[C] + 436	1.14.13A1(rev)|		4_5|7_11|124_11|124_426	1|0.375|0.149943|0.929705			TRUE
948	2			124+2+3+11<=>1+7+429	124 + NADH[C] + H+[C] + Oxygen[C] <==> NAD+[C] + H2O[C] + 1-benzyl-6-methoxy-2-methyl-3,4-dihydro-1H-isoquinoline-4,7-diol|6-methoxy-2-methyl-1-(phenylmethyl)-3,4-dihydro-1H-isoquinoline-4,7-diol	1.14.13A2|		2_1|11_7|124_429|11_429	1|0.375|0.932851|0.14876			TRUE
949	2			124+2+3+11<=>1+7+125	124 + NADH[C] + H+[C] + Oxygen[C] <==> NAD+[C] + H2O[C] + 125	1.14.13A2|		2_1|11_7|124_125|11_125	1|0.375|0.932851|0.14876			TRUE
950	2			124+1+7<=>2+3+11+426	124 + NAD+[C] + H2O[C] <==> NADH[C] + H+[C] + Oxygen[C] + 436	1.14.13A2(rev)|		1_2|7_11|124_11|124_426	1|0.375|0.149943|0.929705			TRUE
951	2			124+(2)3+11<=>7+429	124 + (2) H+[C] + Oxygen[C] <==> H2O[C] + 1-benzyl-6-methoxy-2-methyl-3,4-dihydro-1H-isoquinoline-4,7-diol|6-methoxy-2-methyl-1-(phenylmethyl)-3,4-dihydro-1H-isoquinoline-4,7-diol	1.14.15A1|		11_7|124_429|11_429	0.375|0.932851|0.14876			TRUE
952	2			124+11+20<=>125+153	124 + Oxygen[C] + Tetrahydrobiopterin[C] <==> 125 + 4a-Hydroxytetrahydrobiopterin	1.14.16A1|		124_125|11_125|20_153|11_153	0.932851|0.14876|0.91821|0.154321			TRUE
953	2			124+11+20<=>55+153	124 + Oxygen[C] + Tetrahydrobiopterin[C] <==> (S)-N-Methylcoclaurine + 4a-Hydroxytetrahydrobiopterin	1.14.16A1|		124_55|11_55|20_153|11_153	0.932851|0.14876|0.91821|0.154321			TRUE
954	2			124+1+7<=>2+3+429	124 + NAD+[C] + H2O[C] <==> NADH[C] + H+[C] + 1-benzyl-6-methoxy-2-methyl-3,4-dihydro-1H-isoquinoline-4,7-diol|6-methoxy-2-methyl-1-(phenylmethyl)-3,4-dihydro-1H-isoquinoline-4,7-diol	1.17.99A1|		1_2|7_429|124_429	1|0.0237603|0.932851			TRUE
955	2			124+25<=>3+26+430	124 + S-Adenosyl-L-methionine[C] <==> H+[C] + S-Adenosyl-L-homocysteine[C] + 1-benzyl-6,7-dimethoxy-2-methyl-3,4-dihydro-1H-isoquinoline|6,7-dimethoxy-2-methyl-1-(phenylmethyl)-3,4-dihydro-1H-isoquinoline	2.1.1A1|		25_26|25_430|124_430	0.94513|0.0408986|0.932851			TRUE
956	2			124+25<=>26+430	124 + S-Adenosyl-L-methionine[C] <==> S-Adenosyl-L-homocysteine[C] + 1-benzyl-6,7-dimethoxy-2-methyl-3,4-dihydro-1H-isoquinoline|6,7-dimethoxy-2-methyl-1-(phenylmethyl)-3,4-dihydro-1H-isoquinoline	2.1.1A5|		25_26|25_430|124_430	0.94513|0.0408986|0.932851			TRUE
957	2			125+7+11<=>14+86+300	125 + H2O[C] + Oxygen[C] <==> Hydrogen peroxide[C] + Formaldehyde + 306	1.4.3A1|		11_14|125_86|7_86|125_300	1|0.14876|0.375|0.932851			TRUE
958	2			125+11<=>14+431	125 + Oxygen[C] <==> Hydrogen peroxide[C] + (13aS)-3-methoxy-6,8,13,13a-tetrahydro-5H-isoquinolino[2,1-b]isoquinoline-2,9-diol	1.5.3A2|		11_14|125_431	1|1			TRUE
959	2			125+11<=>14+318	125 + Oxygen[C] <==> Hydrogen peroxide[C] + 324	1.5.3A3|		11_14|125_318	1|1			TRUE
960	2			125+2+3+11<=>1+7+86+300	125 + NADH[C] + H+[C] + Oxygen[C] <==> NAD+[C] + H2O[C] + Formaldehyde + 306	1.13.12A1|		2_1|11_7|125_86|11_86|125_300	1|0.375|0.14876|0.5|0.932851			TRUE
961	2			125+25<=>3+26+432	125 + S-Adenosyl-L-methionine[C] <==> H+[C] + S-Adenosyl-L-homocysteine[C] + 3-[(6,7-dimethoxy-2-methyl-3,4-dihydro-1H-isoquinolin-1-yl)methyl]phenol	2.1.1A1|		25_26|25_432|125_432	0.94513|0.0399983|0.935728			TRUE
962	2			125+26<=>25+300	125 + S-Adenosyl-L-homocysteine[C] <==> S-Adenosyl-L-methionine[C] + 306	2.1.1A4(rev)|2.1.1A9(rev)|		26_25|125_25|125_300	0.94513|0.0408986|0.932851			TRUE
963	2			125+25<=>26+432	125 + S-Adenosyl-L-methionine[C] <==> S-Adenosyl-L-homocysteine[C] + 3-[(6,7-dimethoxy-2-methyl-3,4-dihydro-1H-isoquinolin-1-yl)methyl]phenol	2.1.1A5|		25_26|25_432|125_432	0.94513|0.0399983|0.935728			TRUE
964	2			125+3+26<=>25+300	125 + H+[C] + S-Adenosyl-L-homocysteine[C] <==> S-Adenosyl-L-methionine[C] + 306	2.1.1A12(rev)|		26_25|125_25|125_300	0.94513|0.0408986|0.932851			TRUE
965	2			125+29<=>30+300	125 + L-Homocysteine[C] <==> L-Methionine[C] + 306	2.1.1C1|2.1.1C2|		29_30|125_30|125_300	0.839506|0.073143|0.932851			TRUE
966	2			126+7+11<=>14+86+304	126 + H2O[C] + Oxygen[C] <==> Hydrogen peroxide[C] + Formaldehyde + 310	1.4.3A1|		11_14|7_86|126_86|126_304	1|0.375|0.147684|0.935728			TRUE
967	2			126+11<=>14+128	126 + Oxygen[C] <==> Hydrogen peroxide[C] + 128	1.5.3A2|		11_14|126_128	1|1			TRUE
968	2			126+11<=>14+324	126 + Oxygen[C] <==> Hydrogen peroxide[C] + 330	1.5.3A3|		11_14|126_324	1|1			TRUE
969	2			126+2+3+11<=>1+7+86+304	126 + NADH[C] + H+[C] + Oxygen[C] <==> NAD+[C] + H2O[C] + Formaldehyde + 310	1.13.12A1|		2_1|11_7|11_86|126_86|126_304	1|0.375|0.5|0.147684|0.935728			TRUE
970	2			126+3+5+11<=>4+7+433	126 + H+[C] + NADPH[C] + Oxygen[C] <==> NADP+[C] + H2O[C] + 5-[[2-(hydroxymethyl)-6-methoxy-3,4-dihydro-1H-isoquinolin-1-yl]methyl]-2-methoxyphenol|5-[[2-(hydroxymethyl)-6-methoxy-3,4-dihydro-1H-isoquinolin-1-yl]methyl]-2-methoxy-phenol	1.14.13A1|		5_4|11_7|11_433|126_433	1|0.375|0.146701|0.938368			TRUE
971	2			126+4+7<=>3+5+11+427	126 + NADP+[C] + H2O[C] <==> H+[C] + NADPH[C] + Oxygen[C] + 437	1.14.13A1(rev)|		4_5|7_11|126_11|126_427	1|0.375|0.147684|0.935728			TRUE
972	2			126+2+3+11<=>1+7+433	126 + NADH[C] + H+[C] + Oxygen[C] <==> NAD+[C] + H2O[C] + 5-[[2-(hydroxymethyl)-6-methoxy-3,4-dihydro-1H-isoquinolin-1-yl]methyl]-2-methoxyphenol|5-[[2-(hydroxymethyl)-6-methoxy-3,4-dihydro-1H-isoquinolin-1-yl]methyl]-2-methoxy-phenol	1.14.13A2|		2_1|11_7|11_433|126_433	1|0.375|0.146701|0.938368			TRUE
973	2			126+1+7<=>2+3+11+427	126 + NAD+[C] + H2O[C] <==> NADH[C] + H+[C] + Oxygen[C] + 437	1.14.13A2(rev)|		1_2|7_11|126_11|126_427	1|0.375|0.147684|0.935728			TRUE
974	2			126+26<=>25+304	126 + S-Adenosyl-L-homocysteine[C] <==> S-Adenosyl-L-methionine[C] + 310	2.1.1A4(rev)|2.1.1A9(rev)|		26_25|126_25|126_304	0.94513|0.0399983|0.935728			TRUE
975	2			126+25<=>26+434	126 + S-Adenosyl-L-methionine[C] <==> S-Adenosyl-L-homocysteine[C] + 2-methoxy-5-[[(1S)-6-methoxy-2,2-dimethyl-3,4-dihydro-1H-isoquinolin-2-ium-1-yl]methyl]phenolate	2.1.1A7|		25_26|25_434|126_434	0.94513|0.0391697|0.938368			TRUE
976	2			126+3+26<=>25+304	126 + H+[C] + S-Adenosyl-L-homocysteine[C] <==> S-Adenosyl-L-methionine[C] + 310	2.1.1A12(rev)|		26_25|126_25|126_304	0.94513|0.0399983|0.935728			TRUE
977	2			126+29<=>30+304	126 + L-Homocysteine[C] <==> L-Methionine[C] + 310	2.1.1C1|2.1.1C2|		29_30|126_30|126_304	0.839506|0.072067|0.935728			TRUE
978	2			126+30<=>29+434	126 + L-Methionine[C] <==> L-Homocysteine[C] + 2-methoxy-5-[[(1S)-6-methoxy-2,2-dimethyl-3,4-dihydro-1H-isoquinolin-2-ium-1-yl]methyl]phenolate	2.1.1C1(rev)|		30_29|126_434|30_434	0.839506|0.938368|0.0710841			TRUE
979	2			127+7+11<=>14+86+166	127 + H2O[C] + Oxygen[C] <==> Hydrogen peroxide[C] + Formaldehyde + 171	1.4.3A1|		11_14|127_86|7_86|127_166	1|0.147684|0.375|0.935728			TRUE
980	2			127+4<=>5+316	127 + NADP+[C] <==> NADPH[C] + 322	1.5.1B7|		4_5|127_316	1|1			TRUE
981	2			127+2+3+11<=>1+7+86+166	127 + NADH[C] + H+[C] + Oxygen[C] <==> NAD+[C] + H2O[C] + Formaldehyde + 171	1.13.12A1|		2_1|11_7|127_86|11_86|127_166	1|0.375|0.147684|0.5|0.935728			TRUE
982	2			127+4+7<=>3+5+11+427	127 + NADP+[C] + H2O[C] <==> H+[C] + NADPH[C] + Oxygen[C] + 437	1.14.13A1(rev)|		4_5|127_11|7_11|127_427	1|0.147684|0.375|0.935728			TRUE
983	2			127+1+7<=>2+3+11+427	127 + NAD+[C] + H2O[C] <==> NADH[C] + H+[C] + Oxygen[C] + 437	1.14.13A2(rev)|		1_2|127_11|7_11|127_427	1|0.147684|0.375|0.935728			TRUE
984	2			127+3+(2)5+11<=>(2)4+7+138+435	127 + H+[C] + (2) NADPH[C] + Oxygen[C] <==> (2) NADP+[C] + H2O[C] + Methanol + (1R)-1-[(4-methoxyphenyl)methyl]-2-methyl-3,4-dihydro-1H-isoquinoline-6,7-diol	1.14.13B1|		5_4|11_7|127_138|127_435|11_435	0.5|0.375|0.047259|0.89504|0.14876			TRUE
985	2			127+3+(2)5+11<=>(2)4+7+55+138	127 + H+[C] + (2) NADPH[C] + Oxygen[C] <==> (2) NADP+[C] + H2O[C] + (S)-N-Methylcoclaurine + Methanol	1.14.13B1|		5_4|11_7|127_55|11_55|127_138	0.5|0.375|0.89504|0.14876|0.047259			TRUE
986	2			127+(2)4+7+56<=>3+(2)5+11+436	127 + (2) NADP+[C] + H2O[C] + 3'-Hydroxy-N-methyl-(S)-coclaurine <==> H+[C] + (2) NADPH[C] + Oxygen[C] + Isoliensinin|Isoliensinine|1-{[4-hydroxy-3-({6-methoxy-1-[(4-methoxyphenyl)methyl]-2-methyl-1,2,3,4-tetrahydroisoquinolin-7-yl}oxy)phenyl]methyl}-6-methoxy-2-methyl-1,2,3,4-tetrahydroisoquinolin-7-ol|1-{[4-hydroxy-3-({6-methoxy-1-[(4-methoxyphenyl)methyl]-2-methyl-3,4-dihydro-1H-isoquinolin-7-…	1.14.13B1(rev)|		4_5|7_11|56_11|127_436|56_436	0.5|0.375|0.147684|0.386173|0.384745			FALSE
987	2			127+11+20<=>57+153	127 + Oxygen[C] + Tetrahydrobiopterin[C] <==> (S)-Reticuline + 4a-Hydroxytetrahydrobiopterin	1.14.16A1|		127_57|11_57|11_153|20_153	0.938368|0.146701|0.154321|0.91821			TRUE
988	2			127+25<=>3+26+437	127 + S-Adenosyl-L-methionine[C] <==> H+[C] + S-Adenosyl-L-homocysteine[C] + (+)-O-Methylarmepavine|6,7-dimethoxy-1-[(4-methoxyphenyl)methyl]-2-methyl-1,2,3,4-tetrahydroisoquinoline|6,7-dimethoxy-1-[(4-methoxyphenyl)methyl]-2-methyl-3,4-dihydro-1H-isoquinoline</traditional_iupac>	2.1.1A1|		25_26|127_437|25_437	0.94513|0.938368|0.0391697			TRUE
989	2			127+3+26<=>25+435	127 + H+[C] + S-Adenosyl-L-homocysteine[C] <==> S-Adenosyl-L-methionine[C] + (1R)-1-[(4-methoxyphenyl)methyl]-2-methyl-3,4-dihydro-1H-isoquinoline-6,7-diol	2.1.1A1(rev)|		127_25|26_25|127_435	0.0399983|0.94513|0.935728			TRUE
990	2			127+26<=>25+166	127 + S-Adenosyl-L-homocysteine[C] <==> S-Adenosyl-L-methionine[C] + 171	2.1.1A4(rev)|2.1.1A9(rev)|		127_25|26_25|127_166	0.0399983|0.94513|0.935728			TRUE
991	2			127+25<=>26+437	127 + S-Adenosyl-L-methionine[C] <==> S-Adenosyl-L-homocysteine[C] + (+)-O-Methylarmepavine|6,7-dimethoxy-1-[(4-methoxyphenyl)methyl]-2-methyl-1,2,3,4-tetrahydroisoquinoline|6,7-dimethoxy-1-[(4-methoxyphenyl)methyl]-2-methyl-3,4-dihydro-1H-isoquinoline</traditional_iupac>	2.1.1A5|		25_26|127_437|25_437	0.94513|0.938368|0.0391697			TRUE
992	2			127+26<=>25+435	127 + S-Adenosyl-L-homocysteine[C] <==> S-Adenosyl-L-methionine[C] + (1R)-1-[(4-methoxyphenyl)methyl]-2-methyl-3,4-dihydro-1H-isoquinoline-6,7-diol	2.1.1A5(rev)|		127_25|26_25|127_435	0.0399983|0.94513|0.935728			TRUE
993	2			127+25<=>26+438	127 + S-Adenosyl-L-methionine[C] <==> S-Adenosyl-L-homocysteine[C] + 6-methoxy-1-[(4-methoxyphenyl)methyl]-2,8-dimethyl-3,4-dihydro-1H-isoquinolin-7-ol	2.1.1A8|		25_26|127_438|25_438	0.94513|0.938368|0.0391697			TRUE
994	2			127+25<=>3+26+438	127 + S-Adenosyl-L-methionine[C] <==> H+[C] + S-Adenosyl-L-homocysteine[C] + 6-methoxy-1-[(4-methoxyphenyl)methyl]-2,8-dimethyl-3,4-dihydro-1H-isoquinolin-7-ol	2.1.1A11|		25_26|127_438|25_438	0.94513|0.938368|0.0391697			TRUE
995	2			127+3+26<=>25+166	127 + H+[C] + S-Adenosyl-L-homocysteine[C] <==> S-Adenosyl-L-methionine[C] + 171	2.1.1A12(rev)|		127_25|26_25|127_166	0.0399983|0.94513|0.935728			TRUE
996	2			127+29<=>30+166	127 + L-Homocysteine[C] <==> L-Methionine[C] + 171	2.1.1C1|2.1.1C2|		127_30|29_30|127_166	0.072067|0.839506|0.935728			TRUE
997	2			127+7<=>138+435	127 + H2O[C] <==> Methanol + (1R)-1-[(4-methoxyphenyl)methyl]-2-methyl-3,4-dihydro-1H-isoquinoline-6,7-diol	3.3.2A3|		127_138|127_435|7_435	0.047259|0.89504|0.0237603			TRUE
998	2			127+7<=>55+138	127 + H2O[C] <==> (S)-N-Methylcoclaurine + Methanol	3.3.2A3|		127_55|7_55|127_138	0.89504|0.0237603|0.047259			TRUE
999	2			128+3+(2)11<=>(2)14+283	128 + H+[C] + (2) Oxygen[C] <==> (2) Hydrogen peroxide[C] + 289	1.3.3A2|		11_14|128_283	0.5|1			TRUE
1000	2			128+11+20<=>58+153	128 + Oxygen[C] + Tetrahydrobiopterin[C] <==> (S)-Scoulerine + 4a-Hydroxytetrahydrobiopterin	1.14.16A1|		11_58|128_58|11_153|20_153	0.146701|0.938368|0.154321|0.91821			TRUE
1001	2			128+25<=>3+26+129	128 + S-Adenosyl-L-methionine[C] <==> H+[C] + S-Adenosyl-L-homocysteine[C] + 129	2.1.1A1|		25_26|128_129|25_129	0.94513|0.938368|0.0391697			TRUE
1002	2			128+25<=>26+129	128 + S-Adenosyl-L-methionine[C] <==> S-Adenosyl-L-homocysteine[C] + 129	2.1.1A5|		25_26|128_129|25_129	0.94513|0.938368|0.0391697			TRUE
1003	2			128+6<=>131	128 + CO2[C] <==> 131	4.1.1A6(rev)|		6_131|128_131	0.0643491|0.83358			TRUE
1004	2			129+3+(2)5+11<=>(2)4+7+138+128	129 + H+[C] + (2) NADPH[C] + Oxygen[C] <==> (2) NADP+[C] + H2O[C] + Methanol + 128	1.14.13B1|		5_4|11_7|129_138|129_128|11_128	0.5|0.375|0.0451389|0.899266|0.147684			TRUE
1005	2			129+11+20<=>59+153	129 + Oxygen[C] + Tetrahydrobiopterin[C] <==> Isocorypalmine + 4a-Hydroxytetrahydrobiopterin	1.14.16A1|		129_59|11_59|20_153|11_153	0.9408|0.1458|0.91821|0.154321			TRUE
1006	2			129+25<=>26+439	129 + S-Adenosyl-L-methionine[C] <==> S-Adenosyl-L-homocysteine[C] + 3,9,10-trimethoxy-7-methyl-6,8,13,13a-tetrahydro-5H-isoquinolino[2,1-b]isoquinolin-7-ium	2.1.1A7|		25_26|129_439|25_439	0.94513|0.9408|0.0384044			TRUE
1007	2			130+4+7<=>3+5+11+399	130 + NADP+[C] + H2O[C] <==> H+[C] + NADPH[C] + Oxygen[C] + 409	1.14.13A1(rev)|		4_5|130_11|7_11|130_399	1|0.14876|0.375|0.932851			TRUE
1008	2			130+1+7<=>2+3+11+399	130 + NAD+[C] + H2O[C] <==> NADH[C] + H+[C] + Oxygen[C] + 409	1.14.13A2(rev)|		1_2|130_11|7_11|130_399	1|0.14876|0.375|0.932851			TRUE
1009	2			130+3+(2)5+11<=>(2)4+7+51+53	130 + H+[C] + (2) NADPH[C] + Oxygen[C] <==> (2) NADP+[C] + H2O[C] + Formate[C] + (S)-Norcoclaurine	1.14.13B1|		5_4|11_7|130_51|130_53|11_53	0.5|0.375|0.0774793|0.828502|0.15125			TRUE
1010	2			130+7<=>211+440	130 + H2O[C] <==> 4-Hydroxyphenylacetaldehyde + 5-(2-aminoethyl)-2-hydroxybenzoic acid|5-(2-aminoethyl)-2-hydroxy-benzoic acid	4.2.1H1(rev)|		130_211|7_211|130_440	0.333223|0.055|0.470041			FALSE
1011	2			131+4+7<=>3+5+11+441	131 + NADP+[C] + H2O[C] <==> H+[C] + NADPH[C] + Oxygen[C] + 3,10-dimethoxy-6,8,13,13a-tetrahydro-5H-isoquinolino[2,1-b]isoquinoline-2-carboxylic acid	1.14.13A1(rev)|		4_5|131_11|7_11|131_441	1|0.14497|0.375|0.943047			TRUE
1012	2			131+1+7<=>2+3+11+441	131 + NAD+[C] + H2O[C] <==> NADH[C] + H+[C] + Oxygen[C] + 3,10-dimethoxy-6,8,13,13a-tetrahydro-5H-isoquinolino[2,1-b]isoquinoline-2-carboxylic acid	1.14.13A2(rev)|		1_2|131_11|7_11|131_441	1|0.14497|0.375|0.943047			TRUE
1013	2			131+3+(2)5+11<=>(2)4+7+51+58	131 + H+[C] + (2) NADPH[C] + Oxygen[C] <==> (2) NADP+[C] + H2O[C] + Formate[C] + (S)-Scoulerine	1.14.13B1|		5_4|11_7|131_51|131_58|11_58	0.5|0.375|0.0643491|0.853545|0.146701			TRUE
1014	2			132+4+7<=>3+5+11+400	132 + NADP+[C] + H2O[C] <==> H+[C] + NADPH[C] + Oxygen[C] + 410	1.14.13A1(rev)|		4_5|132_11|7_11|132_400	1|0.149943|0.375|0.929705			TRUE
1015	2			132+1+7<=>2+3+11+400	132 + NAD+[C] + H2O[C] <==> NADH[C] + H+[C] + Oxygen[C] + 410	1.14.13A2(rev)|		1_2|132_11|7_11|132_400	1|0.149943|0.375|0.929705			TRUE
1016	2			132+3+(2)5+11<=>(2)4+7+442+443	132 + H+[C] + (2) NADPH[C] + Oxygen[C] <==> (2) NADP+[C] + H2O[C] + 1-(hydroxymethyl)-1,2,3,4-tetrahydroisoquinoline-6,7-diol + Hydroquinone	1.14.13B1|		5_4|11_7|132_442|132_443|11_443	0.5|0.375|0.555556|0.27691|0.195312			FALSE
1017	2			132+25<=>26+444	132 + S-Adenosyl-L-methionine[C] <==> S-Adenosyl-L-homocysteine[C] + 1-[(4-hydroxyphenoxy)methyl]-3-methyl-1,2,3,4-tetrahydroisoquinoline-6,7-diol	2.1.1A8|		25_26|132_444|25_444	0.94513|0.932851|0.0408986			TRUE
1018	2			132+25<=>26+445	132 + S-Adenosyl-L-methionine[C] <==> S-Adenosyl-L-homocysteine[C] + 1-[(4-hydroxyphenoxy)methyl]-2-methyl-3,4-dihydro-1H-isoquinoline-6,7-diol	2.1.1A9|		25_26|132_445|25_445	0.94513|0.932851|0.0408986			TRUE
1019	2			132+25<=>3+26+445	132 + S-Adenosyl-L-methionine[C] <==> H+[C] + S-Adenosyl-L-homocysteine[C] + 1-[(4-hydroxyphenoxy)methyl]-2-methyl-3,4-dihydro-1H-isoquinoline-6,7-diol	2.1.1A12|		25_26|132_445|25_445	0.94513|0.932851|0.0408986			TRUE
1020	2			132+30<=>29+445	132 + L-Methionine[C] <==> L-Homocysteine[C] + 1-[(4-hydroxyphenoxy)methyl]-2-methyl-3,4-dihydro-1H-isoquinoline-6,7-diol	2.1.1C2(rev)|		30_29|132_445|30_445	0.839506|0.932851|0.073143			TRUE
1021	2			132+7<=>442+443	132 + H2O[C] <==> 1-(hydroxymethyl)-1,2,3,4-tetrahydroisoquinoline-6,7-diol + Hydroquinone	3.3.2A3|		132_442|132_443|7_443	0.555556|0.27691|0.0703125			FALSE
1022	2			132+17<=>7+446	132 + Ammonia[C] <==> H2O[C] + 1-[(4-aminophenoxy)methyl]-1,2,3,4-tetrahydroisoquinoline-6,7-diol	3.5.3A3(rev)|		132_7|17_446|132_446	0.0249433|0.0249433|0.952381			TRUE
1023	2			133+3+5+11<=>4+7+347	133 + H+[C] + NADPH[C] + Oxygen[C] <==> NADP+[C] + H2O[C] + 355	1.14.13A1|		5_4|11_7|133_347|11_347	1|0.375|0.94513|0.144204			TRUE
1024	2			133+3+5+11<=>4+7+349	133 + H+[C] + NADPH[C] + Oxygen[C] <==> NADP+[C] + H2O[C] + 358	1.14.13A1|		5_4|11_7|133_349|11_349	1|0.375|0.94513|0.144204			TRUE
1025	2			133+2+3+11<=>1+7+347	133 + NADH[C] + H+[C] + Oxygen[C] <==> NAD+[C] + H2O[C] + 355	1.14.13A2|		2_1|11_7|133_347|11_347	1|0.375|0.94513|0.144204			TRUE
1026	2			133+2+3+11<=>1+7+349	133 + NADH[C] + H+[C] + Oxygen[C] <==> NAD+[C] + H2O[C] + 358	1.14.13A2|		2_1|11_7|133_349|11_349	1|0.375|0.94513|0.144204			TRUE
1027	2			133+3+(2)5+11<=>(2)4+7+138+447	133 + H+[C] + (2) NADPH[C] + Oxygen[C] <==> (2) NADP+[C] + H2O[C] + Methanol + (4aS,8S,8aS)-4,4,8a-trimethyl-7-methylene-8-(3-methylenepentyl)-2,3,4a,5,6,8-hexahydro-1H-naphthalene	1.14.13B1|		5_4|11_7|133_138|133_447|11_447	0.5|0.375|0.0414201|0.906774|0.1458			TRUE
1028	2			133+(2)3+11<=>7+349	133 + (2) H+[C] + Oxygen[C] <==> H2O[C] + 358	1.14.15A1|		11_7|133_349|11_349	0.375|0.94513|0.144204			TRUE
1029	2			133+4+(2)7<=>3+5+11+137	133 + NADP+[C] + (2) H2O[C] <==> H+[C] + NADPH[C] + Oxygen[C] + 137	1.14.21A1(rev)|		4_5|7_11|133_137	1|0.375|1			TRUE
1030	2			133+1+7<=>2+3+349	133 + NAD+[C] + H2O[C] <==> NADH[C] + H+[C] + 358	1.17.99A1|		1_2|133_349|7_349	1|0.94513|0.0192044			TRUE
1031	2			133+3+26<=>25+447	133 + H+[C] + S-Adenosyl-L-homocysteine[C] <==> S-Adenosyl-L-methionine[C] + (4aS,8S,8aS)-4,4,8a-trimethyl-7-methylene-8-(3-methylenepentyl)-2,3,4a,5,6,8-hexahydro-1H-naphthalene	2.1.1A1(rev)|		133_25|26_25|133_447	0.0376955|0.94513|0.943047			TRUE
1032	2			133+26<=>25+447	133 + S-Adenosyl-L-homocysteine[C] <==> S-Adenosyl-L-methionine[C] + (4aS,8S,8aS)-4,4,8a-trimethyl-7-methylene-8-(3-methylenepentyl)-2,3,4a,5,6,8-hexahydro-1H-naphthalene	2.1.1A5(rev)|		133_25|26_25|133_447	0.0376955|0.94513|0.943047			TRUE
1033	2			133+25<=>26+448	133 + S-Adenosyl-L-methionine[C] <==> S-Adenosyl-L-homocysteine[C] + (4aS,8S,8aS)-4,4,8a-trimethyl-7-methylene-8-(3-methylenepentyl)-2,3,4a,5,6,8-hexahydro-1H-naphthalene	2.1.1A8|		25_26|133_448|25_448	0.94513|0.94513|0.037037			TRUE
1034	2			135+3+(2)5+11<=>(2)4+7+138+449	135 + H+[C] + (2) NADPH[C] + Oxygen[C] <==> (2) NADP+[C] + H2O[C] + Methanol + (1R,2R)-1-[(4-hydroxyphenyl)methyl]-2-methyl-2-oxido-3,4-dihydro-1H-isoquinolin-2-ium-6,7-diol	1.14.13B1|		5_4|11_7|135_138|11_449|135_449	0.5|0.375|0.047259|0.14876|0.89504			TRUE
1035	2			135+3+26<=>25+449	135 + H+[C] + S-Adenosyl-L-homocysteine[C] <==> S-Adenosyl-L-methionine[C] + (1R,2R)-1-[(4-hydroxyphenyl)methyl]-2-methyl-2-oxido-3,4-dihydro-1H-isoquinolin-2-ium-6,7-diol	2.1.1A1(rev)|		26_25|135_25|135_449	0.94513|0.0399983|0.935728			TRUE
1036	2			135+26<=>25+449	135 + S-Adenosyl-L-homocysteine[C] <==> S-Adenosyl-L-methionine[C] + (1R,2R)-1-[(4-hydroxyphenyl)methyl]-2-methyl-2-oxido-3,4-dihydro-1H-isoquinolin-2-ium-6,7-diol	2.1.1A5(rev)|		26_25|135_25|135_449	0.94513|0.0399983|0.935728			TRUE
1037	2			136+3+5+11<=>4+(2)7+450	136 + H+[C] + NADPH[C] + Oxygen[C] <==> NADP+[C] + (2) H2O[C] + UID:786368073	1.14.19C2|		5_4|11_7|136_450	1|0.375|1			TRUE
1038	2			136+25<=>3+26+335	136 + S-Adenosyl-L-methionine[C] <==> H+[C] + S-Adenosyl-L-homocysteine[C] + 341	2.1.1A1|		25_26|25_335|136_335	0.94513|0.0376955|0.943047			TRUE
1039	2			136+25<=>26+335	136 + S-Adenosyl-L-methionine[C] <==> S-Adenosyl-L-homocysteine[C] + 341	2.1.1A5|		25_26|25_335|136_335	0.94513|0.0376955|0.943047			TRUE
1040	2			137+25<=>3+26+451	137 + S-Adenosyl-L-methionine[C] <==> H+[C] + S-Adenosyl-L-homocysteine[C] + 2,3,9,10-tetramethoxy-7-oxido-6,8,13,13a-tetrahydro-5H-isoquinolino[2,1-b]isoquinolin-7-ium	2.1.1A1|		25_26|137_451|25_451	0.94513|0.94513|0.037037			TRUE
1041	2			137+25<=>26+451	137 + S-Adenosyl-L-methionine[C] <==> S-Adenosyl-L-homocysteine[C] + 2,3,9,10-tetramethoxy-7-oxido-6,8,13,13a-tetrahydro-5H-isoquinolino[2,1-b]isoquinolin-7-ium	2.1.1A5|		25_26|137_451|25_451	0.94513|0.94513|0.037037			TRUE
1046	2			133+3+(2)5+11<=>(2)4+7+138+452	138 + H+[C] + (2) NADPH[C] + Oxygen[C] <==> (2) NADP+[C] + H2O[C] + Methanol + (4aS,8S,8aS)-4,4,8a-trimethyl-7-methylene-8-(3-methylenepentyl)-2,3,4a,5,6,8-hexahydro-1H-naphthalene	1.14.13B1|		5_4|11_7|133_138|133_452|11_452	0.5|0.375|0.0414201|0.906774|0.1458			TRUE
1050	2			133+3+26<=>25+452	138 + H+[C] + S-Adenosyl-L-homocysteine[C] <==> S-Adenosyl-L-methionine[C] + (4aS,8S,8aS)-4,4,8a-trimethyl-7-methylene-8-(3-methylenepentyl)-2,3,4a,5,6,8-hexahydro-1H-naphthalene	2.1.1A1(rev)|		133_25|26_25|133_452	0.0376955|0.94513|0.943047			TRUE
1051	2			133+26<=>25+452	138 + S-Adenosyl-L-homocysteine[C] <==> S-Adenosyl-L-methionine[C] + (4aS,8S,8aS)-4,4,8a-trimethyl-7-methylene-8-(3-methylenepentyl)-2,3,4a,5,6,8-hexahydro-1H-naphthalene	2.1.1A5(rev)|		133_25|26_25|133_452	0.0376955|0.94513|0.943047			TRUE
1053	2			135+3+(2)5+11<=>(2)4+7+138+453	140 + H+[C] + (2) NADPH[C] + Oxygen[C] <==> (2) NADP+[C] + H2O[C] + Methanol + (1R,2R)-1-[(4-hydroxyphenyl)methyl]-2-methyl-2-oxido-3,4-dihydro-1H-isoquinolin-2-ium-6,7-diol	1.14.13B1|		5_4|11_7|135_138|135_453|11_453	0.5|0.375|0.047259|0.89504|0.14876			TRUE
1054	2			135+3+26<=>25+453	140 + H+[C] + S-Adenosyl-L-homocysteine[C] <==> S-Adenosyl-L-methionine[C] + (1R,2R)-1-[(4-hydroxyphenyl)methyl]-2-methyl-2-oxido-3,4-dihydro-1H-isoquinolin-2-ium-6,7-diol	2.1.1A1(rev)|		26_25|135_25|135_453	0.94513|0.0399983|0.935728			TRUE
1055	2			135+26<=>25+453	140 + S-Adenosyl-L-homocysteine[C] <==> S-Adenosyl-L-methionine[C] + (1R,2R)-1-[(4-hydroxyphenyl)methyl]-2-methyl-2-oxido-3,4-dihydro-1H-isoquinolin-2-ium-6,7-diol	2.1.1A5(rev)|		26_25|135_25|135_453	0.94513|0.0399983|0.935728			TRUE
1061	2			139+1<=>2+3+255	(S)-Nandinine + NAD+[C] <==> NADH[C] + H+[C] + 261	1.3.1A1|		1_2|139_255	1|1			TRUE
1062	2			139+4<=>3+5+255	(S)-Nandinine + NADP+[C] <==> H+[C] + NADPH[C] + 261	1.3.1A2|		4_5|139_255	1|1			TRUE
1063	2			139+3+(2)11<=>(2)14+268	(S)-Nandinine + H+[C] + (2) Oxygen[C] <==> (2) Hydrogen peroxide[C] + 274	1.3.3A2|		11_14|139_268	0.5|1			TRUE
1064	2			139+11<=>14+255	(S)-Nandinine + Oxygen[C] <==> Hydrogen peroxide[C] + 261	1.5.3A1|		11_14|139_255	1|1			TRUE
1065	2			139+14<=>11+331	(S)-Nandinine + Hydrogen peroxide[C] <==> Oxygen[C] + 337	1.5.3A3(rev)|		14_11|139_331	1|1			TRUE
1066	2			139+4+7<=>3+5+11+454	(S)-Nandinine + NADP+[C] + H2O[C] <==> H+[C] + NADPH[C] + Oxygen[C] + UID:384326472	1.14.13A1(rev)|		4_5|139_11|7_11|139_454	1|0.146701|0.375|0.938368			TRUE
1067	2			139+1+7<=>2+3+11+454	(S)-Nandinine + NAD+[C] + H2O[C] <==> NADH[C] + H+[C] + Oxygen[C] + UID:384326472	1.14.13A2(rev)|		1_2|139_11|7_11|139_454	1|0.146701|0.375|0.938368			TRUE
1068	2			139+3+5+11<=>4+7+447	(S)-Nandinine + H+[C] + NADPH[C] + Oxygen[C] <==> NADP+[C] + H2O[C] + 457	1.14.13A9|		5_4|11_7|139_447|11_447	1|0.375|0.9408|0.1458			TRUE
1069	2			139+3+5+11<=>4+7+452	(S)-Nandinine + H+[C] + NADPH[C] + Oxygen[C] <==> NADP+[C] + H2O[C] + 462	1.14.13A10|		5_4|11_7|139_452|11_452	1|0.375|0.9408|0.1458			TRUE
1070	2			139+2+3+11<=>1+7+452	(S)-Nandinine + NADH[C] + H+[C] + Oxygen[C] <==> NAD+[C] + H2O[C] + 462	1.14.13A11|		2_1|11_7|139_452|11_452	1|0.375|0.9408|0.1458			TRUE
1071	2			139+3+5+11<=>4+(2)7+455	(S)-Nandinine + H+[C] + NADPH[C] + Oxygen[C] <==> NADP+[C] + (2) H2O[C] + Stylopine|S-STYLOPINE|CAS: 84-39-9|3DMET: B00759|(S)-Stylopine|NIKKAJI: J34.134G|KNApSAcK: C00026095|l-Tetrahydrocoptisine	1.14.21A1|		5_4|11_7|139_455	1|0.375|1			TRUE
1072	2			139+4+(2)7<=>3+5+11+456	(S)-Nandinine + NADP+[C] + (2) H2O[C] <==> H+[C] + NADPH[C] + Oxygen[C] + (13aS)-2,10-dimethoxy-6,8,13,13a-tetrahydro-5H-isoquinolino[2,1-b]isoquinoline-3,9-diol	1.14.21A1(rev)|		4_5|7_11|139_456	1|0.375|1			TRUE
1073	2			139+25<=>26+141	(S)-Nandinine + S-Adenosyl-L-methionine[C] <==> S-Adenosyl-L-homocysteine[C] + 146	2.1.1A7|		25_26|139_141|25_141	0.94513|0.9408|0.0384044			TRUE
1074	2			139+25<=>26+457	(S)-Nandinine + S-Adenosyl-L-methionine[C] <==> S-Adenosyl-L-homocysteine[C] + UID:377568256	2.1.1A8|		25_26|139_457|25_457	0.94513|0.9408|0.0384044			TRUE
1075	2			139+64<=>63+458	(S)-Nandinine + (13S,14R)-1-Hydroxy-13-O-acetyl-N-methylcanadine <==> (13S,14R)-1,13-Dihydroxy-N-methylcanadine + UID:127115871	2.3.1D1|2.3.1D1(rev)|2.3.1D4|		64_63|64_458|139_458	0.859521|0.102452|0.839506			TRUE
1076	2			139+65<=>458+72	(S)-Nandinine + 4'-O-Desmethyl-3-O-acetylpapaveroxine <==> UID:127115871 + 4'-O-Desmethylpapaveroxine	2.3.1D1|2.3.1D1(rev)|2.3.1D4|		65_458|139_458|65_72	0.100652|0.839506|0.86377			TRUE
1077	2			139+10<=>9+458	(S)-Nandinine + Acetyl-CoA <==> CoA[C] + UID:127115871	2.3.1D1|2.3.1D1(rev)|2.3.1D4|2.3.1F1|		10_9|139_458|10_458	0.913495|0.839506|0.155478			TRUE
1078	2			139+33<=>39+459	(S)-Nandinine + UDP-glucose[C] <==> UDP[C] + UID:341247179	2.4.1A1|		33_39|139_459|33_459	0.588349|0.577959|0.307215			TRUE
1079	2			139+36<=>37+459	(S)-Nandinine + GDP-mannose[C] <==> GDP[C] + UID:341247179	2.4.1D1|		36_37|139_459|36_459	0.6167|0.577959|0.288557			TRUE
1080	2			139+42<=>43+460	(S)-Nandinine + ATP[C] <==> ADP[C] + UID:544871290	2.7.1A1|		42_43|139_460|42_460	0.814776|0.795918|0.134065			TRUE
1081	2			139+8<=>7+460	(S)-Nandinine + Orthophosphate[C] <==> H2O[C] + UID:544871290	3.1.3A1(rev)|		8_7|139_460|8_460	0.12|0.795918|0.161633			TRUE
1082	2			140+3+(2)11<=>(2)14+269	145 + H+[C] + (2) Oxygen[C] <==> (2) Hydrogen peroxide[C] + 275	1.3.3A2|		11_14|140_269	0.5|1			TRUE
1083	2			140+14<=>11+332	145 + Hydrogen peroxide[C] <==> Oxygen[C] + 338	1.5.3A3(rev)|		14_11|140_332	1|1			TRUE
1084	2			140+3+5+11<=>4+(2)7+455	145 + H+[C] + NADPH[C] + Oxygen[C] <==> NADP+[C] + (2) H2O[C] + Stylopine|S-STYLOPINE|CAS: 84-39-9|3DMET: B00759|(S)-Stylopine|NIKKAJI: J34.134G|KNApSAcK: C00026095|l-Tetrahydrocoptisine	1.14.21A1|		5_4|11_7|140_455	1|0.375|1			TRUE
1085	2			140+4+(2)7<=>3+5+11+150	145 + NADP+[C] + (2) H2O[C] <==> H+[C] + NADPH[C] + Oxygen[C] + 155	1.14.21A1(rev)|		4_5|7_11|140_150	1|0.375|1			TRUE
1086	2			140+4+(2)7<=>3+5+11+461	145 + NADP+[C] + (2) H2O[C] <==> H+[C] + NADPH[C] + Oxygen[C] + 2,9-dimethoxy-6,8,13,13a-tetrahydro-5H-isoquinolino[2,1-b]isoquinoline-3,10-diol	1.14.21A1(rev)|		4_5|7_11|140_461	1|0.375|1			TRUE
1087	2			141+2+3+11<=>1+7+86+139	146 + NADH[C] + H+[C] + Oxygen[C] <==> NAD+[C] + H2O[C] + Formaldehyde + (S)-Nandinine	1.13.12A1|		2_1|11_7|141_86|11_86|141_139	1|0.375|0.1458|0.5|0.9408			TRUE
1088	2			141+2+3+11<=>1+7+342	146 + NADH[C] + H+[C] + Oxygen[C] <==> NAD+[C] + H2O[C] + 350	1.13.12A1|		2_1|11_7|141_342|11_342	1|0.375|0.943047|0.14497			TRUE
1089	2			141+4+(2)7<=>3+5+11+176	146 + NADP+[C] + (2) H2O[C] <==> H+[C] + NADPH[C] + Oxygen[C] + 181	1.14.21A1(rev)|		4_5|7_11|141_176	1|0.375|1			TRUE
1090	2			141+4+(2)7<=>3+5+11+462	146 + NADP+[C] + (2) H2O[C] <==> H+[C] + NADPH[C] + Oxygen[C] + 2,10-dimethoxy-7-methyl-6,8,13,13a-tetrahydro-5H-isoquinolino[2,1-b]isoquinolin-7-ium-3,9-diol	1.14.21A1(rev)|		4_5|7_11|141_462	1|0.375|1			TRUE
1091	2			141+3+26<=>25+139	146 + H+[C] + S-Adenosyl-L-homocysteine[C] <==> S-Adenosyl-L-methionine[C] + (S)-Nandinine	2.1.1A12(rev)|		141_25|26_25|141_139	0.0384044|0.94513|0.9408			TRUE
1092	2			141+29<=>30+139	146 + L-Homocysteine[C] <==> L-Methionine[C] + (S)-Nandinine	2.1.1C1|		141_30|29_30|141_139	0.0701827|0.839506|0.9408			TRUE
1093	2			142+2+3<=>1+241	Acetate + NADH[C] + H+[C] <==> NAD+[C] + 247	1.1.1A1(rev)|1.2.1B1(rev)|		2_1|142_241	1|1			FALSE
1094	2			142+3+5<=>4+241	Acetate + H+[C] + NADPH[C] <==> NADP+[C] + 247	1.1.1A2(rev)|1.2.1B2(rev)|		5_4|142_241	1|1			FALSE
1095	2			142+2+3+6<=>1+463	Acetate + NADH[C] + H+[C] + CO2[C] <==> NAD+[C] + 3,3-dihydroxypropanoic acid	1.1.1A9(rev)|		2_1|6_463|142_463	1|0.306122|0.44898			FALSE
1096	2			142+3+5+6<=>4+463	Acetate + H+[C] + NADPH[C] + CO2[C] <==> NADP+[C] + 3,3-dihydroxypropanoic acid	1.1.1A10(rev)|		5_4|6_463|142_463	1|0.306122|0.44898			FALSE
1097	2	R09483(r)	malonate carboxy-lyase (biotin-independent/biotin-dependent)(r)|	142+6<=>222	Acetate + CO2[C] <==> Malonate	1.1.1B2(rev)|4.1.1A2(rev)|4.1.1A6(rev)|4.2.1A4(rev)|	4.1.1.-88|4.1.1.-89|4.1.1.-88|4.1.1.-89	6_222|142_222	0.306122|0.44898	15.97	-0.761268	FALSE
1098	2			(2)142+(2)6<=>11+(2)44	(2) Acetate + (2) CO2[C] <==> Oxygen[C] + (2) Pyruvate[C]	1.2.3A1(rev)|		142_11|6_44|142_44	0.28125|0.28125|0.273438	139.64	-0.899697	FALSE
1099	2	R03145(r)	pyruvate:ubiquinone oxidoreductase(r)|	142+6+13<=>7+12+44	Acetate + CO2[C] + Ubiquinol[C] <==> H2O[C] + Ubiquinone[C] + Pyruvate[C]	1.2.5A1(rev)|	1.2.5.-1|1.2.5.-1	142_7|13_12|6_44|142_44	0.15625|1|0.375|0.46875	32.873	-0.249138	FALSE
1100	2			142+14+17<=>7+11+464	Acetate + Hydrogen peroxide[C] + Ammonia[C] <==> H2O[C] + Oxygen[C] + 1-aminoethanol	1.4.3A1(rev)|		142_7|14_11|17_464|142_464	0.15625|1|0.15625|0.75	48.5127	-0.0990923	FALSE
1101	2			142+14<=>11+241	Acetate + Hydrogen peroxide[C] <==> Oxygen[C] + 247	1.4.3B1(rev)|		14_11|142_241	1|1	42.6897	-0.185685	FALSE
1102	2			142+(2)7<=>14+241	Acetate + (2) H2O[C] <==> Hydrogen peroxide[C] + 247	1.11.1A1(rev)|		7_14|142_241	0.375|1	88.044	-0.685685	FALSE
1103	2			(2)142<=>11+465	(2) Acetate <==> Oxygen[C] + 2-butene-2,3-diol|but-2-ene-2,3-diol	1.13.11A4(rev)|		142_11|142_465	0.28125|0.46875	121.6	0.355554	FALSE
1104	2	R00319(r)	(S)-lactate:oxygen 2-oxidoreductase (decarboxylating)(r)|	142+6+7<=>11+466	Acetate + CO2[C] + H2O[C] <==> Oxygen[C] + (S)-Lactate	1.13.12B1(rev)|	1.13.12.-4|1.13.12.-4	7_11|142_11|6_466|142_466	0.375|0.28125|0.375|0.46875	117.987	-0.748034	FALSE
1105	2			142+3+5+11<=>4+7+467	Acetate + H+[C] + NADPH[C] + Oxygen[C] <==> NADP+[C] + H2O[C] + Glycolate	1.14.13A1|		5_4|11_7|11_467|142_467	1|0.375|0.245|0.72			FALSE
1106	2			142+2+3+11<=>1+7+467	Acetate + NADH[C] + H+[C] + Oxygen[C] <==> NAD+[C] + H2O[C] + Glycolate	1.14.13A2|		2_1|11_7|11_467|142_467	1|0.375|0.245|0.72			FALSE
1107	2			142+4+6+7<=>3+5+11+44	Acetate + NADP+[C] + CO2[C] + H2O[C] <==> H+[C] + NADPH[C] + Oxygen[C] + Pyruvate[C]	1.14.13A3(rev)|		4_5|7_11|142_11|6_44|142_44	1|0.375|0.28125|0.375|0.46875			FALSE
1108	2			142+1+6+7<=>2+3+11+44	Acetate + NAD+[C] + CO2[C] + H2O[C] <==> NADH[C] + H+[C] + Oxygen[C] + Pyruvate[C]	1.14.13A4(rev)|		1_2|7_11|142_11|6_44|142_44	1|0.375|0.28125|0.375|0.46875			FALSE
1109	2			142+(2)4+7+59<=>3+(2)5+11+193	Acetate + (2) NADP+[C] + H2O[C] + Isocorypalmine <==> H+[C] + (2) NADPH[C] + Oxygen[C] + 198	1.14.13B1(rev)|		4_5|7_11|59_11|59_193|142_193	0.5|0.375|0.1458|0.815118|0.0816327			TRUE
1110	2			(2)142+(2)4+7<=>3+(2)5+11+468	(2) Acetate + (2) NADP+[C] + H2O[C] <==> H+[C] + (2) NADPH[C] + Oxygen[C] + acetic anhydride	1.14.13B1(rev)|		4_5|7_11|142_11|142_468	0.5|0.375|0.164062|0.429688			FALSE
1111	2			142+(2)3+11<=>7+467	Acetate + (2) H+[C] + Oxygen[C] <==> H2O[C] + Glycolate	1.14.18A1|		11_7|11_467|142_467	0.375|0.245|0.72			FALSE
1112	2			142+1+7<=>2+3+467	Acetate + NAD+[C] + H2O[C] <==> NADH[C] + H+[C] + Glycolate	1.17.99A1|		1_2|7_467|142_467	1|0.12|0.72			FALSE
1113	2			142+25<=>3+26+469	Acetate + S-Adenosyl-L-methionine[C] <==> H+[C] + S-Adenosyl-L-homocysteine[C] + Methyl acetate	2.1.1A1|		25_26|25_469|142_469	0.94513|0.0992044|0.72			FALSE
1114	2			142+25<=>26+469	Acetate + S-Adenosyl-L-methionine[C] <==> S-Adenosyl-L-homocysteine[C] + Methyl acetate	2.1.1A5|		25_26|25_469|142_469	0.94513|0.0992044|0.72	-3.79	-0.556215	FALSE
1115	2			142+25<=>26+470	Acetate + S-Adenosyl-L-methionine[C] <==> S-Adenosyl-L-homocysteine[C] + Propanoate	2.1.1A8|		25_26|25_470|142_470	0.94513|0.0992044|0.72	-6.32	-0.852561	FALSE
1116	2			142+10<=>9+471	Acetate + Acetyl-CoA <==> CoA[C] + Acetoacetate	2.3.1C1(rev)|		10_9|10_471|142_471	0.913495|0.399872|0.44898	8.596	-0.328733	FALSE
1117	2			142+64<=>63+468	Acetate + (13S,14R)-1-Hydroxy-13-O-acetyl-N-methylcanadine <==> (13S,14R)-1,13-Dihydroxy-N-methylcanadine + acetic anhydride	2.3.1D1|2.3.1D1(rev)|2.3.1D4|		64_63|64_468|142_468	0.859521|0.175519|0.44898			TRUE
1118	2			142+10<=>9+468	Acetate + Acetyl-CoA <==> CoA[C] + acetic anhydride	2.3.1D1|2.3.1D1(rev)|2.3.1D4|2.3.1F1|2.5.1D2(rev)|		10_9|10_468|142_468	0.913495|0.399872|0.44898	11.126	-0.0743841	FALSE
1119	2			142+65<=>468+72	Acetate + 4'-O-Desmethyl-3-O-acetylpapaveroxine <==> acetic anhydride + 4'-O-Desmethylpapaveroxine	2.3.1D1|2.3.1D1(rev)|2.3.1D4|		65_468|142_468|65_72	0.173719|0.44898|0.86377	14.74	-0.0208	TRUE
1120	2			142+10<=>6+9+230	Acetate + Acetyl-CoA <==> CO2[C] + CoA[C] + Acetone	2.3.1D2|		142_6|10_9|10_230|142_230	0.65625|0.913495|0.75|0.25	-8.654	0.417671	FALSE
1121	2			142+33<=>39+472	Acetate + UDP-glucose[C] <==> UDP[C] + acetic acid [(2S,3R,4S,5S,6R)-3,4,5-trihydroxy-6-(hydroxymethyl)-2-oxanyl] ester|[(2S,3R,4S,5S,6R)-3,4,5-trihydroxy-6-(hydroxymethyl)tetrahydropyran-2-yl] acetate	2.4.1A1|		33_39|33_472|142_472	0.588349|0.297238|0.168889	-10.66	-0.173124	FALSE
1122	2			142+34<=>39+473	Acetate + UDP-glucuronate[C] <==> UDP[C] + 6-acetyloxy-3,4,5-trihydroxy-2-oxanecarboxylic acid|6-acetoxy-3,4,5-trihydroxy-tetrahydropyran-2-carboxylic acid	2.4.1B1|		34_39|34_473|142_473	0.566107|0.308505|0.15625	-10.66	-0.177797	FALSE
1123	2			142+35<=>39+474	Acetate + UDP-N-acetyl-alpha-D-glucosamine[C] <==> UDP[C] + acetic acid [(2R,3R,4R,5S,6R)-3-acetamido-4,5-dihydroxy-6-(hydroxymethyl)-2-oxanyl] ester|[(2R,3R,4R,5S,6R)-3-acetamido-4,5-dihydroxy-6-(hydroxymethyl)tetrahydropyran-2-yl] acetate	2.4.1C1|		35_39|35_474|142_474	0.52597|0.330338|0.135802	-10.66	-0.183187	FALSE
1124	2			142+36<=>37+472	Acetate + GDP-mannose[C] <==> GDP[C] + acetic acid [(2S,3R,4S,5S,6R)-3,4,5-trihydroxy-6-(hydroxymethyl)-2-oxanyl] ester|[(2S,3R,4S,5S,6R)-3,4,5-trihydroxy-6-(hydroxymethyl)tetrahydropyran-2-yl] acetate	2.4.1D1|		36_37|36_472|142_472	0.6167|0.27858|0.168889	-10.66	0.101718	FALSE
1125	2			142+38<=>39+475	Acetate + UDP-L-rhamnose[C] <==> UDP[C] + acetic acid (3,4,5-trihydroxy-6-methyl-2-oxanyl) ester|(3,4,5-trihydroxy-6-methyl-tetrahydropyran-2-yl) acetate	2.4.1E1|		38_39|38_475|142_475	0.612245|0.285714|0.183673	-10.66	-0.170098	FALSE
1126	2	R00315	ATP:acetate phosphotransferase|	142+42<=>43+191	Acetate + ATP[C] <==> ADP[C] + Acetyl phosphate	2.7.1A1|	2.7.2.1|2.7.2.15|2.7.2.1|2.7.2.15	42_43|42_191|142_191	0.814776|0.197841|0.375	-5.36	-0.244663	FALSE
1127	2			142+42<=>43+476	Acetate + ATP[C] <==> ADP[C] + 1-hydroxyvinyl dihydrogen phosphate|1-hydroxyethenyl dihydrogen phosphate	2.7.1A4|		42_43|42_476|142_476	0.814776|0.197841|0.375	23.36	0.0346297	FALSE
1128	2			142+46<=>204+477	Acetate + 3'-Phosphoadenylyl sulfate[C] <==> Adenosine 3',5'-bisphosphate + acetoxysulfonic acid	2.8.2A1|		46_204|46_477|142_477	0.814776|0.197841|0.375	-4.4125	0.287173	FALSE
1129	2	R00393	Acyl-CoA:acetate CoA-transferase|	142+32<=>10+478	Acetate + Acyl-CoA[C] <==> Acetyl-CoA + Carboxylate	2.8.3A1|	2.8.3.8|2.8.3.8	32_10|142_10|32_478|142_478	0.941176|0.75|0.75|0.25			FALSE
1130	2	X00013(r)	PsCXE1(carboxylesterase)(r)|	142+68<=>7+162	Acetate + Narcotine hemiacetal <==> H2O[C] + 3-O-Acetylpapaveroxine	3.1.1A4(rev)|		142_7|68_162|142_162	0.15625|0.867769|0.143337	-5.437	-1.11827	TRUE
1131	2	R00317(r)	Acetyl phosphate phosphohydrolase(r)|	142+8<=>7+191	Acetate + Orthophosphate[C] <==> H2O[C] + Acetyl phosphate	3.1.3A1(rev)|	3.6.1.-7|3.6.1.-7	8_7|8_191|142_191	0.12|0.455|0.375	-8.073	-0.237318	FALSE
1132	2	R00318(r)	Phosphonoacetate phosphonohydrolase(r)|	142+8<=>7+479	Acetate + Orthophosphate[C] <==> H2O[C] + Phosphonoacetate	3.1.3A1(rev)|	3.11.1.-2|3.11.1.-2	8_7|8_479|142_479	0.12|0.455|0.375	7.097	-0.0377989	FALSE
1133	2			142+17<=>(2)7+480	Acetate + Ammonia[C] <==> (2) H2O[C] + acetonitrile	3.5.5A1(rev)|		142_7|17_480|142_480	0.15625|0.222222|0.486111	-0.264	4.92239	FALSE
1134	2			142+10<=>7+192	Acetate + Acetyl-CoA <==> H2O[C] + Acetoacetyl-CoA	3.7.1A1(rev)|		142_7|10_192|142_192	0.15625|0.91821|0.399872	4.823	0.0459628	FALSE
1135	2			(2)142<=>7+471	(2) Acetate <==> H2O[C] + Acetoacetate	3.7.1A1(rev)|		142_7|142_471	0.195312|0.429688	6.363	-0.246404	FALSE
1136	2			142<=>6+481	Acetate <==> CO2[C] + CH4|M_ch4|Methane|M_BKM_CH4|CAS: 74-82-8|M_BKM_C01438|3DMET: B01450|M_BKM_BG_46000|NIKKAJI: J2.380I	4.1.1A6|4.2.1A4|		142_6|142_481	0.65625|0.15625	-12.1751	0.5	FALSE
1137	2			(2)142<=>482	(2) Acetate <==> 3,3-dihydroxybutanoic acid	4.1.3B1(rev)|		142_482	0.375	15.57	-0.570793	FALSE
1138	2			142<=>7+483	Acetate <==> H2O[C] + ethenone	4.2.1A6|		142_7|142_483	0.15625|0.65625			FALSE
1139	2			142+7<=>484	Acetate + H2O[C] <==> ethane-1,1,1-triol	4.2.1A6(rev)|		7_484|142_484	0.12|0.72	23.947	-0.506473	FALSE
1140	2			142+17<=>7+485	Acetate + Ammonia[C] <==> H2O[C] + 1-aminoethenolate	4.3.1B1(rev)|		142_7|17_485|142_485	0.15625|0.15625|0.75	33.683	0.114831	FALSE
1141	2			142+(2)17<=>7+486	Acetate + (2) Ammonia[C] <==> H2O[C] + 1,2-diaminoethanol	4.3.1B2(rev)|		142_7|17_486|142_486	0.15625|0.12|0.57375	38.823	-0.30341	FALSE
1142	2	R00321(r)	Acetamide amidohydrolase(r)|	142+17<=>7+487	Acetate + Ammonia[C] <==> H2O[C] + Acetamide	6.3.1A1|	3.5.1.-4|3.5.1.-4	142_7|17_487|142_487	0.15625|0.15625|0.75	6.263	0.0243529	FALSE
1143	2			142+17+42<=>40+45+487	Acetate + Ammonia[C] + ATP[C] <==> Diphosphate[C] + AMP[C] + Acetamide	6.3.1B1|		42_40|42_45|142_45|17_487|142_487	0.187305|0.627454|0.116434|0.15625|0.75	-1.98	0.0145552	FALSE
1144	2			143+7+11<=>14+86+296	148 + H2O[C] + Oxygen[C] <==> Hydrogen peroxide[C] + Formaldehyde + 302	1.4.3A1|		11_14|143_86|7_86|143_296	1|0.142836|0.375|0.94887			TRUE
1145	2			143+2+3+11<=>1+7+86+296	148 + NADH[C] + H+[C] + Oxygen[C] <==> NAD+[C] + H2O[C] + Formaldehyde + 302	1.13.12A1|		2_1|11_7|143_86|11_86|143_296	1|0.375|0.142836|0.5|0.94887			TRUE
1146	2			143+4+7<=>3+5+11+488	148 + NADP+[C] + H2O[C] <==> H+[C] + NADPH[C] + Oxygen[C] + (3S)-6-methoxy-3-[(5R)-4-methoxy-6-methyl-7,8-dihydro-5H-[1,3]dioxolo[4,5-g]isoquinolin-5-yl]-3H-isobenzofuran-1-one	1.14.13A1(rev)|		4_5|143_11|7_11|143_488	1|0.142836|0.375|0.94887			TRUE
1147	2			143+1+7<=>2+3+11+488	148 + NAD+[C] + H2O[C] <==> NADH[C] + H+[C] + Oxygen[C] + (3S)-6-methoxy-3-[(5R)-4-methoxy-6-methyl-7,8-dihydro-5H-[1,3]dioxolo[4,5-g]isoquinolin-5-yl]-3H-isobenzofuran-1-one	1.14.13A2(rev)|		1_2|143_11|7_11|143_488	1|0.142836|0.375|0.94887			TRUE
1148	2			143+26<=>25+296	148 + S-Adenosyl-L-homocysteine[C] <==> S-Adenosyl-L-methionine[C] + 302	2.1.1A4(rev)|2.1.1A9(rev)|		143_25|26_25|143_296	0.0356686|0.94513|0.94887			TRUE
1149	2			143+3+26<=>25+296	148 + H+[C] + S-Adenosyl-L-homocysteine[C] <==> S-Adenosyl-L-methionine[C] + 302	2.1.1A12(rev)|		143_25|26_25|143_296	0.0356686|0.94513|0.94887			TRUE
1150	2			143+29<=>30+296	148 + L-Homocysteine[C] <==> L-Methionine[C] + 302	2.1.1C1|2.1.1C2|		143_30|29_30|143_296	0.0672186|0.839506|0.94887			TRUE
1151	2			143+10<=>9+489	148 + Acetyl-CoA <==> CoA[C] + [(1S)-5-methoxy-1-[(5R)-4-methoxy-6-methyl-7,8-dihydro-5H-[1,3]dioxolo[4,5-g]isoquinolin-5-yl]-3-oxo-1H-isobenzofuran-4-yl] acetate|acetic acid [(1S)-5-methoxy-1-[(5R)-4-methoxy-6-methyl-7,8-dihydro-5H-[1,3]dioxolo[4,5-g]isoquinolin-5-yl]-3-oxo-1H-isobenzofuran-4-yl] ester	2.3.1D1|2.3.1D1(rev)|2.3.1D4|2.3.1F1|		10_9|143_489|10_489	0.913495|0.86377|0.14502			TRUE
1152	2			143+64<=>63+489	148 + (13S,14R)-1-Hydroxy-13-O-acetyl-N-methylcanadine <==> (13S,14R)-1,13-Dihydroxy-N-methylcanadine + [(1S)-5-methoxy-1-[(5R)-4-methoxy-6-methyl-7,8-dihydro-5H-[1,3]dioxolo[4,5-g]isoquinolin-5-yl]-3-oxo-1H-isobenzofuran-4-yl] acetate|acetic acid [(1S)-5-methoxy-1-[(5R)-4-methoxy-6-methyl-7,8-dihydro-5H-[1,3]dioxolo[4,5-g]isoquinolin-5-yl]-3-oxo-1H-isobenzofuran-4-yl] ester	2.3.1D1|2.3.1D1(rev)|2.3.1D4|		64_63|143_489|64_489	0.859521|0.86377|0.094974			TRUE
1153	2			143+65<=>489+72	148 + 4'-O-Desmethyl-3-O-acetylpapaveroxine <==> [(1S)-5-methoxy-1-[(5R)-4-methoxy-6-methyl-7,8-dihydro-5H-[1,3]dioxolo[4,5-g]isoquinolin-5-yl]-3-oxo-1H-isobenzofuran-4-yl] acetate|acetic acid [(1S)-5-methoxy-1-[(5R)-4-methoxy-6-methyl-7,8-dihydro-5H-[1,3]dioxolo[4,5-g]isoquinolin-5-yl]-3-oxo-1H-isobenzofuran-4-yl] ester + 4'-O-Desmethylpapaveroxine	2.3.1D1|2.3.1D1(rev)|2.3.1D4|		143_489|65_489|65_72	0.86377|0.09375|0.86377			TRUE
1154	2			145+7+11<=>14+53+86	150 + H2O[C] + Oxygen[C] <==> Hydrogen peroxide[C] + (S)-Norcoclaurine + Formaldehyde	1.4.3A1|		11_14|145_53|7_86|145_86	1|0.929705|0.375|0.149943			TRUE
1155	2			145+2+3+11<=>1+7+53+86	150 + NADH[C] + H+[C] + Oxygen[C] <==> NAD+[C] + H2O[C] + (S)-Norcoclaurine + Formaldehyde	1.13.12A1|		2_1|11_7|145_53|11_86|145_86	1|0.375|0.929705|0.5|0.149943			TRUE
1156	2			145+3+5+11<=>4+7+146	150 + H+[C] + NADPH[C] + Oxygen[C] <==> NADP+[C] + H2O[C] + Laudanosoline	1.14.13A1|		5_4|11_7|11_146|145_146	1|0.375|0.14876|0.932851			TRUE
1157	2			145+2+3+11<=>1+7+146	150 + NADH[C] + H+[C] + Oxygen[C] <==> NAD+[C] + H2O[C] + Laudanosoline	1.14.13A2|		2_1|11_7|11_146|145_146	1|0.375|0.14876|0.932851			TRUE
1158	2			145+3+5+11<=>4+7+445	150 + H+[C] + NADPH[C] + Oxygen[C] <==> NADP+[C] + H2O[C] + 455	1.14.13A7|		5_4|11_7|11_445|145_445	1|0.375|0.14876|0.932851			TRUE
1159	2			145+3+5+11<=>4+7+449	150 + H+[C] + NADPH[C] + Oxygen[C] <==> NADP+[C] + H2O[C] + 459	1.14.13A9|		5_4|11_7|11_449|145_449	1|0.375|0.14876|0.932851			TRUE
1160	2			145+3+5+11<=>4+7+453	150 + H+[C] + NADPH[C] + Oxygen[C] <==> NADP+[C] + H2O[C] + 464	1.14.13A10|		5_4|11_7|11_453|145_453	1|0.375|0.14876|0.932851			TRUE
1161	2			145+2+3+11<=>1+7+453	150 + NADH[C] + H+[C] + Oxygen[C] <==> NAD+[C] + H2O[C] + 464	1.14.13A11|		2_1|11_7|11_453|145_453	1|0.375|0.14876|0.932851			TRUE
1162	2			145+11+20<=>146+153	150 + Oxygen[C] + Tetrahydrobiopterin[C] <==> Laudanosoline + 4a-Hydroxytetrahydrobiopterin	1.14.16A1|		11_146|145_146|20_153|11_153	0.14876|0.932851|0.91821|0.154321			TRUE
1163	2			145+25<=>3+26+490	150 + S-Adenosyl-L-methionine[C] <==> H+[C] + S-Adenosyl-L-homocysteine[C] + 1-[(4-hydroxyphenyl)methyl]-7-methoxy-2-methyl-3,4-dihydro-1H-isoquinolin-6-ol	2.1.1A1|		25_26|25_490|145_490	0.94513|0.0408986|0.932851			TRUE
1164	2			145+25<=>3+26+435	150 + S-Adenosyl-L-methionine[C] <==> H+[C] + S-Adenosyl-L-homocysteine[C] + 445	2.1.1A1|		25_26|25_435|145_435	0.94513|0.0408986|0.932851			TRUE
1165	2			145+25<=>26+490	150 + S-Adenosyl-L-methionine[C] <==> S-Adenosyl-L-homocysteine[C] + 1-[(4-hydroxyphenyl)methyl]-7-methoxy-2-methyl-3,4-dihydro-1H-isoquinolin-6-ol	2.1.1A5|		25_26|25_490|145_490	0.94513|0.0408986|0.932851			TRUE
1166	2			145+25<=>26+435	150 + S-Adenosyl-L-methionine[C] <==> S-Adenosyl-L-homocysteine[C] + 445	2.1.1A5|		25_26|25_435|145_435	0.94513|0.0408986|0.932851			TRUE
1167	2			145+33<=>39+491	150 + UDP-glucose[C] <==> UDP[C] + (2S,3R,4S,5S,6R)-2-[[(1S)-6-hydroxy-1-[(4-hydroxyphenyl)methyl]-2-methyl-3,4-dihydro-1H-isoquinolin-7-yl]oxy]-6-(hydroxymethyl)oxane-3,4,5-triol|(2S,3R,4S,5S,6R)-2-[[(1S)-6-hydroxy-1-[(4-hydroxyphenyl)methyl]-2-methyl-3,4-dihydro-1H-isoquinolin-7-yl]oxy]-6-(hydroxymethyl)tetrahydropyran-3,4,5-triol	2.4.1A1|		33_39|33_491|145_491	0.588349|0.312253|0.543457			TRUE
1168	2			145+36<=>37+491	150 + GDP-mannose[C] <==> GDP[C] + (2S,3R,4S,5S,6R)-2-[[(1S)-6-hydroxy-1-[(4-hydroxyphenyl)methyl]-2-methyl-3,4-dihydro-1H-isoquinolin-7-yl]oxy]-6-(hydroxymethyl)oxane-3,4,5-triol|(2S,3R,4S,5S,6R)-2-[[(1S)-6-hydroxy-1-[(4-hydroxyphenyl)methyl]-2-methyl-3,4-dihydro-1H-isoquinolin-7-yl]oxy]-6-(hydroxymethyl)tetrahydropyran-3,4,5-triol	2.4.1D1|		36_37|36_491|145_491	0.6167|0.293595|0.543457			TRUE
1169	2			146+7+11<=>14+86+113	Laudanosoline + H2O[C] + Oxygen[C] <==> Hydrogen peroxide[C] + Formaldehyde + (S)-Norlaudanosoline	1.4.3A1|		11_14|7_86|146_86|146_113	1|0.375|0.14876|0.932851			TRUE
1170	2			146+11<=>14+492	Laudanosoline + Oxygen[C] <==> Hydrogen peroxide[C] + 2,3,9,10-Tetrahydroxyberbine	1.5.3A2|		11_14|146_492	1|1			TRUE
1171	2			146+11<=>14+319	Laudanosoline + Oxygen[C] <==> Hydrogen peroxide[C] + 325	1.5.3A3|		11_14|146_319	1|1			TRUE
1172	2			146+2+3+11<=>1+7+86+113	Laudanosoline + NADH[C] + H+[C] + Oxygen[C] <==> NAD+[C] + H2O[C] + Formaldehyde + (S)-Norlaudanosoline	1.13.12A1|		2_1|11_7|11_86|146_86|146_113	1|0.375|0.5|0.14876|0.932851			TRUE
1173	2			146+25<=>3+26+147	Laudanosoline + S-Adenosyl-L-methionine[C] <==> H+[C] + S-Adenosyl-L-homocysteine[C] + 152	2.1.1A1|		25_26|25_147|146_147	0.94513|0.0399983|0.935728			TRUE
1174	2			146+25<=>26+147	Laudanosoline + S-Adenosyl-L-methionine[C] <==> S-Adenosyl-L-homocysteine[C] + 152	2.1.1A5|		25_26|25_147|146_147	0.94513|0.0399983|0.935728			TRUE
1175	2			146+25<=>26+493	Laudanosoline + S-Adenosyl-L-methionine[C] <==> S-Adenosyl-L-homocysteine[C] + 1-[(3,4-dihydroxyphenyl)methyl]-2,2-dimethyl-3,4-dihydro-1H-isoquinolin-2-ium-6,7-diol	2.1.1A7|		25_26|25_493|146_493	0.94513|0.0399983|0.935728			TRUE
1176	2			146+25<=>26+494	Laudanosoline + S-Adenosyl-L-methionine[C] <==> S-Adenosyl-L-homocysteine[C] + 1-[(3,4-dihydroxyphenyl)methyl]-2-ethyl-3,4-dihydro-1H-isoquinoline-6,7-diol	2.1.1A8|		25_26|25_494|146_494	0.94513|0.0399983|0.935728			TRUE
1177	2			146+30<=>29+493	Laudanosoline + L-Methionine[C] <==> L-Homocysteine[C] + 1-[(3,4-dihydroxyphenyl)methyl]-2,2-dimethyl-3,4-dihydro-1H-isoquinolin-2-ium-6,7-diol	2.1.1C1(rev)|		30_29|30_493|146_493	0.839506|0.072067|0.935728			TRUE
1178	2			147+7+11<=>14+86+305	152 + H2O[C] + Oxygen[C] <==> Hydrogen peroxide[C] + Formaldehyde + 311	1.4.3A1|		11_14|7_86|147_86|147_305	1|0.375|0.147684|0.935728			TRUE
1179	2			147+4<=>5+317	152 + NADP+[C] <==> NADPH[C] + 323	1.5.1B7|		4_5|147_317	1|1			TRUE
1180	2			147+11<=>14+148	152 + Oxygen[C] <==> Hydrogen peroxide[C] + 153	1.5.3A2|		11_14|147_148	1|1			TRUE
1181	2			147+2+3+11<=>1+7+86+305	152 + NADH[C] + H+[C] + Oxygen[C] <==> NAD+[C] + H2O[C] + Formaldehyde + 311	1.13.12A1|		2_1|11_7|11_86|147_86|147_305	1|0.375|0.5|0.147684|0.935728			TRUE
1182	2			147+4+7<=>3+5+11+435	152 + NADP+[C] + H2O[C] <==> H+[C] + NADPH[C] + Oxygen[C] + 445	1.14.13A1(rev)|		4_5|7_11|147_11|147_435	1|0.375|0.147684|0.935728			TRUE
1183	2			147+1+7<=>2+3+11+435	152 + NAD+[C] + H2O[C] <==> NADH[C] + H+[C] + Oxygen[C] + 445	1.14.13A2(rev)|		1_2|7_11|147_11|147_435	1|0.375|0.147684|0.935728			TRUE
1184	2			147+3+(2)5+11<=>(2)4+7+138+146	152 + H+[C] + (2) NADPH[C] + Oxygen[C] <==> (2) NADP+[C] + H2O[C] + Methanol + Laudanosoline	1.14.13B1|		5_4|11_7|147_138|11_146|147_146	0.5|0.375|0.047259|0.14876|0.89504			TRUE
1185	2			147+3+5+11<=>4+(2)7+495	152 + H+[C] + NADPH[C] + Oxygen[C] <==> NADP+[C] + (2) H2O[C] + 2-[2-amino-N-[3-(methylamino)propyl]anilino]benzoic acid methyl ester	1.14.19C2|		5_4|11_7|147_495	1|0.375|1			TRUE
1186	2			147+25<=>3+26+496	152 + S-Adenosyl-L-methionine[C] <==> H+[C] + S-Adenosyl-L-homocysteine[C] + (S)-Protosinomenine	2.1.1A1|		25_26|25_496|147_496	0.94513|0.0391697|0.938368			TRUE
1187	2			147+25<=>3+26+336	152 + S-Adenosyl-L-methionine[C] <==> H+[C] + S-Adenosyl-L-homocysteine[C] + 343	2.1.1A1|		25_26|25_336|147_336	0.94513|0.0391697|0.938368			TRUE
1188	2			147+26<=>25+305	152 + S-Adenosyl-L-homocysteine[C] <==> S-Adenosyl-L-methionine[C] + 311	2.1.1A4(rev)|2.1.1A9(rev)|		26_25|147_25|147_305	0.94513|0.0399983|0.935728			TRUE
1189	2			147+25<=>26+496	152 + S-Adenosyl-L-methionine[C] <==> S-Adenosyl-L-homocysteine[C] + (S)-Protosinomenine	2.1.1A5|		25_26|25_496|147_496	0.94513|0.0391697|0.938368			TRUE
1190	2			147+25<=>26+336	152 + S-Adenosyl-L-methionine[C] <==> S-Adenosyl-L-homocysteine[C] + 343	2.1.1A5|		25_26|25_336|147_336	0.94513|0.0391697|0.938368			TRUE
1191	2			147+3+26<=>25+305	152 + H+[C] + S-Adenosyl-L-homocysteine[C] <==> S-Adenosyl-L-methionine[C] + 311	2.1.1A12(rev)|		26_25|147_25|147_305	0.94513|0.0399983|0.935728			TRUE
1192	2			147+29<=>30+305	152 + L-Homocysteine[C] <==> L-Methionine[C] + 311	2.1.1C1|2.1.1C2|		29_30|147_30|147_305	0.839506|0.072067|0.935728			TRUE
1193	2			147+7<=>138+146	152 + H2O[C] <==> Methanol + Laudanosoline	3.3.2A3|		147_138|7_146|147_146	0.047259|0.0237603|0.89504			TRUE
1194	2			148+1<=>2+3+497	153 + NAD+[C] <==> NADH[C] + H+[C] + 10-methoxy-6,8-dihydro-5H-isoquinolino[2,1-b]isoquinoline-2,3,9-triol	1.3.1A1|		1_2|148_497	1|1			TRUE
1195	2			148+4<=>3+5+497	153 + NADP+[C] <==> H+[C] + NADPH[C] + 10-methoxy-6,8-dihydro-5H-isoquinolino[2,1-b]isoquinoline-2,3,9-triol	1.3.1A2|		4_5|148_497	1|1			TRUE
1196	2			148+3+(2)11<=>(2)14+284	153 + H+[C] + (2) Oxygen[C] <==> (2) Hydrogen peroxide[C] + 290	1.3.3A2|		11_14|148_284	0.5|1			TRUE
1197	2			148+11<=>14+497	153 + Oxygen[C] <==> Hydrogen peroxide[C] + 10-methoxy-6,8-dihydro-5H-isoquinolino[2,1-b]isoquinoline-2,3,9-triol	1.5.3A1|		11_14|148_497	1|1			TRUE
1198	2			148+3+(2)5+11<=>(2)4+7+138+492	153 + H+[C] + (2) NADPH[C] + Oxygen[C] <==> (2) NADP+[C] + H2O[C] + Methanol + 2,3,9,10-Tetrahydroxyberbine	1.14.13B1|		5_4|11_7|148_138|148_492|11_492	0.5|0.375|0.047259|0.89504|0.14876			TRUE
1199	2			148+3+5+11<=>4+(2)7+498	153 + H+[C] + NADPH[C] + Oxygen[C] <==> NADP+[C] + (2) H2O[C] + UID:783292258	1.14.21A1|		5_4|11_7|148_498	1|0.375|1			TRUE
1200	2			148+25<=>3+26+456	153 + S-Adenosyl-L-methionine[C] <==> H+[C] + S-Adenosyl-L-homocysteine[C] + 469	2.1.1A1|		25_26|148_456|25_456	0.94513|0.938368|0.0391697			TRUE
1201	2			148+25<=>3+26+149	153 + S-Adenosyl-L-methionine[C] <==> H+[C] + S-Adenosyl-L-homocysteine[C] + 154	2.1.1A1|		25_26|148_149|25_149	0.94513|0.938368|0.0391697			TRUE
1202	2			148+3+26<=>25+492	153 + H+[C] + S-Adenosyl-L-homocysteine[C] <==> S-Adenosyl-L-methionine[C] + 2,3,9,10-Tetrahydroxyberbine	2.1.1A1(rev)|		148_25|26_25|148_492	0.0399983|0.94513|0.935728			TRUE
1203	2			148+25<=>26+456	153 + S-Adenosyl-L-methionine[C] <==> S-Adenosyl-L-homocysteine[C] + 469	2.1.1A5|		25_26|148_456|25_456	0.94513|0.938368|0.0391697			TRUE
1204	2			148+25<=>26+149	153 + S-Adenosyl-L-methionine[C] <==> S-Adenosyl-L-homocysteine[C] + 154	2.1.1A5|		25_26|148_149|25_149	0.94513|0.938368|0.0391697			TRUE
1205	2			148+26<=>25+492	153 + S-Adenosyl-L-homocysteine[C] <==> S-Adenosyl-L-methionine[C] + 2,3,9,10-Tetrahydroxyberbine	2.1.1A5(rev)|		148_25|26_25|148_492	0.0399983|0.94513|0.935728			TRUE
1206	2			149+1<=>2+3+499	154 + NAD+[C] <==> NADH[C] + H+[C] + 9,10-dimethoxy-6,8-dihydro-5H-isoquinolino[2,1-b]isoquinoline-2,3-diol	1.3.1A1|		1_2|149_499	1|1			TRUE
1207	2			149+4<=>3+5+499	154 + NADP+[C] <==> H+[C] + NADPH[C] + 9,10-dimethoxy-6,8-dihydro-5H-isoquinolino[2,1-b]isoquinoline-2,3-diol	1.3.1A2|		4_5|149_499	1|1			TRUE
1208	2			149+3+(2)11<=>(2)14+289	154 + H+[C] + (2) Oxygen[C] <==> (2) Hydrogen peroxide[C] + 295	1.3.3A2|		11_14|149_289	0.5|1			TRUE
1209	2			149+11<=>14+499	154 + Oxygen[C] <==> Hydrogen peroxide[C] + 9,10-dimethoxy-6,8-dihydro-5H-isoquinolino[2,1-b]isoquinoline-2,3-diol	1.5.3A1|		11_14|149_499	1|1			TRUE
1210	2			149+14<=>11+336	154 + Hydrogen peroxide[C] <==> Oxygen[C] + 343	1.5.3A3(rev)|		14_11|149_336	1|1			TRUE
1211	2			149+3+(2)5+11<=>(2)4+7+138+148	154 + H+[C] + (2) NADPH[C] + Oxygen[C] <==> (2) NADP+[C] + H2O[C] + Methanol + 153	1.14.13B1|		5_4|11_7|149_138|11_148|149_148	0.5|0.375|0.0451389|0.147684|0.899266			TRUE
1212	2			149+25<=>3+26+159	154 + S-Adenosyl-L-methionine[C] <==> H+[C] + S-Adenosyl-L-homocysteine[C] + 164	2.1.1A1|		25_26|25_159|149_159	0.94513|0.0384044|0.9408			TRUE
1213	2			149+25<=>26+159	154 + S-Adenosyl-L-methionine[C] <==> S-Adenosyl-L-homocysteine[C] + 164	2.1.1A5|		25_26|25_159|149_159	0.94513|0.0384044|0.9408			TRUE
1214	2			149+25<=>26+500	154 + S-Adenosyl-L-methionine[C] <==> S-Adenosyl-L-homocysteine[C] + 9,10-dimethoxy-7-methyl-6,8,13,13a-tetrahydro-5H-isoquinolino[2,1-b]isoquinolin-7-ium-2,3-diol	2.1.1A7|		25_26|25_500|149_500	0.94513|0.0384044|0.9408			TRUE
1215	2			149+25<=>26+501	154 + S-Adenosyl-L-methionine[C] <==> S-Adenosyl-L-homocysteine[C] + PUBCHEM132533011|(13~{a}~{R})-9,10-dimethoxy-13~{a}-methyl-5,6,8,13-tetrahydroisoquinolino[2,1-b]isoquinoline-2,3-diol	2.1.1A8|		25_26|25_501|149_501	0.94513|0.0384044|0.9408			TRUE
1216	2			149+25<=>3+26+501	154 + S-Adenosyl-L-methionine[C] <==> H+[C] + S-Adenosyl-L-homocysteine[C] + PUBCHEM132533011|(13~{a}~{R})-9,10-dimethoxy-13~{a}-methyl-5,6,8,13-tetrahydroisoquinolino[2,1-b]isoquinoline-2,3-diol	2.1.1A11|		25_26|25_501|149_501	0.94513|0.0384044|0.9408			TRUE
1217	2			149+64<=>63+502	154 + (13S,14R)-1-Hydroxy-13-O-acetyl-N-methylcanadine <==> (13S,14R)-1,13-Dihydroxy-N-methylcanadine + (2-hydroxy-9,10-dimethoxy-6,8,13,13a-tetrahydro-5H-isoquinolino[2,1-b]isoquinolin-3-yl) acetate|acetic acid (2-hydroxy-9,10-dimethoxy-6,8,13,13a-tetrahydro-5H-isoquinolino[2,1-b]isoquinolin-3-yl) ester	2.3.1D1|2.3.1D1(rev)|2.3.1D4|		64_63|64_502|149_502	0.859521|0.102452|0.839506			TRUE
1218	2			149+64<=>63+503	154 + (13S,14R)-1-Hydroxy-13-O-acetyl-N-methylcanadine <==> (13S,14R)-1,13-Dihydroxy-N-methylcanadine + (3-hydroxy-9,10-dimethoxy-6,8,13,13a-tetrahydro-5H-isoquinolino[2,1-b]isoquinolin-2-yl) acetate|acetic acid (3-hydroxy-9,10-dimethoxy-6,8,13,13a-tetrahydro-5H-isoquinolino[2,1-b]isoquinolin-2-yl) ester	2.3.1D1|2.3.1D1(rev)|2.3.1D4|		64_63|64_503|149_503	0.859521|0.102452|0.839506			TRUE
1219	2			149+65<=>502+72	154 + 4'-O-Desmethyl-3-O-acetylpapaveroxine <==> (2-hydroxy-9,10-dimethoxy-6,8,13,13a-tetrahydro-5H-isoquinolino[2,1-b]isoquinolin-3-yl) acetate|acetic acid (2-hydroxy-9,10-dimethoxy-6,8,13,13a-tetrahydro-5H-isoquinolino[2,1-b]isoquinolin-3-yl) ester + 4'-O-Desmethylpapaveroxine	2.3.1D1|2.3.1D1(rev)|2.3.1D4|		65_502|149_502|65_72	0.100652|0.839506|0.86377			TRUE
1220	2			149+65<=>503+72	154 + 4'-O-Desmethyl-3-O-acetylpapaveroxine <==> (3-hydroxy-9,10-dimethoxy-6,8,13,13a-tetrahydro-5H-isoquinolino[2,1-b]isoquinolin-2-yl) acetate|acetic acid (3-hydroxy-9,10-dimethoxy-6,8,13,13a-tetrahydro-5H-isoquinolino[2,1-b]isoquinolin-2-yl) ester + 4'-O-Desmethylpapaveroxine	2.3.1D1|2.3.1D1(rev)|2.3.1D4|		65_503|149_503|65_72	0.100652|0.839506|0.86377			TRUE
1221	2			149+10<=>9+502	154 + Acetyl-CoA <==> CoA[C] + (2-hydroxy-9,10-dimethoxy-6,8,13,13a-tetrahydro-5H-isoquinolino[2,1-b]isoquinolin-3-yl) acetate|acetic acid (2-hydroxy-9,10-dimethoxy-6,8,13,13a-tetrahydro-5H-isoquinolino[2,1-b]isoquinolin-3-yl) ester	2.3.1D1|2.3.1D1(rev)|2.3.1D4|2.3.1F1|		10_9|10_502|149_502	0.913495|0.155478|0.839506			TRUE
1222	2			149+10<=>9+503	154 + Acetyl-CoA <==> CoA[C] + (3-hydroxy-9,10-dimethoxy-6,8,13,13a-tetrahydro-5H-isoquinolino[2,1-b]isoquinolin-2-yl) acetate|acetic acid (3-hydroxy-9,10-dimethoxy-6,8,13,13a-tetrahydro-5H-isoquinolino[2,1-b]isoquinolin-2-yl) ester	2.3.1D1|2.3.1D1(rev)|2.3.1D4|2.3.1F1|		10_9|10_503|149_503	0.913495|0.155478|0.839506			TRUE
1223	2			150+3+(2)11<=>(2)14+290	155 + H+[C] + (2) Oxygen[C] <==> (2) Hydrogen peroxide[C] + 296	1.3.3A2|		11_14|150_290	0.5|1			TRUE
1224	2			150+14<=>11+168	155 + Hydrogen peroxide[C] <==> Oxygen[C] + 173	1.5.3A3(rev)|		14_11|150_168	1|1			TRUE
1225	2			150+3+5+11<=>4+(2)7+158	155 + H+[C] + NADPH[C] + Oxygen[C] <==> NADP+[C] + (2) H2O[C] + M_BKM_C05174|CAS: 483-44-3|3DMET: B01818|NIKKAJI: J12.996H|S-CHEILANTHIFOLINE|KNApSAcK: C00026087|(S)-Cheilanthifoline|M_BKM_S-CHEILANTHIFOLINE|(6aS)-6,6a,11,14-Tetrahydro-8-methoxy-12H-benzo[a]-1,3-benzodioxolo[4,5-g]quinolizim-9-ol	1.14.21A1|		5_4|11_7|150_158	1|0.375|1			TRUE
1226	2			150+25<=>3+26+504	155 + S-Adenosyl-L-methionine[C] <==> H+[C] + S-Adenosyl-L-homocysteine[C] + (13aS)-2,3,9-trimethoxy-6,8,13,13a-tetrahydro-5H-isoquinolino[2,1-b]isoquinolin-10-ol	2.1.1A1|		25_26|25_504|150_504	0.94513|0.0384044|0.9408			TRUE
1227	2			150+25<=>26+504	155 + S-Adenosyl-L-methionine[C] <==> S-Adenosyl-L-homocysteine[C] + (13aS)-2,3,9-trimethoxy-6,8,13,13a-tetrahydro-5H-isoquinolino[2,1-b]isoquinolin-10-ol	2.1.1A5|		25_26|25_504|150_504	0.94513|0.0384044|0.9408			TRUE
1228	2			150+25<=>26+505	155 + S-Adenosyl-L-methionine[C] <==> S-Adenosyl-L-homocysteine[C] + (13aS)-3,9-dimethoxy-7-methyl-6,8,13,13a-tetrahydro-5H-isoquinolino[2,1-b]isoquinolin-7-ium-2,10-diol	2.1.1A7|		25_26|25_505|150_505	0.94513|0.0384044|0.9408			TRUE
1229	2			150+25<=>26+506	155 + S-Adenosyl-L-methionine[C] <==> S-Adenosyl-L-homocysteine[C] + 3,9-dimethoxy-13-methyl-6,8,13,13a-tetrahydro-5H-isoquinolino[2,1-b]isoquinoline-2,10-diol	2.1.1A8|		25_26|25_506|150_506	0.94513|0.0384044|0.9408			TRUE
1230	2			150+25<=>26+507	155 + S-Adenosyl-L-methionine[C] <==> S-Adenosyl-L-homocysteine[C] + (6S,13aS)-3,9-dimethoxy-6-methyl-6,8,13,13a-tetrahydro-5H-isoquinolino[3,2-a]isoquinoline-2,10-diol	2.1.1A8|		25_26|25_507|150_507	0.94513|0.0384044|0.9408			TRUE
1231	2			150+25<=>26+508	155 + S-Adenosyl-L-methionine[C] <==> S-Adenosyl-L-homocysteine[C] + PUBCHEM134155502|(13~{a}~{S})-9-ethoxy-3-methoxy-6,8,13,13~{a}-tetrahydro-5~{H}-isoquinolino[2,1-b]isoquinoline-2,10-diol	2.1.1A8|		25_26|25_508|150_508	0.94513|0.0384044|0.9408			TRUE
1232	2			150+10<=>9+509	155 + Acetyl-CoA <==> CoA[C] + (2-hydroxy-3,9-dimethoxy-6,8,13,13a-tetrahydro-5H-isoquinolino[2,1-b]isoquinolin-10-yl) acetate|acetic acid (2-hydroxy-3,9-dimethoxy-6,8,13,13a-tetrahydro-5H-isoquinolino[2,1-b]isoquinolin-10-yl) ester	2.3.1D1|2.3.1D1(rev)|2.3.1D4|2.3.1F1|		10_9|10_509|150_509	0.913495|0.155478|0.839506			TRUE
1233	2			150+10<=>9+510	155 + Acetyl-CoA <==> CoA[C] + (10-hydroxy-3,9-dimethoxy-6,8,13,13a-tetrahydro-5H-isoquinolino[2,1-b]isoquinolin-2-yl) acetate|acetic acid (10-hydroxy-3,9-dimethoxy-6,8,13,13a-tetrahydro-5H-isoquinolino[2,1-b]isoquinolin-2-yl) ester	2.3.1D1|2.3.1D1(rev)|2.3.1D4|2.3.1F1|		10_9|10_510|150_510	0.913495|0.155478|0.839506			TRUE
1234	2			150+64<=>63+509	155 + (13S,14R)-1-Hydroxy-13-O-acetyl-N-methylcanadine <==> (13S,14R)-1,13-Dihydroxy-N-methylcanadine + (2-hydroxy-3,9-dimethoxy-6,8,13,13a-tetrahydro-5H-isoquinolino[2,1-b]isoquinolin-10-yl) acetate|acetic acid (2-hydroxy-3,9-dimethoxy-6,8,13,13a-tetrahydro-5H-isoquinolino[2,1-b]isoquinolin-10-yl) ester	2.3.1D1|2.3.1D1(rev)|2.3.1D4|		64_63|150_509|64_509	0.859521|0.839506|0.102452			TRUE
1235	2			150+64<=>63+510	155 + (13S,14R)-1-Hydroxy-13-O-acetyl-N-methylcanadine <==> (13S,14R)-1,13-Dihydroxy-N-methylcanadine + (10-hydroxy-3,9-dimethoxy-6,8,13,13a-tetrahydro-5H-isoquinolino[2,1-b]isoquinolin-2-yl) acetate|acetic acid (10-hydroxy-3,9-dimethoxy-6,8,13,13a-tetrahydro-5H-isoquinolino[2,1-b]isoquinolin-2-yl) ester	2.3.1D1|2.3.1D1(rev)|2.3.1D4|		64_63|150_510|64_510	0.859521|0.839506|0.102452			TRUE
1236	2			150+65<=>509+72	155 + 4'-O-Desmethyl-3-O-acetylpapaveroxine <==> (2-hydroxy-3,9-dimethoxy-6,8,13,13a-tetrahydro-5H-isoquinolino[2,1-b]isoquinolin-10-yl) acetate|acetic acid (2-hydroxy-3,9-dimethoxy-6,8,13,13a-tetrahydro-5H-isoquinolino[2,1-b]isoquinolin-10-yl) ester + 4'-O-Desmethylpapaveroxine	2.3.1D1|2.3.1D1(rev)|2.3.1D4|		150_509|65_509|65_72	0.839506|0.100652|0.86377			TRUE
1237	2			150+65<=>510+72	155 + 4'-O-Desmethyl-3-O-acetylpapaveroxine <==> (10-hydroxy-3,9-dimethoxy-6,8,13,13a-tetrahydro-5H-isoquinolino[2,1-b]isoquinolin-2-yl) acetate|acetic acid (10-hydroxy-3,9-dimethoxy-6,8,13,13a-tetrahydro-5H-isoquinolino[2,1-b]isoquinolin-2-yl) ester + 4'-O-Desmethylpapaveroxine	2.3.1D1|2.3.1D1(rev)|2.3.1D4|		150_510|65_510|65_72	0.839506|0.100652|0.86377			TRUE
1238	2	R08791	S-adenosyl-L-methionine:(S)-corytuberine N-methyltransferase|	154+25<=>26+511	(S)-Corytuberine + S-Adenosyl-L-methionine[C] <==> S-Adenosyl-L-homocysteine[C] + Magnoflorine	2.1.1A7|	2.1.1.337|2.1.1.337	25_26|154_511|25_511	0.94513|0.9408|0.0384044			TRUE
1239	2			154+30<=>29+511	(S)-Corytuberine + L-Methionine[C] <==> L-Homocysteine[C] + Magnoflorine	2.1.1C1(rev)|		30_29|30_511|154_511	0.839506|0.0701827|0.9408			TRUE
1240	2			155+2+3<=>1+512	Salutaridine + NADH[C] + H+[C] <==> NAD+[C] + Salutaridinol	1.1.1A1(rev)|1.2.1B1(rev)|		2_1|155_512	1|1			TRUE
1241	2	R04697(r)	salutaridinol:NADP+ 7-oxidoreductase(r)|	155+3+5<=>4+512	Salutaridine + H+[C] + NADPH[C] <==> NADP+[C] + Salutaridinol	1.1.1A2(rev)|1.2.1B2(rev)|	1.1.1.-248|1.1.1.-248	5_4|155_512	1|1			TRUE
1242	2			155+2+3<=>1+513	Salutaridine + NADH[C] + H+[C] <==> NAD+[C] + Isosinomenine	1.3.1A1(rev)|		2_1|155_513	1|1			TRUE
1243	2			155+3+5<=>4+513	Salutaridine + H+[C] + NADPH[C] <==> NADP+[C] + Isosinomenine	1.3.1A2(rev)|		5_4|155_513	1|1			TRUE
1244	2			155+7+11<=>14+86+306	Salutaridine + H2O[C] + Oxygen[C] <==> Hydrogen peroxide[C] + Formaldehyde + 312	1.4.3A1|		11_14|7_86|155_86|155_306	1|0.375|0.146701|0.938368			TRUE
1245	2			155+14<=>11+512	Salutaridine + Hydrogen peroxide[C] <==> Oxygen[C] + Salutaridinol	1.4.3B1(rev)|		14_11|155_512	1|1			TRUE
1246	2			155+14<=>11+513	Salutaridine + Hydrogen peroxide[C] <==> Oxygen[C] + Isosinomenine	1.5.3A1(rev)|		14_11|155_513	1|1			TRUE
1247	2			155+2+3+11<=>1+7+86+306	Salutaridine + NADH[C] + H+[C] + Oxygen[C] <==> NAD+[C] + H2O[C] + Formaldehyde + 312	1.13.12A1|		2_1|11_7|11_86|155_86|155_306	1|0.375|0.5|0.146701|0.938368			TRUE
1248	2			155+3+5+11<=>4+7+450	Salutaridine + H+[C] + NADPH[C] + Oxygen[C] <==> NADP+[C] + H2O[C] + 460	1.14.13A9|		5_4|11_7|11_450|155_450	1|0.375|0.1458|0.9408			TRUE
1250	2			155+2+3+11<=>1+7+450	Salutaridine + NADH[C] + H+[C] + Oxygen[C] <==> NAD+[C] + H2O[C] + 465	1.14.13A11|		2_1|11_7|11_450|155_450	1|0.375|0.1458|0.9408			TRUE
1251	2			155+3+(2)5+11<=>(2)4+7+138+495	Salutaridine + H+[C] + (2) NADPH[C] + Oxygen[C] <==> (2) NADP+[C] + H2O[C] + Methanol + 509	1.14.13B1|		5_4|11_7|155_138|11_495|155_495	0.5|0.375|0.0451389|0.147684|0.899266			TRUE
1252	2			155+3+26<=>25+495	Salutaridine + H+[C] + S-Adenosyl-L-homocysteine[C] <==> S-Adenosyl-L-methionine[C] + 509	2.1.1A1(rev)|		155_25|26_25|155_495	0.0391697|0.94513|0.938368			TRUE
1253	2			155+26<=>25+306	Salutaridine + S-Adenosyl-L-homocysteine[C] <==> S-Adenosyl-L-methionine[C] + 312	2.1.1A4(rev)|2.1.1A9(rev)|		155_25|26_25|155_306	0.0391697|0.94513|0.938368			TRUE
1254	2			155+26<=>25+495	Salutaridine + S-Adenosyl-L-homocysteine[C] <==> S-Adenosyl-L-methionine[C] + 509	2.1.1A5(rev)|		155_25|26_25|155_495	0.0391697|0.94513|0.938368			TRUE
1255	2			155+3+26<=>25+306	Salutaridine + H+[C] + S-Adenosyl-L-homocysteine[C] <==> S-Adenosyl-L-methionine[C] + 312	2.1.1A12(rev)|		155_25|26_25|155_306	0.0391697|0.94513|0.938368			TRUE
1256	2			155+29<=>30+306	Salutaridine + L-Homocysteine[C] <==> L-Methionine[C] + 312	2.1.1C1|2.1.1C2|		155_30|29_30|155_306	0.0710841|0.839506|0.938368			TRUE
1257	2			155+30<=>29+514	Salutaridine + L-Methionine[C] <==> L-Homocysteine[C] + 3-bromo-2-(1-methoxyethyl)-5-nitrothiophene	2.1.1C1(rev)|		30_29|155_514|30_514	0.839506|0.9408|0.0701827			TRUE
1258	2			155+64<=>63+515	Salutaridine + (13S,14R)-1-Hydroxy-13-O-acetyl-N-methylcanadine <==> (13S,14R)-1,13-Dihydroxy-N-methylcanadine + (1'R,2R,5'S)-5,7-dihydroxy-4-(2-methylpropyl)-5'-propan-2-ylspiro[3,4-dihydro-2H-1-benzopyran-2,2'-bicyclo[3.1.0]hexane]-6,8-dicarboxaldehyde	2.3.1D1|2.3.1D1(rev)|2.3.1D4|		64_63|64_515|155_515	0.859521|0.102452|0.839506			TRUE
1259	2			155+65<=>515+72	Salutaridine + 4'-O-Desmethyl-3-O-acetylpapaveroxine <==> (1'R,2R,5'S)-5,7-dihydroxy-4-(2-methylpropyl)-5'-propan-2-ylspiro[3,4-dihydro-2H-1-benzopyran-2,2'-bicyclo[3.1.0]hexane]-6,8-dicarboxaldehyde + 4'-O-Desmethylpapaveroxine	2.3.1D1|2.3.1D1(rev)|2.3.1D4|		65_515|155_515|65_72	0.100652|0.839506|0.86377			TRUE
1260	2			155+10<=>9+515	Salutaridine + Acetyl-CoA <==> CoA[C] + (1'R,2R,5'S)-5,7-dihydroxy-4-(2-methylpropyl)-5'-propan-2-ylspiro[3,4-dihydro-2H-1-benzopyran-2,2'-bicyclo[3.1.0]hexane]-6,8-dicarboxaldehyde	2.3.1D1|2.3.1D1(rev)|2.3.1D4|2.3.1F1|		10_9|10_515|155_515	0.913495|0.155478|0.839506			TRUE
1261	2			155+7<=>138+495	Salutaridine + H2O[C] <==> Methanol + 509	3.3.2A3|		155_138|7_495|155_495	0.0451389|0.0226843|0.899266			TRUE
1262	2			156+7+11<=>14+86+516	161 + H2O[C] + Oxygen[C] <==> Hydrogen peroxide[C] + Formaldehyde + 4-(5,6,7,8-tetrahydro-[1,3]dioxolo[4,5-g]isoquinolin-5-ylmethyl)phenol	1.4.3A1|		11_14|156_86|7_86|156_516	1|0.14876|0.375|0.932851			TRUE
1263	2			156+2+3+11<=>1+7+86+516	161 + NADH[C] + H+[C] + Oxygen[C] <==> NAD+[C] + H2O[C] + Formaldehyde + 4-(5,6,7,8-tetrahydro-[1,3]dioxolo[4,5-g]isoquinolin-5-ylmethyl)phenol	1.13.12A1|		2_1|11_7|156_86|11_86|156_516	1|0.375|0.14876|0.5|0.932851			TRUE
1264	2			156+3+5+11<=>4+7+157	161 + H+[C] + NADPH[C] + Oxygen[C] <==> NADP+[C] + H2O[C] + 162	1.14.13A1|		5_4|11_7|156_157|11_157	1|0.375|0.935728|0.147684			TRUE
1265	2			156+2+3+11<=>1+7+157	161 + NADH[C] + H+[C] + Oxygen[C] <==> NAD+[C] + H2O[C] + 162	1.14.13A2|		2_1|11_7|156_157|11_157	1|0.375|0.935728|0.147684			TRUE
1266	2			156+11+20<=>157+153	161 + Oxygen[C] + Tetrahydrobiopterin[C] <==> 162 + 4a-Hydroxytetrahydrobiopterin	1.14.16A1|		156_157|11_157|20_153|11_153	0.935728|0.147684|0.91821|0.154321			TRUE
1267	2			156+4+(2)7<=>3+5+11+490	161 + NADP+[C] + (2) H2O[C] <==> H+[C] + NADPH[C] + Oxygen[C] + 504	1.14.21A1(rev)|		4_5|7_11|156_490	1|0.375|1			TRUE
1268	2			156+25<=>3+26+517	161 + S-Adenosyl-L-methionine[C] <==> H+[C] + S-Adenosyl-L-homocysteine[C] + 5-[(4-methoxyphenyl)methyl]-6-methyl-7,8-dihydro-5H-[1,3]dioxolo[4,5-g]isoquinoline	2.1.1A1|		25_26|156_517|25_517	0.94513|0.935728|0.0399983			TRUE
1269	2			156+26<=>25+516	161 + S-Adenosyl-L-homocysteine[C] <==> S-Adenosyl-L-methionine[C] + 4-(5,6,7,8-tetrahydro-[1,3]dioxolo[4,5-g]isoquinolin-5-ylmethyl)phenol	2.1.1A4(rev)|2.1.1A9(rev)|		156_25|26_25|156_516	0.0408986|0.94513|0.932851			TRUE
1270	2			156+25<=>26+517	161 + S-Adenosyl-L-methionine[C] <==> S-Adenosyl-L-homocysteine[C] + 5-[(4-methoxyphenyl)methyl]-6-methyl-7,8-dihydro-5H-[1,3]dioxolo[4,5-g]isoquinoline	2.1.1A5|		25_26|156_517|25_517	0.94513|0.935728|0.0399983			TRUE
1271	2			156+3+26<=>25+516	161 + H+[C] + S-Adenosyl-L-homocysteine[C] <==> S-Adenosyl-L-methionine[C] + 4-(5,6,7,8-tetrahydro-[1,3]dioxolo[4,5-g]isoquinolin-5-ylmethyl)phenol	2.1.1A12(rev)|		156_25|26_25|156_516	0.0408986|0.94513|0.932851			TRUE
1272	2			156+29<=>30+516	161 + L-Homocysteine[C] <==> L-Methionine[C] + 4-(5,6,7,8-tetrahydro-[1,3]dioxolo[4,5-g]isoquinolin-5-ylmethyl)phenol	2.1.1C1|2.1.1C2|		156_30|29_30|156_516	0.073143|0.839506|0.932851			TRUE
1273	2			157+25<=>3+26+332	162 + S-Adenosyl-L-methionine[C] <==> H+[C] + S-Adenosyl-L-homocysteine[C] + 338	2.1.1A1|		25_26|157_332|25_332	0.94513|0.938368|0.0391697			TRUE
1274	2			157+25<=>3+26+331	162 + S-Adenosyl-L-methionine[C] <==> H+[C] + S-Adenosyl-L-homocysteine[C] + 337	2.1.1A1|		25_26|157_331|25_331	0.94513|0.938368|0.0391697			TRUE
1275	2			157+25<=>26+332	162 + S-Adenosyl-L-methionine[C] <==> S-Adenosyl-L-homocysteine[C] + 338	2.1.1A5|		25_26|157_332|25_332	0.94513|0.938368|0.0391697			TRUE
1276	2			157+25<=>26+331	162 + S-Adenosyl-L-methionine[C] <==> S-Adenosyl-L-homocysteine[C] + 337	2.1.1A5|		25_26|157_331|25_331	0.94513|0.938368|0.0391697			TRUE
1277	2			158+3+(2)11<=>(2)14+285	(S)-Cheilanthifoline + H+[C] + (2) Oxygen[C] <==> (2) Hydrogen peroxide[C] + 291	1.3.3A2|		11_14|158_285	0.5|1			TRUE
1278	2			158+3+(2)5+11<=>(2)4+7+138+498	(S)-Cheilanthifoline + H+[C] + (2) NADPH[C] + Oxygen[C] <==> (2) NADP+[C] + H2O[C] + Methanol + 512	1.14.13B1|		5_4|11_7|158_138|11_498|158_498	0.5|0.375|0.0451389|0.147684|0.899266			TRUE
1279	2	R04690(r)	(S)-cheilanthifoline, NADPH:oxygen oxidoreductase (methylenedioxy-bridge-forming)(r)|	158+3+5+11<=>4+(2)7+455	(S)-Cheilanthifoline + H+[C] + NADPH[C] + Oxygen[C] <==> NADP+[C] + (2) H2O[C] + Stylopine	1.14.21A1|	1.14.21.-1|1.14.21.-1	5_4|11_7|158_455	1|0.375|1			TRUE
1280	2			158+4+(2)7<=>3+5+11+150	(S)-Cheilanthifoline + NADP+[C] + (2) H2O[C] <==> H+[C] + NADPH[C] + Oxygen[C] + 155	1.14.21A1(rev)|		4_5|7_11|158_150	1|0.375|1			TRUE
1281	2			158+25<=>3+26+518	(S)-Cheilanthifoline + S-Adenosyl-L-methionine[C] <==> H+[C] + S-Adenosyl-L-homocysteine[C] + Sinactine|CAS: 38853-67-7|NIKKAJI: J11.691B|KNApSAcK: C00026144	2.1.1A1|		25_26|25_518|158_518	0.94513|0.0384044|0.9408			TRUE
1282	2			158+3+26<=>25+498	(S)-Cheilanthifoline + H+[C] + S-Adenosyl-L-homocysteine[C] <==> S-Adenosyl-L-methionine[C] + 512	2.1.1A1(rev)|		26_25|158_25|158_498	0.94513|0.0391697|0.938368			TRUE
1283	2			158+25<=>26+518	(S)-Cheilanthifoline + S-Adenosyl-L-methionine[C] <==> S-Adenosyl-L-homocysteine[C] + Sinactine|CAS: 38853-67-7|NIKKAJI: J11.691B|KNApSAcK: C00026144	2.1.1A5|		25_26|25_518|158_518	0.94513|0.0384044|0.9408			TRUE
1284	2			158+26<=>25+498	(S)-Cheilanthifoline + S-Adenosyl-L-homocysteine[C] <==> S-Adenosyl-L-methionine[C] + 512	2.1.1A5(rev)|		26_25|158_25|158_498	0.94513|0.0391697|0.938368			TRUE
1285	2			158+25<=>26+519	(S)-Cheilanthifoline + S-Adenosyl-L-methionine[C] <==> S-Adenosyl-L-homocysteine[C] + magnesium hydrogen phosphate tetrahydrate	2.1.1A8|		25_26|25_519|158_519	0.94513|0.0384044|0.9408			TRUE
1286	2			159+2+3<=>1+520	164 + NADH[C] + H+[C] <==> NAD+[C] + (13aR)-2,9,10-trimethoxy-3,5,6,8,13,13a-hexahydro-2H-isoquinolino[2,1-b]isoquinolin-3-ol	1.3.1A1(rev)|		2_1|159_520	1|1			TRUE
1287	2			159+3+5<=>4+520	164 + H+[C] + NADPH[C] <==> NADP+[C] + (13aR)-2,9,10-trimethoxy-3,5,6,8,13,13a-hexahydro-2H-isoquinolino[2,1-b]isoquinolin-3-ol	1.3.1A2(rev)|		5_4|159_520	1|1			TRUE
1288	2			159+3+(2)11<=>(2)14+270	164 + H+[C] + (2) Oxygen[C] <==> (2) Hydrogen peroxide[C] + Jatrorrhizine	1.3.3A2|		11_14|159_270	0.5|1			TRUE
1289	2			159+14<=>11+333	164 + Hydrogen peroxide[C] <==> Oxygen[C] + 339	1.5.3A3(rev)|		14_11|159_333	1|1			TRUE
1290	2			159+3+5+11<=>4+7+352	164 + H+[C] + NADPH[C] + Oxygen[C] <==> NADP+[C] + H2O[C] + 362	1.14.13A1|		5_4|11_7|11_352|159_352	1|0.375|0.14497|0.943047			TRUE
1291	2			159+2+3+11<=>1+7+352	164 + NADH[C] + H+[C] + Oxygen[C] <==> NAD+[C] + H2O[C] + 362	1.14.13A2|		2_1|11_7|11_352|159_352	1|0.375|0.14497|0.943047			TRUE
1292	2			159+3+(2)5+11<=>(2)4+7+138+149	164 + H+[C] + (2) NADPH[C] + Oxygen[C] <==> (2) NADP+[C] + H2O[C] + Methanol + 154	1.14.13B1|		5_4|11_7|159_138|11_149|159_149	0.5|0.375|0.0432|0.146701|0.903165			TRUE
1293	2			159+3+(2)5+11<=>(2)4+7+138+456	164 + H+[C] + (2) NADPH[C] + Oxygen[C] <==> (2) NADP+[C] + H2O[C] + Methanol + 469	1.14.13B1|		5_4|11_7|159_138|11_456|159_456	0.5|0.375|0.0432|0.146701|0.903165			TRUE
1294	2			159+3+(2)5+11<=>(2)4+7+138+461	164 + H+[C] + (2) NADPH[C] + Oxygen[C] <==> (2) NADP+[C] + H2O[C] + Methanol + 475	1.14.13B1|		5_4|11_7|159_138|11_461|159_461	0.5|0.375|0.0432|0.146701|0.903165			TRUE
1295	2			159+(2)3+11<=>7+352	164 + (2) H+[C] + Oxygen[C] <==> H2O[C] + 362	1.14.15A1|		11_7|11_352|159_352	0.375|0.14497|0.943047			TRUE
1296	2			159+1+7<=>2+3+352	164 + NAD+[C] + H2O[C] <==> NADH[C] + H+[C] + 362	1.17.99A1|		1_2|7_352|159_352	1|0.0199704|0.943047			TRUE
1297	2			159+25<=>3+26+171	164 + S-Adenosyl-L-methionine[C] <==> H+[C] + S-Adenosyl-L-homocysteine[C] + Tetrahydropalmatine	2.1.1A1|		25_26|25_171|159_171	0.94513|0.0376955|0.943047			TRUE
1298	2			159+3+26<=>25+456	164 + H+[C] + S-Adenosyl-L-homocysteine[C] <==> S-Adenosyl-L-methionine[C] + 469	2.1.1A1(rev)|		26_25|159_25|159_456	0.94513|0.0384044|0.9408			TRUE
1299	2			159+3+26<=>25+461	164 + H+[C] + S-Adenosyl-L-homocysteine[C] <==> S-Adenosyl-L-methionine[C] + 475	2.1.1A1(rev)|		26_25|159_25|159_461	0.94513|0.0384044|0.9408			TRUE
1300	2			159+25<=>26+171	164 + S-Adenosyl-L-methionine[C] <==> S-Adenosyl-L-homocysteine[C] + Tetrahydropalmatine	2.1.1A5|		25_26|25_171|159_171	0.94513|0.0376955|0.943047			TRUE
1301	2			159+26<=>25+456	164 + S-Adenosyl-L-homocysteine[C] <==> S-Adenosyl-L-methionine[C] + 469	2.1.1A5(rev)|		26_25|159_25|159_456	0.94513|0.0384044|0.9408			TRUE
1302	2			159+26<=>25+461	164 + S-Adenosyl-L-homocysteine[C] <==> S-Adenosyl-L-methionine[C] + 475	2.1.1A5(rev)|		26_25|159_25|159_461	0.94513|0.0384044|0.9408			TRUE
1303	2			159+25<=>26+521	164 + S-Adenosyl-L-methionine[C] <==> S-Adenosyl-L-homocysteine[C] + 2,9,10-trimethoxy-13-methyl-6,8,13,13a-tetrahydro-5H-isoquinolino[2,1-b]isoquinolin-3-ol	2.1.1A8|		25_26|25_521|159_521	0.94513|0.0376955|0.943047			TRUE
1304	2			160+2+3+11<=>1+7+59+86	165 + NADH[C] + H+[C] + Oxygen[C] <==> NAD+[C] + H2O[C] + Isocorypalmine + Formaldehyde	1.13.12A1|		2_1|11_7|160_59|11_86|160_86	1|0.375|0.943047|0.5|0.14497			TRUE
1305	2			160+4+7<=>3+5+11+439	165 + NADP+[C] + H2O[C] <==> H+[C] + NADPH[C] + Oxygen[C] + 449	1.14.13A1(rev)|		4_5|7_11|160_11|160_439	1|0.375|0.14497|0.943047			TRUE
1306	2			160+1+7<=>2+3+11+439	165 + NAD+[C] + H2O[C] <==> NADH[C] + H+[C] + Oxygen[C] + 449	1.14.13A2(rev)|		1_2|7_11|160_11|160_439	1|0.375|0.14497|0.943047			TRUE
1307	2			160+3+(2)5+11<=>(2)4+7+138+500	165 + H+[C] + (2) NADPH[C] + Oxygen[C] <==> (2) NADP+[C] + H2O[C] + Methanol + 514	1.14.13B1|		5_4|11_7|160_138|11_500|160_500	0.5|0.375|0.0414201|0.1458|0.906774			TRUE
1308	2			160+3+(2)5+11<=>(2)4+7+138+176	165 + H+[C] + (2) NADPH[C] + Oxygen[C] <==> (2) NADP+[C] + H2O[C] + Methanol + 181	1.14.13B1|		5_4|11_7|160_138|11_176|160_176	0.5|0.375|0.0414201|0.1458|0.906774			TRUE
1309	2			160+3+(2)5+11<=>(2)4+7+138+505	165 + H+[C] + (2) NADPH[C] + Oxygen[C] <==> (2) NADP+[C] + H2O[C] + Methanol + 520	1.14.13B1|		5_4|11_7|160_138|11_505|160_505	0.5|0.375|0.0414201|0.1458|0.906774			TRUE
1310	2			160+25<=>3+26+522	165 + S-Adenosyl-L-methionine[C] <==> H+[C] + S-Adenosyl-L-homocysteine[C] + (7R,13aS)-2,3,9,10-tetramethoxy-7-methyl-6,8,13,13a-tetrahydro-5H-isoquinolino[2,1-b]isoquinolin-7-ium	2.1.1A1|		25_26|25_522|160_522	0.94513|0.037037|0.94513			TRUE
1311	2			160+3+26<=>25+500	165 + H+[C] + S-Adenosyl-L-homocysteine[C] <==> S-Adenosyl-L-methionine[C] + 514	2.1.1A1(rev)|		26_25|160_25|160_500	0.94513|0.0376955|0.943047			TRUE
1312	2			160+3+26<=>25+176	165 + H+[C] + S-Adenosyl-L-homocysteine[C] <==> S-Adenosyl-L-methionine[C] + 181	2.1.1A1(rev)|		26_25|160_25|160_176	0.94513|0.0376955|0.943047			TRUE
1313	2			160+3+26<=>25+505	165 + H+[C] + S-Adenosyl-L-homocysteine[C] <==> S-Adenosyl-L-methionine[C] + 520	2.1.1A1(rev)|		26_25|160_25|160_505	0.94513|0.0376955|0.943047			TRUE
1314	2			160+25<=>26+522	165 + S-Adenosyl-L-methionine[C] <==> S-Adenosyl-L-homocysteine[C] + (7R,13aS)-2,3,9,10-tetramethoxy-7-methyl-6,8,13,13a-tetrahydro-5H-isoquinolino[2,1-b]isoquinolin-7-ium	2.1.1A5|		25_26|25_522|160_522	0.94513|0.037037|0.94513			TRUE
1315	2			160+26<=>25+500	165 + S-Adenosyl-L-homocysteine[C] <==> S-Adenosyl-L-methionine[C] + 514	2.1.1A5(rev)|		26_25|160_25|160_500	0.94513|0.0376955|0.943047			TRUE
1316	2			160+26<=>25+176	165 + S-Adenosyl-L-homocysteine[C] <==> S-Adenosyl-L-methionine[C] + 181	2.1.1A5(rev)|		26_25|160_25|160_176	0.94513|0.0376955|0.943047			TRUE
1317	2			160+26<=>25+505	165 + S-Adenosyl-L-homocysteine[C] <==> S-Adenosyl-L-methionine[C] + 520	2.1.1A5(rev)|		26_25|160_25|160_505	0.94513|0.0376955|0.943047			TRUE
1318	2			160+25<=>26+523	165 + S-Adenosyl-L-methionine[C] <==> S-Adenosyl-L-homocysteine[C] + (13S,13aR)-3,9,10-trimethoxy-7,13-dimethyl-6,8,13,13a-tetrahydro-5H-isoquinolino[2,1-b]isoquinolin-7-ium-2-ol	2.1.1A8|		25_26|25_523|160_523	0.94513|0.037037|0.94513			TRUE
1319	2			160+3+26<=>25+59	165 + H+[C] + S-Adenosyl-L-homocysteine[C] <==> S-Adenosyl-L-methionine[C] + Isocorypalmine	2.1.1A12(rev)|		26_25|160_25|160_59	0.94513|0.0376955|0.943047			TRUE
1320	2			160+29<=>30+59	165 + L-Homocysteine[C] <==> L-Methionine[C] + Isocorypalmine	2.1.1C1|		29_30|160_30|160_59	0.839506|0.0693531|0.943047			TRUE
1321	2			161+2+3+11<=>1+7+247	166 + NADH[C] + H+[C] + Oxygen[C] <==> NAD+[C] + H2O[C] + Papaveroxine	1.13.12A1|		2_1|11_7|11_247|161_247	1|0.375|0.142222|0.950556			TRUE
1322	2			161+3+(2)5+11<=>(2)4+7+63+138	166 + H+[C] + (2) NADPH[C] + Oxygen[C] <==> (2) NADP+[C] + H2O[C] + (13S,14R)-1,13-Dihydroxy-N-methylcanadine + Methanol	1.14.13B1|		5_4|11_7|11_63|161_63|161_138	0.5|0.375|0.143495|0.916149|0.0368609			TRUE
1323	2			162+1+7<=>2+3+524	3-O-Acetylpapaveroxine + NAD+[C] + H2O[C] <==> NADH[C] + H+[C] + 6-[(S)-acetoxy-[(5R)-4-methoxy-6-methyl-7,8-dihydro-5H-[1,3]dioxolo[4,5-g]isoquinolin-5-yl]methyl]-2,3-dimethoxy-benzoic acid|6-[(S)-acetyloxy-[(5R)-4-methoxy-6-methyl-7,8-dihydro-5H-[1,3]dioxolo[4,5-g]isoquinolin-5-yl]methyl]-2,3-dimethoxybenzoic acid	1.2.1A1|		1_2|7_524|162_524	1|0.0151384|0.956315			TRUE
1324	2			162+4+7<=>3+5+524	3-O-Acetylpapaveroxine + NADP+[C] + H2O[C] <==> H+[C] + NADPH[C] + 6-[(S)-acetoxy-[(5R)-4-methoxy-6-methyl-7,8-dihydro-5H-[1,3]dioxolo[4,5-g]isoquinolin-5-yl]methyl]-2,3-dimethoxy-benzoic acid|6-[(S)-acetyloxy-[(5R)-4-methoxy-6-methyl-7,8-dihydro-5H-[1,3]dioxolo[4,5-g]isoquinolin-5-yl]methyl]-2,3-dimethoxybenzoic acid	1.2.1A2|		4_5|7_524|162_524	1|0.0151384|0.956315			TRUE
1325	2			162+2+3<=>1+247+71	3-O-Acetylpapaveroxine + NADH[C] + H+[C] <==> NAD+[C] + Papaveroxine + Acetaldehyde	1.2.1C1(rev)|		2_1|162_247|162_71	1|0.867769|0.0495868			TRUE
1326	2			162+3+5<=>4+247+71	3-O-Acetylpapaveroxine + H+[C] + NADPH[C] <==> NADP+[C] + Papaveroxine + Acetaldehyde	1.2.1C2(rev)|		5_4|162_247|162_71	1|0.867769|0.0495868			TRUE
1327	2			162+7+11<=>14+524	3-O-Acetylpapaveroxine + H2O[C] + Oxygen[C] <==> Hydrogen peroxide[C] + 6-[(S)-acetoxy-[(5R)-4-methoxy-6-methyl-7,8-dihydro-5H-[1,3]dioxolo[4,5-g]isoquinolin-5-yl]methyl]-2,3-dimethoxy-benzoic acid|6-[(S)-acetyloxy-[(5R)-4-methoxy-6-methyl-7,8-dihydro-5H-[1,3]dioxolo[4,5-g]isoquinolin-5-yl]methyl]-2,3-dimethoxybenzoic acid	1.2.3B1|		11_14|7_524|162_524	1|0.0151384|0.956315			TRUE
1328	2			162+3+5+11<=>4+7+524	3-O-Acetylpapaveroxine + H+[C] + NADPH[C] + Oxygen[C] <==> NADP+[C] + H2O[C] + 6-[(S)-acetoxy-[(5R)-4-methoxy-6-methyl-7,8-dihydro-5H-[1,3]dioxolo[4,5-g]isoquinolin-5-yl]methyl]-2,3-dimethoxy-benzoic acid|6-[(S)-acetyloxy-[(5R)-4-methoxy-6-methyl-7,8-dihydro-5H-[1,3]dioxolo[4,5-g]isoquinolin-5-yl]methyl]-2,3-dimethoxybenzoic acid	1.14.13A1|		5_4|11_7|11_524|162_524	1|0.375|0.140138|0.956315			TRUE
1329	2			162+2+3+11<=>1+7+524	3-O-Acetylpapaveroxine + NADH[C] + H+[C] + Oxygen[C] <==> NAD+[C] + H2O[C] + 6-[(S)-acetoxy-[(5R)-4-methoxy-6-methyl-7,8-dihydro-5H-[1,3]dioxolo[4,5-g]isoquinolin-5-yl]methyl]-2,3-dimethoxy-benzoic acid|6-[(S)-acetyloxy-[(5R)-4-methoxy-6-methyl-7,8-dihydro-5H-[1,3]dioxolo[4,5-g]isoquinolin-5-yl]methyl]-2,3-dimethoxybenzoic acid	1.14.13A2|		2_1|11_7|11_524|162_524	1|0.375|0.140138|0.956315			TRUE
1330	2			162+3+(2)5+11<=>(2)4+7+65+138	3-O-Acetylpapaveroxine + H+[C] + (2) NADPH[C] + Oxygen[C] <==> (2) NADP+[C] + H2O[C] + 4'-O-Desmethyl-3-O-acetylpapaveroxine + Methanol	1.14.13B1|		5_4|11_7|11_65|162_65|162_138	0.5|0.375|0.141113|0.926064|0.0321396			TRUE
1331	2			162+3+(2)5+11<=>(2)4+7+247+142	3-O-Acetylpapaveroxine + H+[C] + (2) NADPH[C] + Oxygen[C] <==> (2) NADP+[C] + H2O[C] + Papaveroxine + Acetate	1.14.13B1|		5_4|11_7|162_247|11_142|162_142	0.5|0.375|0.867769|0.28125|0.143337			TRUE
1332	2			162+59<=>247+193	3-O-Acetylpapaveroxine + Isocorypalmine <==> Papaveroxine + 198	2.3.1D1|2.3.1D1(rev)|2.3.1D4|		162_247|162_193|59_193	0.867769|0.0974184|0.845026			TRUE
1333	2			162+63<=>64+247	3-O-Acetylpapaveroxine + (13S,14R)-1,13-Dihydroxy-N-methylcanadine <==> (13S,14R)-1-Hydroxy-13-O-acetyl-N-methylcanadine + Papaveroxine	2.3.1D1|2.3.1D1(rev)|2.3.1D4|		162_64|63_64|162_247	0.0932913|0.859521|0.867769			TRUE
1334	2			162+9<=>10+247	3-O-Acetylpapaveroxine + CoA[C] <==> Acetyl-CoA + Papaveroxine	2.3.1F1(rev)|		9_10|162_10|162_247	0.913495|0.143337|0.867769			TRUE
1335	2			162+8<=>247+191	3-O-Acetylpapaveroxine + Orthophosphate[C] <==> Papaveroxine + Acetyl phosphate	2.5.1B2(rev)|		8_247|162_247|8_191|162_191	0.0972222|0.841639|0.455|0.192952			TRUE
1336	2			162+7<=>247+142	3-O-Acetylpapaveroxine + H2O[C] <==> Papaveroxine + Acetate	3.1.1A1|		162_247|7_142|162_142	0.867769|0.15625|0.143337			TRUE
1337	2			163+3+5+11<=>4+7+370	168 + H+[C] + NADPH[C] + Oxygen[C] <==> NADP+[C] + H2O[C] + 380	1.14.13A1|		5_4|11_7|163_370|11_370	1|0.375|0.932851|0.14876			TRUE
1338	2			163+4+7<=>3+5+11+389	168 + NADP+[C] + H2O[C] <==> H+[C] + NADPH[C] + Oxygen[C] + 399	1.14.13A1(rev)|		4_5|7_11|163_11|163_389	1|0.375|0.149943|0.929705			TRUE
1339	2			163+4+7<=>3+5+11+401	168 + NADP+[C] + H2O[C] <==> H+[C] + NADPH[C] + Oxygen[C] + 411	1.14.13A1(rev)|		4_5|7_11|163_11|163_401	1|0.375|0.149943|0.929705			TRUE
1340	2			163+2+3+11<=>1+7+370	168 + NADH[C] + H+[C] + Oxygen[C] <==> NAD+[C] + H2O[C] + 380	1.14.13A2|		2_1|11_7|163_370|11_370	1|0.375|0.932851|0.14876			TRUE
1341	2			163+1+7<=>2+3+11+389	168 + NAD+[C] + H2O[C] <==> NADH[C] + H+[C] + Oxygen[C] + 399	1.14.13A2(rev)|		1_2|7_11|163_11|163_389	1|0.375|0.149943|0.929705			TRUE
1342	2			163+1+7<=>2+3+11+401	168 + NAD+[C] + H2O[C] <==> NADH[C] + H+[C] + Oxygen[C] + 411	1.14.13A2(rev)|		1_2|7_11|163_11|163_401	1|0.375|0.149943|0.929705			TRUE
1343	2			163+3+(2)5+11<=>(2)4+7+53+138	168 + H+[C] + (2) NADPH[C] + Oxygen[C] <==> (2) NADP+[C] + H2O[C] + (S)-Norcoclaurine + Methanol	1.14.13B1|		5_4|11_7|163_53|11_53|163_138	0.5|0.375|0.885428|0.15125|0.0521542			TRUE
1344	2			163+11+20<=>370+153	168 + Oxygen[C] + Tetrahydrobiopterin[C] <==> 380 + 4a-Hydroxytetrahydrobiopterin	1.14.16A1|		163_370|11_370|20_153|11_153	0.932851|0.14876|0.91821|0.154321			TRUE
1345	2			163+25<=>3+26+165	168 + S-Adenosyl-L-methionine[C] <==> H+[C] + S-Adenosyl-L-homocysteine[C] + 170	2.1.1A1|		25_26|163_165|25_165	0.94513|0.932851|0.0408986			TRUE
1346	2			163+25<=>3+26+525	168 + S-Adenosyl-L-methionine[C] <==> H+[C] + S-Adenosyl-L-homocysteine[C] + 7-methoxy-1-[(4-methoxyphenyl)methyl]-1,2,3,4-tetrahydroisoquinolin-6-ol	2.1.1A1|		25_26|163_525|25_525	0.94513|0.932851|0.0408986			TRUE
1347	2			163+25<=>26+165	168 + S-Adenosyl-L-methionine[C] <==> S-Adenosyl-L-homocysteine[C] + 170	2.1.1A5|		25_26|163_165|25_165	0.94513|0.932851|0.0408986			TRUE
1348	2			163+25<=>26+525	168 + S-Adenosyl-L-methionine[C] <==> S-Adenosyl-L-homocysteine[C] + 7-methoxy-1-[(4-methoxyphenyl)methyl]-1,2,3,4-tetrahydroisoquinolin-6-ol	2.1.1A5|		25_26|163_525|25_525	0.94513|0.932851|0.0408986			TRUE
1349	2			163+25<=>26+490	168 + S-Adenosyl-L-methionine[C] <==> S-Adenosyl-L-homocysteine[C] + 504	2.1.1A9|		25_26|163_490|25_490	0.94513|0.932851|0.0408986			TRUE
1350	2			163+25<=>3+26+490	168 + S-Adenosyl-L-methionine[C] <==> H+[C] + S-Adenosyl-L-homocysteine[C] + 504	2.1.1A12|		25_26|163_490|25_490	0.94513|0.932851|0.0408986			TRUE
1351	2			163+30<=>29+490	168 + L-Methionine[C] <==> L-Homocysteine[C] + 504	2.1.1C2(rev)|		30_29|163_490|30_490	0.839506|0.932851|0.073143			TRUE
1352	2			163+7<=>53+138	168 + H2O[C] <==> (S)-Norcoclaurine + Methanol	3.3.2A3|		7_53|163_53|163_138	0.02625|0.885428|0.0521542			TRUE
1353	2			163+6<=>526	168 + CO2[C] <==> 6-hydroxy-1-[(4-hydroxyphenyl)methyl]-7-methoxy-3,4-dihydro-2H-isoquinoline-1-carboxylic acid	4.1.1A6(rev)|		6_526|163_526	0.0703125|0.820312			TRUE
1354	2			163+7<=>211+527	168 + H2O[C] <==> 4-Hydroxyphenylacetaldehyde + Lopac-H-3132|4-methoxytyramine|4-O-Methyldopamine|5-(2-Aminoethyl)-2-methoxyphenol|3-Hydroxy-4-methoxyphenethylamine|3-Hydroxy-4-methoxy-Benzeneethanamine|5-Hydroxy-4-methoxy-Benzeneethanamine|4-(2-Aminoethyl)guaiacol hydrochloride|4-Methoxy-3-hydroxyphenethylamine hydrochloride|(HMDB "HMDB12162" NIL |kothari| 3608640729 NIL NIL)|5-(2-aminoethyl)-2-…	4.2.1H1(rev)|		7_211|163_211|163_527	0.055|0.351122|0.44898			FALSE
1355	2			164+1<=>2+3+528	169 + NAD+[C] <==> NADH[C] + H+[C] + PUBCHEM136170969|1-[(4-methoxyphenyl)methyl]-3,4-dihydroisoquinoline-6,7-diol	1.5.1B1|		1_2|164_528	1|1			TRUE
1356	2			164+4<=>3+5+528	169 + NADP+[C] <==> H+[C] + NADPH[C] + PUBCHEM136170969|1-[(4-methoxyphenyl)methyl]-3,4-dihydroisoquinoline-6,7-diol	1.5.1B2|		4_5|164_528	1|1			TRUE
1357	2			164+11<=>14+528	169 + Oxygen[C] <==> Hydrogen peroxide[C] + PUBCHEM136170969|1-[(4-methoxyphenyl)methyl]-3,4-dihydroisoquinoline-6,7-diol	1.5.3A1|		11_14|164_528	1|1			TRUE
1358	2			164+3+5+11<=>4+7+305	169 + H+[C] + NADPH[C] + Oxygen[C] <==> NADP+[C] + H2O[C] + 311	1.14.13A1|		5_4|11_7|11_305|164_305	1|0.375|0.14876|0.932851			TRUE
1359	2			164+4+7<=>3+5+11+384	169 + NADP+[C] + H2O[C] <==> H+[C] + NADPH[C] + Oxygen[C] + 394	1.14.13A1(rev)|		4_5|7_11|164_11|164_384	1|0.375|0.149943|0.929705			TRUE
1360	2			164+4+7<=>3+5+11+390	169 + NADP+[C] + H2O[C] <==> H+[C] + NADPH[C] + Oxygen[C] + 400	1.14.13A1(rev)|		4_5|7_11|164_11|164_390	1|0.375|0.149943|0.929705			TRUE
1361	2			164+2+3+11<=>1+7+305	169 + NADH[C] + H+[C] + Oxygen[C] <==> NAD+[C] + H2O[C] + 311	1.14.13A2|		2_1|11_7|11_305|164_305	1|0.375|0.14876|0.932851			TRUE
1362	2			164+1+7<=>2+3+11+384	169 + NAD+[C] + H2O[C] <==> NADH[C] + H+[C] + Oxygen[C] + 394	1.14.13A2(rev)|		1_2|7_11|164_11|164_384	1|0.375|0.149943|0.929705			TRUE
1363	2			164+1+7<=>2+3+11+390	169 + NAD+[C] + H2O[C] <==> NADH[C] + H+[C] + Oxygen[C] + 400	1.14.13A2(rev)|		1_2|7_11|164_11|164_390	1|0.375|0.149943|0.929705			TRUE
1364	2			164+3+(2)5+11<=>(2)4+7+53+138	169 + H+[C] + (2) NADPH[C] + Oxygen[C] <==> (2) NADP+[C] + H2O[C] + (S)-Norcoclaurine + Methanol	1.14.13B1|		5_4|11_7|11_53|164_53|164_138	0.5|0.375|0.15125|0.885428|0.0521542			TRUE
1365	2			164+11+20<=>305+153	169 + Oxygen[C] + Tetrahydrobiopterin[C] <==> 311 + 4a-Hydroxytetrahydrobiopterin	1.14.16A1|		11_305|164_305|20_153|11_153	0.14876|0.932851|0.91821|0.154321			TRUE
1366	2			164+25<=>3+26+525	169 + S-Adenosyl-L-methionine[C] <==> H+[C] + S-Adenosyl-L-homocysteine[C] + 541	2.1.1A1|		25_26|25_525|164_525	0.94513|0.0408986|0.932851			TRUE
1367	2			164+25<=>3+26+166	169 + S-Adenosyl-L-methionine[C] <==> H+[C] + S-Adenosyl-L-homocysteine[C] + 171	2.1.1A1|		25_26|25_166|164_166	0.94513|0.0408986|0.932851			TRUE
1368	2			164+25<=>26+525	169 + S-Adenosyl-L-methionine[C] <==> S-Adenosyl-L-homocysteine[C] + 541	2.1.1A5|		25_26|25_525|164_525	0.94513|0.0408986|0.932851			TRUE
1369	2			164+25<=>26+166	169 + S-Adenosyl-L-methionine[C] <==> S-Adenosyl-L-homocysteine[C] + 171	2.1.1A5|		25_26|25_166|164_166	0.94513|0.0408986|0.932851			TRUE
1370	2			164+25<=>26+529	169 + S-Adenosyl-L-methionine[C] <==> S-Adenosyl-L-homocysteine[C] + (1R)-1-[(4-ethoxyphenyl)methyl]-1,2,3,4-tetrahydroisoquinoline-6,7-diol	2.1.1A8|		25_26|25_529|164_529	0.94513|0.0408986|0.932851			TRUE
1371	2			164+25<=>26+530	169 + S-Adenosyl-L-methionine[C] <==> S-Adenosyl-L-homocysteine[C] + (1R)-1-[(4-methoxy-3-methylphenyl)methyl]-1,2,3,4-tetrahydroisoquinoline-6,7-diol|(1R)-1-[(4-methoxy-3-methyl-phenyl)methyl]-1,2,3,4-tetrahydroisoquinoline-6,7-diol	2.1.1A8|		25_26|25_530|164_530	0.94513|0.0408986|0.932851			TRUE
1372	2			164+25<=>26+435	169 + S-Adenosyl-L-methionine[C] <==> S-Adenosyl-L-homocysteine[C] + 445	2.1.1A9|		25_26|25_435|164_435	0.94513|0.0408986|0.932851			TRUE
1373	2			164+25<=>3+26+530	169 + S-Adenosyl-L-methionine[C] <==> H+[C] + S-Adenosyl-L-homocysteine[C] + (1R)-1-[(4-methoxy-3-methylphenyl)methyl]-1,2,3,4-tetrahydroisoquinoline-6,7-diol|(1R)-1-[(4-methoxy-3-methyl-phenyl)methyl]-1,2,3,4-tetrahydroisoquinoline-6,7-diol	2.1.1A11|		25_26|25_530|164_530	0.94513|0.0408986|0.932851			TRUE
1374	2			164+25<=>3+26+435	169 + S-Adenosyl-L-methionine[C] <==> H+[C] + S-Adenosyl-L-homocysteine[C] + 445	2.1.1A12|		25_26|25_435|164_435	0.94513|0.0408986|0.932851			TRUE
1375	2			164+30<=>29+435	169 + L-Methionine[C] <==> L-Homocysteine[C] + 445	2.1.1C2(rev)|		30_29|30_435|164_435	0.839506|0.073143|0.932851			TRUE
1376	2			164+7<=>53+138	169 + H2O[C] <==> (S)-Norcoclaurine + Methanol	3.3.2A3|		7_53|164_53|164_138	0.02625|0.885428|0.0521542			TRUE
1377	2			164+7<=>531+212	169 + H2O[C] <==> 2-(4-methoxyphenyl)acetaldehyde + Dopamine	4.2.1H1(rev)|		7_531|164_531|164_212	0.0495868|0.392796|0.399093			FALSE
1378	2			165+3+(2)11<=>(2)14+279	170 + H+[C] + (2) Oxygen[C] <==> (2) Hydrogen peroxide[C] + 285	1.3.3A2|		11_14|165_279	0.5|1			TRUE
1379	2			165+1<=>2+3+313	170 + NAD+[C] <==> NADH[C] + H+[C] + 319	1.5.1B1|		1_2|165_313	1|1			TRUE
1380	2			165+4<=>3+5+313	170 + NADP+[C] <==> H+[C] + NADPH[C] + 319	1.5.1B2|		4_5|165_313	1|1			TRUE
1381	2			165+11<=>14+313	170 + Oxygen[C] <==> Hydrogen peroxide[C] + 319	1.5.3A1|		11_14|165_313	1|1			TRUE
1382	2			165+4+7<=>3+5+11+419	170 + NADP+[C] + H2O[C] <==> H+[C] + NADPH[C] + Oxygen[C] + 429	1.14.13A1(rev)|		4_5|7_11|165_11|165_419	1|0.375|0.14876|0.932851			TRUE
1383	2			165+1+7<=>2+3+11+419	170 + NAD+[C] + H2O[C] <==> NADH[C] + H+[C] + Oxygen[C] + 429	1.14.13A2(rev)|		1_2|7_11|165_11|165_419	1|0.375|0.14876|0.932851			TRUE
1384	2			165+3+(2)5+11<=>(2)4+7+54+138	170 + H+[C] + (2) NADPH[C] + Oxygen[C] <==> (2) NADP+[C] + H2O[C] + (S)-Coclaurine + Methanol	1.14.13B1|		5_4|11_7|11_54|165_54|165_138	0.5|0.375|0.149943|0.890444|0.0495868			TRUE
1385	2			165+3+(2)5+11<=>(2)4+7+138+163	170 + H+[C] + (2) NADPH[C] + Oxygen[C] <==> (2) NADP+[C] + H2O[C] + Methanol + 168	1.14.13B1|		5_4|11_7|165_138|11_163|165_163	0.5|0.375|0.0495868|0.149943|0.890444			TRUE
1386	2			165+(2)4+7+56<=>3+(2)5+11+532	170 + (2) NADP+[C] + H2O[C] + 3'-Hydroxy-N-methyl-(S)-coclaurine <==> H+[C] + (2) NADPH[C] + Oxygen[C] + (1R)-1-[[3-[4-[[(1R)-6,7-dimethoxy-1,2,3,4-tetrahydroisoquinolin-1-yl]methyl]phenoxy]-4-hydroxyphenyl]methyl]-6-methoxy-2-methyl-3,4-dihydro-1H-isoquinolin-7-ol|(1R)-1-[[3-[4-[[(1R)-6,7-dimethoxy-1,2,3,4-tetrahydroisoquinolin-1-yl]methyl]phenoxy]-4-hydroxy-phenyl]methyl]-6-methoxy-2-methyl-3,4…	1.14.13B1(rev)|		4_5|7_11|56_11|56_532|165_532	0.5|0.375|0.147684|0.395794|0.375			FALSE
1387	2			165+(2)4+7+57<=>3+(2)5+11+533	170 + (2) NADP+[C] + H2O[C] + (S)-Reticuline <==> H+[C] + (2) NADPH[C] + Oxygen[C] + (1R)-1-[[3-[4-[[(1R)-6,7-dimethoxy-1,2,3,4-tetrahydroisoquinolin-1-yl]methyl]phenoxy]-4-methoxyphenyl]methyl]-6-methoxy-2-methyl-3,4-dihydro-1H-isoquinolin-7-ol|(1R)-1-[[3-[4-[[(1R)-6,7-dimethoxy-1,2,3,4-tetrahydroisoquinolin-1-yl]methyl]phenoxy]-4-methoxy-phenyl]methyl]-6-methoxy-2-methyl-3,4-dihydro-1H-isoquino…	1.14.13B1(rev)|		4_5|7_11|57_11|57_533|165_533	0.5|0.375|0.146701|0.406138|0.363951			FALSE
1388	2			165+25<=>3+26+534	170 + S-Adenosyl-L-methionine[C] <==> H+[C] + S-Adenosyl-L-homocysteine[C] + 6,7-dimethoxy-1-[(4-methoxyphenyl)methyl]-1,2,3,4-tetrahydroisoquinoline	2.1.1A1|		25_26|25_534|165_534	0.94513|0.0399983|0.935728			TRUE
1389	2			165+25<=>26+534	170 + S-Adenosyl-L-methionine[C] <==> S-Adenosyl-L-homocysteine[C] + 6,7-dimethoxy-1-[(4-methoxyphenyl)methyl]-1,2,3,4-tetrahydroisoquinoline	2.1.1A5|		25_26|25_534|165_534	0.94513|0.0399983|0.935728			TRUE
1390	2			165+25<=>26+535	170 + S-Adenosyl-L-methionine[C] <==> S-Adenosyl-L-homocysteine[C] + 4-[(7-ethoxy-6-methoxy-1,2,3,4-tetrahydroisoquinolin-1-yl)methyl]phenol	2.1.1A8|		25_26|25_535|165_535	0.94513|0.0399983|0.935728			TRUE
1391	2			165+25<=>26+536	170 + S-Adenosyl-L-methionine[C] <==> S-Adenosyl-L-homocysteine[C] + 4-[(6,7-dimethoxy-8-methyl-1,2,3,4-tetrahydroisoquinolin-1-yl)methyl]phenol	2.1.1A8|		25_26|25_536|165_536	0.94513|0.0399983|0.935728			TRUE
1392	2			165+25<=>26+167	170 + S-Adenosyl-L-methionine[C] <==> S-Adenosyl-L-homocysteine[C] + Armepavine	2.1.1A9|		25_26|25_167|165_167	0.94513|0.0399983|0.935728			TRUE
1393	2			165+25<=>3+26+536	170 + S-Adenosyl-L-methionine[C] <==> H+[C] + S-Adenosyl-L-homocysteine[C] + 4-[(6,7-dimethoxy-8-methyl-1,2,3,4-tetrahydroisoquinolin-1-yl)methyl]phenol	2.1.1A11|		25_26|25_536|165_536	0.94513|0.0399983|0.935728			TRUE
1394	2			165+25<=>3+26+167	170 + S-Adenosyl-L-methionine[C] <==> H+[C] + S-Adenosyl-L-homocysteine[C] + Armepavine	2.1.1A12|		25_26|25_167|165_167	0.94513|0.0399983|0.935728			TRUE
1395	2			165+30<=>29+167	170 + L-Methionine[C] <==> L-Homocysteine[C] + Armepavine	2.1.1C2(rev)|		30_29|30_167|165_167	0.839506|0.072067|0.935728			TRUE
1396	2			165+10<=>9+537	170 + Acetyl-CoA <==> CoA[C] + 1-[1-[(4-hydroxyphenyl)methyl]-6,7-dimethoxy-3,4-dihydro-1H-isoquinolin-2-yl]ethanone	2.3.1D3|		10_9|10_537|165_537	0.913495|0.16095|0.8272			TRUE
1397	2			165+7<=>54+138	170 + H2O[C] <==> (S)-Coclaurine + Methanol	3.3.2A3|		7_54|165_54|165_138	0.0249433|0.890444|0.0495868			TRUE
1398	2			165+7<=>138+163	170 + H2O[C] <==> Methanol + 168	3.3.2A3|		165_138|7_163|165_163	0.0495868|0.0249433|0.890444			TRUE
1399	2			165+17<=>7+538	170 + Ammonia[C] <==> H2O[C] + 4-[[(1S)-6,7-dimethoxy-1,2,3,4-tetrahydroisoquinolin-1-yl]methyl]aniline	3.5.3A3(rev)|		165_7|17_538|165_538	0.0237603|0.0237603|0.954545			TRUE
1400	2			165+6<=>539	170 + CO2[C] <==> 1-[(4-hydroxyphenyl)methyl]-6,7-dimethoxy-3,4-dihydro-2H-isoquinoline-1-carboxylic acid	4.1.1A6(rev)|		6_539|165_539	0.0672|0.8272			TRUE
1401	2			165+7<=>211+540	170 + H2O[C] <==> 4-Hydroxyphenylacetaldehyde + 3,4-dimethoxyphenylethylamine	4.2.1H1(rev)|		7_211|165_211|165_540	0.055|0.333223|0.470041			FALSE
1402	2			166+3+(2)11<=>(2)14+280	171 + H+[C] + (2) Oxygen[C] <==> (2) Hydrogen peroxide[C] + 286	1.3.3A2|		11_14|166_280	0.5|1			TRUE
1403	2			166+4+7<=>3+5+11+412	171 + NADP+[C] + H2O[C] <==> H+[C] + NADPH[C] + Oxygen[C] + 422	1.14.13A1(rev)|		4_5|7_11|166_11|166_412	1|0.375|0.14876|0.932851			TRUE
1404	2			166+1+7<=>2+3+11+412	171 + NAD+[C] + H2O[C] <==> NADH[C] + H+[C] + Oxygen[C] + 422	1.14.13A2(rev)|		1_2|7_11|166_11|166_412	1|0.375|0.14876|0.932851			TRUE
1405	2			166+3+(2)5+11<=>(2)4+7+138+164	171 + H+[C] + (2) NADPH[C] + Oxygen[C] <==> (2) NADP+[C] + H2O[C] + Methanol + 169	1.14.13B1|		5_4|11_7|166_138|166_164|11_164	0.5|0.375|0.0495868|0.890444|0.149943			TRUE
1406	2			166+3+(2)5+11<=>(2)4+7+54+138	171 + H+[C] + (2) NADPH[C] + Oxygen[C] <==> (2) NADP+[C] + H2O[C] + (S)-Coclaurine + Methanol	1.14.13B1|		5_4|11_7|166_54|11_54|166_138	0.5|0.375|0.890444|0.149943|0.0495868			TRUE
1407	2			166+11+20<=>89+153	171 + Oxygen[C] + Tetrahydrobiopterin[C] <==> (R)-Norreticuline + 4a-Hydroxytetrahydrobiopterin	1.14.16A1|		166_89|11_89|20_153|11_153	0.935728|0.147684|0.91821|0.154321			TRUE
1408	2			166+25<=>3+26+534	171 + S-Adenosyl-L-methionine[C] <==> H+[C] + S-Adenosyl-L-homocysteine[C] + 550	2.1.1A1|		25_26|25_534|166_534	0.94513|0.0399983|0.935728			TRUE
1409	2			166+25<=>26+534	171 + S-Adenosyl-L-methionine[C] <==> S-Adenosyl-L-homocysteine[C] + 550	2.1.1A5|		25_26|25_534|166_534	0.94513|0.0399983|0.935728			TRUE
1410	2			166+7<=>138+164	171 + H2O[C] <==> Methanol + 169	3.3.2A3|		166_138|7_164|166_164	0.0495868|0.0249433|0.890444			TRUE
1411	2			166+7<=>54+138	171 + H2O[C] <==> (S)-Coclaurine + Methanol	3.3.2A3|		7_54|166_54|166_138	0.0249433|0.890444|0.0495868			TRUE
1412	2			166+7<=>531+213	171 + H2O[C] <==> 547 + 3-Methoxytyramine	4.2.1H1(rev)|		7_531|166_531|166_213	0.0495868|0.371901|0.421488			FALSE
1413	2			167+7+11<=>14+86+165	Armepavine + H2O[C] + Oxygen[C] <==> Hydrogen peroxide[C] + Formaldehyde + 170	1.4.3A1|		11_14|7_86|167_86|167_165	1|0.375|0.147684|0.935728			TRUE
1414	2			167+11<=>14+541	Armepavine + Oxygen[C] <==> Hydrogen peroxide[C] + 2,3-dimethoxy-6,8,13,13a-tetrahydro-5H-isoquinolino[2,1-b]isoquinolin-10-ol	1.5.3A2|1.5.3A3|		11_14|167_541	1|1			TRUE
1415	2			167+2+3+11<=>1+7+86+165	Armepavine + NADH[C] + H+[C] + Oxygen[C] <==> NAD+[C] + H2O[C] + Formaldehyde + 170	1.13.12A1|		2_1|11_7|11_86|167_86|167_165	1|0.375|0.5|0.147684|0.935728			TRUE
1416	2			167+3+5+11<=>4+7+542	Armepavine + H+[C] + NADPH[C] + Oxygen[C] <==> NADP+[C] + H2O[C] + 1-[(4-hydroxyphenyl)methyl]-6,7-dimethoxy-2-methyl-3,4-dihydro-1H-isoquinolin-5-ol	1.14.13A1|		5_4|11_7|11_542|167_542	1|0.375|0.146701|0.938368			TRUE
1417	2			167+4+7<=>3+5+11+430	Armepavine + NADP+[C] + H2O[C] <==> H+[C] + NADPH[C] + Oxygen[C] + 440	1.14.13A1(rev)|		4_5|7_11|167_11|167_430	1|0.375|0.147684|0.935728			TRUE
1418	2			167+2+3+11<=>1+7+542	Armepavine + NADH[C] + H+[C] + Oxygen[C] <==> NAD+[C] + H2O[C] + 1-[(4-hydroxyphenyl)methyl]-6,7-dimethoxy-2-methyl-3,4-dihydro-1H-isoquinolin-5-ol	1.14.13A2|		2_1|11_7|11_542|167_542	1|0.375|0.146701|0.938368			TRUE
1419	2			167+1+7<=>2+3+11+430	Armepavine + NAD+[C] + H2O[C] <==> NADH[C] + H+[C] + Oxygen[C] + 440	1.14.13A2(rev)|		1_2|7_11|167_11|167_430	1|0.375|0.147684|0.935728			TRUE
1420	2			167+3+(2)5+11<=>(2)4+7+55+138	Armepavine + H+[C] + (2) NADPH[C] + Oxygen[C] <==> (2) NADP+[C] + H2O[C] + (S)-N-Methylcoclaurine + Methanol	1.14.13B1|		5_4|11_7|11_55|167_55|167_138	0.5|0.375|0.14876|0.89504|0.047259			TRUE
1421	2			167+3+(2)5+11<=>(2)4+7+138+490	Armepavine + H+[C] + (2) NADPH[C] + Oxygen[C] <==> (2) NADP+[C] + H2O[C] + Methanol + 504	1.14.13B1|		5_4|11_7|167_138|11_490|167_490	0.5|0.375|0.047259|0.14876|0.89504			TRUE
1422	2			167+(2)4+7+56<=>3+(2)5+11+543	Armepavine + (2) NADP+[C] + H2O[C] + 3'-Hydroxy-N-methyl-(S)-coclaurine <==> H+[C] + (2) NADPH[C] + Oxygen[C] + (1R)-1-[[3-[4-[[(1R)-6,7-dimethoxy-2-methyl-3,4-dihydro-1H-isoquinolin-1-yl]methyl]phenoxy]-4-hydroxyphenyl]methyl]-6-methoxy-2-methyl-3,4-dihydro-1H-isoquinolin-7-ol|(1R)-1-[[3-[4-[[(1R)-6,7-dimethoxy-2-methyl-3,4-dihydro-1H-isoquinolin-1-yl]methyl]phenoxy]-4-hydroxy-phenyl]methyl]-6-m…	1.14.13B1(rev)|		4_5|7_11|56_11|56_543|167_543	0.5|0.375|0.147684|0.384745|0.386173			FALSE
1423	2			167+(2)4+7+57<=>3+(2)5+11+544	Armepavine + (2) NADP+[C] + H2O[C] + (S)-Reticuline <==> H+[C] + (2) NADPH[C] + Oxygen[C] + (1S)-1-[[3-[4-[[(1S)-6,7-dimethoxy-2-methyl-3,4-dihydro-1H-isoquinolin-1-yl]methyl]phenoxy]-4-methoxyphenyl]methyl]-6-methoxy-2-methyl-3,4-dihydro-1H-isoquinolin-7-ol|(1S)-1-[[3-[4-[[(1S)-6,7-dimethoxy-2-methyl-3,4-dihydro-1H-isoquinolin-1-yl]methyl]phenoxy]-4-methoxy-phenyl]methyl]-6-methoxy-2-methyl-3,4-…	1.14.13B1(rev)|		4_5|7_11|57_11|57_544|167_544	0.5|0.375|0.146701|0.394965|0.375			FALSE
1424	2			(2)167+(2)4+7<=>3+(2)5+11+545	(2) Armepavine + (2) NADP+[C] + H2O[C] <==> H+[C] + (2) NADPH[C] + Oxygen[C] + 1-[[4-[4-[(6,7-dimethoxy-2-methyl-3,4-dihydro-1H-isoquinolin-1-yl)methyl]phenoxy]phenyl]methyl]-6,7-dimethoxy-2-methyl-3,4-dihydro-1H-isoquinoline	1.14.13B1(rev)|		4_5|7_11|167_11|167_545	0.5|0.375|0.104856|0.385633			FALSE
1425	2			167+25<=>3+26+437	Armepavine + S-Adenosyl-L-methionine[C] <==> H+[C] + S-Adenosyl-L-homocysteine[C] + 447	2.1.1A1|		25_26|25_437|167_437	0.94513|0.0391697|0.938368			TRUE
1426	2			167+3+26<=>25+490	Armepavine + H+[C] + S-Adenosyl-L-homocysteine[C] <==> S-Adenosyl-L-methionine[C] + 504	2.1.1A1(rev)|		26_25|167_25|167_490	0.94513|0.0399983|0.935728			TRUE
1427	2			167+25<=>26+437	Armepavine + S-Adenosyl-L-methionine[C] <==> S-Adenosyl-L-homocysteine[C] + 447	2.1.1A5|		25_26|25_437|167_437	0.94513|0.0391697|0.938368			TRUE
1428	2			167+26<=>25+490	Armepavine + S-Adenosyl-L-homocysteine[C] <==> S-Adenosyl-L-methionine[C] + 504	2.1.1A5(rev)|		26_25|167_25|167_490	0.94513|0.0399983|0.935728			TRUE
1429	2			167+25<=>26+546	Armepavine + S-Adenosyl-L-methionine[C] <==> S-Adenosyl-L-homocysteine[C] + 4-[[(1R)-6,7-dimethoxy-2,2-dimethyl-3,4-dihydro-1H-isoquinolin-2-ium-1-yl]methyl]phenol	2.1.1A7|		25_26|25_546|167_546	0.94513|0.0391697|0.938368			TRUE
1430	2			167+25<=>26+547	Armepavine + S-Adenosyl-L-methionine[C] <==> S-Adenosyl-L-homocysteine[C] + 4-[(2-ethyl-6,7-dimethoxy-3,4-dihydro-1H-isoquinolin-1-yl)methyl]phenol	2.1.1A8|		25_26|25_547|167_547	0.94513|0.0391697|0.938368			TRUE
1431	2			167+30<=>29+546	Armepavine + L-Methionine[C] <==> L-Homocysteine[C] + 4-[[(1R)-6,7-dimethoxy-2,2-dimethyl-3,4-dihydro-1H-isoquinolin-2-ium-1-yl]methyl]phenol	2.1.1C1(rev)|		30_29|30_546|167_546	0.839506|0.0710841|0.938368			TRUE
1432	2			167+17<=>7+548	Armepavine + Ammonia[C] <==> H2O[C] + 4-[(6,7-dimethoxy-2-methyl-3,4-dihydro-1H-isoquinolin-1-yl)methyl]aniline	3.5.3A3(rev)|		167_7|17_548|167_548	0.0226843|0.0226843|0.956522			TRUE
1433	2			168+7+11<=>14+86+301	173 + H2O[C] + Oxygen[C] <==> Hydrogen peroxide[C] + Formaldehyde + Nororientaline	1.4.3A1|		11_14|7_86|168_86|168_301	1|0.375|0.146701|0.938368			TRUE
1434	2			168+11<=>14+321	173 + Oxygen[C] <==> Hydrogen peroxide[C] + 327	1.5.3A3|		11_14|168_321	1|1			TRUE
1435	2			168+2+3+11<=>1+7+86+301	173 + NADH[C] + H+[C] + Oxygen[C] <==> NAD+[C] + H2O[C] + Formaldehyde + Nororientaline	1.13.12A1|		2_1|11_7|11_86|168_86|168_301	1|0.375|0.5|0.146701|0.938368			TRUE
1436	2			168+3+5+11<=>4+7+549	173 + H+[C] + NADPH[C] + Oxygen[C] <==> NADP+[C] + H2O[C] + 1-[(4-hydroxy-3-methoxyphenyl)methyl]-2-(hydroxymethyl)-6-methoxy-3,4-dihydro-1H-isoquinolin-7-ol|1-[(4-hydroxy-3-methoxy-phenyl)methyl]-2-(hydroxymethyl)-6-methoxy-3,4-dihydro-1H-isoquinolin-7-ol	1.14.13A1|		5_4|11_7|11_549|168_549	1|0.375|0.1458|0.9408			TRUE
1437	2			168+2+3+11<=>1+7+549	173 + NADH[C] + H+[C] + Oxygen[C] <==> NAD+[C] + H2O[C] + 1-[(4-hydroxy-3-methoxyphenyl)methyl]-2-(hydroxymethyl)-6-methoxy-3,4-dihydro-1H-isoquinolin-7-ol|1-[(4-hydroxy-3-methoxy-phenyl)methyl]-2-(hydroxymethyl)-6-methoxy-3,4-dihydro-1H-isoquinolin-7-ol	1.14.13A2|		2_1|11_7|11_549|168_549	1|0.375|0.1458|0.9408			TRUE
1438	2			168+3+5+11<=>4+7+550	173 + H+[C] + NADPH[C] + Oxygen[C] <==> NADP+[C] + H2O[C] + (1S,2S)-1-[(4-hydroxy-3-methoxyphenyl)methyl]-6-methoxy-2-methyl-2-oxido-3,4-dihydro-1H-isoquinolin-2-ium-7-ol|(1S,2S)-1-[(4-hydroxy-3-methoxy-phenyl)methyl]-6-methoxy-2-methyl-2-oxido-3,4-dihydro-1H-isoquinolin-2-ium-7-ol	1.14.13A9|		5_4|11_7|11_550|168_550	1|0.375|0.1458|0.9408			TRUE
1440	2			168+2+3+11<=>1+7+550	173 + NADH[C] + H+[C] + Oxygen[C] <==> NAD+[C] + H2O[C] + (1S,2S)-1-[(4-hydroxy-3-methoxyphenyl)methyl]-6-methoxy-2-methyl-2-oxido-3,4-dihydro-1H-isoquinolin-2-ium-7-ol|(1S,2S)-1-[(4-hydroxy-3-methoxy-phenyl)methyl]-6-methoxy-2-methyl-2-oxido-3,4-dihydro-1H-isoquinolin-2-ium-7-ol	1.14.13A11|		2_1|11_7|11_550|168_550	1|0.375|0.1458|0.9408			TRUE
1441	2			168+3+(2)5+11<=>(2)4+7+56+138	173 + H+[C] + (2) NADPH[C] + Oxygen[C] <==> (2) NADP+[C] + H2O[C] + 3'-Hydroxy-N-methyl-(S)-coclaurine + Methanol	1.14.13B1|		5_4|11_7|11_56|168_56|168_138	0.5|0.375|0.147684|0.899266|0.0451389			TRUE
1442	2			168+3+5+11<=>4+(2)7+332	173 + H+[C] + NADPH[C] + Oxygen[C] <==> NADP+[C] + (2) H2O[C] + 338	1.14.21A1|		5_4|11_7|168_332	1|0.375|1			TRUE
1443	2			168+25<=>3+26+551	173 + S-Adenosyl-L-methionine[C] <==> H+[C] + S-Adenosyl-L-homocysteine[C] + 4-[(6,7-dimethoxy-2-methyl-3,4-dihydro-1H-isoquinolin-1-yl)methyl]-2-methoxyphenol|4-[(6,7-dimethoxy-2-methyl-3,4-dihydro-1H-isoquinolin-1-yl)methyl]-2-methoxy-phenol	2.1.1A1|		25_26|25_551|168_551	0.94513|0.0384044|0.9408			TRUE
1444	2			168+26<=>25+301	173 + S-Adenosyl-L-homocysteine[C] <==> S-Adenosyl-L-methionine[C] + Nororientaline	2.1.1A4(rev)|2.1.1A9(rev)|		26_25|168_25|168_301	0.94513|0.0391697|0.938368			TRUE
1445	2			168+25<=>26+551	173 + S-Adenosyl-L-methionine[C] <==> S-Adenosyl-L-homocysteine[C] + 4-[(6,7-dimethoxy-2-methyl-3,4-dihydro-1H-isoquinolin-1-yl)methyl]-2-methoxyphenol|4-[(6,7-dimethoxy-2-methyl-3,4-dihydro-1H-isoquinolin-1-yl)methyl]-2-methoxy-phenol	2.1.1A5|		25_26|25_551|168_551	0.94513|0.0384044|0.9408			TRUE
1446	2			168+3+26<=>25+301	173 + H+[C] + S-Adenosyl-L-homocysteine[C] <==> S-Adenosyl-L-methionine[C] + Nororientaline	2.1.1A12(rev)|		26_25|168_25|168_301	0.94513|0.0391697|0.938368			TRUE
1447	2			168+29<=>30+301	173 + L-Homocysteine[C] <==> L-Methionine[C] + Nororientaline	2.1.1C1|2.1.1C2|		29_30|168_30|168_301	0.839506|0.0710841|0.938368			TRUE
1448	2			168+7<=>56+138	173 + H2O[C] <==> 3'-Hydroxy-N-methyl-(S)-coclaurine + Methanol	3.3.2A3|		7_56|168_56|168_138	0.0226843|0.899266|0.0451389			TRUE
1449	2			169+7+11<=>14+86+307	(-)-Laudanidine + H2O[C] + Oxygen[C] <==> Hydrogen peroxide[C] + Formaldehyde + (S)-Norlaudanine	1.4.3A1|		11_14|7_86|169_86|169_307	1|0.375|0.1458|0.9408			TRUE
1450	2			169+11<=>14+170	(-)-Laudanidine + Oxygen[C] <==> Hydrogen peroxide[C] + 175	1.5.3A2|		11_14|169_170	1|1			TRUE
1451	2			169+11<=>14+325	(-)-Laudanidine + Oxygen[C] <==> Hydrogen peroxide[C] + 331	1.5.3A3|		11_14|169_325	1|1			TRUE
1452	2			169+2+3+11<=>1+7+86+307	(-)-Laudanidine + NADH[C] + H+[C] + Oxygen[C] <==> NAD+[C] + H2O[C] + Formaldehyde + (S)-Norlaudanine	1.13.12A1|		2_1|11_7|11_86|169_86|169_307	1|0.375|0.5|0.1458|0.9408			TRUE
1453	2			169+4+7<=>3+5+11+437	(-)-Laudanidine + NADP+[C] + H2O[C] <==> H+[C] + NADPH[C] + Oxygen[C] + 447	1.14.13A1(rev)|		4_5|7_11|169_11|169_437	1|0.375|0.1458|0.9408			TRUE
1454	2			169+1+7<=>2+3+11+437	(-)-Laudanidine + NAD+[C] + H2O[C] <==> NADH[C] + H+[C] + Oxygen[C] + 447	1.14.13A2(rev)|		1_2|7_11|169_11|169_437	1|0.375|0.1458|0.9408			TRUE
1455	2			169+3+(2)5+11<=>(2)4+7+57+138	(-)-Laudanidine + H+[C] + (2) NADPH[C] + Oxygen[C] <==> (2) NADP+[C] + H2O[C] + (S)-Reticuline + Methanol	1.14.13B1|		5_4|11_7|11_57|169_57|169_138	0.5|0.375|0.146701|0.903165|0.0432			TRUE
1456	2			169+3+(2)5+11<=>(2)4+7+138+496	(-)-Laudanidine + H+[C] + (2) NADPH[C] + Oxygen[C] <==> (2) NADP+[C] + H2O[C] + Methanol + (S)-Protosinomenine	1.14.13B1|		5_4|11_7|169_138|11_496|169_496	0.5|0.375|0.0432|0.146701|0.903165			TRUE
1457	2			169+(2)4+7+55<=>3+(2)5+11+552	(-)-Laudanidine + (2) NADP+[C] + H2O[C] + (S)-N-Methylcoclaurine <==> H+[C] + (2) NADPH[C] + Oxygen[C] + 4-[[(1R)-7-[5-[[(1R)-6,7-dimethoxy-2-methyl-3,4-dihydro-1H-isoquinolin-1-yl]methyl]-2-methoxyphenoxy]-6-methoxy-2-methyl-3,4-dihydro-1H-isoquinolin-1-yl]methyl]phenol|4-[[(1R)-7-[5-[[(1R)-6,7-dimethoxy-2-methyl-3,4-dihydro-1H-isoquinolin-1-yl]methyl]-2-methoxy-phenoxy]-6-methoxy-2-methyl-3,4-d…	1.14.13B1(rev)|		4_5|55_11|7_11|55_552|169_552	0.5|0.14876|0.375|0.354161|0.419423			FALSE
1458	2			169+(2)4+7+55<=>3+(2)5+11+553	(-)-Laudanidine + (2) NADP+[C] + H2O[C] + (S)-N-Methylcoclaurine <==> H+[C] + (2) NADPH[C] + Oxygen[C] + 1-[[4-[5-[(6,7-dimethoxy-2-methyl-3,4-dihydro-1H-isoquinolin-1-yl)methyl]-2-methoxyphenoxy]phenyl]methyl]-6-methoxy-2-methyl-3,4-dihydro-1H-isoquinolin-7-ol|1-[[4-[5-[(6,7-dimethoxy-2-methyl-3,4-dihydro-1H-isoquinolin-1-yl)methyl]-2-methoxy-phenoxy]phenyl]methyl]-6-methoxy-2-methyl-3,4-dihydro…	1.14.13B1(rev)|		4_5|55_11|7_11|55_553|169_553	0.5|0.14876|0.375|0.354161|0.419423			FALSE
1459	2			169+(2)4+7+54<=>3+(2)5+11+554	(-)-Laudanidine + (2) NADP+[C] + H2O[C] + (S)-Coclaurine <==> H+[C] + (2) NADPH[C] + Oxygen[C] + (1S)-1-[[4-[5-[[(1S)-6,7-dimethoxy-2-methyl-3,4-dihydro-1H-isoquinolin-1-yl]methyl]-2-methoxyphenoxy]phenyl]methyl]-6-methoxy-1,2,3,4-tetrahydroisoquinolin-7-ol|(1S)-1-[[4-[5-[[(1S)-6,7-dimethoxy-2-methyl-3,4-dihydro-1H-isoquinolin-1-yl]methyl]-2-methoxy-phenoxy]phenyl]methyl]-6-methoxy-1,2,3,4-tetrah…	1.14.13B1(rev)|		4_5|54_11|7_11|54_554|169_554	0.5|0.149943|0.375|0.343663|0.432099			FALSE
1461	2			169+25<=>3+26+337	(-)-Laudanidine + S-Adenosyl-L-methionine[C] <==> H+[C] + S-Adenosyl-L-homocysteine[C] + Laudanosine	2.1.1A1|		25_26|25_337|169_337	0.94513|0.0376955|0.943047			TRUE
1462	2			169+3+26<=>25+496	(-)-Laudanidine + H+[C] + S-Adenosyl-L-homocysteine[C] <==> S-Adenosyl-L-methionine[C] + (S)-Protosinomenine	2.1.1A1(rev)|		26_25|169_25|169_496	0.94513|0.0384044|0.9408			TRUE
1463	2			169+26<=>25+307	(-)-Laudanidine + S-Adenosyl-L-homocysteine[C] <==> S-Adenosyl-L-methionine[C] + (S)-Norlaudanine	2.1.1A4(rev)|2.1.1A9(rev)|		26_25|169_25|169_307	0.94513|0.0384044|0.9408			TRUE
1464	2			169+25<=>26+337	(-)-Laudanidine + S-Adenosyl-L-methionine[C] <==> S-Adenosyl-L-homocysteine[C] + Laudanosine	2.1.1A5|		25_26|25_337|169_337	0.94513|0.0376955|0.943047			TRUE
1465	2			169+26<=>25+496	(-)-Laudanidine + S-Adenosyl-L-homocysteine[C] <==> S-Adenosyl-L-methionine[C] + (S)-Protosinomenine	2.1.1A5(rev)|		26_25|169_25|169_496	0.94513|0.0384044|0.9408			TRUE
1466	2			169+25<=>26+555	(-)-Laudanidine + S-Adenosyl-L-methionine[C] <==> S-Adenosyl-L-homocysteine[C] + 5-[(6,7-dimethoxy-2,2-dimethyl-3,4-dihydro-1H-isoquinolin-2-ium-1-yl)methyl]-2-methoxyphenol|5-[(6,7-dimethoxy-2,2-dimethyl-3,4-dihydro-1H-isoquinolin-2-ium-1-yl)methyl]-2-methoxy-phenol	2.1.1A7|		25_26|25_555|169_555	0.94513|0.0376955|0.943047			TRUE
1467	2			169+3+26<=>25+307	(-)-Laudanidine + H+[C] + S-Adenosyl-L-homocysteine[C] <==> S-Adenosyl-L-methionine[C] + (S)-Norlaudanine	2.1.1A12(rev)|		26_25|169_25|169_307	0.94513|0.0384044|0.9408			TRUE
1468	2			169+29<=>30+307	(-)-Laudanidine + L-Homocysteine[C] <==> L-Methionine[C] + (S)-Norlaudanine	2.1.1C1|2.1.1C2|		29_30|169_30|169_307	0.839506|0.0701827|0.9408			TRUE
1469	2			169+30<=>29+555	(-)-Laudanidine + L-Methionine[C] <==> L-Homocysteine[C] + 5-[(6,7-dimethoxy-2,2-dimethyl-3,4-dihydro-1H-isoquinolin-2-ium-1-yl)methyl]-2-methoxyphenol|5-[(6,7-dimethoxy-2,2-dimethyl-3,4-dihydro-1H-isoquinolin-2-ium-1-yl)methyl]-2-methoxy-phenol	2.1.1C1(rev)|		30_29|30_555|169_555	0.839506|0.0693531|0.943047			TRUE
1470	2			169+7<=>57+138	(-)-Laudanidine + H2O[C] <==> (S)-Reticuline + Methanol	3.3.2A3|		7_57|169_57|169_138	0.0217014|0.903165|0.0432			TRUE
1471	2			169+7<=>138+496	(-)-Laudanidine + H2O[C] <==> Methanol + (S)-Protosinomenine	3.3.2A3|		169_138|7_496|169_496	0.0432|0.0217014|0.903165			TRUE
1472	2			170+3+(2)11<=>(2)14+286	175 + H+[C] + (2) Oxygen[C] <==> (2) Hydrogen peroxide[C] + 292	1.3.3A2|		11_14|170_286	0.5|1			TRUE
1473	2			170+4+7<=>3+5+11+556	175 + NADP+[C] + H2O[C] <==> H+[C] + NADPH[C] + Oxygen[C] + 2,3,10-trimethoxy-6,8,13,13a-tetrahydro-5H-isoquinolino[2,1-b]isoquinoline	1.14.13A1(rev)|		4_5|7_11|170_11|170_556	1|0.375|0.1458|0.9408			TRUE
1474	2			170+1+7<=>2+3+11+556	175 + NAD+[C] + H2O[C] <==> NADH[C] + H+[C] + Oxygen[C] + 2,3,10-trimethoxy-6,8,13,13a-tetrahydro-5H-isoquinolino[2,1-b]isoquinoline	1.14.13A2(rev)|		1_2|7_11|170_11|170_556	1|0.375|0.1458|0.9408			TRUE
1475	2			170+3+(2)5+11<=>(2)4+7+58+138	175 + H+[C] + (2) NADPH[C] + Oxygen[C] <==> (2) NADP+[C] + H2O[C] + (S)-Scoulerine + Methanol	1.14.13B1|		5_4|11_7|11_58|170_58|170_138	0.5|0.375|0.146701|0.903165|0.0432			TRUE
1476	2			170+3+(2)5+11<=>(2)4+7+138+456	175 + H+[C] + (2) NADPH[C] + Oxygen[C] <==> (2) NADP+[C] + H2O[C] + Methanol + 469	1.14.13B1|		5_4|11_7|170_138|11_456|170_456	0.5|0.375|0.0432|0.146701|0.903165			TRUE
1477	2			170+3+(2)5+11<=>(2)4+7+138+557	175 + H+[C] + (2) NADPH[C] + Oxygen[C] <==> (2) NADP+[C] + H2O[C] + Methanol + 2,3-dimethoxy-6,8,13,13a-tetrahydro-5H-isoquinolino[2,1-b]isoquinoline-9,10-diol	1.14.13B1|		5_4|11_7|170_138|11_557|170_557	0.5|0.375|0.0432|0.146701|0.903165			TRUE
1478	2			170+3+5+11<=>4+(2)7+518	175 + H+[C] + NADPH[C] + Oxygen[C] <==> NADP+[C] + (2) H2O[C] + 534	1.14.21A1|		5_4|11_7|170_518	1|0.375|1			TRUE
1479	2			170+25<=>3+26+171	175 + S-Adenosyl-L-methionine[C] <==> H+[C] + S-Adenosyl-L-homocysteine[C] + Tetrahydropalmatine	2.1.1A1|		25_26|25_171|170_171	0.94513|0.0376955|0.943047			TRUE
1480	2			170+3+26<=>25+456	175 + H+[C] + S-Adenosyl-L-homocysteine[C] <==> S-Adenosyl-L-methionine[C] + 469	2.1.1A1(rev)|		26_25|170_25|170_456	0.94513|0.0384044|0.9408			TRUE
1481	2			170+3+26<=>25+557	175 + H+[C] + S-Adenosyl-L-homocysteine[C] <==> S-Adenosyl-L-methionine[C] + 2,3-dimethoxy-6,8,13,13a-tetrahydro-5H-isoquinolino[2,1-b]isoquinoline-9,10-diol	2.1.1A1(rev)|		26_25|170_25|170_557	0.94513|0.0384044|0.9408			TRUE
1482	2			170+25<=>26+171	175 + S-Adenosyl-L-methionine[C] <==> S-Adenosyl-L-homocysteine[C] + Tetrahydropalmatine	2.1.1A5|		25_26|25_171|170_171	0.94513|0.0376955|0.943047			TRUE
1483	2			170+26<=>25+456	175 + S-Adenosyl-L-homocysteine[C] <==> S-Adenosyl-L-methionine[C] + 469	2.1.1A5(rev)|		26_25|170_25|170_456	0.94513|0.0384044|0.9408			TRUE
1484	2			170+26<=>25+557	175 + S-Adenosyl-L-homocysteine[C] <==> S-Adenosyl-L-methionine[C] + 2,3-dimethoxy-6,8,13,13a-tetrahydro-5H-isoquinolino[2,1-b]isoquinoline-9,10-diol	2.1.1A5(rev)|		26_25|170_25|170_557	0.94513|0.0384044|0.9408			TRUE
1485	2			170+25<=>26+558	175 + S-Adenosyl-L-methionine[C] <==> S-Adenosyl-L-homocysteine[C] + 2,3,10-trimethoxy-13-methyl-6,8,13,13a-tetrahydro-5H-isoquinolino[2,1-b]isoquinolin-9-ol	2.1.1A8|		25_26|25_558|170_558	0.94513|0.0376955|0.943047			TRUE
1486	2			170+10<=>9+559	175 + Acetyl-CoA <==> CoA[C] + (2,3,10-trimethoxy-6,8,13,13a-tetrahydro-5H-isoquinolino[2,1-b]isoquinolin-9-yl) acetate|acetic acid (2,3,10-trimethoxy-6,8,13,13a-tetrahydro-5H-isoquinolino[2,1-b]isoquinolin-9-yl) ester	2.3.1D1|2.3.1D1(rev)|2.3.1D4|2.3.1F1|		10_9|10_559|170_559	0.913495|0.153061|0.845026			TRUE
1487	2			170+64<=>63+559	175 + (13S,14R)-1-Hydroxy-13-O-acetyl-N-methylcanadine <==> (13S,14R)-1,13-Dihydroxy-N-methylcanadine + (2,3,10-trimethoxy-6,8,13,13a-tetrahydro-5H-isoquinolino[2,1-b]isoquinolin-9-yl) acetate|acetic acid (2,3,10-trimethoxy-6,8,13,13a-tetrahydro-5H-isoquinolino[2,1-b]isoquinolin-9-yl) ester	2.3.1D1|2.3.1D1(rev)|2.3.1D4|		64_63|64_559|170_559	0.859521|0.100901|0.845026			TRUE
1488	2			170+65<=>559+72	175 + 4'-O-Desmethyl-3-O-acetylpapaveroxine <==> (2,3,10-trimethoxy-6,8,13,13a-tetrahydro-5H-isoquinolino[2,1-b]isoquinolin-9-yl) acetate|acetic acid (2,3,10-trimethoxy-6,8,13,13a-tetrahydro-5H-isoquinolino[2,1-b]isoquinolin-9-yl) ester + 4'-O-Desmethylpapaveroxine	2.3.1D1|2.3.1D1(rev)|2.3.1D4|		65_559|170_559|65_72	0.0991012|0.845026|0.86377			TRUE
1489	2			170+33<=>39+560	175 + UDP-glucose[C] <==> UDP[C] + (2S,3R,4S,5S,6R)-2-[[(13aR)-2,3,10-trimethoxy-6,8,13,13a-tetrahydro-5H-isoquinolino[2,1-b]isoquinolin-9-yl]oxy]-6-(hydroxymethyl)oxane-3,4,5-triol|(2S,3R,4S,5S,6R)-2-[[(13aR)-2,3,10-trimethoxy-6,8,13,13a-tetrahydro-5H-isoquinolino[2,1-b]isoquinolin-9-yl]oxy]-6-(hydroxymethyl)tetrahydropyran-3,4,5-triol	2.4.1A1|		33_39|33_560|170_560	0.588349|0.305556|0.588349			TRUE
1490	2			170+36<=>37+560	175 + GDP-mannose[C] <==> GDP[C] + (2S,3R,4S,5S,6R)-2-[[(13aR)-2,3,10-trimethoxy-6,8,13,13a-tetrahydro-5H-isoquinolino[2,1-b]isoquinolin-9-yl]oxy]-6-(hydroxymethyl)oxane-3,4,5-triol|(2S,3R,4S,5S,6R)-2-[[(13aR)-2,3,10-trimethoxy-6,8,13,13a-tetrahydro-5H-isoquinolino[2,1-b]isoquinolin-9-yl]oxy]-6-(hydroxymethyl)tetrahydropyran-3,4,5-triol	2.4.1D1|		36_37|36_560|170_560	0.6167|0.286898|0.588349			TRUE
1491	2			171+1<=>2+3+561	Tetrahydropalmatine + NAD+[C] <==> NADH[C] + H+[C] + 2,3,9,10-tetramethoxy-6,8-dihydro-5H-isoquinolino[2,1-b]isoquinoline	1.3.1A1|		1_2|171_561	1|1			TRUE
1492	2			171+2+3<=>1+562	Tetrahydropalmatine + NADH[C] + H+[C] <==> NAD+[C] + (13aR)-2,3,9,10-tetramethoxy-3,5,6,8,13,13a-hexahydro-2H-isoquinolino[2,1-b]isoquinoline	1.3.1A1(rev)|		2_1|171_562	1|1			TRUE
1493	2			171+2+3<=>1+563	Tetrahydropalmatine + NADH[C] + H+[C] <==> NAD+[C] + (13aR)-2,3,9,10-tetramethoxy-6,8,8a,12a,13,13a-hexahydro-5H-isoquinolino[2,1-b]isoquinoline	1.3.1A1(rev)|		2_1|171_563	1|1			TRUE
1494	2			171+4<=>3+5+561	Tetrahydropalmatine + NADP+[C] <==> H+[C] + NADPH[C] + 2,3,9,10-tetramethoxy-6,8-dihydro-5H-isoquinolino[2,1-b]isoquinoline	1.3.1A2|		4_5|171_561	1|1			TRUE
1495	2			171+3+5<=>4+562	Tetrahydropalmatine + H+[C] + NADPH[C] <==> NADP+[C] + (13aR)-2,3,9,10-tetramethoxy-3,5,6,8,13,13a-hexahydro-2H-isoquinolino[2,1-b]isoquinoline	1.3.1A2(rev)|		5_4|171_562	1|1			TRUE
1496	2			171+3+5<=>4+563	Tetrahydropalmatine + H+[C] + NADPH[C] <==> NADP+[C] + (13aR)-2,3,9,10-tetramethoxy-6,8,8a,12a,13,13a-hexahydro-5H-isoquinolino[2,1-b]isoquinoline	1.3.1A2(rev)|		5_4|171_563	1|1			TRUE
1497	2	R08795	tetrahydropalmatine:oxygen oxidoreductase|	171+3+(2)11<=>(2)14+291	Tetrahydropalmatine + H+[C] + (2) Oxygen[C] <==> (2) Hydrogen peroxide[C] + Palmatine	1.3.3A2|	1.3.3.8|1.3.3.8	11_14|171_291	0.5|1			TRUE
1498	2			171+4<=>5+564	Tetrahydropalmatine + NADP+[C] <==> NADPH[C] + 2,3,9,10-tetramethoxy-5,6,8,13-tetrahydroisoquinolino[2,1-b]isoquinolin-7-ium	1.5.1B7|		4_5|171_564	1|1			TRUE
1499	2			171+4<=>5+565	Tetrahydropalmatine + NADP+[C] <==> NADPH[C] + 2,3,9,10-tetramethoxy-5,6,13,13a-tetrahydroisoquinolino[2,1-b]isoquinolin-7-ium	1.5.1B7|		4_5|171_565	1|1			TRUE
1500	2			171+11<=>14+561	Tetrahydropalmatine + Oxygen[C] <==> Hydrogen peroxide[C] + 2,3,9,10-tetramethoxy-6,8-dihydro-5H-isoquinolino[2,1-b]isoquinoline	1.5.3A1|		11_14|171_561	1|1			TRUE
1501	2			171+14<=>11+337	Tetrahydropalmatine + Hydrogen peroxide[C] <==> Oxygen[C] + Laudanosine	1.5.3A3(rev)|		14_11|171_337	1|1			TRUE
1502	2			171+3+5+11<=>4+7+566	Tetrahydropalmatine + H+[C] + NADPH[C] + Oxygen[C] <==> NADP+[C] + H2O[C] + Capaurine	1.14.13A1|		5_4|11_7|11_566|171_566	1|0.375|0.144204|0.94513			TRUE
1503	2			171+3+5+11<=>4+7+567	Tetrahydropalmatine + H+[C] + NADPH[C] + Oxygen[C] <==> NADP+[C] + H2O[C] + (13aS)-2,3,9,10-tetramethoxy-6,8,13,13a-tetrahydro-5H-isoquinolino[2,1-b]isoquinolin-4-ol	1.14.13A1|		5_4|11_7|11_567|171_567	1|0.375|0.144204|0.94513			TRUE
1504	2			171+3+5+11<=>4+7+568	Tetrahydropalmatine + H+[C] + NADPH[C] + Oxygen[C] <==> NADP+[C] + H2O[C] + (13aS)-2,3,9,10-tetramethoxy-6,8,13,13a-tetrahydro-5H-isoquinolino[2,1-b]isoquinolin-5-ol	1.14.13A1|		5_4|11_7|11_568|171_568	1|0.375|0.144204|0.94513			TRUE
1505	2			171+2+3+11<=>1+7+566	Tetrahydropalmatine + NADH[C] + H+[C] + Oxygen[C] <==> NAD+[C] + H2O[C] + Capaurine	1.14.13A2|		2_1|11_7|11_566|171_566	1|0.375|0.144204|0.94513			TRUE
1506	2			171+2+3+11<=>1+7+567	Tetrahydropalmatine + NADH[C] + H+[C] + Oxygen[C] <==> NAD+[C] + H2O[C] + (13aS)-2,3,9,10-tetramethoxy-6,8,13,13a-tetrahydro-5H-isoquinolino[2,1-b]isoquinolin-4-ol	1.14.13A2|		2_1|11_7|11_567|171_567	1|0.375|0.144204|0.94513			TRUE
1507	2			171+2+3+11<=>1+7+568	Tetrahydropalmatine + NADH[C] + H+[C] + Oxygen[C] <==> NAD+[C] + H2O[C] + (13aS)-2,3,9,10-tetramethoxy-6,8,13,13a-tetrahydro-5H-isoquinolino[2,1-b]isoquinolin-5-ol	1.14.13A2|		2_1|11_7|11_568|171_568	1|0.375|0.144204|0.94513			TRUE
1508	2			171+3+5+11<=>4+7+451	Tetrahydropalmatine + H+[C] + NADPH[C] + Oxygen[C] <==> NADP+[C] + H2O[C] + 461	1.14.13A9|		5_4|11_7|11_451|171_451	1|0.375|0.144204|0.94513			TRUE
1510	2			171+2+3+11<=>1+7+451	Tetrahydropalmatine + NADH[C] + H+[C] + Oxygen[C] <==> NAD+[C] + H2O[C] + 466	1.14.13A11|		2_1|11_7|11_451|171_451	1|0.375|0.144204|0.94513			TRUE
1511	2			171+3+(2)5+11<=>(2)4+7+59+138	Tetrahydropalmatine + H+[C] + (2) NADPH[C] + Oxygen[C] <==> (2) NADP+[C] + H2O[C] + Isocorypalmine + Methanol	1.14.13B1|		5_4|11_7|11_59|171_59|171_138	0.5|0.375|0.1458|0.906774|0.0414201			TRUE
1512	2			171+3+(2)5+11<=>(2)4+7+138+159	Tetrahydropalmatine + H+[C] + (2) NADPH[C] + Oxygen[C] <==> (2) NADP+[C] + H2O[C] + Methanol + 164	1.14.13B1|		5_4|11_7|171_138|11_159|171_159	0.5|0.375|0.0414201|0.1458|0.906774			TRUE
1513	2			171+3+(2)5+11<=>(2)4+7+138+170	Tetrahydropalmatine + H+[C] + (2) NADPH[C] + Oxygen[C] <==> (2) NADP+[C] + H2O[C] + Methanol + 175	1.14.13B1|		5_4|11_7|171_138|11_170|171_170	0.5|0.375|0.0414201|0.1458|0.906774			TRUE
1514	2			171+3+(2)5+11<=>(2)4+7+138+504	Tetrahydropalmatine + H+[C] + (2) NADPH[C] + Oxygen[C] <==> (2) NADP+[C] + H2O[C] + Methanol + 519	1.14.13B1|		5_4|11_7|171_138|11_504|171_504	0.5|0.375|0.0414201|0.1458|0.906774			TRUE
1515	2			171+(2)3+11<=>7+568	Tetrahydropalmatine + (2) H+[C] + Oxygen[C] <==> H2O[C] + (13aS)-2,3,9,10-tetramethoxy-6,8,13,13a-tetrahydro-5H-isoquinolino[2,1-b]isoquinolin-5-ol	1.14.15A1|		11_7|11_568|171_568	0.375|0.144204|0.94513			TRUE
1516	2			171+1+7<=>2+3+568	Tetrahydropalmatine + NAD+[C] + H2O[C] <==> NADH[C] + H+[C] + (13aS)-2,3,9,10-tetramethoxy-6,8,13,13a-tetrahydro-5H-isoquinolino[2,1-b]isoquinolin-5-ol	1.17.99A1|		1_2|7_568|171_568	1|0.0192044|0.94513			TRUE
1517	2			171+3+26<=>25+504	Tetrahydropalmatine + H+[C] + S-Adenosyl-L-homocysteine[C] <==> S-Adenosyl-L-methionine[C] + 519	2.1.1A1(rev)|		26_25|171_25|171_504	0.94513|0.0376955|0.943047			TRUE
1518	2			171+26<=>25+504	Tetrahydropalmatine + S-Adenosyl-L-homocysteine[C] <==> S-Adenosyl-L-methionine[C] + 519	2.1.1A5(rev)|		26_25|171_25|171_504	0.94513|0.0376955|0.943047			TRUE
1519	2			171+25<=>26+522	Tetrahydropalmatine + S-Adenosyl-L-methionine[C] <==> S-Adenosyl-L-homocysteine[C] + 538	2.1.1A7|		25_26|25_522|171_522	0.94513|0.037037|0.94513			TRUE
1520	2			171+25<=>26+569	Tetrahydropalmatine + S-Adenosyl-L-methionine[C] <==> S-Adenosyl-L-homocysteine[C] + Corydaline	2.1.1A8|		25_26|25_569|171_569	0.94513|0.037037|0.94513			TRUE
1521	2			171+25<=>26+570	Tetrahydropalmatine + S-Adenosyl-L-methionine[C] <==> S-Adenosyl-L-homocysteine[C] + (8S,13aS)-2,3,9,10-tetramethoxy-8-methyl-6,8,13,13a-tetrahydro-5H-isoquinolino[2,1-b]isoquinoline	2.1.1A8|		25_26|25_570|171_570	0.94513|0.037037|0.94513			TRUE
1522	2			171+25<=>26+571	Tetrahydropalmatine + S-Adenosyl-L-methionine[C] <==> S-Adenosyl-L-homocysteine[C] + (6S,13aS)-2,3,9,10-tetramethoxy-6-methyl-6,8,13,13a-tetrahydro-5H-isoquinolino[3,2-a]isoquinoline	2.1.1A8|		25_26|25_571|171_571	0.94513|0.037037|0.94513			TRUE
1523	2			171+25<=>26+572	Tetrahydropalmatine + S-Adenosyl-L-methionine[C] <==> S-Adenosyl-L-homocysteine[C] + 2,3,9,10-tetramethoxy-11-methyl-6,8,13,13a-tetrahydro-5H-isoquinolino[2,1-b]isoquinoline	2.1.1A8|		25_26|25_572|171_572	0.94513|0.037037|0.94513			TRUE
1524	2			171+25<=>3+26+572	Tetrahydropalmatine + S-Adenosyl-L-methionine[C] <==> H+[C] + S-Adenosyl-L-homocysteine[C] + 2,3,9,10-tetramethoxy-11-methyl-6,8,13,13a-tetrahydro-5H-isoquinolino[2,1-b]isoquinoline	2.1.1A11|		25_26|25_572|171_572	0.94513|0.037037|0.94513			TRUE
1525	2			171+6<=>573	Tetrahydropalmatine + CO2[C] <==> 2-[[(13aR)-2,9,10-trimethoxy-6,8,13,13a-tetrahydro-5H-isoquinolino[2,1-b]isoquinolin-3-yl]oxy]acetic acid	4.1.1A6(rev)|4.2.1A4(rev)|		6_573|171_573	0.0570749|0.850178			TRUE
1526	2			172+2+3+11<=>1+7+69+86	177 + NADH[C] + H+[C] + Oxygen[C] <==> NAD+[C] + H2O[C] + alpha-Narcotine + Formaldehyde	1.13.12A1|		2_1|11_7|172_69|172_86|11_86	1|0.375|0.952133|0.141649|0.5			TRUE
1527	2			172+25<=>26+574	177 + S-Adenosyl-L-methionine[C] <==> S-Adenosyl-L-homocysteine[C] + 6,7-dimethoxy-3-(4-methoxy-5,6,6-trimethyl-7,8-dihydro-[1,3]dioxolo[4,5-g]isoquinolin-6-ium-5-yl)-3H-isobenzofuran-1-one	2.1.1A8|		25_26|172_574|25_574	0.94513|0.953613|0.0339459			TRUE
1528	2			172+25<=>3+26+574	177 + S-Adenosyl-L-methionine[C] <==> H+[C] + S-Adenosyl-L-homocysteine[C] + 6,7-dimethoxy-3-(4-methoxy-5,6,6-trimethyl-7,8-dihydro-[1,3]dioxolo[4,5-g]isoquinolin-6-ium-5-yl)-3H-isobenzofuran-1-one	2.1.1A11|		25_26|172_574|25_574	0.94513|0.953613|0.0339459			TRUE
1529	2			172+3+26<=>25+69	177 + H+[C] + S-Adenosyl-L-homocysteine[C] <==> S-Adenosyl-L-methionine[C] + alpha-Narcotine	2.1.1A12(rev)|		172_25|26_25|172_69	0.034482|0.94513|0.952133			TRUE
1530	2			173+1<=>2+3+575	Magnocurarine + NAD+[C] <==> NADH[C] + H+[C] + (1R)-1-[(4-hydroxyphenyl)methyl]-6-methoxy-2,2-dimethyl-1H-isoquinolin-2-ium-7-ol	1.3.1A1|		1_2|173_575	1|1			TRUE
1531	2			173+4<=>3+5+575	Magnocurarine + NADP+[C] <==> H+[C] + NADPH[C] + (1R)-1-[(4-hydroxyphenyl)methyl]-6-methoxy-2,2-dimethyl-1H-isoquinolin-2-ium-7-ol	1.3.1A2|		4_5|173_575	1|1			TRUE
1532	2			173+11<=>14+575	Magnocurarine + Oxygen[C] <==> Hydrogen peroxide[C] + (1R)-1-[(4-hydroxyphenyl)methyl]-6-methoxy-2,2-dimethyl-1H-isoquinolin-2-ium-7-ol	1.5.3A1|		11_14|173_575	1|1			TRUE
1533	2			173+2+3+11<=>1+7+55+86	Magnocurarine + NADH[C] + H+[C] + Oxygen[C] <==> NAD+[C] + H2O[C] + (S)-N-Methylcoclaurine + Formaldehyde	1.13.12A1|		2_1|11_7|173_55|11_86|173_86	1|0.375|0.935728|0.5|0.147684			TRUE
1534	2			173+3+5+11<=>4+7+174	Magnocurarine + H+[C] + NADPH[C] + Oxygen[C] <==> NADP+[C] + H2O[C] + 179	1.14.13A1|		5_4|11_7|11_174|173_174	1|0.375|0.146701|0.938368			TRUE
1535	2			173+2+3+11<=>1+7+174	Magnocurarine + NADH[C] + H+[C] + Oxygen[C] <==> NAD+[C] + H2O[C] + 179	1.14.13A2|		2_1|11_7|11_174|173_174	1|0.375|0.146701|0.938368			TRUE
1536	2			173+11+20<=>174+153	Magnocurarine + Oxygen[C] + Tetrahydrobiopterin[C] <==> 179 + 4a-Hydroxytetrahydrobiopterin	1.14.16A1|		11_174|173_174|11_153|20_153	0.146701|0.938368|0.154321|0.91821			TRUE
1537	2			173+25<=>3+26+546	Magnocurarine + S-Adenosyl-L-methionine[C] <==> H+[C] + S-Adenosyl-L-homocysteine[C] + 562	2.1.1A1|		25_26|25_546|173_546	0.94513|0.0391697|0.938368			TRUE
1538	2			173+25<=>26+546	Magnocurarine + S-Adenosyl-L-methionine[C] <==> S-Adenosyl-L-homocysteine[C] + 562	2.1.1A5|		25_26|25_546|173_546	0.94513|0.0391697|0.938368			TRUE
1539	2			173+3+26<=>25+55	Magnocurarine + H+[C] + S-Adenosyl-L-homocysteine[C] <==> S-Adenosyl-L-methionine[C] + (S)-N-Methylcoclaurine	2.1.1A12(rev)|		26_25|173_25|173_55	0.94513|0.0399983|0.935728			TRUE
1540	2			174+2+3+11<=>1+7+56+86	179 + NADH[C] + H+[C] + Oxygen[C] <==> NAD+[C] + H2O[C] + 3'-Hydroxy-N-methyl-(S)-coclaurine + Formaldehyde	1.13.12A1|		2_1|11_7|174_56|174_86|11_86	1|0.375|0.938368|0.146701|0.5			TRUE
1541	2			174+3+(2)5+11<=>(2)4+7+138+493	179 + H+[C] + (2) NADPH[C] + Oxygen[C] <==> (2) NADP+[C] + H2O[C] + Methanol + 507	1.14.13B1|		5_4|11_7|174_138|174_493|11_493	0.5|0.375|0.0451389|0.899266|0.147684			TRUE
1542	2			174+25<=>3+26+175	179 + S-Adenosyl-L-methionine[C] <==> H+[C] + S-Adenosyl-L-homocysteine[C] + (S)-Tembetarine	2.1.1A1|		25_26|174_175|25_175	0.94513|0.9408|0.0384044			TRUE
1543	2			174+3+26<=>25+493	179 + H+[C] + S-Adenosyl-L-homocysteine[C] <==> S-Adenosyl-L-methionine[C] + 507	2.1.1A1(rev)|		174_25|26_25|174_493	0.0391697|0.94513|0.938368			TRUE
1544	2			174+25<=>26+175	179 + S-Adenosyl-L-methionine[C] <==> S-Adenosyl-L-homocysteine[C] + (S)-Tembetarine	2.1.1A5|		25_26|174_175|25_175	0.94513|0.9408|0.0384044			TRUE
1545	2			174+26<=>25+493	179 + S-Adenosyl-L-homocysteine[C] <==> S-Adenosyl-L-methionine[C] + 507	2.1.1A5(rev)|		174_25|26_25|174_493	0.0391697|0.94513|0.938368			TRUE
1546	2			174+3+26<=>25+56	179 + H+[C] + S-Adenosyl-L-homocysteine[C] <==> S-Adenosyl-L-methionine[C] + 3'-Hydroxy-N-methyl-(S)-coclaurine	2.1.1A12(rev)|		174_25|26_25|174_56	0.0391697|0.94513|0.938368			TRUE
1547	2			175+2+3+11<=>1+7+57+86	(S)-Tembetarine + NADH[C] + H+[C] + Oxygen[C] <==> NAD+[C] + H2O[C] + (S)-Reticuline + Formaldehyde	1.13.12A1|		2_1|11_7|175_57|175_86|11_86	1|0.375|0.9408|0.1458|0.5			TRUE
1548	2			175+4+7<=>3+5+11+434	(S)-Tembetarine + NADP+[C] + H2O[C] <==> H+[C] + NADPH[C] + Oxygen[C] + 444	1.14.13A1(rev)|		4_5|175_11|7_11|175_434	1|0.1458|0.375|0.9408			TRUE
1549	2			175+1+7<=>2+3+11+434	(S)-Tembetarine + NAD+[C] + H2O[C] <==> NADH[C] + H+[C] + Oxygen[C] + 444	1.14.13A2(rev)|		1_2|175_11|7_11|175_434	1|0.1458|0.375|0.9408			TRUE
1550	2			175+3+(2)5+11<=>(2)4+7+138+174	(S)-Tembetarine + H+[C] + (2) NADPH[C] + Oxygen[C] <==> (2) NADP+[C] + H2O[C] + Methanol + 179	1.14.13B1|		5_4|11_7|175_138|175_174|11_174	0.5|0.375|0.0432|0.903165|0.146701			TRUE
1551	2			175+3+5+11<=>4+(2)7+511	(S)-Tembetarine + H+[C] + NADPH[C] + Oxygen[C] <==> NADP+[C] + (2) H2O[C] + Magnoflorine	1.14.19C1|		5_4|11_7|175_511	1|0.375|1			TRUE
1552	2			175+3+5+11<=>4+(2)7+514	(S)-Tembetarine + H+[C] + NADPH[C] + Oxygen[C] <==> NADP+[C] + (2) H2O[C] + 529	1.14.19C2|		5_4|11_7|175_514	1|0.375|1			TRUE
1553	2			175+25<=>3+26+555	(S)-Tembetarine + S-Adenosyl-L-methionine[C] <==> H+[C] + S-Adenosyl-L-homocysteine[C] + 573	2.1.1A1|		25_26|25_555|175_555	0.94513|0.0376955|0.943047			TRUE
1554	2			175+25<=>26+555	(S)-Tembetarine + S-Adenosyl-L-methionine[C] <==> S-Adenosyl-L-homocysteine[C] + 573	2.1.1A5|		25_26|25_555|175_555	0.94513|0.0376955|0.943047			TRUE
1555	2			175+3+26<=>25+57	(S)-Tembetarine + H+[C] + S-Adenosyl-L-homocysteine[C] <==> S-Adenosyl-L-methionine[C] + (S)-Reticuline	2.1.1A12(rev)|		26_25|175_25|175_57	0.94513|0.0384044|0.9408			TRUE
1556	2			175+7<=>138+174	(S)-Tembetarine + H2O[C] <==> Methanol + 179	3.3.2A3|		175_138|175_174|7_174	0.0432|0.903165|0.0217014			TRUE
1557	2			176+2+3+11<=>1+7+58+86	181 + NADH[C] + H+[C] + Oxygen[C] <==> NAD+[C] + H2O[C] + (S)-Scoulerine + Formaldehyde	1.13.12A1|		2_1|11_7|176_58|176_86|11_86	1|0.375|0.9408|0.1458|0.5			TRUE
1558	2			176+3+26<=>25+58	181 + H+[C] + S-Adenosyl-L-homocysteine[C] <==> S-Adenosyl-L-methionine[C] + (S)-Scoulerine	2.1.1A12(rev)|		176_25|26_25|176_58	0.0384044|0.94513|0.9408			TRUE
1559	2			176+29<=>30+58	181 + L-Homocysteine[C] <==> L-Methionine[C] + (S)-Scoulerine	2.1.1C1|		176_30|29_30|176_58	0.0701827|0.839506|0.9408			TRUE
1560	2	R00923(r),R05373(r)	(S)-methylmalonyl-CoA carboxy-lyase (propanoyl-CoA-forming)(r)|methylmalonyl-CoA carboxy-lyase(r)|	177+6<=>221	Propanoyl-CoA + CO2[C] <==> (S)-Methylmalonyl-CoA	1.1.1B2(rev)|4.1.1A2(rev)|4.1.1A6(rev)|4.2.1A4(rev)|	4.1.1.-41|4.1.1.-41	177_221|6_221	0.919669|0.257812			FALSE
1561	2			177+3+5+6<=>4+9+576	Propanoyl-CoA + H+[C] + NADPH[C] + CO2[C] <==> NADP+[C] + CoA[C] + 2-Methyl-3-oxopropanoate	1.2.1D1(rev)|		5_4|177_9|177_576|6_576	1|0.887574|0.52898|0.306122			FALSE
1562	2	R09097(r)	propanal:NAD+ oxidoreductase (CoA-propanoylating)(r)|	177+2+3<=>1+9+231	Propanoyl-CoA + NADH[C] + H+[C] <==> NAD+[C] + CoA[C] + Propanal	1.2.1D3(rev)|	1.2.1.-87|1.2.1.-87	2_1|177_9|177_231	1|0.887574|0.72			FALSE
1563	2			177+2+3<=>1+9+251	Propanoyl-CoA + NADH[C] + H+[C] <==> NAD+[C] + CoA[C] + (2R)-1,2-Epoxypropane	1.2.1D4(rev)|		2_1|177_9|177_251	1|0.887574|0.72			FALSE
1564	2			177+3+5<=>4+9+231	Propanoyl-CoA + H+[C] + NADPH[C] <==> NADP+[C] + CoA[C] + Propanal	1.2.1E1|		5_4|177_9|177_231	1|0.887574|0.72			FALSE
1565	2	R10161	propanoyl-CoA:NAD+ oxidoreductase|	177+1<=>2+3+577	Propanoyl-CoA + NAD+[C] <==> NADH[C] + H+[C] + Propenoyl-CoA	1.3.1A1|	1.3.1.95|1.3.1.95	1_2|177_577	1|1			FALSE
1566	2	R00919	propanoyl-CoA:NADP+ 2-oxidoreductase acrylyl-CoA reductase (NADPH)|	177+4<=>3+5+577	Propanoyl-CoA + NADP+[C] <==> H+[C] + NADPH[C] + Propenoyl-CoA	1.3.1A2|	1.3.1.84|1.3.1.0|1.3.1.84|1.3.1.0	4_5|177_577	1|1			FALSE
1567	2			177+1+7<=>2+3+578+85	Propanoyl-CoA + NAD+[C] + H2O[C] <==> NADH[C] + H+[C] + S-(2-oxoethyl) propanethioate|propanethioic acid S-(2-oxoethyl) ester + 85	1.4.1A1|		1_2|177_578|7_578	1|0.540313|0.0703125			FALSE
1568	2			177+4+7<=>3+5+578+85	Propanoyl-CoA + NADP+[C] + H2O[C] <==> H+[C] + NADPH[C] + S-(2-oxoethyl) propanethioate|propanethioic acid S-(2-oxoethyl) ester + 85	1.4.1A2|		4_5|177_578|7_578	1|0.540313|0.0703125			FALSE
1569	2			177+7+11<=>14+578+85	Propanoyl-CoA + H2O[C] + Oxygen[C] <==> Hydrogen peroxide[C] + S-(2-oxoethyl) propanethioate|propanethioic acid S-(2-oxoethyl) ester + 85	1.4.3A1|		11_14|177_578|7_578	1|0.540313|0.0703125			FALSE
1570	2			177+7+15<=>16+578+85	Propanoyl-CoA + H2O[C] + FAD[C] <==> FADH2[C] + S-(2-oxoethyl) propanethioate|propanethioic acid S-(2-oxoethyl) ester + 85	1.5.99A1|		15_16|177_578|7_578	1|0.540313|0.0703125			FALSE
1571	2			177+3+5+11<=>4+7+579	Propanoyl-CoA + H+[C] + NADPH[C] + Oxygen[C] <==> NADP+[C] + H2O[C] + 3-Hydroxypropionyl-CoA	1.14.13A1|		5_4|11_7|177_579|11_579	1|0.375|0.971876|0.222222			FALSE
1572	2			177+3+5+11<=>4+7+580	Propanoyl-CoA + H+[C] + NADPH[C] + Oxygen[C] <==> NADP+[C] + H2O[C] + Lactoyl-CoA	1.14.13A1|		5_4|11_7|177_580|11_580	1|0.375|0.971876|0.222222			FALSE
1573	2			177+2+3+11<=>1+7+579	Propanoyl-CoA + NADH[C] + H+[C] + Oxygen[C] <==> NAD+[C] + H2O[C] + 3-Hydroxypropionyl-CoA	1.14.13A2|		2_1|11_7|177_579|11_579	1|0.375|0.971876|0.222222			FALSE
1574	2			177+2+3+11<=>1+7+580	Propanoyl-CoA + NADH[C] + H+[C] + Oxygen[C] <==> NAD+[C] + H2O[C] + Lactoyl-CoA	1.14.13A2|		2_1|11_7|177_580|11_580	1|0.375|0.971876|0.222222			FALSE
1575	2			177+(2)3+11<=>7+580	Propanoyl-CoA + (2) H+[C] + Oxygen[C] <==> H2O[C] + Lactoyl-CoA	1.14.15A1|		11_7|177_580|11_580	0.375|0.971876|0.222222			FALSE
1576	2			177+(2)3+11<=>7+579	Propanoyl-CoA + (2) H+[C] + Oxygen[C] <==> H2O[C] + 3-Hydroxypropionyl-CoA	1.14.18A1|		11_7|177_579|11_579	0.375|0.971876|0.222222			FALSE
1577	2			177+1+7<=>2+3+579	Propanoyl-CoA + NAD+[C] + H2O[C] <==> NADH[C] + H+[C] + 3-Hydroxypropionyl-CoA	1.17.99A1|		1_2|177_579|7_579	1|0.971876|0.0972222			FALSE
1578	2			177+1+7<=>2+3+580	Propanoyl-CoA + NAD+[C] + H2O[C] <==> NADH[C] + H+[C] + Lactoyl-CoA	1.17.99A1|		1_2|177_580|7_580	1|0.971876|0.0972222			FALSE
1579	2			177+25<=>26+581	Propanoyl-CoA + S-Adenosyl-L-methionine[C] <==> S-Adenosyl-L-homocysteine[C] + 2-Methylpropanoyl-CoA	2.1.1A4|2.1.1A8|		25_26|177_581|25_581	0.94513|0.971876|0.0886488			FALSE
1580	2			177+25<=>26+582	Propanoyl-CoA + S-Adenosyl-L-methionine[C] <==> S-Adenosyl-L-homocysteine[C] + Butanoyl-CoA	2.1.1A8|		25_26|177_582|25_582	0.94513|0.971876|0.0886488			FALSE
1581	2			177+25<=>3+26+581	Propanoyl-CoA + S-Adenosyl-L-methionine[C] <==> H+[C] + S-Adenosyl-L-homocysteine[C] + 2-Methylpropanoyl-CoA	2.1.1A11|		25_26|177_581|25_581	0.94513|0.971876|0.0886488			FALSE
1582	2	R00921	propanoyl-CoA:phosphate propanoyltransferase|	177+8<=>9+583	Propanoyl-CoA + Orthophosphate[C] <==> CoA[C] + Propanoyl phosphate	2.3.1A1|	2.3.1.8|2.3.1.222|2.3.1.8|2.3.1.222	177_9|177_583|8_583	0.887574|0.400988|0.432099			FALSE
1583	2	R00927	acetyl-CoA:propanoyl-CoA 2-C-acetyltransferase 2-methylacetoacetyl-CoA thiolase|	177+10<=>9+584	Propanoyl-CoA + Acetyl-CoA <==> CoA[C] + 2-Methylacetoacetyl-CoA	2.3.1C1(rev)|	2.3.1.9|2.3.1.16|2.3.1.9|2.3.1.16	10_9|177_584|10_584	0.913495|0.919669|0.056442			FALSE
1584	2			177+7<=>9+470	Propanoyl-CoA + H2O[C] <==> CoA[C] + Propanoate	3.1.2A1|3.3.1A1|3.3.1A2|6.2.1A1(rev)|6.2.1B1(rev)|6.2.1C1(rev)|6.2.1D1(rev)|		177_9|177_470|7_470	0.887574|0.8|0.12			FALSE
1585	2			177+7<=>201+585	Propanoyl-CoA + H2O[C] <==> 206 + propanethioic S-acid	3.3.1A1|3.3.1A2|		7_201|177_585	0.0106337|1			FALSE
1586	2			177+6<=>586	Propanoyl-CoA + CO2[C] <==> Succinyl-CoA	4.1.1A6(rev)|4.2.1A4(rev)|		177_586|6_586	0.919669|0.257812			FALSE
1587	2	R00925(r)	Propanoate:CoA ligase (AMP-forming)(r)|	177+40+45<=>9+42+470	Propanoyl-CoA + Diphosphate[C] + AMP[C] <==> CoA[C] + ATP[C] + Propanoate	6.2.1A2(rev)|	6.2.1.-1|6.2.1.-17|6.2.1.-1|6.2.1.-17	177_9|45_42|40_42|177_470|40_470	0.887574|0.646202|0.211714|0.8|0.141728			FALSE
1588	2			178+1<=>2+3+256	183 + NAD+[C] <==> NADH[C] + H+[C] + 262	1.3.1A1|		1_2|178_256	1|1			TRUE
1589	2			178+4<=>3+5+256	183 + NADP+[C] <==> H+[C] + NADPH[C] + 262	1.3.1A2|		4_5|178_256	1|1			TRUE
1590	2			178+2+3+11<=>1+7+60+86	183 + NADH[C] + H+[C] + Oxygen[C] <==> NAD+[C] + H2O[C] + (S)-Canadine + Formaldehyde	1.13.12A1|		2_1|11_7|178_60|11_86|178_86	1|0.375|0.943047|0.5|0.14497			TRUE
1591	2			178+3+5+11<=>4+7+587	183 + H+[C] + NADPH[C] + Oxygen[C] <==> NADP+[C] + H2O[C] + N-[2-(4-thiazolyl)-3H-benzimidazol-5-yl]carbamic acid ethyl ester	1.14.13A1|		5_4|11_7|11_587|178_587	1|0.375|0.144204|0.94513			TRUE
1592	2			178+2+3+11<=>1+7+587	183 + NADH[C] + H+[C] + Oxygen[C] <==> NAD+[C] + H2O[C] + N-[2-(4-thiazolyl)-3H-benzimidazol-5-yl]carbamic acid ethyl ester	1.14.13A2|		2_1|11_7|11_587|178_587	1|0.375|0.144204|0.94513			TRUE
1593	2			178+3+5+11<=>4+7+448	183 + H+[C] + NADPH[C] + Oxygen[C] <==> NADP+[C] + H2O[C] + 458	1.14.13A9|		5_4|11_7|11_448|178_448	1|0.375|0.144204|0.94513			TRUE
1595	2			178+2+3+11<=>1+7+448	183 + NADH[C] + H+[C] + Oxygen[C] <==> NAD+[C] + H2O[C] + 463	1.14.13A11|		2_1|11_7|11_448|178_448	1|0.375|0.144204|0.94513			TRUE
1596	2			178+3+(2)5+11<=>(2)4+7+138+457	183 + H+[C] + (2) NADPH[C] + Oxygen[C] <==> (2) NADP+[C] + H2O[C] + Methanol + 470	1.14.13B1|		5_4|11_7|178_138|11_457|178_457	0.5|0.375|0.0414201|0.1458|0.906774			TRUE
1597	2			178+4+(2)7<=>3+5+11+190	183 + NADP+[C] + (2) H2O[C] <==> H+[C] + NADPH[C] + Oxygen[C] + 195	1.14.21A1(rev)|		4_5|7_11|178_190	1|0.375|1			TRUE
1598	2			178+4+(2)7<=>3+5+11+521	183 + NADP+[C] + (2) H2O[C] <==> H+[C] + NADPH[C] + Oxygen[C] + 537	1.14.21A1(rev)|		4_5|7_11|178_521	1|0.375|1			TRUE
1599	2			178+1+7<=>2+3+587	183 + NAD+[C] + H2O[C] <==> NADH[C] + H+[C] + N-[2-(4-thiazolyl)-3H-benzimidazol-5-yl]carbamic acid ethyl ester	1.17.99A1|		1_2|7_587|178_587	1|0.0192044|0.94513			TRUE
1600	2			178+3+26<=>25+457	183 + H+[C] + S-Adenosyl-L-homocysteine[C] <==> S-Adenosyl-L-methionine[C] + 470	2.1.1A1(rev)|		26_25|178_25|178_457	0.94513|0.0376955|0.943047			TRUE
1601	2			178+26<=>25+457	183 + S-Adenosyl-L-homocysteine[C] <==> S-Adenosyl-L-methionine[C] + 470	2.1.1A5(rev)|		26_25|178_25|178_457	0.94513|0.0376955|0.943047			TRUE
1602	2			178+25<=>26+588	183 + S-Adenosyl-L-methionine[C] <==> S-Adenosyl-L-homocysteine[C] + N-[(3aR,6aS)-2,2-diphenyl-4,5,6,6a-tetrahydro-3aH-cyclopenta[d][1,3]dioxol-5-yl]-N-methylcarbamic acid ethyl ester	2.1.1A8|		25_26|178_588|25_588	0.94513|0.94513|0.037037			TRUE
1603	2			178+6<=>589	183 + CO2[C] <==> UID:485283373	4.1.1A6(rev)|4.2.1A4(rev)|		6_589|178_589	0.0570749|0.850178			TRUE
1604	2			178<=>590	183 <==> UID:795200473	5.3.3A3|5.3.3A3(rev)|		178_590	1			TRUE
1605	2			179+1<=>2+3+257	184 + NAD+[C] <==> NADH[C] + H+[C] + 263	1.3.1A1|		1_2|179_257	1|1			TRUE
1606	2			179+4<=>3+5+257	184 + NADP+[C] <==> H+[C] + NADPH[C] + 263	1.3.1A2|		4_5|179_257	1|1			TRUE
1607	2			179+3+(2)11<=>(2)14+272	184 + H+[C] + (2) Oxygen[C] <==> (2) Hydrogen peroxide[C] + 278	1.3.3A2|		11_14|179_272	0.5|1			TRUE
1608	2			179+11<=>14+257	184 + Oxygen[C] <==> Hydrogen peroxide[C] + 263	1.5.3A1|		11_14|179_257	1|1			TRUE
1609	2			179+3+5+11<=>4+7+591	184 + H+[C] + NADPH[C] + Oxygen[C] <==> NADP+[C] + H2O[C] + 2-(4-chlorophenyl)-4-fluoroaniline	1.14.13A1|		5_4|11_7|11_591|179_591	1|0.375|0.144204|0.94513			TRUE
1610	2			179+2+3+11<=>1+7+591	184 + NADH[C] + H+[C] + Oxygen[C] <==> NAD+[C] + H2O[C] + 2-(4-chlorophenyl)-4-fluoroaniline	1.14.13A2|		2_1|11_7|11_591|179_591	1|0.375|0.144204|0.94513			TRUE
1611	2			179+1+7<=>2+3+591	184 + NAD+[C] + H2O[C] <==> NADH[C] + H+[C] + 2-(4-chlorophenyl)-4-fluoroaniline	1.17.99A1|		1_2|7_591|179_591	1|0.0192044|0.94513			TRUE
1612	2			179+6<=>592	184 + CO2[C] <==> 2,3,4,6,7,12b-hexahydro-1H-[1,3]benzodioxolo[6,5-a]quinolizine-2,3-dicarboxylic acid dimethyl ester	4.1.1A6(rev)|4.2.1A4(rev)|		6_592|179_592	0.0570749|0.850178			TRUE
1613	2			180+3+(2)11<=>(2)14+273	185 + H+[C] + (2) Oxygen[C] <==> (2) Hydrogen peroxide[C] + 279	1.3.3A2|		11_14|180_273	0.5|1			TRUE
1614	2			180+3+5+11<=>4+7+593	185 + H+[C] + NADPH[C] + Oxygen[C] <==> NADP+[C] + H2O[C] + UID:384327145	1.14.13A1|		5_4|11_7|180_593|11_593	1|0.375|0.94513|0.144204			TRUE
1615	2			180+2+3+11<=>1+7+593	185 + NADH[C] + H+[C] + Oxygen[C] <==> NAD+[C] + H2O[C] + UID:384327145	1.14.13A2|		2_1|11_7|180_593|11_593	1|0.375|0.94513|0.144204			TRUE
1616	2			180+3+(2)5+11<=>(2)4+7+226+139	185 + H+[C] + (2) NADPH[C] + Oxygen[C] <==> (2) NADP+[C] + H2O[C] + Ethanol + (S)-Nandinine	1.14.13B1|		5_4|11_7|180_226|180_139|11_139	0.5|0.375|0.0643491|0.853545|0.146701			TRUE
1617	2			180+(2)3+11<=>7+593	185 + (2) H+[C] + Oxygen[C] <==> H2O[C] + UID:384327145	1.14.18A1|		11_7|180_593|11_593	0.375|0.94513|0.144204			TRUE
1618	2			180+1+7<=>2+3+593	185 + NAD+[C] + H2O[C] <==> NADH[C] + H+[C] + UID:384327145	1.17.99A1|		1_2|180_593|7_593	1|0.94513|0.0192044			TRUE
1619	2			180+25<=>26+594	185 + S-Adenosyl-L-methionine[C] <==> S-Adenosyl-L-homocysteine[C] + UID:127115862	2.1.1A8|		25_26|25_594|180_594	0.94513|0.037037|0.94513			TRUE
1620	2			180+25<=>26+595	185 + S-Adenosyl-L-methionine[C] <==> S-Adenosyl-L-homocysteine[C] + 3-amino-6-[4-(4-morpholinyl)phenyl]-N-phenyl-2-pyrazinecarboxamide	2.1.1A8|		25_26|25_595|180_595	0.94513|0.037037|0.94513			TRUE
1621	2			180+25<=>3+26+595	185 + S-Adenosyl-L-methionine[C] <==> H+[C] + S-Adenosyl-L-homocysteine[C] + 3-amino-6-[4-(4-morpholinyl)phenyl]-N-phenyl-2-pyrazinecarboxamide	2.1.1A11|		25_26|25_595|180_595	0.94513|0.037037|0.94513			TRUE
1622	2			181+1<=>2+3+261	186 + NAD+[C] <==> NADH[C] + H+[C] + 267	1.3.1A1|		1_2|181_261	1|1			TRUE
1623	2			181+4<=>3+5+261	186 + NADP+[C] <==> H+[C] + NADPH[C] + 267	1.3.1A2|		4_5|181_261	1|1			TRUE
1624	2			181+2+3+11<=>1+7+86+178	186 + NADH[C] + H+[C] + Oxygen[C] <==> NAD+[C] + H2O[C] + Formaldehyde + 183	1.13.12A1|		2_1|11_7|11_86|181_86|181_178	1|0.375|0.5|0.144204|0.94513			TRUE
1625	2			181+2+3+11<=>1+7+61+86	186 + NADH[C] + H+[C] + Oxygen[C] <==> NAD+[C] + H2O[C] + (S)-cis-N-Methylcanadine + Formaldehyde	1.13.12A1|		2_1|11_7|181_61|11_86|181_86	1|0.375|0.94513|0.5|0.144204			TRUE
1626	2			181+2+3+11<=>1+7+345	186 + NADH[C] + H+[C] + Oxygen[C] <==> NAD+[C] + H2O[C] + 353	1.13.12A1|		2_1|11_7|11_345|181_345	1|0.375|0.143495|0.947066			TRUE
1627	2			181+3+5+11<=>4+7+355	186 + H+[C] + NADPH[C] + Oxygen[C] <==> NADP+[C] + H2O[C] + 365	1.14.13A1|		5_4|11_7|11_355|181_355	1|0.375|0.143495|0.947066			TRUE
1628	2			181+2+3+11<=>1+7+355	186 + NADH[C] + H+[C] + Oxygen[C] <==> NAD+[C] + H2O[C] + 365	1.14.13A2|		2_1|11_7|11_355|181_355	1|0.375|0.143495|0.947066			TRUE
1629	2			181+4+(2)7<=>3+5+11+523	186 + NADP+[C] + (2) H2O[C] <==> H+[C] + NADPH[C] + Oxygen[C] + 539	1.14.21A1(rev)|		4_5|7_11|181_523	1|0.375|1			TRUE
1630	2			181+26<=>25+178	186 + S-Adenosyl-L-homocysteine[C] <==> S-Adenosyl-L-methionine[C] + 183	2.1.1A4(rev)|2.1.1A7(rev)|2.1.1A9(rev)|		26_25|181_25|181_178	0.94513|0.037037|0.94513			TRUE
1631	2			181+25<=>26+596	186 + S-Adenosyl-L-methionine[C] <==> S-Adenosyl-L-homocysteine[C] + 2-[6-bromo-2-[4-(diethoxyphosphorylmethyl)phenyl]-4-oxo-3-quinazolinyl]acetic acid	2.1.1A8|		25_26|25_596|181_596	0.94513|0.0363275|0.947066			TRUE
1632	2			181+3+26<=>25+178	186 + H+[C] + S-Adenosyl-L-homocysteine[C] <==> S-Adenosyl-L-methionine[C] + 183	2.1.1A12(rev)|		26_25|181_25|181_178	0.94513|0.037037|0.94513			TRUE
1633	2			181+29<=>30+178	186 + L-Homocysteine[C] <==> L-Methionine[C] + 183	2.1.1C1|		181_30|29_30|181_178	0.0685871|0.839506|0.94513			TRUE
1634	2			181<=>597	186 <==> 4-chloro-6-[4-(1-isopropyl-2H-indazol-3-ylidene)-1,5-benzodiazepin-2-ylidene]cyclohexa-2,4-dien-1-one|4-chloro-6-[4-(1-propan-2-yl-2H-indazol-3-ylidene)-1,5-benzodiazepin-2-ylidene]-1-cyclohexa-2,4-dienone	5.3.3A3|5.3.3A3(rev)|		181_597	1			TRUE
1635	2			182+2+3+11<=>1+7+60+71	187 + NADH[C] + H+[C] + Oxygen[C] <==> NAD+[C] + H2O[C] + (S)-Canadine + Acetaldehyde	1.13.12A1|		2_1|11_7|182_60|11_71|182_71	1|0.375|0.891632|0.347222|0.150892			TRUE
1636	2			182+3+5+11<=>4+7+598	187 + H+[C] + NADPH[C] + Oxygen[C] <==> NADP+[C] + H2O[C] + copper, N'-[bis(2-pyridinyl)methylideneamino]carbamimidothioate, N'-[bis(2-pyridinyl)methylideneamino]carbamimidothioate	1.14.13A1|		5_4|11_7|11_598|182_598	1|0.375|0.143495|0.947066			TRUE
1637	2			182+2+3+11<=>1+7+598	187 + NADH[C] + H+[C] + Oxygen[C] <==> NAD+[C] + H2O[C] + copper, N'-[bis(2-pyridinyl)methylideneamino]carbamimidothioate, N'-[bis(2-pyridinyl)methylideneamino]carbamimidothioate	1.14.13A2|		2_1|11_7|11_598|182_598	1|0.375|0.143495|0.947066			TRUE
1638	2			182+(2)3+11<=>7+598	187 + (2) H+[C] + Oxygen[C] <==> H2O[C] + copper, N'-[bis(2-pyridinyl)methylideneamino]carbamimidothioate, N'-[bis(2-pyridinyl)methylideneamino]carbamimidothioate	1.14.18A1|		11_7|11_598|182_598	0.375|0.143495|0.947066			TRUE
1639	2			182+1+7<=>2+3+598	187 + NAD+[C] + H2O[C] <==> NADH[C] + H+[C] + copper, N'-[bis(2-pyridinyl)methylideneamino]carbamimidothioate, N'-[bis(2-pyridinyl)methylideneamino]carbamimidothioate	1.17.99A1|		1_2|7_598|182_598	1|0.0184949|0.947066			TRUE
1640	2			182+25<=>26+599	187 + S-Adenosyl-L-methionine[C] <==> S-Adenosyl-L-homocysteine[C] + N-[(Z)-(1-hexyl-6-methoxy-2-oxo-3-indolylidene)amino]benzamide	2.1.1A8|		25_26|182_599|25_599	0.94513|0.947066|0.0363275			TRUE
1641	2			184+3+5+11<=>4+7+600	189 + H+[C] + NADPH[C] + Oxygen[C] <==> NADP+[C] + H2O[C] + 3-[9-(hydroxymethyl)-4-methoxy-6-methyl-7,8-dihydro-5H-[1,3]dioxolo[4,5-g]isoquinolin-5-yl]-6,7-dimethoxy-3H-isobenzofuran-1-one	1.14.13A1|		5_4|11_7|184_600|11_600	1|0.375|0.953613|0.141113			TRUE
1642	2			184+2+3+11<=>1+7+600	189 + NADH[C] + H+[C] + Oxygen[C] <==> NAD+[C] + H2O[C] + 3-[9-(hydroxymethyl)-4-methoxy-6-methyl-7,8-dihydro-5H-[1,3]dioxolo[4,5-g]isoquinolin-5-yl]-6,7-dimethoxy-3H-isobenzofuran-1-one	1.14.13A2|		2_1|11_7|184_600|11_600	1|0.375|0.953613|0.141113			TRUE
1643	2			184+1+7<=>2+3+600	189 + NAD+[C] + H2O[C] <==> NADH[C] + H+[C] + 3-[9-(hydroxymethyl)-4-methoxy-6-methyl-7,8-dihydro-5H-[1,3]dioxolo[4,5-g]isoquinolin-5-yl]-6,7-dimethoxy-3H-isobenzofuran-1-one	1.17.99A1|		1_2|7_600|184_600	1|0.0161133|0.953613			TRUE
1644	2			185+4+7<=>3+5+11+601	190 + NADP+[C] + H2O[C] <==> H+[C] + NADPH[C] + Oxygen[C] + (3S)-3-[(5R)-4-ethyl-6-methyl-7,8-dihydro-5H-[1,3]dioxolo[4,5-g]isoquinolin-5-yl]-6,7-dimethoxy-3H-isobenzofuran-1-one	1.14.13A7(rev)|		4_5|7_11|185_11|185_601	1|0.375|0.141649|0.952133			TRUE
1645	2			185+3+(2)5+11<=>(2)4+7+67+226	190 + H+[C] + (2) NADPH[C] + Oxygen[C] <==> (2) NADP+[C] + H2O[C] + Narcotoline + Ethanol	1.14.13B1|		5_4|11_7|11_67|185_67|185_226	0.5|0.375|0.142836|0.876168|0.0530697			TRUE
1646	2			186+4+7<=>3+5+11+414	191 + NADP+[C] + H2O[C] <==> H+[C] + NADPH[C] + Oxygen[C] + 424	1.14.13A1(rev)|		4_5|7_11|186_11|186_414	1|0.375|0.14876|0.932851			TRUE
1647	2			186+4+7<=>3+5+11+422	191 + NADP+[C] + H2O[C] <==> H+[C] + NADPH[C] + Oxygen[C] + 432	1.14.13A1(rev)|		4_5|7_11|186_11|186_422	1|0.375|0.14876|0.932851			TRUE
1648	2			186+1+7<=>2+3+11+414	191 + NAD+[C] + H2O[C] <==> NADH[C] + H+[C] + Oxygen[C] + 424	1.14.13A2(rev)|		1_2|7_11|186_11|186_414	1|0.375|0.14876|0.932851			TRUE
1649	2			186+1+7<=>2+3+11+422	191 + NAD+[C] + H2O[C] <==> NADH[C] + H+[C] + Oxygen[C] + 432	1.14.13A2(rev)|		1_2|7_11|186_11|186_422	1|0.375|0.14876|0.932851			TRUE
1650	2			186+3+(2)5+11<=>(2)4+7+53+226	191 + H+[C] + (2) NADPH[C] + Oxygen[C] <==> (2) NADP+[C] + H2O[C] + (S)-Norcoclaurine + Ethanol	1.14.13B1|		5_4|11_7|11_53|186_53|186_226	0.5|0.375|0.15125|0.828502|0.0774793			TRUE
1651	2			186+7<=>53+226	191 + H2O[C] <==> (S)-Norcoclaurine + Ethanol	3.3.2A3|		7_53|186_53|186_226	0.02625|0.828502|0.0774793			TRUE
1652	2			186+7<=>211+602	191 + H2O[C] <==> 4-Hydroxyphenylacetaldehyde + 4-(2-aminoethyl)-2-ethoxyphenol|4-(2-aminoethyl)-2-ethoxy-phenol	4.2.1H1(rev)|		7_211|186_211|186_602	0.055|0.333223|0.470041			FALSE
1653	2			187+1+7<=>2+3+54+71	192 + NAD+[C] + H2O[C] <==> NADH[C] + H+[C] + (S)-Coclaurine + Acetaldehyde	1.4.1A1|		1_2|187_54|7_71|187_71	1|0.873346|0.222222|0.15837			TRUE
1654	2			187+4+7<=>3+5+54+71	192 + NADP+[C] + H2O[C] <==> H+[C] + NADPH[C] + (S)-Coclaurine + Acetaldehyde	1.4.1A2|		4_5|187_54|7_71|187_71	1|0.873346|0.222222|0.15837			TRUE
1655	2			187+7+11<=>14+54+71	192 + H2O[C] + Oxygen[C] <==> Hydrogen peroxide[C] + (S)-Coclaurine + Acetaldehyde	1.4.3A1|		11_14|187_54|7_71|187_71	1|0.873346|0.222222|0.15837			TRUE
1656	2			187+2+3+11<=>1+7+54+71	192 + NADH[C] + H+[C] + Oxygen[C] <==> NAD+[C] + H2O[C] + (S)-Coclaurine + Acetaldehyde	1.13.12A1|		2_1|11_7|187_54|11_71|187_71	1|0.375|0.873346|0.347222|0.15837			TRUE
1657	2			187+25<=>3+26+547	192 + S-Adenosyl-L-methionine[C] <==> H+[C] + S-Adenosyl-L-homocysteine[C] + 563	2.1.1A1|		25_26|25_547|187_547	0.94513|0.0391697|0.938368			TRUE
1658	2			187+25<=>26+547	192 + S-Adenosyl-L-methionine[C] <==> S-Adenosyl-L-homocysteine[C] + 563	2.1.1A5|		25_26|25_547|187_547	0.94513|0.0391697|0.938368			TRUE
1659	2			188+7+11<=>14+86+309	193 + H2O[C] + Oxygen[C] <==> Hydrogen peroxide[C] + Formaldehyde + 315	1.4.3A1|		11_14|188_86|7_86|188_309	1|0.1458|0.375|0.9408			TRUE
1660	2			188+2+3+11<=>1+7+86+309	193 + NADH[C] + H+[C] + Oxygen[C] <==> NAD+[C] + H2O[C] + Formaldehyde + 315	1.13.12A1|		2_1|11_7|188_86|11_86|188_309	1|0.375|0.1458|0.5|0.9408			TRUE
1661	2			189+2+3+11<=>1+7+58+86	194 + NADH[C] + H+[C] + Oxygen[C] <==> NAD+[C] + H2O[C] + (S)-Scoulerine + Formaldehyde	1.13.12A1|		2_1|11_7|189_58|189_86|11_86	1|0.375|0.9408|0.1458|0.5			TRUE
1662	2			189+3+5+11<=>4+(2)7+457	194 + H+[C] + NADPH[C] + Oxygen[C] <==> NADP+[C] + (2) H2O[C] + 470	1.14.21A1|		5_4|11_7|189_457	1|0.375|1			TRUE
1663	2			189+3+5+11<=>4+(2)7+519	194 + H+[C] + NADPH[C] + Oxygen[C] <==> NADP+[C] + (2) H2O[C] + 535	1.14.21A1|		5_4|11_7|189_519	1|0.375|1			TRUE
1664	2			189+25<=>3+26+558	194 + S-Adenosyl-L-methionine[C] <==> H+[C] + S-Adenosyl-L-homocysteine[C] + 576	2.1.1A1|		25_26|25_558|189_558	0.94513|0.0376955|0.943047			TRUE
1665	2			189+25<=>3+26+190	194 + S-Adenosyl-L-methionine[C] <==> H+[C] + S-Adenosyl-L-homocysteine[C] + 195	2.1.1A1|		25_26|25_190|189_190	0.94513|0.0376955|0.943047			TRUE
1666	2			189+25<=>26+558	194 + S-Adenosyl-L-methionine[C] <==> S-Adenosyl-L-homocysteine[C] + 576	2.1.1A5|		25_26|25_558|189_558	0.94513|0.0376955|0.943047			TRUE
1667	2			189+25<=>26+190	194 + S-Adenosyl-L-methionine[C] <==> S-Adenosyl-L-homocysteine[C] + 195	2.1.1A5|		25_26|25_190|189_190	0.94513|0.0376955|0.943047			TRUE
1668	2			190+2+3+11<=>1+7+59+86	195 + NADH[C] + H+[C] + Oxygen[C] <==> NAD+[C] + H2O[C] + Isocorypalmine + Formaldehyde	1.13.12A1|		2_1|11_7|190_59|11_86|190_86	1|0.375|0.943047|0.5|0.14497			TRUE
1669	2			190+3+(2)5+11<=>(2)4+7+138+189	195 + H+[C] + (2) NADPH[C] + Oxygen[C] <==> (2) NADP+[C] + H2O[C] + Methanol + 194	1.14.13B1|		5_4|11_7|190_138|11_189|190_189	0.5|0.375|0.0414201|0.1458|0.906774			TRUE
1670	2			190+3+(2)5+11<=>(2)4+7+138+506	195 + H+[C] + (2) NADPH[C] + Oxygen[C] <==> (2) NADP+[C] + H2O[C] + Methanol + 521	1.14.13B1|		5_4|11_7|190_138|11_506|190_506	0.5|0.375|0.0414201|0.1458|0.906774			TRUE
1671	2			190+25<=>3+26+569	195 + S-Adenosyl-L-methionine[C] <==> H+[C] + S-Adenosyl-L-homocysteine[C] + Corydaline	2.1.1A1|		25_26|25_569|190_569	0.94513|0.037037|0.94513			TRUE
1672	2			190+3+26<=>25+506	195 + H+[C] + S-Adenosyl-L-homocysteine[C] <==> S-Adenosyl-L-methionine[C] + 521	2.1.1A1(rev)|		26_25|190_25|190_506	0.94513|0.0376955|0.943047			TRUE
1673	2			190+25<=>26+569	195 + S-Adenosyl-L-methionine[C] <==> S-Adenosyl-L-homocysteine[C] + Corydaline	2.1.1A5|		25_26|25_569|190_569	0.94513|0.037037|0.94513			TRUE
1674	2			190+26<=>25+506	195 + S-Adenosyl-L-homocysteine[C] <==> S-Adenosyl-L-methionine[C] + 521	2.1.1A5(rev)|		26_25|190_25|190_506	0.94513|0.0376955|0.943047			TRUE
1675	2	R01975(r)	(S)-3-Hydroxybutanoyl-CoA:NAD+ oxidoreductase(r)|	192+2+3<=>1+240	Acetoacetyl-CoA + NADH[C] + H+[C] <==> NAD+[C] + (S)-3-Hydroxybutanoyl-CoA	1.1.1A1(rev)|1.2.1B1(rev)|	1.1.1.-35|1.1.1.-35	2_1|192_240	1|1			FALSE
1676	2	R01976(r),R01977(r),R05576(r)	(S)-3-Hydroxybutanoyl-CoA:NADP+ oxidoreductase(r)|(R)-3-Hydroxybutanoyl-CoA:NADP+ oxidoreductase(r)|(S)-3-Hydroxybutanoyl-CoA:NADP+ oxidoreductase(r)|	192+3+5<=>4+240	Acetoacetyl-CoA + H+[C] + NADPH[C] <==> NADP+[C] + (S)-3-Hydroxybutanoyl-CoA	1.1.1A2(rev)|1.2.1B2(rev)|	1.1.1.-157|1.1.1.-157	5_4|192_240	1|1			FALSE
1677	2			192+3+5+6<=>4+9+603	Acetoacetyl-CoA + H+[C] + NADPH[C] + CO2[C] <==> NADP+[C] + CoA[C] + 2-formyl-3-oxobutanoic acid|2-formyl-3-oxo-butanoic acid	1.2.1D1(rev)|		5_4|192_9|6_603|192_603	1|0.839506|0.222222|0.61678			FALSE
1678	2			192+2+3<=>1+9+232	Acetoacetyl-CoA + NADH[C] + H+[C] <==> NAD+[C] + CoA[C] + 238	1.2.1D3(rev)|		2_1|192_9|192_232	1|0.839506|0.795918			FALSE
1679	2			192+2+3<=>1+9+604	Acetoacetyl-CoA + NADH[C] + H+[C] <==> NAD+[C] + CoA[C] + 1-(2-oxiranyl)ethanone|1-(oxiran-2-yl)ethanone	1.2.1D4(rev)|		2_1|192_9|192_604	1|0.839506|0.795918			FALSE
1680	2			192+3+5<=>4+9+232	Acetoacetyl-CoA + H+[C] + NADPH[C] <==> NADP+[C] + CoA[C] + 238	1.2.1E1|		5_4|192_9|192_232	1|0.839506|0.795918			FALSE
1681	2			192+2+3+17<=>1+7+605	Acetoacetyl-CoA + NADH[C] + H+[C] + Ammonia[C] <==> NAD+[C] + H2O[C] + 3-Aminobutanoyl-CoA	1.4.1A1(rev)|		2_1|192_7|17_605|192_605	1|0.0816327|0.0816327|0.981481			FALSE
1682	2			192+3+5+17<=>4+7+605	Acetoacetyl-CoA + H+[C] + NADPH[C] + Ammonia[C] <==> NADP+[C] + H2O[C] + 3-Aminobutanoyl-CoA	1.4.1A2(rev)|		5_4|192_7|17_605|192_605	1|0.0816327|0.0816327|0.981481			FALSE
1683	2			192+14+17<=>7+11+605	Acetoacetyl-CoA + Hydrogen peroxide[C] + Ammonia[C] <==> H2O[C] + Oxygen[C] + 3-Aminobutanoyl-CoA	1.4.3A1(rev)|		192_7|14_11|17_605|192_605	0.0816327|1|0.0816327|0.981481			FALSE
1684	2			192+14<=>11+240	Acetoacetyl-CoA + Hydrogen peroxide[C] <==> Oxygen[C] + (S)-3-Hydroxybutanoyl-CoA	1.4.3B1(rev)|		14_11|192_240	1|1			FALSE
1685	2			192+(2)7<=>14+240	Acetoacetyl-CoA + (2) H2O[C] <==> Hydrogen peroxide[C] + (S)-3-Hydroxybutanoyl-CoA	1.11.1A1(rev)|		7_14|192_240	0.375|1			FALSE
1686	2			192+25<=>26+584	Acetoacetyl-CoA + S-Adenosyl-L-methionine[C] <==> S-Adenosyl-L-homocysteine[C] + 2-Methylacetoacetyl-CoA	2.1.1A8|		25_26|25_584|192_584	0.94513|0.0738919|0.972893			FALSE
1687	2			192+26<=>25+217	Acetoacetyl-CoA + S-Adenosyl-L-homocysteine[C] <==> S-Adenosyl-L-methionine[C] + 3-Oxopropionyl-CoA	2.1.1A8(rev)|		26_25|192_25|192_217	0.94513|0.0804289|0.972394			FALSE
1688	2			192+25<=>3+26+584	Acetoacetyl-CoA + S-Adenosyl-L-methionine[C] <==> H+[C] + S-Adenosyl-L-homocysteine[C] + 2-Methylacetoacetyl-CoA	2.1.1A11|		25_26|25_584|192_584	0.94513|0.0738919|0.972893			FALSE
1689	2	R01978(r)	acetyl-CoA:acetoacetyl-CoA C-acetyltransferase (thioester-hydrolysing, carboxymethyl-forming)(r)|	192+7+10<=>9+606	Acetoacetyl-CoA + H2O[C] + Acetyl-CoA <==> CoA[C] + (S)-3-Hydroxy-3-methylglutaryl-CoA	2.3.3A1|2.3.3B1(rev)|	2.3.3.-10|2.3.3.-10	10_9|7_606|10_606|192_606	0.913495|0.0495868|0.0548814|0.89893			FALSE
1690	2	R01358	acetoacetyl-CoA hydrolase|	192+7<=>9+471	Acetoacetyl-CoA + H2O[C] <==> CoA[C] + Acetoacetate	3.1.2A1|3.3.1A1|3.3.1A2|6.2.1A1(rev)|6.2.1B1(rev)|6.2.1C1(rev)|6.2.1D1(rev)|	3.1.2.11|3.1.2.11	192_9|7_471|192_471	0.839506|0.0816327|0.857143			FALSE
1691	2			192+7<=>607+200	Acetoacetyl-CoA + H2O[C] <==> S-[2-[3-[[(2R)-2-hydroxy-4-[hydroxy(phosphonooxy)phosphoryl]oxy-3,3-dimethyl-butanoyl]amino]propanoylamino]ethyl] 3-oxobutanethioate|3-oxobutanethioic acid S-[2-[[3-[[(2R)-2-hydroxy-4-[hydroxy(phosphonooxy)phosphoryl]oxy-3,3-dimethyl-1-oxobutyl]amino]-1-oxopropyl]amino]ethyl] ester + 3'-AMP	3.1.3A1|3.1.4A1|		7_607	0.0161133			FALSE
1692	2			192+7<=>201+608	Acetoacetyl-CoA + H2O[C] <==> 206 + 3-oxobutanethioic S-acid	3.3.1A1|3.3.1A2|		7_201|192_608	0.0106337|1			FALSE
1693	2	R01357(r)	Acetoacetate:CoA ligase (AMP-forming)(r)|	192+40+45<=>9+42+471	Acetoacetyl-CoA + Diphosphate[C] + AMP[C] <==> CoA[C] + ATP[C] + Acetoacetate	6.2.1A2(rev)|	6.2.1.-16|6.2.1.-16	192_9|45_42|40_42|192_471|40_471	0.839506|0.646202|0.211714|0.857143|0.122953			FALSE
1694	2			193+2+3<=>1+59+71	198 + NADH[C] + H+[C] <==> NAD+[C] + Isocorypalmine + Acetaldehyde	1.2.1C1(rev)|		2_1|193_59|193_71	1|0.845026|0.0593112			TRUE
1695	2			193+3+5<=>4+59+71	198 + H+[C] + NADPH[C] <==> NADP+[C] + Isocorypalmine + Acetaldehyde	1.2.1C2(rev)|		5_4|193_59|193_71	1|0.845026|0.0593112			TRUE
1696	2			193+3+(2)5+11<=>(2)4+7+138+503	198 + H+[C] + (2) NADPH[C] + Oxygen[C] <==> (2) NADP+[C] + H2O[C] + Methanol + 517	1.14.13B1|		5_4|11_7|193_138|11_503|193_503	0.5|0.375|0.0382653|0.144204|0.913241			TRUE
1697	2			193+3+(2)5+11<=>(2)4+7+138+510	198 + H+[C] + (2) NADPH[C] + Oxygen[C] <==> (2) NADP+[C] + H2O[C] + Methanol + 525	1.14.13B1|		5_4|11_7|193_138|11_510|193_510	0.5|0.375|0.0382653|0.144204|0.913241			TRUE
1698	2			193+3+26<=>25+503	198 + H+[C] + S-Adenosyl-L-homocysteine[C] <==> S-Adenosyl-L-methionine[C] + 517	2.1.1A1(rev)|		193_25|26_25|193_503	0.0363275|0.94513|0.947066			TRUE
1699	2			193+3+26<=>25+510	198 + H+[C] + S-Adenosyl-L-homocysteine[C] <==> S-Adenosyl-L-methionine[C] + 525	2.1.1A1(rev)|		193_25|26_25|193_510	0.0363275|0.94513|0.947066			TRUE
1700	2			193+26<=>25+503	198 + S-Adenosyl-L-homocysteine[C] <==> S-Adenosyl-L-methionine[C] + 517	2.1.1A5(rev)|		193_25|26_25|193_503	0.0363275|0.94513|0.947066			TRUE
1701	2			193+26<=>25+510	198 + S-Adenosyl-L-homocysteine[C] <==> S-Adenosyl-L-methionine[C] + 525	2.1.1A5(rev)|		193_25|26_25|193_510	0.0363275|0.94513|0.947066			TRUE
1702	2			193+7<=>59+142	198 + H2O[C] <==> Isocorypalmine + Acetate	3.1.1A1|		193_59|193_142|7_142	0.845026|0.153061|0.15625			TRUE
1703	2			194+3+(2)5+11<=>(2)4+7+53+609	199 + H+[C] + (2) NADPH[C] + Oxygen[C] <==> (2) NADP+[C] + H2O[C] + (S)-Norcoclaurine + D-Glucose	1.14.13B1|		5_4|11_7|194_53|11_53|194_609	0.5|0.375|0.518027|0.15125|0.26847			TRUE
1704	2			194+7<=>53+609	199 + H2O[C] <==> (S)-Norcoclaurine + D-Glucose	3.2.1A1|3.2.1A2|3.3.2A3|		7_53|194_53|194_609	0.02625|0.518027|0.26847			TRUE
1705	2			196+2+3<=>1+7+247	201 + NADH[C] + H+[C] <==> NAD+[C] + H2O[C] + Papaveroxine	1.2.1A1(rev)|		2_1|196_7|196_247	1|0.0166493|0.952133			TRUE
1706	2			196+3+5<=>4+7+247	201 + H+[C] + NADPH[C] <==> NADP+[C] + H2O[C] + Papaveroxine	1.2.1A2(rev)|		5_4|196_7|196_247	1|0.0166493|0.952133			TRUE
1707	2			196+4+7<=>3+5+11+247	201 + NADP+[C] + H2O[C] <==> H+[C] + NADPH[C] + Oxygen[C] + Papaveroxine	1.14.13A1(rev)|		4_5|196_11|7_11|196_247	1|0.141649|0.375|0.952133			TRUE
1708	2			196+4+7<=>3+5+11+610	201 + NADP+[C] + H2O[C] <==> H+[C] + NADPH[C] + Oxygen[C] + 2,3-dimethoxy-6-[[(5S)-4-methoxy-6-methyl-7,8-dihydro-5H-[1,3]dioxolo[4,5-g]isoquinolin-5-yl]methyl]benzoic acid	1.14.13A1(rev)|		4_5|196_11|7_11|196_610	1|0.141649|0.375|0.952133			TRUE
1709	2			196+1+7<=>2+3+11+247	201 + NAD+[C] + H2O[C] <==> NADH[C] + H+[C] + Oxygen[C] + Papaveroxine	1.14.13A2(rev)|		1_2|196_11|7_11|196_247	1|0.141649|0.375|0.952133			TRUE
1710	2			196+1+7<=>2+3+11+610	201 + NAD+[C] + H2O[C] <==> NADH[C] + H+[C] + Oxygen[C] + 2,3-dimethoxy-6-[[(5S)-4-methoxy-6-methyl-7,8-dihydro-5H-[1,3]dioxolo[4,5-g]isoquinolin-5-yl]methyl]benzoic acid	1.14.13A2(rev)|		1_2|196_11|7_11|196_610	1|0.141649|0.375|0.952133			TRUE
1711	2			196+7<=>(2)3+11+610	201 + H2O[C] <==> (2) H+[C] + Oxygen[C] + 2,3-dimethoxy-6-[[(5S)-4-methoxy-6-methyl-7,8-dihydro-5H-[1,3]dioxolo[4,5-g]isoquinolin-5-yl]methyl]benzoic acid	1.14.15A1(rev)|		196_11|7_11|196_610	0.141649|0.375|0.952133			TRUE
1712	2			196+2+3<=>1+7+610	201 + NADH[C] + H+[C] <==> NAD+[C] + H2O[C] + 2,3-dimethoxy-6-[[(5S)-4-methoxy-6-methyl-7,8-dihydro-5H-[1,3]dioxolo[4,5-g]isoquinolin-5-yl]methyl]benzoic acid	1.17.99A1(rev)|		2_1|196_7|196_610	1|0.0166493|0.952133			TRUE
1713	2			196+65<=>72+524	201 + 4'-O-Desmethyl-3-O-acetylpapaveroxine <==> 4'-O-Desmethylpapaveroxine + 540	2.3.1D1|2.3.1D1(rev)|2.3.1D4|		65_72|196_524|65_524	0.86377|0.87154|0.0904908			TRUE
1714	2			196+64<=>63+524	201 + (13S,14R)-1-Hydroxy-13-O-acetyl-N-methylcanadine <==> (13S,14R)-1,13-Dihydroxy-N-methylcanadine + 540	2.3.1D1|2.3.1D1(rev)|2.3.1D4|		64_63|196_524|64_524	0.859521|0.87154|0.0917149			TRUE
1715	2			196+10<=>9+524	201 + Acetyl-CoA <==> CoA[C] + 540	2.3.1D1|2.3.1D1(rev)|2.3.1D4|2.3.1F1|		10_9|196_524|10_524	0.913495|0.87154|0.14176			TRUE
1716	2			202+2+3<=>1+611	Thioacetate + NADH[C] + H+[C] <==> NAD+[C] + 1-mercaptoethanol|1-sulfanylethanol	1.1.1A1(rev)|1.2.1B1(rev)|		2_1|202_611	1|1			FALSE
1717	2			202+3+5<=>4+611	Thioacetate + H+[C] + NADPH[C] <==> NADP+[C] + 1-mercaptoethanol|1-sulfanylethanol	1.1.1A2(rev)|1.2.1B2(rev)|		5_4|202_611	1|1			FALSE
1718	2			202+2+3+6<=>1+612	Thioacetate + NADH[C] + H+[C] + CO2[C] <==> NAD+[C] + 3-hydroxy-3-mercaptopropanoic acid|3-hydroxy-3-sulfanyl-propanoic acid	1.1.1A9(rev)|		2_1|202_612|6_612	1|0.44898|0.306122			FALSE
1719	2			202+3+5+6<=>4+612	Thioacetate + H+[C] + NADPH[C] + CO2[C] <==> NADP+[C] + 3-hydroxy-3-mercaptopropanoic acid|3-hydroxy-3-sulfanyl-propanoic acid	1.1.1A10(rev)|		5_4|202_612|6_612	1|0.44898|0.306122			FALSE
1720	2			202+6<=>224	Thioacetate + CO2[C] <==> 230	1.1.1B2(rev)|4.1.1A2(rev)|4.1.1A6(rev)|4.2.1A4(rev)|		202_224|6_224	0.44898|0.306122	14.43	-0.493945	FALSE
1721	2			202+14+17<=>7+11+613	Thioacetate + Hydrogen peroxide[C] + Ammonia[C] <==> H2O[C] + Oxygen[C] + 1-aminoethanethiol	1.4.3A1(rev)|		202_7|14_11|17_613|202_613	0.15625|1|0.15625|0.75	33.7727	0.0712713	FALSE
1722	2			202+14<=>11+611	Thioacetate + Hydrogen peroxide[C] <==> Oxygen[C] + 1-mercaptoethanol|1-sulfanylethanol	1.4.3B1(rev)|		14_11|202_611	1|1	27.9497	0.0051192	FALSE
1723	2			(2)202+1<=>2+3+614	(2) Thioacetate + NAD+[C] <==> NADH[C] + H+[C] + S-acetylsulfanyl ethanethioate|ethanethioic acid S-(acetylthio) ester	1.8.1B1|		1_2|202_614	1|0.375			FALSE
1724	2			202+(2)7<=>14+611	Thioacetate + (2) H2O[C] <==> Hydrogen peroxide[C] + 1-mercaptoethanol|1-sulfanylethanol	1.11.1A1(rev)|		7_14|202_611	0.375|1	73.304	-0.494881	FALSE
1725	2			(2)202+14<=>(2)7+614	(2) Thioacetate + Hydrogen peroxide[C] <==> (2) H2O[C] + S-acetylsulfanyl ethanethioate|ethanethioic acid S-(acetylthio) ester	1.11.1C2|		14_7|202_614	0.375|0.375	-84.896	0.9519	FALSE
1726	2			202+11<=>615	Thioacetate + Oxygen[C] <==> 1-oxoethanesulfinic acid	1.13.11A5|		202_615|11_615	0.555556|0.222222			FALSE
1727	2			202+3+5+11<=>4+7+616	Thioacetate + H+[C] + NADPH[C] + Oxygen[C] <==> NADP+[C] + H2O[C] + 2-hydroxyethanethioic S-acid	1.14.13A1|		5_4|11_7|202_616|11_616	1|0.375|0.72|0.245			FALSE
1728	2			202+2+3+11<=>1+7+616	Thioacetate + NADH[C] + H+[C] + Oxygen[C] <==> NAD+[C] + H2O[C] + 2-hydroxyethanethioic S-acid	1.14.13A2|		2_1|11_7|202_616|11_616	1|0.375|0.72|0.245			FALSE
1729	2			202+(2)3+11<=>7+616	Thioacetate + (2) H+[C] + Oxygen[C] <==> H2O[C] + 2-hydroxyethanethioic S-acid	1.14.18A1|		11_7|202_616|11_616	0.375|0.72|0.245			FALSE
1730	2			202+1+7<=>2+3+616	Thioacetate + NAD+[C] + H2O[C] <==> NADH[C] + H+[C] + 2-hydroxyethanethioic S-acid	1.17.99A1|		1_2|202_616|7_616	1|0.72|0.12			FALSE
1731	2			202+25<=>26+585	Thioacetate + S-Adenosyl-L-methionine[C] <==> S-Adenosyl-L-homocysteine[C] + 603	2.1.1A8|		25_26|25_585|202_585	0.94513|0.0992044|0.72	-7.86	-0.525468	FALSE
1732	2			202+10<=>9+617	Thioacetate + Acetyl-CoA <==> CoA[C] + S-acetyl ethanethioate|ethanethioic acid S-acetyl ester	2.3.1D1|2.3.1D1(rev)|2.3.1D4|		10_9|202_617|10_617	0.913495|0.44898|0.399872	1.13687e-13	0.214926	FALSE
1733	2			202+64<=>63+617	Thioacetate + (13S,14R)-1-Hydroxy-13-O-acetyl-N-methylcanadine <==> (13S,14R)-1,13-Dihydroxy-N-methylcanadine + S-acetyl ethanethioate|ethanethioic acid S-acetyl ester	2.3.1D1|2.3.1D1(rev)|2.3.1D4|		64_63|202_617|64_617	0.859521|0.44898|0.175519			TRUE
1734	2			202+65<=>617+72	Thioacetate + 4'-O-Desmethyl-3-O-acetylpapaveroxine <==> S-acetyl ethanethioate|ethanethioic acid S-acetyl ester + 4'-O-Desmethylpapaveroxine	2.3.1D1|2.3.1D1(rev)|2.3.1D4|		202_617|65_617|65_72	0.44898|0.173719|0.86377	3.614	0.26851	TRUE
1735	2			(2)202+6<=>618+142	(2) Thioacetate + CO2[C] <==> (acetylthio)methanethioic S-acid|acetylsulfanylmethanethioic S-acid + Acetate	2.3.1D2(rev)|		202_618|202_142|6_142	0.429688|0.125|0.65625	5.834	-0.197775	FALSE
1736	2			202+33<=>39+619	Thioacetate + UDP-glucose[C] <==> UDP[C] + ethanethioic acid S-[(2S,3S,4S,5S,6R)-3,4,5-trihydroxy-6-(hydroxymethyl)-2-oxanyl] ester|S-[(2S,3S,4S,5S,6R)-3,4,5-trihydroxy-6-(hydroxymethyl)tetrahydropyran-2-yl] ethanethioate	2.4.1A1|		33_39|33_619|202_619	0.588349|0.297238|0.168889	-21.786	-0.157632	FALSE
1737	2			202+35<=>39+620	Thioacetate + UDP-N-acetyl-alpha-D-glucosamine[C] <==> UDP[C] + PUBCHEM132820108|ethanethioic acid ~{S}-[(3~{R},4~{R},5~{S},6~{R})-3-acetamido-4,5-dihydroxy-6-(hydroxymethyl)-2-oxanyl] ester|~{S}-[(3~{R},4~{R},5~{S},6~{R})-3-acetamido-4,5-dihydroxy-6-(hydroxymethyl)tetrahydropyran-2-yl] ethanethioate	2.4.1C1|		35_39|35_620|202_620	0.52597|0.330338|0.135802	-21.786	-0.160863	FALSE
1738	2			202+36<=>37+619	Thioacetate + GDP-mannose[C] <==> GDP[C] + ethanethioic acid S-[(2S,3S,4S,5S,6R)-3,4,5-trihydroxy-6-(hydroxymethyl)-2-oxanyl] ester|S-[(2S,3S,4S,5S,6R)-3,4,5-trihydroxy-6-(hydroxymethyl)tetrahydropyran-2-yl] ethanethioate	2.4.1D1|		36_37|36_619|202_619	0.6167|0.27858|0.168889	-21.786	0.117211	FALSE
1739	2			202+8<=>7+621	Thioacetate + Orthophosphate[C] <==> H2O[C] + 2-phosphonoethanethioate	3.1.3A1(rev)|		8_7|202_621|8_621	0.12|0.375|0.455	5.557	0.128969	FALSE
1740	2			202+7<=>142+622	Thioacetate + H2O[C] <==> Acetate + Hydrogen sulfide	3.3.1A1|3.3.1A2|		202_142|7_142|202_622	0.75|0.15625|0.15625	-5.469	-0.169908	FALSE
1741	2			202+7<=>623	Thioacetate + H2O[C] <==> 1-mercaptoethane-1,1-diol|1-sulfanylethane-1,1-diol	4.2.1A6(rev)|		202_623|7_623	0.72|0.12	9.207	-0.415796	FALSE
1742	2			202+17<=>7+624	Thioacetate + Ammonia[C] <==> H2O[C] + 1-aminoethenethiol	4.3.1B1(rev)|		202_7|17_624|202_624	0.15625|0.15625|0.75	18.943	0.20567	FALSE
1743	2			202+(2)17<=>7+625	Thioacetate + (2) Ammonia[C] <==> H2O[C] + 1,2-diaminoethanethiol	4.3.1B2(rev)|		202_7|17_625|202_625	0.15625|0.12|0.57375	24.083	-0.235105	FALSE
1744	2			203+(3)1+(2)7<=>(3)2+(3)3+626	208 + (3) NAD+[C] + (2) H2O[C] <==> (3) NADH[C] + (3) H+[C] + 1-[(4-nitrophenyl)methyl]-1,2,3,4-tetrahydroisoquinoline-6,7-diol	1.7.1D1|		1_2|7_626|203_626	0.333333|0.0237603|0.867769			TRUE
1745	2			203+2+3+11<=>1+17+113	208 + NADH[C] + H+[C] + Oxygen[C] <==> NAD+[C] + Ammonia[C] + (S)-Norlaudanosoline	1.14.12A5|		2_1|203_17|11_113|203_113	1|0.02625|0.0521542|0.885428			TRUE
1746	2			203+3+5+11<=>4+7+446	208 + H+[C] + NADPH[C] + Oxygen[C] <==> NADP+[C] + H2O[C] + 456	1.14.13A7|		5_4|11_7|11_446|203_446	1|0.375|0.149943|0.929705			TRUE
1747	2			203+3+5+11<=>4+17+113	208 + H+[C] + NADPH[C] + Oxygen[C] <==> NADP+[C] + Ammonia[C] + (S)-Norlaudanosoline	1.14.13A12|		5_4|203_17|11_113|203_113	1|0.02625|0.0521542|0.885428			TRUE
1748	2			203+3+(2)5+11<=>(2)4+7+17+53	208 + H+[C] + (2) NADPH[C] + Oxygen[C] <==> (2) NADP+[C] + H2O[C] + Ammonia[C] + (S)-Norcoclaurine	1.14.13B1|		5_4|11_7|203_17|11_53|203_53	0.5|0.375|0.02625|0.15125|0.95			TRUE
1749	2			203+7<=>627+212	208 + H2O[C] <==> 2-(4-aminophenyl)acetaldehyde + Dopamine	4.2.1H1(rev)|		7_627|203_627|203_212	0.055|0.37125|0.42625			FALSE
1750	2			206+3+(2)11<=>(2)14+276	211 + H+[C] + (2) Oxygen[C] <==> (2) Hydrogen peroxide[C] + 282	1.3.3A2|		11_14|206_276	0.5|1			TRUE
1751	2			206+3+(2)5+11<=>(2)4+7+467+139	211 + H+[C] + (2) NADPH[C] + Oxygen[C] <==> (2) NADP+[C] + H2O[C] + Glycolate + (S)-Nandinine	1.14.13B1|		5_4|11_7|206_467|206_139|11_139	0.5|0.375|0.10523|0.768052|0.146701			TRUE
1752	2			206+10<=>6+9+628	211 + Acetyl-CoA <==> CO2[C] + CoA[C] + UID:384326653	2.3.1D2|		206_6|10_9|206_628|10_628	0.0593112|0.913495|0.892857|0.153061			TRUE
1753	2			207+2+3<=>1+7+629	212 + NADH[C] + H+[C] <==> NAD+[C] + H2O[C] + (5R)-5-[(1S)-4,5-dimethoxy-3-oxo-1H-isobenzofuran-1-yl]-4-methoxy-6-methyl-7,8-dihydro-5H-[1,3]dioxolo[4,5-g]isoquinoline-9-carbaldehyde|(5R)-5-[(1S)-4,5-dimethoxy-3-oxo-1H-isobenzofuran-1-yl]-4-methoxy-6-methyl-7,8-dihydro-5H-[1,3]dioxolo[4,5-g]isoquinoline-9-carboxaldehyde	1.2.1A1(rev)|		2_1|207_7|207_629	1|0.0156107|0.955005			TRUE
1754	2			207+3+5<=>4+7+629	212 + H+[C] + NADPH[C] <==> NADP+[C] + H2O[C] + (5R)-5-[(1S)-4,5-dimethoxy-3-oxo-1H-isobenzofuran-1-yl]-4-methoxy-6-methyl-7,8-dihydro-5H-[1,3]dioxolo[4,5-g]isoquinoline-9-carbaldehyde|(5R)-5-[(1S)-4,5-dimethoxy-3-oxo-1H-isobenzofuran-1-yl]-4-methoxy-6-methyl-7,8-dihydro-5H-[1,3]dioxolo[4,5-g]isoquinoline-9-carboxaldehyde	1.2.1A2(rev)|		5_4|207_7|207_629	1|0.0156107|0.955005			TRUE
1755	2			207+4+7<=>3+5+11+629	212 + NADP+[C] + H2O[C] <==> H+[C] + NADPH[C] + Oxygen[C] + (5R)-5-[(1S)-4,5-dimethoxy-3-oxo-1H-isobenzofuran-1-yl]-4-methoxy-6-methyl-7,8-dihydro-5H-[1,3]dioxolo[4,5-g]isoquinoline-9-carbaldehyde|(5R)-5-[(1S)-4,5-dimethoxy-3-oxo-1H-isobenzofuran-1-yl]-4-methoxy-6-methyl-7,8-dihydro-5H-[1,3]dioxolo[4,5-g]isoquinoline-9-carboxaldehyde	1.14.13A1(rev)|		4_5|7_11|207_11|207_629	1|0.375|0.140611|0.955005			TRUE
1756	2			207+1+7<=>2+3+11+629	212 + NAD+[C] + H2O[C] <==> NADH[C] + H+[C] + Oxygen[C] + (5R)-5-[(1S)-4,5-dimethoxy-3-oxo-1H-isobenzofuran-1-yl]-4-methoxy-6-methyl-7,8-dihydro-5H-[1,3]dioxolo[4,5-g]isoquinoline-9-carbaldehyde|(5R)-5-[(1S)-4,5-dimethoxy-3-oxo-1H-isobenzofuran-1-yl]-4-methoxy-6-methyl-7,8-dihydro-5H-[1,3]dioxolo[4,5-g]isoquinoline-9-carboxaldehyde	1.14.13A2(rev)|		1_2|7_11|207_11|207_629	1|0.375|0.140611|0.955005			TRUE
1757	2			207+25<=>3+26+630	212 + S-Adenosyl-L-methionine[C] <==> H+[C] + S-Adenosyl-L-homocysteine[C] + methyl (5R)-5-[(1S)-4,5-dimethoxy-3-oxo-1H-isobenzofuran-1-yl]-4-methoxy-6-methyl-7,8-dihydro-5H-[1,3]dioxolo[4,5-g]isoquinoline-9-carboxylate|(5R)-5-[(1S)-4,5-dimethoxy-3-oxo-1H-isobenzofuran-1-yl]-4-methoxy-6-methyl-7,8-dihydro-5H-[1,3]dioxolo[4,5-g]isoquinoline-9-carboxylic acid methyl ester	2.1.1A1|		25_26|25_630|207_630	0.94513|0.0329711|0.956315			TRUE
1758	2			207+25<=>26+630	212 + S-Adenosyl-L-methionine[C] <==> S-Adenosyl-L-homocysteine[C] + methyl (5R)-5-[(1S)-4,5-dimethoxy-3-oxo-1H-isobenzofuran-1-yl]-4-methoxy-6-methyl-7,8-dihydro-5H-[1,3]dioxolo[4,5-g]isoquinoline-9-carboxylate|(5R)-5-[(1S)-4,5-dimethoxy-3-oxo-1H-isobenzofuran-1-yl]-4-methoxy-6-methyl-7,8-dihydro-5H-[1,3]dioxolo[4,5-g]isoquinoline-9-carboxylic acid methyl ester	2.1.1A5|		25_26|25_630|207_630	0.94513|0.0329711|0.956315			TRUE
1759	2			207+17<=>(2)7+631	212 + Ammonia[C] <==> (2) H2O[C] + (5R)-5-[(1S)-4,5-dimethoxy-3-oxo-1H-isobenzofuran-1-yl]-4-methoxy-6-methyl-7,8-dihydro-5H-[1,3]dioxolo[4,5-g]isoquinoline-9-carbonitrile	3.5.5A1(rev)|		207_7|17_631|207_631	0.0156107|0.0161133|0.926064			TRUE
1760	2			208+2+3+11<=>1+7+632+633	213 + NADH[C] + H+[C] + Oxygen[C] <==> NAD+[C] + H2O[C] + 4-Hydroxybenzaldehyde + 6,7-dihydroxy-1,2,3,4-tetrahydroisoquinoline-1-carboxylic acid	1.13.12A1|		2_1|11_7|208_632|11_632|208_633	1|0.375|0.283787|0.186728|0.538752			FALSE
1761	2			208+3+5+11<=>4+7+373	213 + H+[C] + NADPH[C] + Oxygen[C] <==> NADP+[C] + H2O[C] + 383	1.14.13A1|		5_4|11_7|208_373|11_373	1|0.375|0.938368|0.146701			TRUE
1762	2			208+4+7<=>3+5+11+405	213 + NADP+[C] + H2O[C] <==> H+[C] + NADPH[C] + Oxygen[C] + 415	1.14.13A1(rev)|		4_5|208_11|7_11|208_405	1|0.147684|0.375|0.935728			TRUE
1763	2			208+2+3+11<=>1+7+373	213 + NADH[C] + H+[C] + Oxygen[C] <==> NAD+[C] + H2O[C] + 383	1.14.13A2|		2_1|11_7|208_373|11_373	1|0.375|0.938368|0.146701			TRUE
1764	2			208+1+7<=>2+3+11+405	213 + NAD+[C] + H2O[C] <==> NADH[C] + H+[C] + Oxygen[C] + 415	1.14.13A2(rev)|		1_2|208_11|7_11|208_405	1|0.147684|0.375|0.935728			TRUE
1765	2			208+11+20<=>373+153	213 + Oxygen[C] + Tetrahydrobiopterin[C] <==> 383 + 4a-Hydroxytetrahydrobiopterin	1.14.16A1|		208_373|11_373|20_153|11_153	0.938368|0.146701|0.91821|0.154321			TRUE
1766	2			208+25<=>3+26+526	213 + S-Adenosyl-L-methionine[C] <==> H+[C] + S-Adenosyl-L-homocysteine[C] + 542	2.1.1A1|		25_26|208_526|25_526	0.94513|0.938368|0.0391697			TRUE
1767	2			208+25<=>3+26+210	213 + S-Adenosyl-L-methionine[C] <==> H+[C] + S-Adenosyl-L-homocysteine[C] + 215	2.1.1A1|		25_26|208_210|25_210	0.94513|0.938368|0.0391697			TRUE
1768	2			208+25<=>26+526	213 + S-Adenosyl-L-methionine[C] <==> S-Adenosyl-L-homocysteine[C] + 542	2.1.1A5|		25_26|208_526|25_526	0.94513|0.938368|0.0391697			TRUE
1769	2			208+25<=>26+210	213 + S-Adenosyl-L-methionine[C] <==> S-Adenosyl-L-homocysteine[C] + 215	2.1.1A5|		25_26|208_210|25_210	0.94513|0.938368|0.0391697			TRUE
1770	2			209+4+7<=>3+5+11+407	214 + NADP+[C] + H2O[C] <==> H+[C] + NADPH[C] + Oxygen[C] + 417	1.14.13A1(rev)|		4_5|209_11|7_11|209_407	1|0.147684|0.375|0.935728			TRUE
1771	2			209+1+7<=>2+3+11+407	214 + NAD+[C] + H2O[C] <==> NADH[C] + H+[C] + Oxygen[C] + 417	1.14.13A2(rev)|		1_2|209_11|7_11|209_407	1|0.147684|0.375|0.935728			TRUE
1772	2			210+2+3+11<=>1+7+632+634	215 + NADH[C] + H+[C] + Oxygen[C] <==> NAD+[C] + H2O[C] + 4-Hydroxybenzaldehyde + 7-hydroxy-6-methoxy-1,2,3,4-tetrahydroisoquinoline-1-carboxylic acid	1.13.12A1|		2_1|11_7|11_632|210_632|210_634	1|0.375|0.186728|0.271605|0.555556			FALSE
1773	2			210+4+7<=>3+5+11+425	215 + NADP+[C] + H2O[C] <==> H+[C] + NADPH[C] + Oxygen[C] + 435	1.14.13A1(rev)|		4_5|210_11|7_11|210_425	1|0.146701|0.375|0.938368			TRUE
1774	2			210+1+7<=>2+3+11+425	215 + NAD+[C] + H2O[C] <==> NADH[C] + H+[C] + Oxygen[C] + 435	1.14.13A2(rev)|		1_2|210_11|7_11|210_425	1|0.146701|0.375|0.938368			TRUE
1775	2			210+3+(2)5+11<=>(2)4+7+138+208	215 + H+[C] + (2) NADPH[C] + Oxygen[C] <==> (2) NADP+[C] + H2O[C] + Methanol + 213	1.14.13B1|		5_4|11_7|210_138|11_208|210_208	0.5|0.375|0.0451389|0.147684|0.899266			TRUE
1776	2			210+25<=>3+26+539	215 + S-Adenosyl-L-methionine[C] <==> H+[C] + S-Adenosyl-L-homocysteine[C] + 555	2.1.1A1|		25_26|210_539|25_539	0.94513|0.9408|0.0384044			TRUE
1777	2			210+25<=>26+539	215 + S-Adenosyl-L-methionine[C] <==> S-Adenosyl-L-homocysteine[C] + 555	2.1.1A5|		25_26|210_539|25_539	0.94513|0.9408|0.0384044			TRUE
1778	2			210+7<=>138+208	215 + H2O[C] <==> Methanol + 213	3.3.2A3|		210_138|210_208|7_208	0.0451389|0.899266|0.0226843			TRUE
1779	3			217+2+3<=>1+579	3-Oxopropionyl-CoA + NADH[C] + H+[C] <==> NAD+[C] + 3-Hydroxypropionyl-CoA	1.1.1A1(rev)|1.2.1B1(rev)|		2_1|217_579	1|1			FALSE
1780	3	R04919(r)	3-hydroxypropionyl-CoA:NADP+ oxidoreductase(r)|	217+3+5<=>4+579	3-Oxopropionyl-CoA + H+[C] + NADPH[C] <==> NADP+[C] + 3-Hydroxypropionyl-CoA	1.1.1A2(rev)|1.2.1B2(rev)|	1.1.1.0|1.1.1.0	5_4|217_579	1|1			FALSE
1781	3			217+3+5+6<=>4+9+635	3-Oxopropionyl-CoA + H+[C] + NADPH[C] + CO2[C] <==> NADP+[C] + CoA[C] + 2-formyl-3-oxopropanoic acid|2-formyl-3-oxo-propanoic acid	1.2.1D1(rev)|		5_4|217_9|217_635|6_635	1|0.862941|0.577257|0.257812			FALSE
1782	3			217+2+3<=>1+9+636	3-Oxopropionyl-CoA + NADH[C] + H+[C] <==> NAD+[C] + CoA[C] + Malonaldehyde	1.2.1D3(rev)|		2_1|217_9|217_636	1|0.862941|0.763889			FALSE
1783	3			217+2+3<=>1+9+637	3-Oxopropionyl-CoA + NADH[C] + H+[C] <==> NAD+[C] + CoA[C] + Glycidaldehyde	1.2.1D4(rev)|		2_1|217_9|217_637	1|0.862941|0.763889			FALSE
1784	3			217+3+5<=>4+9+636	3-Oxopropionyl-CoA + H+[C] + NADPH[C] <==> NADP+[C] + CoA[C] + Malonaldehyde	1.2.1E1|		5_4|217_9|217_636	1|0.862941|0.763889			FALSE
1785	3			217+7+11<=>14+70	3-Oxopropionyl-CoA + H2O[C] + Oxygen[C] <==> Hydrogen peroxide[C] + Malonyl-CoA	1.2.3B1|		11_14|217_70|7_70	1|0.972394|0.0816327			FALSE
1786	3			217+2+3+17<=>1+7+638	3-Oxopropionyl-CoA + NADH[C] + H+[C] + Ammonia[C] <==> NAD+[C] + H2O[C] + beta-Alanyl-CoA	1.4.1A1(rev)|		2_1|217_7|217_638|17_638	1|0.0972222|0.981132|0.0972222			FALSE
1787	3			217+14+17<=>7+11+638	3-Oxopropionyl-CoA + Hydrogen peroxide[C] + Ammonia[C] <==> H2O[C] + Oxygen[C] + beta-Alanyl-CoA	1.4.3A1(rev)|		217_7|14_11|217_638|17_638	0.0972222|1|0.981132|0.0972222			FALSE
1788	3			217+14<=>11+579	3-Oxopropionyl-CoA + Hydrogen peroxide[C] <==> Oxygen[C] + 3-Hydroxypropionyl-CoA	1.4.3B1(rev)|		14_11|217_579	1|1			FALSE
1789	3			217+(2)7<=>14+579	3-Oxopropionyl-CoA + (2) H2O[C] <==> Hydrogen peroxide[C] + 3-Hydroxypropionyl-CoA	1.11.1A1(rev)|		7_14|217_579	0.375|1			FALSE
1790	3			217+9<=>10+639	3-Oxopropionyl-CoA + CoA[C] <==> Acetyl-CoA + Formyl-CoA	2.3.1C1|		217_10|217_639|9_639	0.944108|0.0387799|0.9408			FALSE
1791	3	R10947	3-oxopropionyl-CoA hydrolase|	217+7<=>9+73	3-Oxopropionyl-CoA + H2O[C] <==> CoA[C] + 3-Oxopropanoate	3.1.2A1|3.3.1A1|3.3.1A2|6.2.1A1(rev)|6.2.1B1(rev)|6.2.1C1(rev)|6.2.1D1(rev)|	4.2.1.155|4.2.1.155	217_9|217_73|7_73	0.862941|0.833333|0.0972222			FALSE
1792	3			217+7<=>201+640	3-Oxopropionyl-CoA + H2O[C] <==> 206 + 3-oxopropanethioic S-acid	3.3.1A1|3.3.1A2|		7_201|217_640	0.0106337|1			FALSE
1793	3			217+7<=>10+51	3-Oxopropionyl-CoA + H2O[C] <==> Acetyl-CoA + Formate[C]	3.7.1A1|6.4.1A1(rev)|		217_10|217_51|7_51	0.944108|0.333333|0.222222			FALSE
1794	3			217+40+45<=>9+42+73	3-Oxopropionyl-CoA + Diphosphate[C] + AMP[C] <==> CoA[C] + ATP[C] + 3-Oxopropanoate	6.2.1A2(rev)|		217_9|40_42|45_42|40_73|217_73	0.862941|0.211714|0.646202|0.131173|0.833333			FALSE
1795	3			218+2+3<=>1+641	2-formylpropanedioic acid + NADH[C] + H+[C] <==> NAD+[C] + 2-(hydroxymethyl)propanedioic acid	1.1.1A1(rev)|1.2.1B1(rev)|		2_1|218_641	1|1			FALSE
1796	3			218+3+5<=>4+641	2-formylpropanedioic acid + H+[C] + NADPH[C] <==> NADP+[C] + 2-(hydroxymethyl)propanedioic acid	1.1.1A2(rev)|1.2.1B2(rev)|		5_4|218_641	1|1			FALSE
1797	3			218<=>6+73	2-formylpropanedioic acid <==> CO2[C] + 3-Oxopropanoate	1.1.1B2|4.1.1A2|4.1.1A6|4.2.1A4|		218_6|218_73	0.222222|0.555556	-12.62	0.401046	FALSE
1798	3			218+1+7<=>2+3+642	2-formylpropanedioic acid + NAD+[C] + H2O[C] <==> NADH[C] + H+[C] + methanetricarboxylic acid	1.1.1D1|1.2.1A1|		1_2|218_642|7_642	1|0.855|0.055			FALSE
1799	3			218+2+3<=>1+7+635	2-formylpropanedioic acid + NADH[C] + H+[C] <==> NAD+[C] + H2O[C] + 738	1.1.1D1(rev)|1.2.1A1(rev)|		2_1|218_7|218_635	1|0.0617284|0.839506			FALSE
1800	3			218+4+7<=>3+5+642	2-formylpropanedioic acid + NADP+[C] + H2O[C] <==> H+[C] + NADPH[C] + methanetricarboxylic acid	1.1.1D2|1.2.1A2|		4_5|218_642|7_642	1|0.855|0.055			FALSE
1801	3			218+3+5<=>4+7+635	2-formylpropanedioic acid + H+[C] + NADPH[C] <==> NADP+[C] + H2O[C] + 738	1.1.1D2(rev)|1.2.1A2(rev)|		5_4|218_7|218_635	1|0.0617284|0.839506			FALSE
1802	3			218+7+11<=>14+642	2-formylpropanedioic acid + H2O[C] + Oxygen[C] <==> Hydrogen peroxide[C] + methanetricarboxylic acid	1.2.3B1|		11_14|218_642|7_642	1|0.855|0.055	-31.9827	-0.44911	FALSE
1803	3			218+2+3+17<=>1+7+643	2-formylpropanedioic acid + NADH[C] + H+[C] + Ammonia[C] <==> NAD+[C] + H2O[C] + 2-(aminomethyl)propanedioic acid	1.4.1A1(rev)|		2_1|218_7|17_643|218_643	1|0.0617284|0.0617284|0.888889			FALSE
1804	3			218+14+17<=>7+11+643	2-formylpropanedioic acid + Hydrogen peroxide[C] + Ammonia[C] <==> H2O[C] + Oxygen[C] + 2-(aminomethyl)propanedioic acid	1.4.3A1(rev)|		218_7|14_11|17_643|218_643	0.0617284|1|0.0617284|0.888889	32.3127	0.12027	FALSE
1805	3			218+14<=>11+641	2-formylpropanedioic acid + Hydrogen peroxide[C] <==> Oxygen[C] + 2-(hydroxymethyl)propanedioic acid	1.4.3B1(rev)|		14_11|218_641	1|1	26.4897	-0.00529054	FALSE
1806	3			218+(2)7<=>14+641	2-formylpropanedioic acid + (2) H2O[C] <==> Hydrogen peroxide[C] + 2-(hydroxymethyl)propanedioic acid	1.11.1A1(rev)|		7_14|218_641	0.375|1	71.844	-0.505291	FALSE
1807	3			(2)218<=>11+644	(2) 2-formylpropanedioic acid <==> Oxygen[C] + (E)-2-butene-1,1,4,4-tetracarboxylic acid|(E)-but-2-ene-1,1,4,4-tetracarboxylic acid	1.13.11A4(rev)|		218_11|218_644	0.186728|0.424383	90.3197	0.593434	FALSE
1808	3			218+11<=>6+7+645	2-formylpropanedioic acid + Oxygen[C] <==> CO2[C] + H2O[C] + KETOPYRUVATE|(CHEMSPIDER "11338529" NIL |kothari| 3563631786 NIL NIL)	1.13.12B1|		218_6|11_7|218_645|11_645	0.222222|0.375|0.61678|0.206633	-98.3267	0.637824	FALSE
1809	3			218+6+7<=>11+646	2-formylpropanedioic acid + CO2[C] + H2O[C] <==> Oxygen[C] + 2-formyl-3-hydroxybutanedioic acid|2-formyl-3-hydroxy-butanedioic acid	1.13.12B1(rev)|		218_11|7_11|218_646|6_646	0.186728|0.375|0.677482|0.173554	116.447	-0.384657	FALSE
1810	3			218+3+5+11<=>4+7+642	2-formylpropanedioic acid + H+[C] + NADPH[C] + Oxygen[C] <==> NADP+[C] + H2O[C] + methanetricarboxylic acid	1.14.13A1|		5_4|11_7|218_642|11_642	1|0.375|0.855|0.18			FALSE
1811	3			218+4+7<=>3+5+11+635	2-formylpropanedioic acid + NADP+[C] + H2O[C] <==> H+[C] + NADPH[C] + Oxygen[C] + 738	1.14.13A1(rev)|		4_5|218_11|7_11|218_635	1|0.186728|0.375|0.839506			FALSE
1812	3			218+2+3+11<=>1+7+642	2-formylpropanedioic acid + NADH[C] + H+[C] + Oxygen[C] <==> NAD+[C] + H2O[C] + methanetricarboxylic acid	1.14.13A2|		2_1|11_7|218_642|11_642	1|0.375|0.855|0.18			FALSE
1813	3			218+1+7<=>2+3+11+635	2-formylpropanedioic acid + NAD+[C] + H2O[C] <==> NADH[C] + H+[C] + Oxygen[C] + 738	1.14.13A2(rev)|		1_2|218_11|7_11|218_635	1|0.186728|0.375|0.839506			FALSE
1814	3			218+25<=>3+26+647	2-formylpropanedioic acid + S-Adenosyl-L-methionine[C] <==> H+[C] + S-Adenosyl-L-homocysteine[C] + 2-formyl-3-methoxy-3-oxopropanoic acid|2-formyl-3-methoxy-3-oxo-propanoic acid	2.1.1A1|		25_26|25_647|218_647	0.94513|0.0642044|0.855			FALSE
1815	3			218+25<=>26+647	2-formylpropanedioic acid + S-Adenosyl-L-methionine[C] <==> S-Adenosyl-L-homocysteine[C] + 2-formyl-3-methoxy-3-oxopropanoic acid|2-formyl-3-methoxy-3-oxo-propanoic acid	2.1.1A5|		25_26|25_647|218_647	0.94513|0.0642044|0.855	-5.33	-0.34419	FALSE
1816	3			218+25<=>26+648	2-formylpropanedioic acid + S-Adenosyl-L-methionine[C] <==> S-Adenosyl-L-homocysteine[C] + 2-acetylpropanedioic acid	2.1.1A8|		25_26|25_648|218_648	0.94513|0.0642044|0.855	-11.13	-0.504759	FALSE
1817	3			218+9<=>222+639	2-formylpropanedioic acid + CoA[C] <==> Malonate + Formyl-CoA	2.3.1C1|		218_222|218_639|9_639	0.691358|0.246914|0.9408	-5.246	-0.022141	FALSE
1818	3			218+10<=>6+9+603	2-formylpropanedioic acid + Acetyl-CoA <==> CO2[C] + CoA[C] + 621	2.3.1D2|		218_6|10_9|218_603|10_603	0.222222|0.913495|0.666667|0.315972	-7.374	0.42906	FALSE
1819	3			218+7+10<=>9+649	2-formylpropanedioic acid + H2O[C] + Acetyl-CoA <==> CoA[C] + 2-hydroxypropane-1,1,3-tricarboxylic acid	2.3.3A1|2.3.3B1(rev)|		10_9|218_649|7_649|10_649	0.913495|0.585799|0.0414201|0.235762	3.023	-0.420298	FALSE
1820	3			218+17<=>(2)7+650	2-formylpropanedioic acid + Ammonia[C] <==> (2) H2O[C] + 2-cyano-3-oxopropanoic acid|2-cyano-3-oxo-propanoic acid	3.5.5A1(rev)|		218_7|17_650|218_650	0.0617284|0.0703125|0.746046	-1.804	5.11196	FALSE
1821	3			218+7<=>51+222	2-formylpropanedioic acid + H2O[C] <==> Formate[C] + Malonate	3.7.1A1|		218_51|7_51|218_222	0.246914|0.222222|0.691358	-0.273	-0.0768455	FALSE
1822	3			218+7<=>52+73	2-formylpropanedioic acid + H2O[C] <==> HCO3-[C] + 3-Oxopropanoate	3.7.1A1|		218_52|7_52|218_73	0.315972|0.15625|0.555556	-3.933	-0.0989535	FALSE
1823	3			218+6<=>651	2-formylpropanedioic acid + CO2[C] <==> 2-oxoethane-1,1,2-tricarboxylic acid	4.1.1A1(rev)|4.1.1A6(rev)|4.2.1A4(rev)|		218_651|6_651	0.65625|0.15625	13.62	-0.368155	FALSE
1824	3			218+7<=>652	2-formylpropanedioic acid + H2O[C] <==> 2-(dihydroxymethyl)propanedioic acid	4.2.1A6(rev)|		218_652|7_652	0.855|0.055	9.167	-0.361238	FALSE
1825	3			218+17<=>7+653	2-formylpropanedioic acid + Ammonia[C] <==> H2O[C] + 2-(aminomethylene)propanedioic acid|2-(aminomethylidene)propanedioic acid	4.3.1B1(rev)|		218_7|17_653|218_653	0.0617284|0.0617284|0.888889	15.043	0.460982	FALSE
1826	3			218<=>654	2-formylpropanedioic acid <==> (Z)-2-carboxy-3-oxido-2-propenoate|(Z)-2-carboxy-3-oxido-prop-2-enoate	5.3.2A1(rev)|5.3.2A2|		218_654	1	9.22	0.398117	FALSE
1827	3			218<=>655	2-formylpropanedioic acid <==> oxirane-2,2-dicarboxylic acid	5.3.99A2(rev)|		218_655	1	13.47	1.56429	FALSE
1828	3			219+2+3<=>1+656	2-oxiranecarboxylic acid|oxirane-2-carboxylic acid + NADH[C] + H+[C] <==> NAD+[C] + 2-oxiranylmethanediol|oxiran-2-ylmethanediol	1.1.1A1(rev)|1.2.1B1(rev)|		2_1|219_656	1|1			FALSE
1829	3			219+3+5<=>4+656	2-oxiranecarboxylic acid|oxirane-2-carboxylic acid + H+[C] + NADPH[C] <==> NADP+[C] + 2-oxiranylmethanediol|oxiran-2-ylmethanediol	1.1.1A2(rev)|1.2.1B2(rev)|		5_4|219_656	1|1			FALSE
1830	3			219+(2)2+(2)3<=>(2)1+7+657	2-oxiranecarboxylic acid|oxirane-2-carboxylic acid + (2) NADH[C] + (2) H+[C] <==> (2) NAD+[C] + H2O[C] + Glycidol	1.1.1D3(rev)|		2_1|219_7|219_657	0.5|0.0972222|0.763889			FALSE
1831	3			219+2+3<=>1+7+637	2-oxiranecarboxylic acid|oxirane-2-carboxylic acid + NADH[C] + H+[C] <==> NAD+[C] + H2O[C] + Glycidaldehyde	1.2.1A1(rev)|		2_1|219_7|219_637	1|0.0972222|0.763889			FALSE
[truncated: 15,793 more rows]
