# Supplementary material for: A computational workflow for the expansion of heterologous biosynthetic pathways to natural product derivatives
Source: Nat Commun. 2021 Mar 19;12:1760. doi: 10.1038/s41467-021-22022-5 (PMC7979880; doi:10.1038/s41467-021-22022-5)
Supplement: Supplementary file 5 — Supplementary Data 3 [file 41467_2021_22022_MOESM5_ESM.xlsx]

## Sheet: Popularity analysis
Rank	Name	Iteration	KEGG ID	# Patents	# Citations	Total #	Database links	InChI Key	Identfier
1	Papaverine	4	C06533	14971	7947	22918	3DMET:B02056|CAS:58-74-2|CHEBI:28241|CHEMBL:CHEMBL19224|FORMULA:C20H21NO4|KEGG:C06533|KNAPSACK:C00001899|LCSB_DB:APRD00628,C06533,CPD-15742,cpd03942,D07425,DB01113,DB07725,HMDB0015245,MNXM12584|NIKKAJI:J10.638K|PUBCHEM:8763|PUBCHEMSQL:132961606,134067915,4680|	XQYZDYMELSJDRZ-UHFFFAOYSA-N	2875
2	Bicuculline	3		2915	13203	16118	CHEBI:3092|CHEMBL:CHEMBL1316579,CHEMBL1437488,CHEMBL1444722,CHEMBL417990|LCSB_DB:C09364,C09372,cpd06259,cpd06267|PUBCHEMSQL:10237|	IYGYMKDQCDOMRE-UHFFFAOYSA-N	1113
3	Berberine	1		6751	5403	12154	CHEBI:16118|CHEMBL:CHEMBL295124|LCSB_DB:BERBERINE,C00757,cpd00563,DB04115,EXPT00672,HMDB0003409,MNXM1416|PUBCHEMSQL:2353|	YBHILYKTIRIUTE-UHFFFAOYSA-N	79
4	Thebaine	4	C06173	4012	532	4544	3DMET:B01980|CAS:115-37-7|CHEBI:9519|CHEMBL:CHEMBL1318110,CHEMBL403893|FORMULA:C19H21NO3|KEGG:C06173|KNAPSACK:C00001924|LCSB_DB:C06173,CPD-7710,cpd03683,HMDB0029378,MNXM2564|NIKKAJI:J5.266C|PUBCHEM:8424|PUBCHEMSQL:131705782,131706816,133687239,5324289|	FQXXSQDCDRQNQE-UHFFFAOYSA-N	4049
5	Palmatine	2	C05315	548	892	1440	3DMET:B00765|CAS:3486-67-7|CHEBI:16096|CHEMBL:CHEMBL206106|FORMULA:C21H22NO4|KEGG:C05315|KNAPSACK:C00001898|LCSB_DB:C05315,cpd03153,MNXM1849,Palmatine|NIKKAJI:J12.970D|PUBCHEM:7697|PUBCHEMSQL:19009|	QUCQEUCGKKTEBI-UHFFFAOYSA-N	291
6	Tetrahydropalmatine	1	C02890	355	530	885	3DMET:B01610|CAS:483-14-7|CHEBI:16563|CHEMBL:CHEMBL187892,CHEMBL2334889,CHEMBL487182|FORMULA:C21H25NO4|KEGG:C02890|KNAPSACK:C00025252|LCSB_DB:C02890,cpd01851,MNXM3369,Tetrahydropalmatine|NIKKAJI:J31.846I|PUBCHEM:5820|PUBCHEMSQL:72301|	AEQDJSLRWYMAQI-UHFFFAOYSA-N	171
7	1-benzylisoquinoline	4		602	198	800	PUBCHEMSQL:23328994,23345|	IZTUINVRJSCOIR-UHFFFAOYSA-N	3131
8	Coptisine	3		327	451	778	CHEBI:67862|CHEMBL:CHEMBL362071|LCSB_DB:C16938,cpd17212|PUBCHEMSQL:72322|	XYHOBCMEDLZUMP-UHFFFAOYSA-N	951
9	Protopine	3	C05189	419	357	776	3DMET:B01823|CAS:130-86-9|CHEBI:16415|CHEMBL:CHEMBL453019|FORMULA:C20H19NO5|KEGG:C05189|KNAPSACK:C00001906|LCSB_DB:C05189,cpd03085,HMDB0003920,MNXM3345,Protopine|NIKKAJI:J40.085H|PUBCHEM:7594|PUBCHEMSQL:4970|	GPTFURBXHJWNHR-UHFFFAOYSA-N	1047
10	alpha-Hydrastine	1	C09462	623	131	754	3DMET:B02990|CAS:4370-85-8|CHEBI:126,33990|CHEMBL:CHEMBL1256868,CHEMBL1256919,CHEMBL1408680,CHEMBL1412842,CHEMBL1441048,CHEMBL462731,CHEMBL475536|FORMULA:C21H21NO6,C21H21NO6|KEGG:C09462,C13799|KNAPSACK:C00001867|LCSB_DB:C09462,C13799,cpd06357,cpd09621|NIKKAJI:J417.755J,J1.238.122K|PUBCHEM:11653,854044|PUBCHEMSQL:442247|	JZUTXVTYJDCMDU-UHFFFAOYSA-N	116
11	Jatrorrhizine	2	C09553	233	477	710	3DMET:B03074|CAS:3621-38-3|CHEBI:6087|CHEMBL:CHEMBL251055|FORMULA:C20H20NO4|KEGG:C09553|KNAPSACK:C00001874|LCSB_DB:C09553,CPD-19603,cpd06448|NIKKAJI:J37.067C|PUBCHEM:11744|PUBCHEMSQL:72323|	MXTLAHSTUOXGQF-UHFFFAOYSA-N	270
12	Laudanosine	2	C09558	283	228	511	3DMET:B03078|CAS:2688-77-9|CHEBI:6389|CHEMBL:CHEMBL1407,CHEMBL1613,CHEMBL519894|FORMULA:C21H27NO4|KEGG:C09558|KNAPSACK:C00001876|LCSB_DB:C09558,CPD-15741,cpd06453,HMDB0030213|NIKKAJI:J14.884I|PUBCHEM:11749|PUBCHEMSQL:73397|	KGPAYJZAMGEDIQ-UHFFFAOYSA-N	337
13	Columbamine	1	C01795	235	131	366	3DMET:B00352|CAS:3621-36-1|CHEBI:15920|CHEMBL:CHEMBL400345|FORMULA:C20H20NO4|KEGG:C01795|KNAPSACK:C00024667|LCSB_DB:C01795,Columbamine,cpd01238,MNXM1818|NIKKAJI:J8.189B|PUBCHEM:4922|PUBCHEMSQL:72310|	YYFOFDHQVIODOQ-UHFFFAOYSA-N	83
14	Magnoflorine	2	C09581	158	204	362	3DMET:B03100|CAS:2141-09-5|CHEBI:6641|CHEMBL:CHEMBL235428|FORMULA:C20H24NO4|KEGG:C09581|KNAPSACK:C00001885|LCSB_DB:C09581,CPD-9936,cpd06476,MNXM8854|NIKKAJI:J9.488I|PUBCHEM:11772|PUBCHEMSQL:73337|	YLRXAIKMLINXQY-UHFFFAOYSA-N	511
15	Salutaridine	1	C05179	264	85	349	3DMET:B01822|CAS:1936-18-1|CHEBI:17225|CHEMBL:CHEMBL402782,CHEMBL404097|FORMULA:C19H21NO4|KEGG:C05179|KNAPSACK:C00001916|LCSB_DB:C05179,cpd03084,MNXM2280,SALUTARIDINE|NIKKAJI:J7.824G|PUBCHEM:7590|PUBCHEMSQL:5408233|	GVTRUVGBZQJVTF-UHFFFAOYSA-N	155
16	Norlaudanosoline	1	C02916	177	144	321	3DMET:B01612|CAS:4747-99-3|CHEBI:28651,28770,27702|CHEMBL:CHEMBL156383,CHEMBL19068,CHEMBL348881|FORMULA:C16H17NO4,C16H17NO4,C16H17NO4|KEGG:C02916,C06350,C06351|LCSB_DB:C02916,C06350,C06351,CPD-21515,cpd01864,cpd03791,cpd03792,HMDB0012486,MNXM3412,S-NORLAUDANOSOLINE|NIKKAJI:J761.884K,J24.850I,J761.883B|PUBCHEM:5839,8586,8587|PUBCHEMSQL:439845|	ABXZOXDTHTTZJW-UHFFFAOYSA-N	113
17	Stepholidine	1		140	157	297	CHEMBL:CHEMBL2334890,CHEMBL487387,CHEMBL595489|PUBCHEMSQL:12442999,51382581,51382582,5290,6917970|	JKPISQIIWUONPB-UHFFFAOYSA-N	150
18	Allocryptopine	1	C02134	159	111	270	3DMET:B01536|CAS:24240-04-8|CHEBI:17390|CHEMBL:CHEMBL520043|FORMULA:C21H23NO5|KEGG:C02134|KNAPSACK:C00001799|LCSB_DB:ALLOCRYPTOPINE,C02134,cpd01444,MNXM3902|NIKKAJI:J12.568G|PUBCHEM:5213|PUBCHEMSQL:98570|	HYBRYAPKQCZIAE-UHFFFAOYSA-N	100
19	Spinosine	2		262	3	262	PUBCHEMSQL:14138285,177294,46185067,46185331,6947038,6947039,821493|	VAKIESMDOCVMDV-UHFFFAOYSA-N	320
20	Corydaline	2	C15530	117	67	184	CAS:518-69-4|CHEBI:14027|CHEMBL:CHEMBL2165401|FORMULA:C22H27NO4|KEGG:C15530|KNAPSACK:C00026115|LCSB_DB:C15530,CORYDALINE,cpd11207,MNXM4533|NIKKAJI:J34.125H|PUBCHEM:17396522|PUBCHEMSQL:101301|	VRSRXLJTYQVOHC-UHFFFAOYSA-N	569
21	Stylopine	2		116	56	172	CHEBI:18285|CHEMBL:CHEMBL1922602,CHEMBL3343660|LCSB_DB:C05175,cpd03080,MNXM2760,S-STYLOPINE|PUBCHEMSQL:440583|	UXYJCYXWJGAKQY-UHFFFAOYSA-N	455
22	Chileninone	2		70	85	155	CHEMBL:CHEMBL203135,CHEMBL2160119|LCSB_DB:HMDB0030266,HMDB30266|	GLYPKDKODVRYGP-UHFFFAOYSA-N	268
23	Phellodendrine	2	C17046	111	42	153	CAS:6873-13-8|CHEBI:80886|FORMULA:C20H24NO4|KEGG:C17046|KNAPSACK:C00027160|LCSB_DB:C17046,cpd17306|NIKKAJI:J476.063H|PUBCHEM:96023524|PUBCHEMSQL:3081405|	RBBVPNQTBKHOEQ-UHFFFAOYSA-N	327
24	Laudanidine	1	C09555	112	23	135	3DMET:B03076|CAS:301-21-3,85-64-3,3122-95-0|CHEBI:76105,76103|CHEMBL:CHEMBL1425007,CHEMBL251625|FORMULA:C20H25NO4,C20H25NO4,C20H25NO4|KEGG:C09555,C17592,C20712|KNAPSACK:C00001875,C00028453|LCSB_DB:C09555,C17592,C20712,CPD-15937,CPD-8924,cpd06450,cpd17712,HMDB0030211,MNXM5809|NIKKAJI:J8.629K,J358.586G|PUBCHEM:11746,96023937,254741181|PUBCHEMSQL:442304|	MPYHGNAJOKCMAQ-UHFFFAOYSA-N	169
25	Cryptopine	4		103	28	131	CHEMBL:CHEMBL1339015|PUBCHEMSQL:5095176,72616|	XPOJSWHIKCNLEQ-UHFFFAOYSA-N	4060
26	Epiberberine	3		0	128	128	CHEMBL:CHEMBL1197637|PUBCHEMSQL:160876|	FPJQGFLUORYYPE-UHFFFAOYSA-N	952
27	Isocorydine	4	C09549	53	74	127	3DMET:B03070|CAS:475-67-2|CHEBI:6000|CHEMBL:CHEMBL1376826,CHEMBL489525|FORMULA:C20H23NO4|KEGG:C09549|KNAPSACK:C00001872|LCSB_DB:C09549,cpd06444,HMDB0030184|NIKKAJI:J5.971D|PUBCHEM:11740|PUBCHEMSQL:10143|	QELDJEKNFOQJOY-UHFFFAOYSA-N	4035
28	Salutaridinol	2	C05220	86	30	116	3DMET:B01828|CAS:3271-79-2|CHEBI:18373|CHEMBL:CHEMBL255882|FORMULA:C19H23NO4|KEGG:C05220|LCSB_DB:C05220,cpd03100,MNXM2301,SALUTARIDINOL|NIKKAJI:J13.021D|PUBCHEM:7619|PUBCHEMSQL:5460042|	LLSADFZHWMEBHH-UHFFFAOYSA-N	512
29	Tetrahydrobenzylisoquinoline	3	C05201	78	36	114	CHEBI:16804|CHEMBL:CHEMBL21640|FORMULA:C16H17N|KEGG:C05201|LCSB_DB:C05201,cpd03093,HMDB0004087,MNXM4228,RS-TETRAHYDROBENZYLISOQUINOLINE|NIKKAJI:J2.754.910A|PUBCHEM:7606|PUBCHEMSQL:98468|	YRYCIFUZSUMAAY-UHFFFAOYSA-N	1123
30	Tetrahydropapaverine	3	C21631	89	21	110	CHEMBL:CHEMBL160919|FORMULA:C20H25NO4|KEGG:C21631|LCSB_DB:C21631,CPD-15798,CPD-19772|PUBCHEM:340650294|	YXWQTVWJNHKSCC-UHFFFAOYSA-N	991
31	1-[(4-methoxyphenyl)methyl]isoquinoline	4		30	44	74	PUBCHEMSQL:619221|	BYWUJWHEAQYATL-UHFFFAOYSA-N	3134
31	Codamine	1		61	13	74	CHEMBL:CHEMBL251624|LCSB_DB:HMDB0034593,HMDB34593|	OKORHWXYDBSYNO-UHFFFAOYSA-N	98
33	Norreticuline	1	C06516	40	33	73	3DMET:B02043,B02047|CHEBI:28658,28611,46816|CHEMBL:CHEMBL155707,CHEMBL160579,CHEMBL349584|FORMULA:C18H21NO4,C18H21NO4,C18H21NO4|KEGG:C06516,C06520,C12329|KNAPSACK:C00039868|LCSB_DB:C06516,C06520,C12329,CPD-19605,cpd03926,cpd03930,cpd09100,MNXM5391|NIKKAJI:J836.242D,J836.243B,J306.166C|PUBCHEM:8747,8751,582719|PUBCHEMSQL:441066|	FVEMXQCEJGGXJB-UHFFFAOYSA-N	89
34	Dehydrocorydaline	3	C17790	6	66	72	CAS:30045-16-0|CHEBI:81342|CHEMBL:CHEMBL1917176|FORMULA:C22H24NO4|KEGG:C17790|KNAPSACK:C00026123|LCSB_DB:C17790,cpd17879|NIKKAJI:J19.822F|PUBCHEM:96024109|PUBCHEMSQL:34781|	RFKQJTRWODZPHF-UHFFFAOYSA-N	965
35	Berlambine	2		53	17	70	CHEMBL:CHEMBL11531|PUBCHEMSQL:11066|	ZHYQCBCBTQWPLC-UHFFFAOYSA-N	265
36	Corydine	4		34	24	58	CHEMBL:CHEMBL2002847,CHEMBL489524|PUBCHEMSQL:10153,111119,1550523,53448566,6993624,6993625|	IDQUPXZJURZAGF-UHFFFAOYSA-N	4039
37	Demethyleneberberine	2		34	23	57	CHEMBL:CHEMBL379449|PUBCHEMSQL:101404949,101404950,363209|	HVTCKKMWZDDWOY-UHFFFAOYSA-N	289
37	Corytuberine	1	C17591	39	18	57	CHEBI:81200|FORMULA:C19H21NO4|KEGG:C17591|KNAPSACK:C00025655|NIKKAJI:J6.577C|PUBCHEM:96023936|	YUIOZLLGWIGYJY-UHFFFAOYSA-N	154
39	Lambertine	1		23	30	53	CHEMBL:CHEMBL11848|LCSB_DB:CPD-16870,HMDB0033524,HMDB33524|	FZAGOOYMTPGPGF-UHFFFAOYSA-N	75
39	Xylopinine	3	C09671	37	16	53	3DMET:B03183|CAS:523-02-4|CHEBI:10084|CHEMBL:CHEMBL2357282,CHEMBL465824|FORMULA:C21H25NO4|KEGG:C09671|KNAPSACK:C00001929|LCSB_DB:C09671,cpd06565|NIKKAJI:J116.909B|PUBCHEM:11861|PUBCHEMSQL:226520|	YOAUKNYXWBTMMF-UHFFFAOYSA-N	1018
39	Corypalmine	1		42	11	53	CHEMBL:CHEMBL2334885,CHEMBL2334886|PUBCHEMSQL:11186895,12304090,185605,21115137|	BMCZTYDZHNTKPR-UHFFFAOYSA-N	159
42	(1R)-1-(3-Hydroxy-4-methoxybenzyl)-6-methoxy-1,2,3,4-tetrahydroisoquinoline	2		45	0	45	CHEMBL:CHEMBL1873441|PUBCHEMSQL:10957530,13071436,13071437|	NYGNBPLXMNXERU-UHFFFAOYSA-N	304
43	Armepavine	1	C09342	15	28	43	3DMET:B02879|CAS:524-20-9|CHEBI:2826|CHEMBL:CHEMBL1186477,CHEMBL1186510,CHEMBL451722|FORMULA:C19H23NO3|KEGG:C09342|KNAPSACK:C00001810|LCSB_DB:C09342,cpd06237|NIKKAJI:J869.385D|PUBCHEM:11533|PUBCHEMSQL:442169|	ZBKFZIUKXTWQTP-UHFFFAOYSA-N	167
43	1,2-Dehydroreticuline	1	C06167	40	3	43	3DMET:B00913|CAS:16202-17-8|CHEBI:18363|FORMULA:C19H22NO4|KEGG:C06167|KNAPSACK:C00027111|LCSB_DB:12-DEHYDRORETICULINIUM,C06167,cpd03680,MNXM3351|NIKKAJI:J471.975A|PUBCHEM:8421|PUBCHEMSQL:440930|	ZALYXKJOOUDZCC-UHFFFAOYSA-N	93
45	1-benzyl-6,7-dimethoxy-1,2,3,4-tetrahydroisoquinoline	2		41	0	41	PUBCHEMSQL:30024,7157322,7157323,7157324,7157325|	HWNSTGWDEVWFNH-UHFFFAOYSA-N	419
46	Nandinine	1	C21370	39	1	40	CHEBI:132749|CHEMBL:CHEMBL2314732,CHEMBL2314733,CHEMBL2314746|FORMULA:C19H19NO4|KEGG:C21370|LCSB_DB:C21370,CPD-16783|PUBCHEM:319902600|	PQECCKIOFCWGRJ-UHFFFAOYSA-N	139
47	N-(5-oxo-4,4-dipropyl-3-oxolanyl)-4-(trifluoromethyl)benzenesulfonamide	4		35	3	38	PUBCHEMSQL:11728929|	OVDMJDBIKMVRSN-UHFFFAOYSA-N	2839
47	6,7-dimethoxy-1-[(4-methoxyphenyl)methyl]-1,2,3,4-tetrahydroisoquinoline	2		38	0	38	CHEMBL:CHEMBL1186448,CHEMBL1976306,CHEMBL465573|PUBCHEMSQL:10829011,10969027,170524|	GXTUEUWFEKEQHJ-UHFFFAOYSA-N	534
49	4-(1-isoquinolylmethyl)phenol	3		29	6	35	PUBCHEMSQL:59715611|	KIBIAJXZYYDEGH-UHFFFAOYSA-N	1120
49	Capaurine	2	C09371	29	6	35	3DMET:B02905|CAS:478-14-8|CHEBI:3366|CHEMBL:CHEMBL478775|FORMULA:C21H25NO5|KEGG:C09371|KNAPSACK:C00001829|LCSB_DB:C09371,cpd06266|NIKKAJI:J31.875B|PUBCHEM:11562|PUBCHEMSQL:94149|	GSPIMPLJQOCBFY-UHFFFAOYSA-N	566
51	2-methoxy-5-[(6-methoxy-3,4-dihydroisoquinolin-1-yl)methyl]phenol	3		33	0	33	PUBCHEMSQL:11011934,57901916|	HBWVFVRHQGVHSP-UHFFFAOYSA-N	977
52	4-(1-isoquinolylmethyl)aniline	4		29	3	32	PUBCHEMSQL:9813423|	JYCHBUUMSFZQAE-UHFFFAOYSA-N	3135
52	6,7-dimethoxy-1-[(4-methoxyphenyl)methyl]isoquinoline	3		32	0	32	CHEMBL:CHEMBL94954|PUBCHEMSQL:371187|	RVTQRSDLGBOKCF-UHFFFAOYSA-N	940
54	6-Hydroxyprotopine	4	C05190	30	1	31	3DMET:B04986|CHEBI:17104|FORMULA:C20H19NO6|KEGG:C05190|LCSB_DB:6-Hydroxyprotopine,C05190,cpd03086,MNXM2955|NIKKAJI:J2.754.865B|PUBCHEM:7595|PUBCHEMSQL:440587|	QRZCXUNTBXMAPR-UHFFFAOYSA-N	3007
54	6-HYDROXYPROTOPINE	4		30	1	31	LCSB_DB:6-HYDROXYPROTOPINE|	PDFKSGBOVFZOGL-UHFFFAOYSA-N	3006
56	Sinactine	2		16	14	30	CHEBI:81368|LCSB_DB:C17898,cpd17897|PUBCHEMSQL:5321317|	UWEHVAXMSWXKRW-UHFFFAOYSA-N	518
56	Muramine	3		27	3	30	CHEMBL:CHEMBL1971249|PUBCHEMSQL:288122|	HUIJAZQRYSCNED-UHFFFAOYSA-N	1482
56	6-methoxy-1-[(4-methoxyphenyl)methyl]-7-isoquinolinol	2		29	1	30	PUBCHEMSQL:17851487|	MSSVRHVSKREICH-UHFFFAOYSA-N	280
59	Cheilanthifoline	1	C05174	4	24	28	3DMET:B01818|CAS:483-44-3|CHEBI:16233|CHEMBL:CHEMBL1209678|FORMULA:C19H19NO4|KEGG:C05174|KNAPSACK:C00026087|LCSB_DB:C05174,cpd03079,MNXM1968,S-CHEILANTHIFOLINE|NIKKAJI:J12.996H|PUBCHEM:7585|PUBCHEMSQL:440582|	FVXCQULKSPVRPK-UHFFFAOYSA-N	158
59	Corydalmine	2		6	22	28	CHEMBL:CHEMBL1209608,CHEMBL2334894,CHEMBL448891|PUBCHEMSQL:161665,5316093,71524563|	DIHXHTWYVOYYDC-UHFFFAOYSA-N	504
59	[2-methoxy-5-[(6-methoxy-3,4-dihydroisoquinolin-1-yl)methyl]phenyl] acetate	4		28	0	28	PUBCHEMSQL:53348307|	PQBUGDHPXSWPPQ-UHFFFAOYSA-N	2921
62	Discretamine	2		0	27	27	CHEMBL:CHEMBL2334883,CHEMBL320397|PUBCHEMSQL:10336557,14378574,71524612|	OPLHOPJAFJJLPX-UHFFFAOYSA-N	461
62	1-(1,3-benzodioxol-5-ylmethyl)-6,7-dimethoxy-1,2,3,4-tetrahydroisoquinoline	4		27	0	27	PUBCHEMSQL:12934236|	HOFWLPPBIBQUCV-UHFFFAOYSA-N	4061
64	Thalifendine	2		1	24	25	CHEMBL:CHEMBL1187148|PUBCHEMSQL:10426199,3084288|	OEGWOBMNQDATKP-UHFFFAOYSA-N	269
65	Isocorybulbine	1		21	3	24	PUBCHEMSQL:12310872,12310873|	UABBYTGYXLXVNA-UHFFFAOYSA-N	190
65		4		24	0	24	PUBCHEMSQL:15629571,71110292|	KWYWQCHJJCVHPW-UHFFFAOYSA-N	4062
67	3,4-Dihydropapaverine	4		21	1	22	CHEMBL:CHEMBL2365662|PUBCHEMSQL:22176|	UCJDFFOXXPPGLJ-UHFFFAOYSA-N	2922
67	1-benzyl-3,4-dihydroisoquinoline	4		21	1	22	PUBCHEMSQL:32719|	BQIIGTSQOCWPDH-UHFFFAOYSA-N	3143
67	Corycavine	4		21	1	22	PUBCHEMSQL:12304036,276145,90478581|	WOLWLEQYUFDNTA-UHFFFAOYSA-N	3012
67	6,7-dimethoxy-1-[(3-methoxyphenyl)methyl]-1,2,3,4-tetrahydroisoquinoline	4		22	0	22	PUBCHEMSQL:22643314|	NRJCAOCPBSXOGP-UHFFFAOYSA-N	2916
67	2,3,9,10-Tetrahydroxyberbine	2	C12330	22	0	22	CHEBI:31071|CHEMBL:CHEMBL1197464|FORMULA:C17H17NO4|KEGG:C12330|LCSB_DB:C12330,cpd09101|NIKKAJI:J2.535.362E|PUBCHEM:582720|PUBCHEMSQL:443767|	TVKAUFJQMRSZFH-UHFFFAOYSA-N	492
72	Nororientaline	2	C05317	17	4	21	3DMET:B02045|CHEBI:17048,28594|FORMULA:C18H21NO4,C18H21NO4|KEGG:C05317,C06518|LCSB_DB:C05317,C06518,CPD-15799,CPD-21508,cpd03155,cpd03928,MNXM3675,MNXM6564|NIKKAJI:J2.755.463F,J2.762.434K|PUBCHEM:7699,8749|PUBCHEMSQL:134820356,134820357,440632|	WQTCGADWPORGNB-UHFFFAOYSA-N	301
72	1-hydroxy-3-methoxy-2-(1-methoxyethyl)anthracene-9,10-dione	3		20	1	21	CHEMBL:CHEMBL2018172|PUBCHEMSQL:15061301|	ODQUVOBUUYKARG-UHFFFAOYSA-N	1308
72	1-[(3,4-dimethoxyphenyl)methyl]-6-methoxy-1,2,3,4-tetrahydroisoquinoline	3		21	0	21	PUBCHEMSQL:12950740|	KPWTVVBDJMLSJG-UHFFFAOYSA-N	981
75	Laudanosoline	1	C12327	6	14	20	CAS:485-33-6|CHEBI:31764|CHEMBL:CHEMBL192796,CHEMBL19844|FORMULA:C17H19NO4|KEGG:C12327|LCSB_DB:C12327,CPD-21518,cpd09098|NIKKAJI:J182.227F|PUBCHEM:582717|PUBCHEMSQL:92716|	VHRSWCTVFBWHKE-UHFFFAOYSA-N	146
75	Tetrahydrocorysamine	3		15	5	20	PUBCHEMSQL:101019438,14315597,5321847,92449753|	UKIOTQZYKUPESG-UHFFFAOYSA-N	1307
75	Corybulbine	2		16	4	20	PUBCHEMSQL:10316181,16638059,20056514,5316090,6452523|	OBVLTWCOTSTMNM-UHFFFAOYSA-N	521
75	4-[(6-methoxy-2-methyl-3,4-dihydro-1H-isoquinolin-1-yl)methyl]phenol	1		20	0	20	PUBCHEMSQL:23440785|	OYTAXKRUPJRUCW-UHFFFAOYSA-N	123
75	Norlaudanine	3		20	0	20	LCSB_DB:CPD-15801|	FUTZESSLBXJDFG-UHFFFAOYSA-N	976
75		4		20	0	20	PUBCHEMSQL:57580984|	ODNINPSMAXLGGQ-UHFFFAOYSA-N	2861
81	Corytenchine	2		15	4	19	PUBCHEMSQL:101503694,46185073,46185075,46919623,9549058|	ZMCOANUSZBGLSK-UHFFFAOYSA-N	325
81	13-Methylberberine	2		15	4	19	CHEMBL:CHEMBL1186429|PUBCHEMSQL:148262|	SMERZMDSMLIVHC-UHFFFAOYSA-N	271
81	Coralydine	4		15	4	19	CHEMBL:CHEMBL2004694|PUBCHEMSQL:12303913,23618661,428666,5380458,71109981,90073233,90073313,92233282|	ZAODQVCWAXRSRG-UHFFFAOYSA-N	2977
81		2		19	0	19	CHEMBL:CHEMBL2314734|PUBCHEMSQL:15061351|	GLRJJXPRWYHFGP-UHFFFAOYSA-N	458
85	Dehydrocavidine	4		0	18	18	PUBCHEMSQL:92043552|	XSOKSDXTNIQQJD-UHFFFAOYSA-N	4066
85	Menisperine	3		0	18	18	CHEMBL:CHEMBL1186240,CHEMBL175775|PUBCHEMSQL:161487,30358,92169951,9950534|	XQINTCORIZHGFD-UHFFFAOYSA-N	1465
87	8-Oxycoptisine	4		5	12	17	CHEMBL:CHEMBL3612189|PUBCHEMSQL:5245667|	UCAFJBSQKXVPDX-UHFFFAOYSA-N	2890
87		2		17	0	17	PUBCHEMSQL:57580962,76610613|	ZGHCCRJYIRVUIU-UHFFFAOYSA-N	573
87	4-(1-isoquinolylmethyl)benzene-1,2-diol	4		17	0	17	PUBCHEMSQL:22339868|	STRGTNBFFOXPJH-UHFFFAOYSA-N	3095
87	6,7-dimethoxy-1-(1-phenylpropyl)-1,2,3,4-tetrahydroisoquinoline	4		17	0	17	PUBCHEMSQL:22643292|	IGPYNHMMDJOIQN-UHFFFAOYSA-N	3366
87	3-[1-[(3,4-dimethoxyphenyl)methyl]-6,7-dimethoxy-3,4-dihydro-1H-isoquinolin-2-yl]propanoic acid	4		17	0	17	PUBCHEMSQL:15617719,71052886|	CBYYUJQXRKBSCV-UHFFFAOYSA-N	3000
87		4		17	0	17	PUBCHEMSQL:57580966|	YHBPOASSYVYUSD-UHFFFAOYSA-N	4765
93	Magnocurarine	1	C16991	0	16	16	CAS:6801-40-7|CHEBI:80846|CHEMBL:CHEMBL1187634,CHEMBL1963333|FORMULA:C19H24NO3|KEGG:C16991|KNAPSACK:C00025937|LCSB_DB:C16991,cpd17262|NIKKAJI:J15.855K|PUBCHEM:96023477|PUBCHEMSQL:53266|	CLWOXNLVWMXBRD-UHFFFAOYSA-N	173
93	Oxyepiberberine	4		15	1	16	PUBCHEMSQL:12799036|	PJTYPIGQKDTERS-UHFFFAOYSA-N	2891
93		3		16	0	16	PUBCHEMSQL:101503692,101503693,12285112,46185066|	MFPSOYWOZQIKMB-UHFFFAOYSA-N	1010
93	6,7-dimethoxy-1-(phenoxymethyl)-1,2,3,4-tetrahydroisoquinoline	3		16	0	16	PUBCHEMSQL:22643312,97539463,97539464|	AESOCLVNKSKJSV-UHFFFAOYSA-N	1232
97	Coreximine	1		0	15	15	CHEMBL:CHEMBL1164087|LCSB_DB:CPD-19604,HMDB0030286,HMDB30286|	BWUQAWCUJMATJS-UHFFFAOYSA-N	96
97	Epiophiocarpine	1		11	4	15	CHEMBL:CHEMBL1556795,CHEMBL3138749|PUBCHEMSQL:10164,12313750,21587563,21816561|	FLSSXYPKPLFNLK-UHFFFAOYSA-N	104
97	Thalictrifoline	3		13	2	15	CHEMBL:CHEMBL453544|PUBCHEMSQL:10383435,12443381,193148,21635077,335206,3651568|	JTZZGWPIBBTYNE-UHFFFAOYSA-N	1481
97	6,7-dimethoxy-1-[(4-nitrophenyl)methyl]-1,2,3,4-tetrahydroisoquinoline	3		15	0	15	PUBCHEMSQL:10520319,93493063,93493064|	ZYYOJEWKDPSGBR-UHFFFAOYSA-N	1496
97	2-methoxy-5-[[(1R)-6-methoxy-2-methyl-3,4-dihydro-1H-isoquinolin-1-yl]methyl]phenol	1		15	0	15	PUBCHEMSQL:50917577,50917750,68391288|	BNUZUOWRDKPBQR-UHFFFAOYSA-N	126
97		3		15	0	15	PUBCHEMSQL:10738745,57580930|	NWQDFXAAKTWEHH-UHFFFAOYSA-N	1511
97		3		15	0	15	CHEMBL:CHEMBL2425374|PUBCHEMSQL:57580939|	BIWCHVGMGDYNNS-UHFFFAOYSA-N	1458
97	3-amino-6-[4-(4-morpholinyl)phenyl]-N-phenyl-2-pyrazinecarboxamide	2		15	0	15	PUBCHEMSQL:46834304|	YGYXZFNXDNLLDG-UHFFFAOYSA-N	595
97		3		15	0	15	PUBCHEMSQL:57580937,66839958|	TWTIHZKMRANTAU-UHFFFAOYSA-N	1447
97	3-amino-6-[4-(4-morpholinyl)phenyl]-N-phenyl-2-pyrazinecarboxamide	4		15	0	15	PUBCHEMSQL:46834301|	GCLNTDHGAMQXKJ-UHFFFAOYSA-N	3440
107	Govadine	2		4	10	14	CHEMBL:CHEMBL1962947,CHEMBL1963011|PUBCHEMSQL:10336558,57335757,6453963|	FQPSOJRHFJUUMC-UHFFFAOYSA-N	321
107	Palmatrubin	2		6	8	14	CHEMBL:CHEMBL3139798|PUBCHEMSQL:101280139,10547386,25210825|	QBUIDYLGKMWNEA-UHFFFAOYSA-N	286
107	Capaurimine	3		9	5	14	PUBCHEMSQL:14263918,5315668|	OVJXYLKOQXXUAJ-UHFFFAOYSA-N	1456
107		3		13	1	14	PUBCHEMSQL:10089701,68821592|	GEYIGOSFVDQUCC-UHFFFAOYSA-N	1044
107	1-benzyl-6-methoxy-1,2,3,4-tetrahydroisoquinoline	2		14	0	14	PUBCHEMSQL:20208235,28246950,28246953|	NGZKDMVOMUBGNV-UHFFFAOYSA-N	411
107	4H-Berberine N-oxide	1		14	0	14	CHEMBL:CHEMBL11697|PUBCHEMSQL:101080352,11279702,21589012,328042|	FCFHJJYTYOPPEM-UHFFFAOYSA-N	133
107	9-O-Carboxymethylberberrubine	2		14	0	14	PUBCHEMSQL:57580967|	YWAGIZOVUVIWGD-UHFFFAOYSA-N	276
107		2		14	0	14	PUBCHEMSQL:15061350|	NQNPHNNDMCWLFQ-UHFFFAOYSA-N	594
107	AC1MRNWV	2		14	0	14	CHEMBL:CHEMBL514015|PUBCHEMSQL:11875236,11875237,3471176,908088|	HCRLQVVXDCKIFD-UHFFFAOYSA-N	330
107		2		14	0	14	PUBCHEMSQL:57581002,57581017|	FXKKVCMTHFHKGQ-UHFFFAOYSA-N	593
107		3		14	0	14	PUBCHEMSQL:57580945|	FMGBRGXNCFFMEY-UHFFFAOYSA-N	927
107		1		14	0	14	PUBCHEMSQL:57580957|	ACGQQUIRTLUVQG-UHFFFAOYSA-N	180
107		2		14	0	14	PUBCHEMSQL:57580931|	YMBBMWRORPULJB-UHFFFAOYSA-N	454
120	Tetradehydrocheilanthifoline	4		0	13	13	PUBCHEMSQL:101650328,11723579,3084708|	PGIOBGCIEGZHJH-UHFFFAOYSA-N	2892
120	Norarmepavine	1		2	11	13	CHEMBL:CHEMBL453038,CHEMBL510363|PUBCHEMSQL:317405,5221909,6995725,6995726,6999735,6999736|	NKBBUUNAVOMVER-UHFFFAOYSA-N	165
120	Norlaudanine	2	C21630	12	1	13	FORMULA:C19H23NO4|KEGG:C21630|LCSB_DB:C21630|PUBCHEM:340650293|PUBCHEMSQL:2752281,7055273,7055274,7055275,7055276|	PBARFBACJNHQIC-UHFFFAOYSA-N	307
120		3		13	0	13	PUBCHEMSQL:58501835|	LMQUWKPRJAMUOQ-UHFFFAOYSA-N	1114
120	Nornarcotine	1		13	0	13	CHEMBL:CHEMBL3597096|PUBCHEMSQL:11350072,15720261,70897567,91227191,97289255,97289256|	ZPSPOYAHTOQXBP-UHFFFAOYSA-N	87
125	Stepharanine	2		0	12	12	CHEBI:132718|CHEMBL:CHEMBL251229|	BENXORZPKXUGMY-UHFFFAOYSA-N	290
125	Dehydrocorybulbine	3		3	9	12	CHEMBL:CHEMBL3343658|PUBCHEMSQL:101879963,5316439,72715158|	XWCVASCMRTXXRY-UHFFFAOYSA-N	918
125	Talictricavine	1		8	4	12	CHEMBL:CHEMBL3138748|PUBCHEMSQL:101920504,102324193,12443378,12443379,12443380,191591|	LPKAAKHLNGEZJC-UHFFFAOYSA-N	178
125	Tetrahydropalmatrubine	1		8	4	12	CHEMBL:CHEMBL2314745,CHEMBL2334884,CHEMBL522746|LCSB_DB:CPD-20734|PUBCHEMSQL:11155278,11282465,453215,46185069,46185071|	DKBYSDUFSXFXMP-UHFFFAOYSA-N	170
125	5,6-Dihydro-9-ethoxy-10-methoxybenzo[g]-1,3-benzodioxolo[5,6-a]quinolizinium	2		11	1	12	CHEMBL:CHEMBL2018169|PUBCHEMSQL:10790783|	XXOBQDKCHCDZQI-UHFFFAOYSA-N	273
125		2		12	0	12	PUBCHEMSQL:118001150,118001199,44814412|	FUHNEHAQQNIILS-UHFFFAOYSA-N	324
125	1-benzyl-6-methoxy-2-methyl-3,4-dihydro-1H-isoquinolin-7-ol	1		12	0	12	PUBCHEMSQL:4489666,5459860|	TXBIVOUMLHWHLV-UHFFFAOYSA-N	124
125		1		12	0	12	PUBCHEMSQL:57581018|	AVOIXXSLTUSUSO-UHFFFAOYSA-N	206
125		2		12	0	12	PUBCHEMSQL:57580983,76610616|	WSKZRDKKAASFNX-UHFFFAOYSA-N	563
125	5-[(6,7-dimethoxy-3,4-dihydroisoquinolin-1-yl)methyl]-2-methoxyphenol	3		12	0	12	PUBCHEMSQL:57580929|	AJABGMAHVMUQNG-UHFFFAOYSA-N	979
125	[2-methoxy-5-[(6-methoxy-1,2,3,4-tetrahydroisoquinolin-1-yl)methyl]phenyl] acetate	3		12	0	12	PUBCHEMSQL:53348424|	YREVMRFENWQHGZ-UHFFFAOYSA-N	982
125	4-[(6,7-dimethoxy-3,4-dihydroisoquinolin-1-yl)methyl]-2-methoxyphenol	4		12	0	12	PUBCHEMSQL:57581016|	IBURTUFMECKBEQ-UHFFFAOYSA-N	2919
125	N-Methyl-(R,S)-tetrahydrobenzylisoquinoline	4	C05314	12	0	12	CHEBI:15979|CHEMBL:CHEMBL2316504|FORMULA:C17H19N|KEGG:C05314|LCSB_DB:C05314,cpd03152,MNXM4229,N-METHYL-RS-TETRAHYDROBENZYLISOQUINOL|NIKKAJI:J2.755.456C|PUBCHEM:7696|PUBCHEMSQL:440630|	VKRKVLLLTIHDEF-UHFFFAOYSA-N	3158
138		4		12	0	12	PUBCHEMSQL:57734010,68320424|	XWRHGBOZPVGRRX-UHFFFAOYSA-N	4813
138	Dehydrocorydalmine	3		0	11	11	CHEMBL:CHEMBL1618061|PUBCHEMSQL:3083983|	VQSYXVWEZATIHL-UHFFFAOYSA-N	959
138	cis-N-Methylstylopine	3		8	3	11	CHEBI:444|LCSB_DB:C06163,CPD-7846,cpd03678|PUBCHEMSQL:5460426|	GBUUKFRQPCPYPW-UHFFFAOYSA-N	1306
138	Dihydropalmatine	2		9	2	11	PUBCHEMSQL:1023495|	PTPHDVKWAYIFRX-UHFFFAOYSA-N	561
138	6,7-dimethoxy-1-[(4-methoxyphenyl)methyl]-1,2,3,4-tetrahydroisoquinolin-8-ol	3		11	0	11	PUBCHEMSQL:9818855|	PGUBJBQSHQVHDG-UHFFFAOYSA-N	1490
138	1-benzyl-3,4-dihydro-2H-isoquinolin-1-ol	4		11	0	11	PUBCHEMSQL:69311906|	KTTFHPUETBPJOR-UHFFFAOYSA-N	3145
138	phenyl(1,2,3,4-tetrahydroisoquinolin-1-yl)methanol	4		11	0	11	PUBCHEMSQL:13353575,13353576,13353577,13353578,13353579,83362077|	ZAQZQKJGYHWKNF-UHFFFAOYSA-N	3030
138		4		11	0	11	PUBCHEMSQL:71110287,78011387|	YBCSGDGYLFQPLN-UHFFFAOYSA-N	2849
138	(1R)-1-[(3-hydroxy-4-methoxy-phenyl)methyl]-6-methoxy-3,4-dihydro-1H-isoquinoline-2-carbaldehyde	3		10	0	10	PUBCHEMSQL:10065000,25019850,57901907|	PTXRBHLQGUWMEQ-UHFFFAOYSA-N	1275
138		2		10	0	10	PUBCHEMSQL:24826046,86647491|	MCMBOZQOWHCRSI-UHFFFAOYSA-N	256
138		3		10	0	10	PUBCHEMSQL:24826047,86647492|	RNXVDYOLLHXPJW-UHFFFAOYSA-N	897
138		3		10	0	10	PUBCHEMSQL:71109990,71110291|	ONTSVOCSLFFJQQ-UHFFFAOYSA-N	1015
138	bis(3-chloro-4-methylphenyl)-[(4-nitro-2-pyridinyl)-phenylmethoxy]borane	3		10	0	10	CHEMBL:CHEMBL1186430|PUBCHEMSQL:10117303|	MCAHQNRMXWWJAG-UHFFFAOYSA-N	923
138	7-O-Acetylsalutaridinol	3	C05322	10	0	10	3DMET:B01843|CHEBI:16184|FORMULA:C21H25NO5|KEGG:C05322|LCSB_DB:C05322,cpd03157,MNXM2958|NIKKAJI:J727.867E|PUBCHEM:7704|PUBCHEMSQL:5460163|	DNOMLUPMYHAJIY-UHFFFAOYSA-N	1470
152	Dihydropapaverine	4		0	9	9	LCSB_DB:CPD-15800|	BWRURUOKCJLFSV-UHFFFAOYSA-N	2933
152	O-Methylarmepavine	2		4	5	9	CHEMBL:CHEMBL452500|LCSB_DB:HMDB0030355,HMDB30355|	LZJWNVLTWYMMDJ-UHFFFAOYSA-N	437
152	Dehydroapocavidine	3		4	5	9	CHEMBL:CHEMBL3139877|PUBCHEMSQL:9974200,9974201|	WGSMVBQMRKGVJX-UHFFFAOYSA-N	953
152		2		8	1	9	CHEMBL:CHEMBL2016594|PUBCHEMSQL:13993374|	MLNIAFHKPVBLLZ-UHFFFAOYSA-N	257
152	1-[1-[(3,4-dihydroxyphenyl)methyl]-6,7-dihydroxy-3,4-dihydro-1H-isoquinolin-2-yl]ethanone	2		9	0	9	PUBCHEMSQL:66656864|	NTTIFPTZIQWDJI-UHFFFAOYSA-N	372
152	2,3:9,10-Di(epoxymethanoxy)-5,6-dihydro-8H-dibenzo[a,g]quinolizine	3		9	0	9	CHEMBL:CHEMBL3331117|PUBCHEMSQL:12303911|	FYTDXOGJMXIITH-UHFFFAOYSA-N	895
152		4		9	0	9	PUBCHEMSQL:21763808,21763809,24942059,57183901|	OIGNAFFLFPTCOX-UHFFFAOYSA-N	4046
152		4		9	0	9	PUBCHEMSQL:18442585|	CMGRNBDHNUDENS-UHFFFAOYSA-N	2937
152		1		9	0	9	PUBCHEMSQL:18728259,91244627,9801059|	RZBCGAFLBBTOKI-UHFFFAOYSA-N	117
152	(1R)-6,7-dimethoxy-1-[(4-methoxyphenoxy)methyl]-1,2,3,4-tetrahydroisoquinolin-2-ium	3		9	0	9	CHEMBL:CHEMBL1415627|PUBCHEMSQL:2137700,2137701,2137702,2137703,4120006,53457324|	QMLKYPDTAWXOFO-UHFFFAOYSA-N	1492
162	Isosinomenine	2	C17899	0	8	8	CHEBI:81369|FORMULA:C19H23NO4|KEGG:C17899|LCSB_DB:C17899,cpd17898|NIKKAJI:J14.006F|PUBCHEM:96024132|PUBCHEMSQL:11551643|	OWDQPILTDJLGCN-UHFFFAOYSA-N	513
162	Canadaline	1		1	7	8	CHEMBL:CHEMBL1968299|LCSB_DB:CPD-14829|	ROAHDZJDHGLGBA-UHFFFAOYSA-N	99
162	Corycavidine	2		6	2	8	PUBCHEMSQL:12304033,12304034,12304035|	YRAXYDGEEARNTF-UHFFFAOYSA-N	345
162		3		8	0	8	PUBCHEMSQL:102579190,58033340|	NIEIFVOLMITYRM-UHFFFAOYSA-N	1268
162		2		8	0	8	PUBCHEMSQL:66842617|	GLOBSZURDZPNNA-UHFFFAOYSA-N	589
162	(8aR,9R)-9-(dimethylamino)-4-hydroxy-8a-methyl-3-phenylmethoxy-8,9-dihydrobenzo[f][1,2]benzoxazol-5-one	3		8	0	8	PUBCHEMSQL:49806452|	RCTWIZWVJDZWLZ-UHFFFAOYSA-N	900
162	8,8-Dimethylcanadine	4		8	0	8	CHEMBL:CHEMBL2347233|PUBCHEMSQL:49806571|	PKGLJWDKMKATAA-UHFFFAOYSA-N	2838
162		4		8	0	8	PUBCHEMSQL:49806215|	KVIBPIMMOJXEOD-UHFFFAOYSA-N	2837
162	1-benzyl-1,2,3,4-tetrahydroisoquinolin-7-ol	2		8	0	8	PUBCHEMSQL:20208245,94844184,94844185|	BGMVLQCEZPSBPU-UHFFFAOYSA-N	387
162	2,3,9,10-Tetrahydroxyberberine	3	C12331	8	0	8	CHEBI:31070|CHEMBL:CHEMBL1197457|FORMULA:C17H14NO4|KEGG:C12331|LCSB_DB:C12331|NIKKAJI:J1.648.556J|PUBCHEM:582721|PUBCHEMSQL:443768|	DAHMYCXNJSCLGA-UHFFFAOYSA-N	948
162	1-benzyl-1,2,3,4-tetrahydroisoquinoline-6,7-diol	1		8	0	8	CHEMBL:CHEMBL298285|PUBCHEMSQL:177511,7334648,7334649,7334650,7334651|	GGGSEBXTKMTNBW-UHFFFAOYSA-N	120
162	9-hydroxy-3,10-dimethoxy-6,8,13,13a-tetrahydro-5H-isoquinolino[2,1-b]isoquinoline-2-carboxylic acid	1		8	0	8	PUBCHEMSQL:58033335|	CYZLWVYSQNYDJQ-UHFFFAOYSA-N	131
162		3		8	0	8	PUBCHEMSQL:59574874|	BCIKYOVFHZHPJF-UHFFFAOYSA-N	911
162		4		8	0	8	PUBCHEMSQL:59574877|	IGPSCHLTNPULHN-UHFFFAOYSA-N	2848
162		2		8	0	8	PUBCHEMSQL:57580950|	HRYZMYBKOZNTJI-UHFFFAOYSA-N	628
177	Lotusine	3	C17567	0	7	7	CHEBI:81190|FORMULA:C19H24NO3|KEGG:C17567|KNAPSACK:C00025934|LCSB_DB:C17567,cpd17690,HMDB0033347|NIKKAJI:J2.049.459J|PUBCHEM:96023912|PUBCHEMSQL:5274587|	ZKTMLINFIQCERN-UHFFFAOYSA-N	1444
177	Tembetarine	1	C21491	0	7	7	CAS:18446-73-6|FORMULA:C20H26NO4|KEGG:C21491|LCSB_DB:C21491,CPD-19771|PUBCHEM:333497474|PUBCHEMSQL:167718,4622630,826075|	ABSDACFLIMOXJY-UHFFFAOYSA-N	175
177	Cyclanoline	1		0	7	7	CHEBI:76923|CHEMBL:CHEMBL2008127|PUBCHEMSQL:131707984|	LKLWVKCEYSPQHL-UHFFFAOYSA-N	176
177	Oxoberberine	3		0	7	7	PUBCHEMSQL:631722|	YTPWDGSFIHIQPF-UHFFFAOYSA-N	1503
177	1-benzyl-1,4-dihydroisoquinoline	4		3	4	7	PUBCHEMSQL:14906167|	LSKBFWVDBIWJDC-UHFFFAOYSA-N	3144
177	Dehydroscoulerine	1		4	3	7	LCSB_DB:CPD-11852,cpd23109,MNXM17177|	DRAPVRZDBZHUPL-UHFFFAOYSA-N	82
177	ethoxy(2-phenylethyl)phosphinic acid	2		6	1	7	PUBCHEMSQL:16076988|	PETYAZLLKWUALQ-UHFFFAOYSA-N	255
177	N-[5-[[1-[[3,5-diethoxy-4-(4-fluorophenyl)phenyl]methyl]-4-piperidinyl]amino]-6-methyl-2-pyridinyl]acetamide	3		7	0	7	PUBCHEMSQL:24826126|	UWRXPZRDJTWAAH-UHFFFAOYSA-N	898
177	9,10-dimethoxy-13-methyl-5,6-dihydroisoquinolino[2,1-b]isoquinolin-7-ium-2,3-diol	3		7	0	7	PUBCHEMSQL:9969602|	HWXGUYYLTYTGDW-UHFFFAOYSA-N	958
177	2,3,10-trimethoxyisoquinolino[2,1-b]isoquinolin-7-ium	2		7	0	7	CHEMBL:CHEMBL2010181|PUBCHEMSQL:436830|	MCEWCIREWDZENW-UHFFFAOYSA-N	260
177	Fagarine II	4		7	0	7	PUBCHEMSQL:15559220,40506847|	AGSOWAZSCZVVDU-UHFFFAOYSA-N	2983
177	1-[(3,4-dimethylphenyl)methyl]-6,7-dimethoxy-1,2,3,4-tetrahydroisoquinoline	4		7	0	7	PUBCHEMSQL:22742677|	FNSGPTFLDDASLF-UHFFFAOYSA-N	3369
189	Berberastine	2	C09360	0	6	6	3DMET:B05352|CAS:2435-73-6|CHEBI:3065|FORMULA:C20H18NO5|KEGG:C09360|KNAPSACK:C00001818|LCSB_DB:C09360,cpd06255|NIKKAJI:J791.479B|PUBCHEM:11551|PUBCHEMSQL:442180|	VFCGRXCCUHLLIP-UHFFFAOYSA-N	266
189	Pseudopalmatine	4		0	6	6	CHEMBL:CHEMBL376300|PUBCHEMSQL:644002|	CLFBXKHKECKSQM-UHFFFAOYSA-N	2962
189	6-O-Methylnorlaudanosoline	1	C05203	2	4	6	3DMET:B02044|CAS:64710-33-4|CHEBI:15944,27460|CHEMBL:CHEMBL155870|FORMULA:C17H19NO4,C17H19NO4|KEGG:C05203,C06517|LCSB_DB:6-O-methylnorlaudanosoline,C05203,C06517,C06519,CPD-21517,cpd03095,cpd03927,cpd03929,MNXM2340|NIKKAJI:J2.754.914D,J1.547.786E|PUBCHEM:7608,8748|PUBCHEMSQL:134820019,182440|	RHMGJTZOFARRHB-UHFFFAOYSA-N	88
189	1-[(3,4-dimethoxyphenyl)methyl]-6,7-dimethoxy-2-methylisoquinolin-2-ium	4		2	4	6	CHEMBL:CHEMBL1621723|PUBCHEMSQL:165013,24180315|	GLAAELKYFVHNPM-UHFFFAOYSA-N	2997
189	Anomurine	4		4	2	6	CHEMBL:CHEMBL74793|LCSB_DB:HMDB0030270,HMDB30270|	CMQSBRRTRZPLHE-UHFFFAOYSA-N	4076
189	13-Methylberberrubine	3		5	1	6	PUBCHEMSQL:101598320,171309,75203382|	GNGXWKSHOCHZLN-UHFFFAOYSA-N	916
189	1-[(3-hydroxy-4-methoxy-phenyl)methyl]-6-methoxy-3,4,7,8-tetrahydro-1H-isoquinoline-2-carbaldehyde	4		6	0	6	PUBCHEMSQL:59203376|	OMFXEVJYQPOMHX-UHFFFAOYSA-N	3383
189		2		6	0	6	PUBCHEMSQL:71110091,71474191,78011348,90073371,90073500|	JLWSWPVVKPTKOH-UHFFFAOYSA-N	571
189		1		6	0	6	PUBCHEMSQL:118001197,118001202,118585277|	XCDDIFMPDUXHNY-UHFFFAOYSA-N	128
189		3		6	0	6	CHEMBL:CHEMBL2057453|PUBCHEMSQL:70690499,77913372|	XZPOSTRUOZYGKG-UHFFFAOYSA-N	1006
189		4		6	0	6	CHEMBL:CHEMBL2057440,CHEMBL2425372|PUBCHEMSQL:70696741,72708061|	JSCUCCUETPUNRT-UHFFFAOYSA-N	2952
189		4		6	0	6	PUBCHEMSQL:59245062,59245089|	TWGFBLMKBYLPIS-UHFFFAOYSA-N	4043
189		4		6	0	6	CHEMBL:CHEMBL593897|PUBCHEMSQL:13373172|	QXUOSGAFYZBCAK-UHFFFAOYSA-N	3195
189	(S)-2,3,11-Trimethoxytetrahydroprotoberberine	4		6	0	6	CHEMBL:CHEMBL2057439,CHEMBL2425373|PUBCHEMSQL:21119297,70696740|	HQWHBNSOZIKJSG-UHFFFAOYSA-N	2953
189		3		6	0	6	PUBCHEMSQL:71110303|	LJBPCLYLXOGAJF-UHFFFAOYSA-N	1011
189	(1S)-1-[(4-methoxyphenyl)methyl]-1,2,3,4-tetrahydroisoquinoline	3		6	0	6	PUBCHEMSQL:11118586,13463389,96981784|	HSGQMBJUGFFZGX-UHFFFAOYSA-N	1125
189		1		6	0	6	CHEMBL:CHEMBL224797|PUBCHEMSQL:11372950,11524135,90709394,91176754|	ICGJAAVPMLXDHF-UHFFFAOYSA-N	143
189		2		6	0	6	PUBCHEMSQL:71110227,71110228,78011375|	KQXDXCZCLUKFML-UHFFFAOYSA-N	507
189		4		6	0	6	PUBCHEMSQL:12790392|	PPJXDHXBPUFGMN-UHFFFAOYSA-N	2964
189		1		6	0	6	PUBCHEMSQL:18728260,60060179,91590357|	ZVVDUSONGUODLU-UHFFFAOYSA-N	144
189		1		6	0	6	CHEMBL:CHEMBL2314747|PUBCHEMSQL:12269810|	HNESGTKRCNCDKX-UHFFFAOYSA-N	149
189		3		6	0	6	PUBCHEMSQL:71474024|	BTUIZHMEGKWEMO-UHFFFAOYSA-N	1020
189		3		6	0	6	PUBCHEMSQL:89549808|	FOMNCEWSCNUJLV-UHFFFAOYSA-N	950
189		2		6	0	6	PUBCHEMSQL:13968511|	NCAJXZZJDBORKL-UHFFFAOYSA-N	295
189		4		6	0	6	PUBCHEMSQL:71109998,71109999,78011329|	LRSJOTDHWKAZNL-UHFFFAOYSA-N	2979
214	Pseudocolumbamine	3		0	5	5	CHEMBL:CHEMBL1197451|PUBCHEMSQL:182406|	VYHHIAOOSMWHKX-UHFFFAOYSA-N	1014
214	Laurifoline	4		0	5	5	CHEMBL:CHEMBL235429|PUBCHEMSQL:12305611,133561790,37834|	ZDVDVLRYVOZWMP-UHFFFAOYSA-N	4033
214	8-Oxypalmatine	3		0	5	5	PUBCHEMSQL:10926678|	MZIUUCTTWZPXOV-UHFFFAOYSA-N	962
214	Norprotosinomenine	3		1	4	5	LCSB_DB:CPD-21509|PUBCHEMSQL:101939224,122366310,134820165,21817720|	IZAGEUPZVNIFBT-UHFFFAOYSA-N	986
214	Epicorynoxidine	2		2	3	5	CHEMBL:CHEMBL1417461|PUBCHEMSQL:134715110,21589010,21589011,371204|	QYEMUDHNCZHUKC-UHFFFAOYSA-N	451
214	N-Methylisococlaurine	2		2	3	5	PUBCHEMSQL:21817819|	HTSOYRHMEMWMRT-UHFFFAOYSA-N	490
214	Berberinol	2		3	2	5	PUBCHEMSQL:24974|	ZRBGFWOXAQPDTH-UHFFFAOYSA-N	254
214	4-(1,2,3,4-tetrahydroisoquinolin-1-ylmethyl)benzene-1,2-diol	3		4	1	5	CHEMBL:CHEMBL44877|PUBCHEMSQL:3044540|	VWTDJIDABVMGQN-UHFFFAOYSA-N	1092
214	[5-[(2-formyl-6-methoxy-3,4-dihydro-1H-isoquinolin-1-yl)methyl]-2-methoxy-phenyl] acetate	4		5	0	5	PUBCHEMSQL:71581971|	DBQBMZVGLUVIOE-UHFFFAOYSA-N	3386
214	1-benzyl-1,2,3,4-tetrahydroisoquinolin-6-ol	2		5	0	5	PUBCHEMSQL:20208241,94844178,94844179|	YTWUCNQEPMBRNM-UHFFFAOYSA-N	383
214	Noscapine N-Oxide	1		5	0	5	PUBCHEMSQL:13996815,13996816,15813,41058,419988,92171174,92171175|	HFGDOEGDRDVXPX-UHFFFAOYSA-N	134
214		4		5	0	5	PUBCHEMSQL:58501807|	SPXMLORKFCAFCC-UHFFFAOYSA-N	3129
214	13-Methyl-2,3:9,10-di(epoxymethanoxy)-5,6-dihydro-8H-dibenzo[a,g]quinolizine	4		5	0	5	CHEMBL:CHEMBL3614046|PUBCHEMSQL:14380859|	GYCVTTBTKFEOCV-UHFFFAOYSA-N	2835
214	1-benzyl-1,2,3,4-tetrahydroisoquinoline-3-carboxylate	4		5	0	5	PUBCHEMSQL:18959565,18959566|	OPGDEAFDMGBKNX-UHFFFAOYSA-N	3162
214	4-[(6,7-dimethoxy-1-isoquinolyl)methyl]benzene-1,2-diol	3		5	0	5	PUBCHEMSQL:11560921,59916736|	YMRONPDYRLPBFN-UHFFFAOYSA-N	937
214	5-[[2-(hydroxymethyl)-6-methoxy-3,4-dihydro-1H-isoquinolin-1-yl]methyl]-2-methoxyphenol	2		5	0	5	PUBCHEMSQL:68168950|	MXZCDELWNFVWDO-UHFFFAOYSA-N	433
214	6,7-dimethoxy-1-[(4-methoxyphenyl)methyl]-3,4-dihydroisoquinoline	3		5	0	5	PUBCHEMSQL:9904820|	CXBLBVLSNALLKJ-UHFFFAOYSA-N	998
214		3		5	0	5	PUBCHEMSQL:59245081|	HQDPWNFBAYFFSM-UHFFFAOYSA-N	1471
214	1-[(3,4-dimethoxyphenyl)methyl]-6,7-dimethoxy-2-propyl-3,4-dihydro-1H-isoquinoline	4		5	0	5	PUBCHEMSQL:15538045,278172,59398595|	HXVWWPSVYMTSQW-UHFFFAOYSA-N	2999
214	Corlumidine	4		5	0	5	PUBCHEMSQL:12303959,57580996|	IORPHWDBRHOADK-UHFFFAOYSA-N	4827
234	1-benzyl-6,7-dihydroxy-3,4-dihydro-2H-isoquinoline-1-carboxylic acid	2		0	4	4	PUBCHEMSQL:12654817|	YYFHRIODDZTDOA-UHFFFAOYSA-N	405
234	Norjuziphine	3		0	4	4	CHEMBL:CHEMBL462757|PUBCHEMSQL:15690955,15690956,21635161,21635162|	BXWMZVREXWPYKF-UHFFFAOYSA-N	1143
234	1-methyl-1,2,3,4-tetrahydroisoquinoline-6,7-diol hydrochloride	2		1	3	4	PUBCHEMSQL:12313590,12313591|	JYZAYBRTZJWZDR-UHFFFAOYSA-N	306
234	2-[[2-(3,4-dimethoxyphenyl)ethyl-[(4-phenylmethoxyphenyl)methyl]amino]methyl]-N-[[3-(trifluoromethyl)phenyl]methyl]-4-thiazolecarboxamide	2		3	1	4	CHEMBL:CHEMBL1979850|PUBCHEMSQL:10020829,3620787|	WPQJUYMGQNBENF-UHFFFAOYSA-N	264
234	Corytensine	4		3	1	4	PUBCHEMSQL:101598985,14636085,189685,189686,25164707,49788991,49788992,605434|	YMHFBUOKLSWOQF-UHFFFAOYSA-N	3124
234	1-[(3-hydroxyphenyl)methyl]-1,2,3,4-tetrahydroisoquinolin-6-ol	3		4	0	4	PUBCHEMSQL:590618,92860141,92860142|	XDOXCYPXGLZILS-UHFFFAOYSA-N	1093
234	10-methoxy-5,6-dihydroisoquinolino[2,1-b]isoquinolin-7-ium-2,3,9-triol	2		4	0	4	PUBCHEMSQL:68071758|	AWADIQNNYPZANL-UHFFFAOYSA-N	284
234	1-[(3-hydroxyphenyl)methyl]-1,2,3,4-tetrahydroisoquinolin-7-ol	3		4	0	4	PUBCHEMSQL:20208233,94844174,94844175|	WPQWTBXNONGJDM-UHFFFAOYSA-N	1095
234	2-methoxy-4-[(6-methoxy-1,2,3,4-tetrahydroisoquinolin-1-yl)methyl]phenol	3		4	0	4	PUBCHEMSQL:20208231|	HXKWBRKKLQWJAB-UHFFFAOYSA-N	970
234	1-benzyl-7-methoxy-1,2,3,4-tetrahydroisoquinoline	3		4	0	4	PUBCHEMSQL:20208237,28247026,28247029|	UEKUFAYJUCLXHR-UHFFFAOYSA-N	1148
234	1-benzyl-6,7-dimethoxy-2-methyl-3,4-dihydro-1H-isoquinoline	2		4	0	4	PUBCHEMSQL:13501405,27921,59043024|	LIPDMMKDIGOMCI-UHFFFAOYSA-N	430
234	1-[(3,4-dimethoxyphenyl)methyl]-6-methoxy-1,2,3,4-tetrahydroisoquinolin-7-ol	2		4	0	4	PUBCHEMSQL:11186519|	YUUVQMNYXHZRSK-UHFFFAOYSA-N	308
234	1-[(4-hydroxy-3-methoxyphenyl)methyl]-1,2,3,4-tetrahydroisoquinolin-7-ol	3		4	0	4	PUBCHEMSQL:20208227|	ZZYMMIYEJAPVIT-UHFFFAOYSA-N	1096
234		3		4	0	4	PUBCHEMSQL:59245065|	XOYICZOSXOSVTB-UHFFFAOYSA-N	1467
234		3		4	0	4	PUBCHEMSQL:58033344,71776836|	UDPOAEFITNHCJZ-UHFFFAOYSA-N	903
234	9,10-dimethoxy-6,8-dihydro-5H-isoquinolino[2,1-b]isoquinoline-2,3-diol	2		4	0	4	PUBCHEMSQL:24826128|	HHZMGSJZFXRYMG-UHFFFAOYSA-N	499
234	3-(1,2,3,4-tetrahydroisoquinolin-1-ylmethyl)phenol	4		4	0	4	PUBCHEMSQL:20208243,94844182,94844183|	AUOTVLYEUVDATD-UHFFFAOYSA-N	3096
234		1		4	0	4	PUBCHEMSQL:58501801,71157897|	ZUCBXRNZOGYXLM-UHFFFAOYSA-N	207
234	10-methoxy-6,8-dihydro-5H-isoquinolino[2,1-b]isoquinoline-2,3,9-triol	2		4	0	4	PUBCHEMSQL:24826129|	UGRLCVKANRKFJL-UHFFFAOYSA-N	497
234		3		4	0	4	PUBCHEMSQL:59322856|	JULOJUIYHPMXET-UHFFFAOYSA-N	1445
234	AC1MIHIR	4		4	0	4	PUBCHEMSQL:3044542|	VTMIKDAJLJGGJK-UHFFFAOYSA-N	3098
234	1-benzyl-2-methyl-3,4-dihydro-1H-isoquinolin-7-amine	4		4	0	4	PUBCHEMSQL:11831921|	QVYJJGVGYSBZAD-UHFFFAOYSA-N	3266
234	1-benzyl-6,7-dimethoxy-3,4-dihydroisoquinoline	3		4	0	4	PUBCHEMSQL:422931|	IKVBMVPAYKTEAQ-UHFFFAOYSA-N	997
234		2		4	0	4	PUBCHEMSQL:58501876,70909367,71157795|	FNPHUIGXMYCCSG-UHFFFAOYSA-N	630
234	4-[(6-methoxy-1,2,3,4-tetrahydroisoquinolin-1-yl)methyl]benzene-1,2-diol	2		4	0	4	PUBCHEMSQL:20208253|	ZUWCKNUJBGXOMZ-UHFFFAOYSA-N	299
234	4-[(6-hydroxy-1,2,3,4-tetrahydroisoquinolin-1-yl)methyl]benzene-1,2-diol	2		4	0	4	PUBCHEMSQL:20208248|	FTDFDTCIGWMDPB-UHFFFAOYSA-N	366
234	2-methoxy-5-(1,2,3,4-tetrahydroisoquinolin-1-ylmethyl)phenol	4		4	0	4	PUBCHEMSQL:20208247|	ZDQPDRRIJCVJBS-UHFFFAOYSA-N	2923
234	1-benzyl-6-methoxy-1,2,3,4-tetrahydroisoquinolin-7-ol	1		4	0	4	PUBCHEMSQL:2752250,7055253,7055254,7055255,7055256|	DEXYHUSGCBRSQF-UHFFFAOYSA-N	122
234	5-methyl-1H-pyrrole-2-carboxylic acid [6-[(3-amino-2-hydroxy-8-methyl-4-oxo-1-benzopyran-7-yl)oxy]-5-hydroxy-3-methoxy-2,2-dimethyl-4-oxanyl] ester	3		4	0	4	CHEMBL:CHEMBL611749|PUBCHEMSQL:14166705,44408618|	WXMBJZSEIYAGMY-UHFFFAOYSA-N	1259
234	13-ethyl-9,10-dimethoxy-5,6-dihydroisoquinolino[2,1-b]isoquinolin-7-ium-2,3-diol	3		4	0	4	PUBCHEMSQL:24825958|	LPGOPDJUWLHQBR-UHFFFAOYSA-N	899
234	4-[(7-hydroxy-1,2,3,4-tetrahydroisoquinolin-1-yl)methyl]benzene-1,2-diol	2		4	0	4	PUBCHEMSQL:20208252|	GNJXMVWXUFDTKN-UHFFFAOYSA-N	367
234	4-[(7-methoxy-1,2,3,4-tetrahydroisoquinolin-1-yl)methyl]benzene-1,2-diol	3		4	0	4	PUBCHEMSQL:20208254|	RUYLTPJTPSDIBR-UHFFFAOYSA-N	1097
234	3-[(7-methoxy-1,2,3,4-tetrahydroisoquinolin-1-yl)methyl]phenol	4		4	0	4	PUBCHEMSQL:20208242,94844180,94844181|	STBWGEFKVADPON-UHFFFAOYSA-N	3105
234	1-[(4-hydroxy-3-methoxyphenyl)methyl]-1,2,3,4-tetrahydroisoquinolin-6-ol	3		4	0	4	PUBCHEMSQL:20208246|	GKSOKQBBWDEQDY-UHFFFAOYSA-N	1094
234	1-[(3,4-dimethoxyphenyl)methyl]-7-methoxy-1,2,3,4-tetrahydroisoquinoline	4		4	0	4	PUBCHEMSQL:192701,92855812,92855813|	BPFRSVKLFVGOTM-UHFFFAOYSA-N	2980
234	1-[(3-hydroxy-4-methoxyphenyl)methyl]-1,2,3,4-tetrahydroisoquinolin-7-ol	3		4	0	4	PUBCHEMSQL:20208240|	RAUIUCATNVKSMH-UHFFFAOYSA-N	985
234		3		4	0	4	PUBCHEMSQL:58033312|	FRUMAMZIMYECGO-UHFFFAOYSA-N	1587
234	9,10-dimethoxy-13-methyl-6,8-dihydro-5H-isoquinolino[2,1-b]isoquinoline-2,3-diol	3		4	0	4	PUBCHEMSQL:24825973|	WNUVPZYKASUKHA-UHFFFAOYSA-N	1451
234		3		4	0	4	PUBCHEMSQL:58501825,70909313,76806101|	WUKAOLWVTDPPTA-UHFFFAOYSA-N	1695
234		4		4	0	4	PUBCHEMSQL:58033303|	KQWHVULPHKGBPQ-UHFFFAOYSA-N	2862
234	5-[(6-hydroxy-1,2,3,4-tetrahydroisoquinolin-1-yl)methyl]benzene-1,3-diol	4		4	0	4	PUBCHEMSQL:590619|	GIEDLXQRNIJDKC-UHFFFAOYSA-N	3093
234	1-[(4-hydroxy-3-methoxyphenyl)methyl]-6-methoxy-3,4-dihydroisoquinolin-7-ol	3		4	0	4	PUBCHEMSQL:15737373|	NVVVEIYJHIHANP-UHFFFAOYSA-N	975
234	acetic acid (2-acetyloxy-3,9-dimethoxy-6,8,13,13a-tetrahydro-5H-isoquinolino[2,1-b]isoquinolin-10-yl) ester	3		4	0	4	PUBCHEMSQL:16041825,44551654|	HYEZFFVKLTZCMX-UHFFFAOYSA-N	1463
234	1-[(3-hydroxy-4-methoxyphenyl)methyl]-1,2,3,4-tetrahydroisoquinolin-6-ol	3		4	0	4	PUBCHEMSQL:20208255|	YKIUFGRYFRPCNY-UHFFFAOYSA-N	980
234	9,10-dimethoxy-8-methyl-6,8-dihydro-5H-isoquinolino[2,1-b]isoquinoline-2,3-diol	3		4	0	4	PUBCHEMSQL:24826130|	XMYRRQOTJVOVGG-UHFFFAOYSA-N	1452
234	2-methoxy-4-[(7-methoxy-1,2,3,4-tetrahydroisoquinolin-1-yl)methyl]phenol	4		4	0	4	PUBCHEMSQL:20208250|	KUOMEVADYVMXNX-UHFFFAOYSA-N	3111
234	5-[(7-hydroxy-1,2,3,4-tetrahydroisoquinolin-1-yl)methyl]benzene-1,3-diol	4		4	0	4	PUBCHEMSQL:20208251|	NKFOWZHXUCOHNN-UHFFFAOYSA-N	3102
234	1-(1-benzyl-7-hydroxy-6-methoxy-3,4-dihydro-1H-isoquinolin-2-yl)ethanone	2		4	0	4	CHEMBL:CHEMBL470299|PUBCHEMSQL:24884908|	CPKXZJKQRIPYDQ-UHFFFAOYSA-N	424
234	1-[(3,4-dimethoxyphenyl)methyl]-1,2,3,4-tetrahydroisoquinolin-6-ol	4		4	0	4	PUBCHEMSQL:20208234,94844176,94844177|	XIFZVAWPNSZJGG-UHFFFAOYSA-N	2924
234	2-methoxy-4-(1,2,3,4-tetrahydroisoquinolin-1-ylmethyl)phenol	4		4	0	4	PUBCHEMSQL:20208256|	GICOHTJPJIRJQH-UHFFFAOYSA-N	3097
234		4		4	0	4	PUBCHEMSQL:24825860|	VDLUYCCQXMYJFB-UHFFFAOYSA-N	4106
234	5-(1,2,3,4-tetrahydroisoquinolin-1-ylmethyl)benzene-1,2,3-triol	4		4	0	4	PUBCHEMSQL:20208249|	HXOIGSLEUMJEGF-UHFFFAOYSA-N	3092
234		4		4	0	4	PUBCHEMSQL:24826131|	DXKTXNDOKPZUCP-UHFFFAOYSA-N	4023
234		4		4	0	4	PUBCHEMSQL:123506847,86342073|	FQQMOAGZGFRHIK-UHFFFAOYSA-N	2987
234		4		4	0	4	PUBCHEMSQL:69781407|	OAJUSESWJSSGEM-UHFFFAOYSA-N	3167
234	(2-acetoxy-9,10-dimethoxy-6,8-dihydro-5H-isoquinolino[2,1-b]isoquinolin-3-yl) acetate	4		4	0	4	PUBCHEMSQL:24825858|	KMDJNLKUYPGAAO-UHFFFAOYSA-N	4026
234	3-[(6-methoxy-1,2,3,4-tetrahydroisoquinolin-1-yl)methyl]phenol	3		4	0	4	PUBCHEMSQL:595718,92860302,92860303|	FAWCJTTWVFWWKU-UHFFFAOYSA-N	969
234	1-[(3,4-dimethoxyphenyl)methyl]-1,2,3,4-tetrahydroisoquinolin-7-ol	4		4	0	4	PUBCHEMSQL:20208229,94844172,94844173|	BPXPCMZYOHMWJL-UHFFFAOYSA-N	2928
234		4		4	0	4	PUBCHEMSQL:123995070,86342105|	CYFJQIZLSYVYDV-UHFFFAOYSA-N	2988
234	5-[(6-methoxy-1,2,3,4-tetrahydroisoquinolin-1-yl)methyl]benzene-1,3-diol	4		4	0	4	PUBCHEMSQL:18607240,595716|	CUHSCZMCXBSHDV-UHFFFAOYSA-N	2910
294	Protosinomenine	2	A00013	0	3	3	FORMULA:C19H23NO4|KEGG:A00013|PUBCHEMSQL:102067840,24180176,9862290|	HZRFPHXHCRIHFX-UHFFFAOYSA-N	496
294	1-[(4-hydroxyphenyl)methyl]-7-methoxy-1,2,3,4-tetrahydroisoquinolin-6-ol	1		0	3	3	PUBCHEMSQL:12310854,601299|	HDQFMSLXNCGZDJ-UHFFFAOYSA-N	163
294	Yuanhunine	3		0	3	3	PUBCHEMSQL:11291216,128558,5315412|	PVYYNJAXBCIMNG-UHFFFAOYSA-N	1459
294	8-Oxocanadine	2		0	3	3	CHEMBL:CHEMBL468974,CHEMBL518062|PUBCHEMSQL:132513403,133161,470418|	DESORMZUMYIKSG-UHFFFAOYSA-N	315
294	Corysamine	4		0	3	3	CHEMBL:CHEMBL3558290|PUBCHEMSQL:147329|	YESPQCLKTIRGLU-UHFFFAOYSA-N	2893
294	Apocavidine	2		0	3	3	PUBCHEMSQL:101663202,102101460,25050515|	ZZLZJSUGMWPIBU-UHFFFAOYSA-N	519
294	Isocoreximine	3		0	3	3	CHEMBL:CHEMBL1164088|PUBCHEMSQL:10616178,9549059|	ZZYJKSMFUQNPFO-UHFFFAOYSA-N	1017
294	2,9-dimethoxy-5,6-dihydroisoquinolino[2,1-b]isoquinolin-7-ium-3,10-diol	3		0	3	3	PUBCHEMSQL:102316663,102316664,157159|	XXLNLCVMHJBPLJ-UHFFFAOYSA-N	917
294	Cerasonine	4		2	1	3	PUBCHEMSQL:10807971|	PQBLJPKMVSDAKV-UHFFFAOYSA-N	2963
294	2,10-dimethoxy-5,6-dihydroisoquinolino[2,1-b]isoquinolin-7-ium-3,9-diol	3		3	0	3	PUBCHEMSQL:12304702|	MUYRYKFLHROKGU-UHFFFAOYSA-N	915
294	1-[(2-hydroxyphenoxy)methyl]-1,2,3,4-tetrahydroisoquinoline-6,7-diol	3		3	0	3	PUBCHEMSQL:12773926|	JPPQVGOXFHMIIX-UHFFFAOYSA-N	1176
294	2,3,10-trimethoxy-13-methyl-5,6-dihydroisoquinolino[2,1-b]isoquinolin-7-ium-9-ol	3		3	0	3	PUBCHEMSQL:101514775,12275616,13805946|	SNQPNBILIUMWID-UHFFFAOYSA-N	954
294	1-(p-tolylmethyl)-1,2,3,4-tetrahydroisoquinoline-6,7-diol	2		3	0	3	PUBCHEMSQL:70846503,96990517,96990518|	BEXGKEOHQNADPV-UHFFFAOYSA-N	404
294	2-methoxy-5-[(7-methoxy-1,2,3,4-tetrahydroisoquinolin-1-yl)methyl]phenol	4		3	0	3	PUBCHEMSQL:20208257|	MKXLIIGEAALBDY-UHFFFAOYSA-N	2927
294	3,9,10-trimethoxy-13-methyl-5,6-dihydroisoquinolino[2,1-b]isoquinolin-7-ium-2-olate	2		3	0	3	PUBCHEMSQL:75203510,75203511|	OTCQQTJTTARWNE-UHFFFAOYSA-N	292
294	1-[(3-hydroxyphenoxy)methyl]-1,2,3,4-tetrahydroisoquinoline-6,7-diol	3		3	0	3	PUBCHEMSQL:12773924|	CCDLSASTFGLSFA-UHFFFAOYSA-N	1099
294	3,10-dimethoxy-13-methyl-5,6-dihydroisoquinolino[2,1-b]isoquinolin-7-ium-2,9-diol	2		3	0	3	PUBCHEMSQL:15061345|	OQJUQPKRUAXCRV-UHFFFAOYSA-N	287
294	3,10-dimethoxy-5,6-dihydroisoquinolino[2,1-b]isoquinolin-9-one	2		3	0	3	PUBCHEMSQL:118585276|	IQOOBSDFJBLXHT-UHFFFAOYSA-N	283
294		2		3	0	3	PUBCHEMSQL:58501803,76806087|	VHCDTXJWDGJDHU-UHFFFAOYSA-N	629
294	10-methoxy-13-methyl-5,6-dihydroisoquinolino[2,1-b]isoquinolin-7-ium-2,3,9-triol	3		3	0	3	PUBCHEMSQL:75203509|	BQKYHIXEQWEQRI-UHFFFAOYSA-N	949
294	2,10-dimethoxy-13-methyl-5,6-dihydroisoquinolino[2,1-b]isoquinolin-7-ium-3,9-diol	4		3	0	3	PUBCHEMSQL:75203512|	AKYBDVMDDPMGMW-UHFFFAOYSA-N	2851
294	1-[(4-hydroxyphenoxy)methyl]-1,2,3,4-tetrahydroisoquinoline-6,7-diol	1		3	0	3	PUBCHEMSQL:12773916|	WJUWNWIFPXRNPN-UHFFFAOYSA-N	132
294	1-[(4-hydroxyphenoxy)methyl]-3-methyl-1,2,3,4-tetrahydroisoquinoline-6,7-diol	2		3	0	3	PUBCHEMSQL:12773938|	OXNHLTGVVJEGRG-UHFFFAOYSA-N	444
294	1-[(4-hydroxyphenoxy)methyl]-2-methyl-3,4-dihydro-1H-isoquinoline-6,7-diol	2		3	0	3	PUBCHEMSQL:12773937|	NFNQHTWAAVQCDF-UHFFFAOYSA-N	445
294		3		3	0	3	PUBCHEMSQL:70848284|	PAMBOOXBBWYMSK-UHFFFAOYSA-N	1586
294	(1E)-1-[(3,4-dimethoxyphenyl)methylene]-6,7-dimethoxy-3,4-dihydro-2H-isoquinoline	4		3	0	3	PUBCHEMSQL:21424663,22798476,68123391|	MMNJYNVJPBYWIJ-UHFFFAOYSA-N	2932
294	1-[1-[(3-hydroxy-4-methoxyphenyl)methyl]-6-methoxy-3,4-dihydro-1H-isoquinolin-2-yl]ethanone	3		3	0	3	PUBCHEMSQL:118001190|	IVHFJRLEBALNBA-UHFFFAOYSA-N	983
294	5-[hydroxy(sulfo)amino]-2-pyridinesulfonic acid	3		3	0	3	PUBCHEMSQL:5250175|	BDTBYIJGOTZJPM-UHFFFAOYSA-N	892
294	8-Ethoxy-7,8-dihydroberberine	4		3	0	3	PUBCHEMSQL:24826045|	HXTJMMLKCIRQCJ-UHFFFAOYSA-N	2834
294	1-benzyloxy-1,2,3,4-tetrahydroisoquinoline	4		3	0	3	PUBCHEMSQL:53819100,57307173|	FUMASZLUNLDODK-UHFFFAOYSA-N	3147
294	1-benzyl-6,7-dimethoxy-isoquinoline	3		3	0	3	PUBCHEMSQL:42414|	FDEYTMQYESXADG-UHFFFAOYSA-N	938
294		1		3	0	3	PUBCHEMSQL:69599671,77690621,97680261|	FWQAUIPLDHTNCB-UHFFFAOYSA-N	164
294		2		3	0	3	PUBCHEMSQL:44711873,58501823|	ZIKAXWHPAVNSPO-UHFFFAOYSA-N	600
294	2-[2-[(6,7-dimethoxy-1,2,3,4-tetrahydroisoquinolin-1-yl)methyl]phenyl]acetic acid	4		3	0	3	PUBCHEMSQL:15152249|	KUWTYQIKKAGQHO-UHFFFAOYSA-N	3367
294	1-[(4-nitrophenoxy)methyl]-1,2,3,4-tetrahydroisoquinoline-6,7-diol	3		3	0	3	PUBCHEMSQL:12773920|	VDQVRCSTAWUWLZ-UHFFFAOYSA-N	1294
294		3		3	0	3	PUBCHEMSQL:118001141|	RGSDAPKCRFCMNF-UHFFFAOYSA-N	1016
294		4		3	0	3	PUBCHEMSQL:118001143|	BWFGYWHKJHPNKQ-UHFFFAOYSA-N	2965
294		4		3	0	3	PUBCHEMSQL:118001142,123977549|	AIAJGNFOXZMHNP-UHFFFAOYSA-N	2966
294	1-chloro-3-[(1-methyl-2-benzimidazolyl)thio]-2-propanol	3		3	0	3	CHEMBL:CHEMBL274632|PUBCHEMSQL:148263|	MLENXYPZCCNDEL-UHFFFAOYSA-N	907
294	6,7-dimethoxy-1-[(4-methoxyphenyl)methyl]-2-methyl-3,4-dihydro-1H-isoquinolin-8-ol	3		3	0	3	PUBCHEMSQL:12303970|	CURCPVYNTHTILF-UHFFFAOYSA-N	1279
294	(1Z)-1-benzylidene-6,7-dimethoxy-3,4-dihydro-2H-isoquinoline	3		3	0	3	PUBCHEMSQL:69639716,69639718|	DNYIVJQAVUUPCZ-UHFFFAOYSA-N	1235
294		1		3	0	3	CHEMBL:CHEMBL3323241|PUBCHEMSQL:59479304,72303916,90859297|	UVSRVHUEWXARJU-UHFFFAOYSA-N	184
294		1		3	0	3	PUBCHEMSQL:58592144|	HLSZECNMXVRVLU-UHFFFAOYSA-N	183
294	6,7-dimethoxy-3-[[4-methoxy-6-[2-(methylamino)ethyl]-1,3-benzodioxol-5-yl]methylene]isobenzofuran-1-one	1		3	0	3	PUBCHEMSQL:58680647|	ZHIKAAUCADWWDI-UHFFFAOYSA-N	216
294		3		3	0	3	PUBCHEMSQL:86342071|	WWMLSLYORSGGAZ-UHFFFAOYSA-N	1026
294		4		3	0	3	PUBCHEMSQL:70658188|	GYEJPOOABMVXRW-UHFFFAOYSA-N	2836
294	1-[(4-hydroxy-3-methoxyphenyl)methyl]-6-methyl-1,2,3,4-tetrahydroisoquinolin-7-ol	4		3	0	3	PUBCHEMSQL:118477574|	WVCZIZPTZDFFGJ-UHFFFAOYSA-N	3112
294	1-benzyl-1,2-dihydroisoquinoline	4		3	0	3	PUBCHEMSQL:14906166|	YQLXLJUMGHFDMA-UHFFFAOYSA-N	3142
294	1-[7-hydroxy-1-[(3-hydroxy-4-methoxyphenyl)methyl]-6-methoxy-3,4-dihydro-1H-isoquinolin-2-yl]ethanone	2		3	0	3	PUBCHEMSQL:15011045|	PZBDCBBNLCGWKF-UHFFFAOYSA-N	310
294	6-methoxy-1-[(4-methoxy-3-methylphenyl)methyl]-3,4-dihydroisoquinoline	4		3	0	3	PUBCHEMSQL:57901908|	HVSIOGCMRBNGTG-UHFFFAOYSA-N	3342
294		2		3	0	3	PUBCHEMSQL:21299530|	CEAHLOCAOOZBRA-UHFFFAOYSA-N	574
294		3		3	0	3	PUBCHEMSQL:20208244|	SLCIYZLDZIXGSL-UHFFFAOYSA-N	1091
294	[5-[(2-acetyl-6-methoxy-3,4-dihydro-1H-isoquinolin-1-yl)methyl]-2-methoxy-phenyl] acetate	4		3	0	3	PUBCHEMSQL:118001189|	UAVNHKOAGSBLET-UHFFFAOYSA-N	2925
294	1-[1-[(3-hydroxy-4-methoxyphenyl)methyl]-6-methoxy-3,4-dihydro-1H-isoquinolin-2-yl]-1-propanone	4		3	0	3	PUBCHEMSQL:118001144|	ZZSDVARRHDBVLM-UHFFFAOYSA-N	2926
348	Dehydrocoreximine	2		0	2	2	PUBCHEMSQL:101731565,101731566|	JINZPDPFJUIUQY-UHFFFAOYSA-N	323
348	1-[(3-hydroxy-4-methoxyphenyl)methyl]-6-methoxy-2-methyl-7-isoquinolin-2-iumol	1		0	2	2	PUBCHEMSQL:10741066|	ORYCPXSZBZKGHA-UHFFFAOYSA-N	81
348	Steponine	2		0	2	2	PUBCHEMSQL:15432819,36123|	JPZIEDNXIGBQCY-UHFFFAOYSA-N	462
348	5-[(6,7-dimethoxy-2,2-dimethyl-3,4-dihydro-1H-isoquinolin-2-ium-1-yl)methyl]-2-methoxyphenol	2		0	2	2	PUBCHEMSQL:101936516,102341644|	VHLMUHYXPXECPC-UHFFFAOYSA-N	555
348	Isochelianthifoline	3		0	2	2	PUBCHEMSQL:101277425,101663204,590762|	MKRKFSHHTKVRAR-UHFFFAOYSA-N	1305
348	Isoorientaline	3		0	2	2	LCSB_DB:CPD-21510,CPD-21511|PUBCHEMSQL:11719196,134820215,134820422,24180177|	OKPOKMCPHKVCPP-UHFFFAOYSA-N	1029
348	Thaicanine	2		0	2	2	CHEMBL:CHEMBL465823|PUBCHEMSQL:14412741|	CKDHRRPIIGEUGN-UHFFFAOYSA-N	567
348	1-[(3-hydroxy-4-methoxyphenyl)methyl]-7-methoxy-2,2-dimethyl-3,4-dihydro-1H-isoquinolin-2-ium-6-ol	3		0	2	2	PUBCHEMSQL:12144635|	ZYDJOHZLFVIQMA-UHFFFAOYSA-N	1448
348	8-Oxotetrahydrothalifendine	3		0	2	2	CHEMBL:CHEMBL463527|PUBCHEMSQL:100916731,470416|	XSILRSUKELEZIF-UHFFFAOYSA-N	1000
348	2-[[(E)-3-[(4,6-dimethyl-2-pyrimidinyl)amino]-2-[[methoxy(sulfanylidene)methyl]amino]-1-oxoprop-2-enyl]amino]acetic acid	4		0	2	2	PUBCHEMSQL:101663203,102101459,10404923|	IHNKNZSIZUBHCB-UHFFFAOYSA-N	3436
348	8-Oxotetrahydropalmatine	3		0	2	2	CHEMBL:CHEMBL468804|PUBCHEMSQL:10992265,157076|	DMFHLLHXYQJPJS-UHFFFAOYSA-N	1506
348	1-[(4-hydroxyphenyl)methyl]-6-methoxy-7-isoquinolinol	1		0	2	2	LCSB_DB:HMDB0033954|PUBCHEMSQL:3085285|	XUCRLUHFLBPVRO-UHFFFAOYSA-N	80
348	O-Methylcapaurine	3		0	2	2	PUBCHEMSQL:14707269,21589015|	CBMVTYWYYYQXHK-UHFFFAOYSA-N	1507
348	Haitinosporine	3		0	2	2	PUBCHEMSQL:5316854|	BGWQPJBRBKPLEO-UHFFFAOYSA-N	1501
348	Crassifoline	3		0	2	2	PUBCHEMSQL:15690614|	NBEREFJAHQPIOC-UHFFFAOYSA-N	1027
348	(7-hydroxy-6-methoxy-1-isoquinolyl)-(4-hydroxyphenyl)methanone	3		0	2	2	PUBCHEMSQL:12148519|	VGRUFROCKGCCHG-UHFFFAOYSA-N	933
348	Zizyphusine	4		0	2	2	PUBCHEMSQL:102063083|	OECMNJJHZOYHIF-UHFFFAOYSA-N	4040
348	Pessoine	1		1	1	2	CHEMBL:CHEMBL463752|PUBCHEMSQL:181940,53463166|	NZFYGBOUVBINBH-UHFFFAOYSA-N	95
348	1-[(4-hydroxy-3-methoxyphenyl)methyl]-1,2,3,4-tetrahydroisoquinoline-6,7-diol	2		1	1	2	CHEMBL:CHEMBL347351|PUBCHEMSQL:596431|	GOIJDLAWUUTOIP-UHFFFAOYSA-N	369
348	Hunnemanine	2		1	1	2	PUBCHEMSQL:1275589,7556123|	RSMSJQDBPYSXHH-UHFFFAOYSA-N	342
348	1-[(3-hydroxy-4-methoxyphenyl)methyl]-1,2,3,4-tetrahydroisoquinoline-6,7-diol	2		1	1	2	LCSB_DB:CPD-21516|PUBCHEMSQL:134820354,134820355,24856367|	MGQLHNKARZOXFH-UHFFFAOYSA-N	305
348	3-O-Acetylpapaveroxine	1	C21591	1	1	2	FORMULA:C24H27NO8,C24H27NO8|KEGG:C21591,A00010|LCSB_DB:C21591,CPD-14832|PUBCHEM:340125651|PUBCHEMSQL:134820313,14106960|	JUUOWVIBIPDOSQ-UHFFFAOYSA-N	162
348	1-benzyl-6-methoxy-3,4-dihydroisoquinoline	3		2	0	2	PUBCHEMSQL:12950072|	SGTAIOQSZRNLNH-UHFFFAOYSA-N	996
348	2,5,6-trichloro-1-(2-phenylmethoxyethoxymethyl)benzimidazole	2		2	0	2	CHEMBL:CHEMBL1187731|PUBCHEMSQL:10524167|	DNDKVHOMIJKCEX-UHFFFAOYSA-N	272
348	1-acetyl-3-(2-methoxy-2-oxoethyl)-2-methylpyrazolidine-3,4,5-tricarboxylic acid trimethyl ester	2		2	0	2	CHEMBL:CHEMBL3140069|PUBCHEMSQL:433859|	MPJGYMGKMSWAGP-UHFFFAOYSA-N	261
348	O-Methylbharatamine	3		2	0	2	PUBCHEMSQL:11460638,12096186,626379|	OPTJHLICZXOBIQ-UHFFFAOYSA-N	1260
348	13-ethyl-2,3,9,10-tetramethoxy-5,6-dihydroisoquinolino[2,1-b]isoquinolin-7-ium	4		2	0	2	CHEMBL:CHEMBL3139824|PUBCHEMSQL:10273351|	PFCXKGNZWDIDDI-UHFFFAOYSA-N	2905
348	3-methoxy-6,8,13,13a-tetrahydro-5H-isoquinolino[2,1-b]isoquinoline	3		2	0	2	CHEMBL:CHEMBL596448|PUBCHEMSQL:46227317|	DVRLIKWPAJQERN-UHFFFAOYSA-N	1254
348	2-[[[6-(chloromethyl)-2-oxo-1-benzopyran-3-yl]-oxomethyl]amino]-3-phenylpropanoic acid methyl ester	3		2	0	2	CHEMBL:CHEMBL1186440|PUBCHEMSQL:10597089|	WTQSBAVXAARCGN-UHFFFAOYSA-N	925
348	4-[(6,7-dimethoxy-2,2-dimethyl-3,4-dihydro-1H-isoquinolin-2-ium-1-yl)methyl]phenolate	2		2	0	2	CHEMBL:CHEMBL1187350|PUBCHEMSQL:16398328,2752261,3818636,821364,821365|	XQYXXQQJMLGSBS-UHFFFAOYSA-N	546
348		3		2	0	2	PUBCHEMSQL:59315621|	KHDAJGZBZKJHMB-UHFFFAOYSA-N	1449
348		3		2	0	2	PUBCHEMSQL:68426959|	XEMZOAPUNDFXOC-UHFFFAOYSA-N	914
348	1-[(4-nitrophenyl)methyl]-1,2,3,4-tetrahydroisoquinoline	4		2	0	2	PUBCHEMSQL:67624310,96981509,96981510|	VJSPKBXRKDSVLY-UHFFFAOYSA-N	4757
348		4		2	0	2	PUBCHEMSQL:89031107|	VGSJKWNTQVIBBY-UHFFFAOYSA-N	4047
348		2		2	0	2	PUBCHEMSQL:58501849|	GNVLNWAPJRQNMG-UHFFFAOYSA-N	631
348		2		2	0	2	CHEMBL:CHEMBL225469|PUBCHEMSQL:11717916,91306593|	JBRRGFMFRMQBDL-UHFFFAOYSA-N	488
348		2		2	0	2	PUBCHEMSQL:71478194,77985893|	JIEKVMNQIVLYIQ-UHFFFAOYSA-N	489
348	1-[(3,4-dimethoxyphenyl)methyl]-6,7-dimethoxy-1,2,3,4-tetrahydroisoquinolin-8-ol	4		2	0	2	PUBCHEMSQL:15294923|	OSLMYULEZLTQRG-UHFFFAOYSA-N	2935
348		4		2	0	2	PUBCHEMSQL:70307912|	VEGCUWVZNBYXFC-UHFFFAOYSA-N	4428
348		3		2	0	2	PUBCHEMSQL:70307248|	ZMNRJQOAJRLDIF-UHFFFAOYSA-N	1584
348		3		2	0	2	PUBCHEMSQL:70307246|	NAQLRSXGEHOYHH-UHFFFAOYSA-N	1585
348	(1E)-1-benzylidene-3,4-dihydro-2H-isoquinoline	4		2	0	2	PUBCHEMSQL:21424660,22798478,70634238|	IUUNPKKCNAQYQQ-UHFFFAOYSA-N	3141
348		3		2	0	2	PUBCHEMSQL:58501859|	AMWQSPZTKHMQEK-UHFFFAOYSA-N	1696
348	1-benzyl-7-methoxy-6-methyl-1,2,3,4-tetrahydroisoquinoline	4		2	0	2	PUBCHEMSQL:54149565,96488749,96488750|	PNARJZSFRYKTHL-UHFFFAOYSA-N	3238
348		3		2	0	2	PUBCHEMSQL:58868265|	ALQPXGTXSOBYAV-UHFFFAOYSA-N	910
348		4		2	0	2	PUBCHEMSQL:89798487|	CYJNMXNXFOJYTB-UHFFFAOYSA-N	3433
348	1-benzyloxy-7-methoxy-1,2,3,4-tetrahydroisoquinoline	4		2	0	2	PUBCHEMSQL:90969391|	ZJKHXSQTJRGMAM-UHFFFAOYSA-N	3233
348		2		2	0	2	PUBCHEMSQL:69718213|	GQOKDWPIHUTTGN-UHFFFAOYSA-N	296
348	3,10-dimethoxy-6,8,13,13a-tetrahydro-5H-isoquinolino[2,1-b]isoquinoline-2-carboxylic acid	2		2	0	2	PUBCHEMSQL:66628301|	JGQVTJWLKTWZNC-UHFFFAOYSA-N	441
348		3		2	0	2	PUBCHEMSQL:90431944|	SKRLGHHFGZUNOW-UHFFFAOYSA-N	896
348	13-Propyl-5,6-dihydro-9,10-dimethoxybenzo[g]-1,3-benzodioxolo[5,6-a]quinolizinium	4		2	0	2	CHEMBL:CHEMBL1186381|PUBCHEMSQL:10045206|	YRDIGQKWUDDJIH-UHFFFAOYSA-N	2856
348	6-[[2-(4-cyanoanilino)-4-pyrimidinyl]amino]-5,7-dimethyl-3H-indene-1-carbonitrile	4		2	0	2	CHEMBL:CHEMBL3139714|PUBCHEMSQL:10429737|	ADIMMBVHMQNOAH-UHFFFAOYSA-N	2857
348	4-[(6-methoxy-1,2,3,4-tetrahydroisoquinolin-1-yl)methyl]-2-methylphenol	2		2	0	2	PUBCHEMSQL:69954105|	JHJPOFMMPCOMQM-UHFFFAOYSA-N	413
348		4		2	0	2	PUBCHEMSQL:59245090|	JAUUJKODPNMZBJ-UHFFFAOYSA-N	4050
348	9,10-Dimethoxy-13-ethoxy-5,6-dihydrobenzo[g]-1,3-benzodioxolo[5,6-a]quinolizinium	4		2	0	2	PUBCHEMSQL:24825953|	WSPCXBKLSISUIT-UHFFFAOYSA-N	2847
348	9,10-dimethoxy-8,8-dimethyl-5,6-dihydroisoquinolino[2,1-b]isoquinoline-2,3-diol	4		2	0	2	PUBCHEMSQL:70831052|	PCFXJFZBGCPSCX-UHFFFAOYSA-N	4024
348	1-benzyl-6,7-dimethoxy-1,2,3,4-tetrahydroisoquinolin-8-ol	3		2	0	2	PUBCHEMSQL:57112371,98741019,98741020|	UQJMJEDDWJFTBX-UHFFFAOYSA-N	1236
348	(2S)-2-[(2-chloro-1-oxoethyl)-[(4-methoxyphenyl)methyl]amino]pentanedioic acid O5-tert-butyl ester O1-methyl ester	4		2	0	2	CHEMBL:CHEMBL1186468|PUBCHEMSQL:10693093|	HFWCRKBZRXPFJY-UHFFFAOYSA-N	2860
348		3		2	0	2	PUBCHEMSQL:58501808|	HRJBYBLTBXNPNA-UHFFFAOYSA-N	1591
348		3		2	0	2	PUBCHEMSQL:44711874,58501829|	BQYMLVDDBMKTCU-UHFFFAOYSA-N	1592
348		3		2	0	2	PUBCHEMSQL:59991422,59991423,91220269,91266481|	GTNYFZFWQMABDM-UHFFFAOYSA-N	1442
348		4		2	0	2	PUBCHEMSQL:59991416,91184212|	SQALEJBFAOVWRM-UHFFFAOYSA-N	4021
348	1-Hydroxycanadine	1	A00001	2	0	2	FORMULA:C20H21NO5|KEGG:A00001|	LTTAEZGCEFHFMR-UHFFFAOYSA-N	101
411	Govanine	2		0	1	1	PUBCHEMSQL:14021682,185942|	YCBKBUUDECGKKX-UHFFFAOYSA-N	326
411	1-[(3,4-dimethoxyphenyl)methyl]-7-methoxy-2-methyl-3,4-dihydro-1H-isoquinolin-6-ol	2		0	1	1	PUBCHEMSQL:13405606,24180175,276148|	MOHQPHOGSYSNPJ-UHFFFAOYSA-N	333
411	Hydrastindiol	3		0	1	1	PUBCHEMSQL:322368|	IDRARNFYGZJRHA-UHFFFAOYSA-N	863
411	Palaudine	3		0	1	1	LCSB_DB:HMDB0032143,HMDB32143|	MTJSWIPYMFUEPW-UHFFFAOYSA-N	943
411		2		0	1	1	PUBCHEMSQL:16728368,42281440|	FGSREARRQZBELM-UHFFFAOYSA-N	565
411	Orientaline	1		0	1	1	PUBCHEMSQL:101306759,14357385,14357386|	RUPUUZZJJXCDHS-UHFFFAOYSA-N	168
411	8-Oxopseudoberberine	4		0	1	1	PUBCHEMSQL:11068123|	KKMAAKHCAOJWCJ-UHFFFAOYSA-N	4817
411	Phi-dihydrothebaine	3		0	1	1	PUBCHEMSQL:169013,5490073,6916422|	UDBMORSDGOBDDA-UHFFFAOYSA-N	1468
411	1-(3-hydroxy-4-methoxybenzyl)-2-methyl-6,7-methylenedioxy-1,2,3,4-tetrahydroisoquinoline	2		0	1	1	PUBCHEMSQL:10359069|	LZDZXNMXZLWRLZ-UHFFFAOYSA-N	331
411	4-(3,4-dihydroisoquinolin-1-ylmethoxy)phenol	4		0	1	1	PUBCHEMSQL:15956592|	RWOOATMDXVWEFI-UHFFFAOYSA-N	3164
411	Pallidinine	4		0	1	1	PUBCHEMSQL:23242559,24943418|	IXNZNQMODAROFN-UHFFFAOYSA-N	4051
411	9-O-Methylstecepharine	3		0	1	1	PUBCHEMSQL:15432815|	DAXMITCMDCXYBO-UHFFFAOYSA-N	1484
411	scoulerine intermediate I	1		0	1	1	LCSB_DB:CPD-11849,cpd23107|	GPWBIAYJTQQLOL-UHFFFAOYSA-N	94
411	Hydroprotopine	4		0	1	1	PUBCHEMSQL:101117571,14140130,92468638,92468639|	SZMZXQWCICMUFH-UHFFFAOYSA-N	3437
411	4-[(6,7-dimethoxy-1-isoquinolyl)methyl]-2-methoxy-phenol	4		0	1	1	PUBCHEMSQL:100248|	NKHOXTRNHKKYSU-UHFFFAOYSA-N	2871
411	2-O-desmethylchelianthifoline	2		0	1	1	PUBCHEMSQL:101354961|	XULJVCKKPXZHOW-UHFFFAOYSA-N	498
411	alpha-Narcotinediol	3		0	1	1	CHEMBL:CHEMBL358914|PUBCHEMSQL:14239597,92643793,92643794,98447|	BHLLOBXLOWXZDQ-UHFFFAOYSA-N	864
411		4		0	1	1	PUBCHEMSQL:86572845|	GKJXQIXFMHLUCW-UHFFFAOYSA-N	4814
411	1-cyclopropyl-6-fluoro-4-oxo-7-(1-piperazinyl)-3-quinolinecarboxylic acid, 4-pyridinecarbohydrazide	4		0	1	1	CHEMBL:CHEMBL463528|PUBCHEMSQL:470417|	DMUHZKPEYXYPKA-UHFFFAOYSA-N	4816
411		1		0	1	1	PUBCHEMSQL:12039001,45024467|	ZLAPRZXWXSADPR-UHFFFAOYSA-N	92
411	N-Acetylnornarcotine	2		0	1	1	PUBCHEMSQL:91748676|	LYEPMWSIYQDYTG-UHFFFAOYSA-N	298
411	Miltanthaline	4		0	1	1	PUBCHEMSQL:102094448|	DMMIFHMAGNNPAL-UHFFFAOYSA-N	3389
411	N-methylcorydine	3		0	1	1	CHEMBL:CHEMBL1617951|PUBCHEMSQL:52949574|	NSFLIOJSGZVAPX-UHFFFAOYSA-N	1466
411	Protothalipine	4		0	1	1	PUBCHEMSQL:323258|	OTIXTLQHXDIHCP-UHFFFAOYSA-N	4068
411	6-methoxy-1-[(4-methoxyphenyl)methyl]-2,8-dimethyl-3,4-dihydro-1H-isoquinolin-7-ol	2		0	1	1	PUBCHEMSQL:609932|	KLVDJUCERSCQAG-UHFFFAOYSA-N	438
411	Stecepharine	4		0	1	1	PUBCHEMSQL:10695759,15432813|	HYWIKTJORZAXSP-UHFFFAOYSA-N	4069
411	Papaveroxidine	2		0	1	1	PUBCHEMSQL:189458|	BHGUILBSZCQXQU-UHFFFAOYSA-N	524
411	Yuziphine	4		0	1	1	CHEMBL:CHEMBL462956|LCSB_DB:HMDB0038725,HMDB38725|	QRKWLDOOAQAGAE-UHFFFAOYSA-N	3210
411	6-methyl-2-(trifluoromethyl)quinoline	2		0	1	1	PUBCHEMSQL:2775688|	YFIYMWZJIMVBLQ-UHFFFAOYSA-N	344
411	Oxyberberrubine	3		0	1	1	PUBCHEMSQL:5384082|	CWKBTNZNPCPAPB-UHFFFAOYSA-N	1708
411	Epi-Coryximine	4		0	1	1	CHEMBL:CHEMBL1209456|PUBCHEMSQL:11760399,21582945,49862477|	MVXPONFJJHYSIL-UHFFFAOYSA-N	4828
411	6-methoxy-1-(p-tolylmethyl)-1,2,3,4-tetrahydroisoquinoline	3		1	0	1	PUBCHEMSQL:22960585,96977253,96977254|	QRBBYFGHNKMIKN-UHFFFAOYSA-N	1215
411		2		1	0	1	PUBCHEMSQL:90690339|	PQHOCHJIZGYOCE-UHFFFAOYSA-N	348
411	4-[(6,7-dimethoxy-2-methyl-3,4-dihydro-1H-isoquinolin-1-yl)methyl]-2-methoxyphenol	2		1	0	1	CHEMBL:CHEMBL1995861|PUBCHEMSQL:24180310,371188|	SSBPHQDXIDTEDU-UHFFFAOYSA-N	551
411	Demethylcorydalmine	2		1	0	1	CHEMBL:CHEMBL1209607|PUBCHEMSQL:101663205,101663206,14138277|	SUHDGQSJNMIRRN-UHFFFAOYSA-N	557
411		2		1	0	1	PUBCHEMSQL:90141864|	QQSABMMNQMDFKX-UHFFFAOYSA-N	379
411		2		1	0	1	PUBCHEMSQL:68199004|	SVQKZWOAFUWDJR-UHFFFAOYSA-N	601
411	6,7-dihydroxy-1-[(4-hydroxyphenyl)methyl]-1,2,3,4-tetrahydroisoquinoline-3-carboxylic acid	1		1	0	1	PUBCHEMSQL:121305532|	GOUBOADQMOWVPF-UHFFFAOYSA-N	209
411	1-benzyl-6,7-dihydroxy-1,2,3,4-tetrahydroisoquinoline-3-carboxylic acid	2		1	0	1	PUBCHEMSQL:121305534|	RSKMLBZJOYTCCJ-UHFFFAOYSA-N	407
411	1-[(4-hydroxy-3-methoxyphenyl)methyl]-1,2,3,4-tetrahydroisoquinoline-4,6,7-triol	3		1	0	1	PUBCHEMSQL:121305528|	BKVSODGQGOXIJS-UHFFFAOYSA-N	1090
411	4-[(6-hydroxy-7-methoxy-1,2,3,4-tetrahydroisoquinolin-1-yl)methyl]benzene-1,2-diol	2		1	0	1	PUBCHEMSQL:121315722|	PXMMBMTVLFCPQZ-UHFFFAOYSA-N	370
411	1-[(4-hydroxyphenyl)methyl]-1,2,3,4-tetrahydroisoquinoline-4,6,7-triol	1		1	0	1	PUBCHEMSQL:121305502|	FFDNLOCJNMIMIK-UHFFFAOYSA-N	112
411	1-(phenylmethyl)-1,2,3,4-tetrahydroisoquinoline-4,6,7-triol	2		1	0	1	PUBCHEMSQL:121305535|	AVISUNWWQYJSSS-UHFFFAOYSA-N	365
411		2		1	0	1	PUBCHEMSQL:121305504|	VFVFBMFZRFHZRD-UHFFFAOYSA-N	364
411		4		1	0	1	CHEMBL:CHEMBL2425371|PUBCHEMSQL:71110301|	QENRDSSNVLVQMF-UHFFFAOYSA-N	2951
411	N-[(butan-2-ylthio)-ethoxyphosphinothioyl]-N-methylformamide	3		1	0	1	CHEMBL:CHEMBL1186186|PUBCHEMSQL:158823|	KAYNFWSKMHSNJD-UHFFFAOYSA-N	1715
411		2		1	0	1	PUBCHEMSQL:68331779|	JTJGGGGXMKPXAA-UHFFFAOYSA-N	435
411	2,3-dihydroxy-9,10-dimethoxy-5,6-dihydroisoquinolino[2,1-b]isoquinolin-8-one	4		1	0	1	PUBCHEMSQL:70831259|	HHSNOIDQPKJSFC-UHFFFAOYSA-N	4812
411	6-methoxy-2-methyl-1-(p-tolylmethyl)-3,4-dihydro-1~{H}-isoquinoline	3		1	0	1	PUBCHEMSQL:134526138|	KIOHCUGQTQRRGR-UHFFFAOYSA-N	1256
411		2		1	0	1	PUBCHEMSQL:70870627|	ZCDAWRAXZDUQAR-UHFFFAOYSA-N	263
411	2-methyl-1-(p-tolylmethyl)-3,4-dihydro-1H-isoquinolin-6-ol	4		1	0	1	PUBCHEMSQL:22960570|	BNTRIYZBDIECAZ-UHFFFAOYSA-N	3194
411	4-(1,2,3,4-tetrahydroisoquinolin-1-ylmethyl)phenol	2		1	0	1	PUBCHEMSQL:70430002,96981780,96981781|	OGZPUPOQUCUFDB-UHFFFAOYSA-N	382
411	1-[(3,4-dimethoxyphenyl)methyl]-1,2,3,4-tetrahydroisoquinoline-6,7-diol	3		1	0	1	PUBCHEMSQL:101562751,12269805|	GWCFOZUNGBECRW-UHFFFAOYSA-N	987
411		4		1	0	1	PUBCHEMSQL:11794361|	XIIVCJOFPVPAAL-UHFFFAOYSA-N	2957
411		2		1	0	1	PUBCHEMSQL:121476704|	RTVGFVUGTLTVBW-UHFFFAOYSA-N	346
411		3		1	0	1	PUBCHEMSQL:121476705|	RDBXFVRKZRTSBY-UHFFFAOYSA-N	1051
411	1-(1-cyclohexa-2,4-dienylidenemethyl)-1,2,3,4-tetrahydroisoquinoline	4		1	0	1	PUBCHEMSQL:90704958|	MZYMNLVZXCXFDR-UHFFFAOYSA-N	3163
411		4		1	0	1	PUBCHEMSQL:123886091|	DPDYMNARGKIORP-UHFFFAOYSA-N	2888
411		3		1	0	1	CHEMBL:CHEMBL1965856,CHEMBL1982272|PUBCHEMSQL:13699246,13699247,364391,364393,500066,92857610|	VJCADSFAKULTBF-UHFFFAOYSA-N	1225
411		3		1	0	1	PUBCHEMSQL:18728255|	ZPDBYTGUCUTHRO-UHFFFAOYSA-N	1111
411		3		1	0	1	PUBCHEMSQL:18728256|	DEZIHQFPUITEIP-UHFFFAOYSA-N	1115
411		3		1	0	1	PUBCHEMSQL:134274190|	WVUBLLNBVQIOLT-UHFFFAOYSA-N	929
411		1		1	0	1	PUBCHEMSQL:71045342|	QTKJBYKXJLRIKR-UHFFFAOYSA-N	106
411	6,7-dimethoxy-1-[(2-methoxyphenyl)methyl]-1,2,3,4-tetrahydroisoquinoline	4		1	0	1	PUBCHEMSQL:67845335|	XOVNSTPRXXGUSJ-UHFFFAOYSA-N	3348
411	6,7-dimethoxy-2-methyl-1-[(4-propoxyphenyl)methyl]-3,4-dihydro-1H-isoquinoline	4		1	0	1	PUBCHEMSQL:14050009|	APCLSKJPSXNKQX-UHFFFAOYSA-N	3390
411		2		1	0	1	PUBCHEMSQL:50917752,50917753,50917754,50917755|	WJAXYUBCWFGBKL-UHFFFAOYSA-N	434
411	Cinnamolaurine	1		1	0	1	PUBCHEMSQL:22294346,605463|	VTOOEPLHEDZMBL-UHFFFAOYSA-N	156
411	1-[(3,4-dimethoxyphenyl)methyl]-6,7-dimethoxy-1,4-dihydroisoquinoline	4		1	0	1	PUBCHEMSQL:54095367|	MWSJPYUIUSDOBQ-UHFFFAOYSA-N	2934
411	1-[(3,4-dimethoxyphenyl)methyl]-6,7-dimethoxy-3-methyl-1,2,3,4-tetrahydroisoquinoline	4		1	0	1	PUBCHEMSQL:68331768|	JLJTZHUGHRWYDG-UHFFFAOYSA-N	2938
411	1-[1-[(3,4-dimethoxyphenyl)methyl]-6,7-dimethoxy-3,4-dihydro-1H-isoquinolin-2-yl]ethanone	4		1	0	1	PUBCHEMSQL:100069,10430189,14154880,57369386|	JIDKUPJJVWNDTF-UHFFFAOYSA-N	2939
411	7-methoxy-1-[(4-methoxyphenyl)methyl]-3-methyl-1,2,3,4-tetrahydroisoquinoline	4		1	0	1	PUBCHEMSQL:68331765|	UZYPJKAQLIYZIA-UHFFFAOYSA-N	3274
411		2		1	0	1	PUBCHEMSQL:91214008|	PRMBGHRNUORFPO-UHFFFAOYSA-N	353
411	1-[(4-methoxyphenyl)methyl]-1,2,3,4-tetrahydroisoquinolin-8-ol	4		1	0	1	PUBCHEMSQL:67622895,96973069,96973070|	LBUKQVIFOGGNJJ-UHFFFAOYSA-N	3140
411	Nor-beta-hydrastine	2		1	0	1	PUBCHEMSQL:13857251,44592607,71751220|	VKUFOPJSFWVKKJ-UHFFFAOYSA-N	375
411		2		1	0	1	PUBCHEMSQL:71056998|	XINZKMKFOQNOTG-UHFFFAOYSA-N	378
411		3		1	0	1	PUBCHEMSQL:68331769,97680396|	NABLLHHUIBQRGS-UHFFFAOYSA-N	1104
411		2		1	0	1	PUBCHEMSQL:59315622|	ORKHWCQKHGMZTJ-UHFFFAOYSA-N	253
411		3		1	0	1	PUBCHEMSQL:70870641|	VRBMCKNMIHQNCX-UHFFFAOYSA-N	913
411	1-[(3-hydroxy-4-methylphenyl)methyl]-1,2,3,4-tetrahydroisoquinoline-6,7-diol	3		1	0	1	PUBCHEMSQL:117730837|	MDYBIKXSTPHHKF-UHFFFAOYSA-N	1102
411		3		1	0	1	PUBCHEMSQL:90932643|	QMMNDBVCMFOHSR-UHFFFAOYSA-N	1588
411	6,7-dimethoxy-1-[(4-methoxyphenyl)methyl]-3,4-dihydroisoquinolin-8-ol	4		1	0	1	PUBCHEMSQL:135404747|	JFAOUBGDMXSPPG-UHFFFAOYSA-N	2946
411		3		1	0	1	PUBCHEMSQL:71110084,71110087,78011343|	LOHCBUPPFPZHFD-UHFFFAOYSA-N	1461
411	Doryafranin	2		1	0	1	PUBCHEMSQL:12309328|	HOZOQGVLWPYGIE-UHFFFAOYSA-N	517
411	1-[(3-hydroxy-4-methoxyphenyl)methyl]-1,2,3,4-tetrahydroisoquinoline-4,6,7-triol	3		1	0	1	PUBCHEMSQL:121305531|	MBRXHGACYYDLAE-UHFFFAOYSA-N	984
411	1-[(4-aminophenyl)methyl]-1,2,3,4-tetrahydroisoquinoline-6,7-diol	1		1	0	1	CHEMBL:CHEMBL173039|PUBCHEMSQL:10683471|	PTAHPHXWCJDLHU-UHFFFAOYSA-N	203
411	Norcinnamolaurine	2		1	0	1	PUBCHEMSQL:22217550,600681,92448397|	IZZKMFBIJVLUFA-UHFFFAOYSA-N	516
411	1-[(4-hydroxy-3-methoxyphenyl)methyl]-2-(hydroxymethyl)-6-methoxy-3,4-dihydro-1H-isoquinolin-7-ol	2		1	0	1	PUBCHEMSQL:70910379|	OFYHEFWSGZTHHR-UHFFFAOYSA-N	549
411		3		1	0	1	PUBCHEMSQL:15765608|	AWWKRYDPJVJCSQ-UHFFFAOYSA-N	1045
411		4		1	0	1	PUBCHEMSQL:21564508|	NAFIANVYZLZCNC-UHFFFAOYSA-N	3002
411	(1R)-1-(4-Methoxybenzyl)-2-ethyl-6,7-(epoxymethanoxy)-1,2,3,4-tetrahydroisoquinoline	3		1	0	1	PUBCHEMSQL:132567430,68331782|	PVFOTQSHLXMTGS-UHFFFAOYSA-N	1477
411		1		1	0	1	PUBCHEMSQL:89454422|	LVWFVWHIYYBSHQ-UHFFFAOYSA-N	193
411		4		1	0	1	PUBCHEMSQL:89176254|	BLOVOYYZRDCUMR-UHFFFAOYSA-N	4427
411		4		1	0	1	PUBCHEMSQL:68331543,96027872,96027873|	SOFDVDABGZENJR-UHFFFAOYSA-N	4052
411	6,7-dihydroxy-1-[(3-hydroxy-4-methoxyphenyl)methyl]-1,2,3,4-tetrahydroisoquinoline-3-carboxylic acid	3		1	0	1	PUBCHEMSQL:121305503|	FJIZHFMRRDLLOH-UHFFFAOYSA-N	989
411		3		1	0	1	PUBCHEMSQL:68245388|	SZOZHTQKTQACMC-UHFFFAOYSA-N	1450
411	Papaveroxine	2	C20299	1	0	1	FORMULA:C22H25NO7|KEGG:C20299|LCSB_DB:C20299,CPD-14832|	JKLOZTFGRPYWHQ-UHFFFAOYSA-N	247
411	2,3-dimethoxy-6-methyl-6,8,13,13a-tetrahydro-5H-isoquinolino[3,2-a]isoquinoline	4		1	0	1	PUBCHEMSQL:123362416|	OZVOGOSPACAHSW-UHFFFAOYSA-N	3377
411	1-(4'-methoxybenzyl)-6-methoxy-2-methyltetrahydroisoquinoline	3		1	0	1	PUBCHEMSQL:60105705,90986983|	KHSHBBYTLCIPLQ-UHFFFAOYSA-N	1257
411		3		1	0	1	PUBCHEMSQL:24825955|	LTMFBYQFVDHXGV-UHFFFAOYSA-N	908
411	ACMC-20dilz	4		1	0	1	PUBCHEMSQL:189216,286864|	UFOCZRJLUKCVKZ-UHFFFAOYSA-N	4032
411		3		1	0	1	PUBCHEMSQL:91105460|	AEJVBQYWQNRTQI-UHFFFAOYSA-N	1697
411		1		1	0	1	PUBCHEMSQL:90899701|	WDZUKYLSGVBAHN-UHFFFAOYSA-N	148
411		4		1	0	1	PUBCHEMSQL:90698288|	QCVXIRIWGYNFDJ-UHFFFAOYSA-N	4766
411	6,7-dihydroxy-1-[(4-hydroxy-3-methoxyphenyl)methyl]-1,2,3,4-tetrahydroisoquinoline-3-carboxylic acid	3		1	0	1	PUBCHEMSQL:121305519|	XRKUJOKYHZQRHP-UHFFFAOYSA-N	1106
411		4		1	0	1	PUBCHEMSQL:90431943|	LIVVEJOUNNSFJC-UHFFFAOYSA-N	3380
411		4		1	0	1	PUBCHEMSQL:68128945|	HNSQHIDCBUNENZ-UHFFFAOYSA-N	2975
411		4		1	0	1	PUBCHEMSQL:68128946|	DCUQCDPCYLVTBV-UHFFFAOYSA-N	2976
411		4		1	0	1	CHEMBL:CHEMBL2365819|PUBCHEMSQL:71517543|	FTSHHMRHCYPCEP-UHFFFAOYSA-N	2864
411		2		1	0	1	CHEMBL:CHEMBL2314743,CHEMBL2314744|PUBCHEMSQL:71508815,71719784|	XAIYZGMNNQVTPY-UHFFFAOYSA-N	560
411		3		1	0	1	PUBCHEMSQL:71228205|	PTJNYFYOFQGHRY-UHFFFAOYSA-N	1302
411	1-benzyl-1-methyl-3,4-dihydro-2H-isoquinoline	4		1	0	1	PUBCHEMSQL:589770,9881197|	MVUHGJJZBKYYQQ-UHFFFAOYSA-N	3149
411	13-ethyl-9,10-dimethoxy-5,6-dihydroisoquinolino[2,1-b]isoquinolin-7-ium-2,3-diol	4		1	0	1	PUBCHEMSQL:24825957|	PGXFMICEPUCIKQ-UHFFFAOYSA-N	2897
411	1-(3,4-Dimethoxybenzyl)-6,7-(methylenedioxy)-1,2,3,4-tetrahydroisoquinoline	2		1	0	1	PUBCHEMSQL:12934237,68331770|	RFTWLSNMTPPRII-UHFFFAOYSA-N	329
411	1-[(2-aminophenyl)methyl]-1,2,3,4-tetrahydroisoquinolin-7-ol	4		1	0	1	PUBCHEMSQL:68125879|	VZVROJVSQJTMRM-UHFFFAOYSA-N	3218
411		1	C21589	1	0	1	FORMULA:C23H26NO8|KEGG:C21589|	ZMVJJIWEZXWPAJ-UHFFFAOYSA-N	109
411		4		1	0	1	PUBCHEMSQL:101002845,21768985,21768987,68331537|	LMYSPOQJHNXRKZ-UHFFFAOYSA-N	3001
411		3		1	0	1	PUBCHEMSQL:91588565|	RHLRBSYSJKXVMS-UHFFFAOYSA-N	904
411		3		1	0	1	PUBCHEMSQL:90141857|	QCVVOSIKOVXMFB-UHFFFAOYSA-N	1116
529	6-methoxy-1-(o-tolylmethyl)-1,2,3,4-tetrahydroisoquinoline	3		0	0	0	PUBCHEMSQL:83360235,96977233,96977234|	PYKKUJCEDYYPOK-UHFFFAOYSA-N	1213
529	(1R)-1-[(2,3-dimethylphenyl)methyl]-6-methoxy-1,2,3,4-tetrahydroisoquinoline	4		0	0	0	PUBCHEMSQL:97666422,97666423|	YKIYZFROENORAS-UHFFFAOYSA-N	3335
529		3		0	0	0	PUBCHEMSQL:97678332,97678333|	BOXYWLHUOOQLLW-UHFFFAOYSA-N	1189
529		4		0	0	0	PUBCHEMSQL:97678688,97678689|	DAHLFHSCBNIGLV-UHFFFAOYSA-N	3304
529	(1S)-6-methoxy-1-[(4-methylphenoxy)methyl]-1,2,3,4-tetrahydroisoquinoline	4		0	0	0	PUBCHEMSQL:97666554,97666555|	OZINSRLPSYWIGP-UHFFFAOYSA-N	3327
529	1-[(S)-hydroxy(phenyl)methyl]-1,2,3,4-tetrahydroisoquinolin-7-ol	3		0	0	0	PUBCHEMSQL:83359065,96974767,96974768|	MMGOOQIVVKXJIB-UHFFFAOYSA-N	1065
529	(7-hydroxy-1,2,3,4-tetrahydroisoquinolin-1-yl)-phenylmethanone	4		0	0	0	PUBCHEMSQL:83359114,96974879,96974880|	DNMCGMPAFLBHPC-UHFFFAOYSA-N	3017
529	(1S)-1-[(3,4-dimethoxyphenyl)methyl]-6-methoxy-3,4-dihydro-1H-isoquinoline-2-carbaldehyde	4		0	0	0	PUBCHEMSQL:4199312,817950,817951|	GDYLIEVKBVCBJC-UHFFFAOYSA-N	3385
529	7-hydroxy-1-[(3-hydroxy-4-methoxy-phenyl)methyl]-6-methoxy-3,4-dihydro-1H-isoquinoline-2-carbaldehyde	4		0	0	0	PUBCHEMSQL:101660321,10246822,609837|	QYKLIFNJBMPXQU-UHFFFAOYSA-N	3384
529	(1Z)-1-[(3-hydroxy-4-methoxy-phenyl)methylene]-6-methoxy-3,4-dihydroisoquinoline-2-carbaldehyde	4		0	0	0	PUBCHEMSQL:9973574|	BLSKWCMSYROZFT-UHFFFAOYSA-N	3382
529	1-[(4-hydroxyphenyl)methyl]-1,2,3,4-tetrahydroisoquinolin-7-ol	1		0	0	0	PUBCHEMSQL:83359240,96975149,96975150|	MIKCPYWDNYPWTR-UHFFFAOYSA-N	119
529		3		0	0	0	PUBCHEMSQL:96068062,96068063|	FVNAKIVKTRXNRO-UHFFFAOYSA-N	1171
529		4		0	0	0	PUBCHEMSQL:21564466|	XHMAVNYQMUWWRW-UHFFFAOYSA-N	3379
529	7,12b-dihydro-6H-[1,3]benzodioxolo[6,5-a]quinolizine-2,3-dicarboxylic acid dimethyl ester	3		0	0	0	PUBCHEMSQL:432245|	BUFNBAURSDUDBG-UHFFFAOYSA-N	901
529		3		0	0	0	PUBCHEMSQL:97666910,97666911|	WGWHTCQNRAGRJQ-UHFFFAOYSA-N	1082
529		4		0	0	0	PUBCHEMSQL:97666990,97666991|	NEJROGGMHITGDP-UHFFFAOYSA-N	3085
529	6-methoxy-2-methyl-1-(o-tolylmethyl)-3,4-dihydro-1H-isoquinoline	3		0	0	0	CHEMBL:CHEMBL594127|PUBCHEMSQL:46227273|	JVAVTGGGYFPSIB-UHFFFAOYSA-N	1255
529	2-methyl-1-(o-tolylmethyl)-3,4-dihydro-1H-isoquinolin-6-ol	4		0	0	0	CHEMBL:CHEMBL594798|PUBCHEMSQL:46227242|	HKYVEEPQWZMBJJ-UHFFFAOYSA-N	3193
529		1		0	0	0	PUBCHEMSQL:13945393,21608618,21608619|	GMFGQACSARYVEH-UHFFFAOYSA-N	105
529		2		0	0	0	PUBCHEMSQL:15380319|	ZXKBEZWHVKPZSF-UHFFFAOYSA-N	328
529	N-methylophiocarpine	1	A00002	0	0	0	CHEMBL:CHEMBL3139741,CHEMBL3139799|FORMULA:C21H24NO5|KEGG:A00002|PUBCHEMSQL:14239589,14239591,21587565,21587566,21587569|	CMFDMPFPVKCSCF-UHFFFAOYSA-N	108
529	Isoscoulerine	2		0	0	0	CHEMBL:CHEMBL2334887,CHEMBL2334888|PUBCHEMSQL:188442,53463364,71524658|	XFXUXIQZJARYEF-UHFFFAOYSA-N	456
529	4‚Ä≤-O-Desmethylmacrantaldehyde	1	A00008	0	0	0	FORMULA:C21H23NO6|KEGG:A00008|	YZLDNPNWPSHJGX-UHFFFAOYSA-N	102
529		3		0	0	0	PUBCHEMSQL:101945848|	JDTWTTOERRPHHP-UHFFFAOYSA-N	1052
529	1-benzyl-8-methyl-1,2,3,4-tetrahydroisoquinolin-7-ol	3		0	0	0	PUBCHEMSQL:83357209,96970849,96970850|	FDBWYIDLOMSPMY-UHFFFAOYSA-N	1149
529	1-[(2-hydroxyphenyl)methyl]-8-methyl-1,2,3,4-tetrahydroisoquinolin-7-ol	4		0	0	0	PUBCHEMSQL:83378344,96061940,96061941|	PKGHXDABUASRHC-UHFFFAOYSA-N	3216
529	1-benzyl-1,2,3,4-tetrahydroisoquinoline-5,6-diol	3		0	0	0	PUBCHEMSQL:83356977,96970371,96970372|	UFCJLTLQGUCMIM-UHFFFAOYSA-N	1076
529	1-[(S)-hydroxy(phenyl)methyl]-1,2,3,4-tetrahydroisoquinoline-5,6-diol	4		0	0	0	PUBCHEMSQL:83377809,96059939,96059940|	KBZUQTKJEFRYDO-UHFFFAOYSA-N	3028
529	1-[(4-methoxyphenyl)methyl]-1,2,3,4-tetrahydroisoquinolin-6-ol	2		0	0	0	PUBCHEMSQL:83358260,96973071,96973072|	TYLFXPUDRCCMHE-UHFFFAOYSA-N	384
529		3		0	0	0	PUBCHEMSQL:96060349,96060350|	ZEPFEOPIPYTHDJ-UHFFFAOYSA-N	1077
529	1-[(4-hydroxyphenyl)methyl]-1,2,3,4-tetrahydroisoquinoline-5,6-diol	2		0	0	0	PUBCHEMSQL:83377896,96060335,96060336|	HTFMBGHSYBVLOJ-UHFFFAOYSA-N	360
529		3		0	0	0	PUBCHEMSQL:97682554,97682555|	ANAUEJRWIITBHD-UHFFFAOYSA-N	1208
529		3		0	0	0	PUBCHEMSQL:71529135|	LNHFYWKPNQQWOJ-UHFFFAOYSA-N	924
529		4		0	0	0	PUBCHEMSQL:10206519|	UELNGKZXVCPFFO-UHFFFAOYSA-N	2859
529		4		0	0	0	PUBCHEMSQL:72708334|	XNRQKUHKOZWFDB-UHFFFAOYSA-N	2858
529	1-[(4-hydroxyphenyl)methyl]-1,2,3,4-tetrahydroisoquinolin-6-ol	1		0	0	0	PUBCHEMSQL:83358247,96973043,96973044|	MUPKTGPWHHYLQU-UHFFFAOYSA-N	118
529	4-[(6-methoxy-1,2,3,4-tetrahydroisoquinolin-1-yl)methyl]phenol	1		0	0	0	PUBCHEMSQL:12950737,96977661,96977662|	FANGFMHYYUHHDD-UHFFFAOYSA-N	121
529		3		0	0	0	PUBCHEMSQL:97654457,97654458,97654459,97654460|	ZUYBLCZSFXGICB-UHFFFAOYSA-N	1188
529		4		0	0	0	PUBCHEMSQL:97678488,97678489|	NADVPHRWMONOGC-UHFFFAOYSA-N	3298
529		4		0	0	0	PUBCHEMSQL:97678402,97678403,97678404,97678405|	CMXOHFPYNQAAQD-UHFFFAOYSA-N	3299
529	1-[(3,4-dimethoxyphenyl)methyl]-7-methoxy-2-methyl-3,4-dihydro-1H-isoquinoline	3		0	0	0	PUBCHEMSQL:101732412|	GCEBEQPHLNFLGU-UHFFFAOYSA-N	1032
529	N-Demethylcolletine	1		0	0	0	CHEMBL:CHEMBL451987|PUBCHEMSQL:131858197,177088,21149356,26087913,3014795|	DLDZDBDYUZLISX-UHFFFAOYSA-N	127
529		3		0	0	0	PUBCHEMSQL:101590590,14797296|	MSRVKQUDTFQGOI-UHFFFAOYSA-N	1031
529	1-[(3-methoxyphenyl)methyl]-1,2,3,4-tetrahydroisoquinolin-6-ol	4		0	0	0	PUBCHEMSQL:83357966,96972463,96972464|	AJGFXIIDBQHKGZ-UHFFFAOYSA-N	3099
529	1-[(3-hydroxy-4-methoxyphenyl)methyl]-6-methoxy-7-isoquinolinol	2		0	0	0	PUBCHEMSQL:628264|	NUJCRHAXQLFIQW-UHFFFAOYSA-N	281
529		3		0	0	0	PUBCHEMSQL:96027469,96027470|	GJZFTBSOOCSDSY-UHFFFAOYSA-N	1163
529		4		0	0	0	PUBCHEMSQL:96027511,96027512,96027513,96027514|	IEJPRQGFPYHIAG-UHFFFAOYSA-N	3051
529	1-(p-tolylmethyl)-1,2,3,4-tetrahydroisoquinolin-7-ol	3		0	0	0	PUBCHEMSQL:83359055,96974747,96974748|	OBWCUGVMQSUGIE-UHFFFAOYSA-N	1153
529	1-(p-tolylmethyl)-1,2,3,4-tetrahydroisoquinolin-7-amine	4		0	0	0	PUBCHEMSQL:83375878,96051791,96051792|	HYOUSZBZYZJWTP-UHFFFAOYSA-N	3263
529	(1R)-7-hydroxy-1-(p-tolylmethyl)-1,2,3,4-tetrahydroisoquinoline-8-carboxylic acid	4		0	0	0	PUBCHEMSQL:96065570,96065571|	NMYLUEPDMSEMKZ-UHFFFAOYSA-N	3264
529		1		0	0	0	PUBCHEMSQL:97668642,97668643|	QNFOSIGAVGHRTN-UHFFFAOYSA-N	186
529		2		0	0	0	PUBCHEMSQL:97671834,97671835|	DFQPMYUCFYEKLW-UHFFFAOYSA-N	414
529	1-(1,3-benzodioxol-5-ylmethyl)-6,7-dimethoxy-2-methyl-3,4-dihydro-1H-isoquinoline	3		0	0	0	CHEMBL:CHEMBL1808251,CHEMBL205855|PUBCHEMSQL:11405101,56683488|	MTXCEBJJKJATFS-UHFFFAOYSA-N	1479
529	3,10-dimethoxyisoquinolino[2,1-b]isoquinolin-7-ium-2,9-diol	2		0	0	0	PUBCHEMSQL:21417722|	MEDANPGCCDBDMY-UHFFFAOYSA-N	282
529	10-ethoxy-3-methoxyisoquinolino[2,1-b]isoquinolin-7-ium-2,9-diol	3		0	0	0	PUBCHEMSQL:21417477|	HVJKZCPKJLCYLF-UHFFFAOYSA-N	947
529	2,3,10-trimethoxy-9-isoquinolino[2,1-b]isoquinolin-7-iumol	3		0	0	0	PUBCHEMSQL:71315332,71776843|	GSHUTQKWYGBTBF-UHFFFAOYSA-N	946
529	10-methoxyisoquinolino[2,1-b]isoquinolin-7-ium-2,3,9-triol	3		0	0	0	PUBCHEMSQL:21417601|	RSJJKQVIUIUBBM-UHFFFAOYSA-N	945
529	xi-Anomuricine	3		0	0	0	LCSB_DB:HMDB0038724,HMDB38724|	SQMUQBYKHDACDD-UHFFFAOYSA-N	1491
529	Artavenustine	3		0	0	0	PUBCHEMSQL:181939|	JBRMCLMXSZKCKB-UHFFFAOYSA-N	1009
529		3		0	0	0	PUBCHEMSQL:101652984|	YQTGJKPVEUTGFI-UHFFFAOYSA-N	1443
529		1		0	0	0	CHEMBL:CHEMBL206497|PUBCHEMSQL:11639244|	QEFMNEDYHHFZNB-UHFFFAOYSA-N	182
529	N-[(Z)-(1-hexyl-6-methoxy-2-oxo-3-indolylidene)amino]benzamide	2		0	0	0	CHEMBL:CHEMBL1187698|PUBCHEMSQL:25194130|	LXBMEFHVAVNYTC-UHFFFAOYSA-N	599
529	copper, N'-[bis(2-pyridinyl)methylideneamino]carbamimidothioate, N'-[bis(2-pyridinyl)methylideneamino]carbamimidothioate	2		0	0	0	CHEMBL:CHEMBL1186635|PUBCHEMSQL:25193935|	RBJUYEDWCCVSGR-UHFFFAOYSA-N	598
529	6-methoxy-1-(1-phenylethyl)-1,2,3,4-tetrahydroisoquinoline	3		0	0	0	PUBCHEMSQL:83351324,96958394,96958395,96958396,96958397|	BOBUCTVPHHUPEY-UHFFFAOYSA-N	1212
529		4		0	0	0	PUBCHEMSQL:97648196,97648197,97648198,97648199|	CTELNPVUGSTSQQ-UHFFFAOYSA-N	3316
529	(?)-trans-Isocorypalmine N-oxide	1		0	0	0	PUBCHEMSQL:101005288,10360968|	JRGGSWDRHGTQSF-UHFFFAOYSA-N	137
529	2,3-Dimethoxy-10-hydroxyberbine	2		0	0	0	PUBCHEMSQL:24837531|	NGOGJFCDUNGDRX-UHFFFAOYSA-N	541
529	7-methoxy-1-[(4-methoxyphenyl)methyl]-1,2,3,4-tetrahydroisoquinolin-6-ol	2		0	0	0	CHEMBL:CHEMBL512542|PUBCHEMSQL:21635717,2752381,7055405,7055406,7055407,7055408|	HIMHLENXDBHLCU-UHFFFAOYSA-N	525
529	(1R)-7-methoxy-1-[(4-methoxyphenyl)methyl]-1,2,3,4-tetrahydroisoquinoline	3		0	0	0	PUBCHEMSQL:97670447,97670448|	YBNVUQPFXJSYAN-UHFFFAOYSA-N	1160
529	1-[(3,4-dimethoxyphenyl)methyl]-7-methoxy-2,2-dimethyl-3,4-dihydro-1H-isoquinolin-2-ium-6-ol	3		0	0	0	PUBCHEMSQL:159072|	VDGYRASFPNRLPJ-UHFFFAOYSA-N	1033
529	1-benzyl-1,2,3,4-tetrahydroisoquinoline-7-carboxylic acid	3		0	0	0	PUBCHEMSQL:83357418,96971285,96971286|	YJEPSEUUOVKQNJ-UHFFFAOYSA-N	1146
529	(1R)-1-(p-tolylmethyl)-1,2,3,4-tetrahydroisoquinoline-7-carboxylic acid	4		0	0	0	PUBCHEMSQL:96064104,96064105|	LSZQONDODIICCW-UHFFFAOYSA-N	3225
529	1-[(3,4-dimethoxyphenyl)methyl]-2-ethyl-6,7-dimethoxy-3,4-dihydro-1H-isoquinoline	3		0	0	0	PUBCHEMSQL:3100778|	LEMXXRFPPUUCQG-UHFFFAOYSA-N	1042
529		4		0	0	0	PUBCHEMSQL:98739907,98739909,98739911,98739912|	FCLHWRHLWSFETP-UHFFFAOYSA-N	3223
529	methyl (1S)-1-benzyl-1,2,3,4-tetrahydroisoquinoline-7-carboxylate	4		0	0	0	PUBCHEMSQL:97653028,97653029|	ACRZNQQIVKQZBX-UHFFFAOYSA-N	3222
529	(1S)-1-(phenoxymethyl)-1,2,3,4-tetrahydroisoquinoline-7-carboxylic acid	4		0	0	0	PUBCHEMSQL:96064476,96064477|	SOZPHUMSBBGTDW-UHFFFAOYSA-N	3221
529		1		0	0	0	CHEMBL:CHEMBL3139716|PUBCHEMSQL:101025778,101025779,102008480,102008481,21587571,21587572,21587573|	GZNCBZYICREQER-UHFFFAOYSA-N	181
529	(7S)-2,3-Methylenedioxy-7alpha,13beta-dimethyl-9,10-dimethoxy-13aalpha-hydroxy-5,6,7,8,13,13aalpha-hexahydrodibenzo[a,g]quinolizinium	2		0	0	0	PUBCHEMSQL:101920507,101936085|	CNYIRJWQTAPXJM-UHFFFAOYSA-N	355
529	1-benzyl-6-methoxy-2-methyl-3,4-dihydro-1H-isoquinoline	2		0	0	0	PUBCHEMSQL:53399208|	LRDKUZROCRSBOU-UHFFFAOYSA-N	426
529	(1R)-1-benzyl-7-ethoxy-6-methoxy-1,2,3,4-tetrahydroisoquinoline	3		0	0	0	PUBCHEMSQL:97648322,97648323|	ZSGFGJABFDDWPX-UHFFFAOYSA-N	1237
529	(1S)-6,7-diethoxy-1-(phenylmethyl)-1,2,3,4-tetrahydroisoquinoline	4		0	0	0	PUBCHEMSQL:112507567,93182138,93182139|	PTCCLRACIYVXJF-UHFFFAOYSA-N	3363
529	5-[4-[4-[5-methyl-4-[2-(1-pyrrolidinyl)ethyl]-2-oxazolyl]phenyl]phenyl]-2-thiophenecarbonitrile	1		0	0	0	PUBCHEMSQL:101642652,11655084|	BVZAZEKCBCUWRB-UHFFFAOYSA-N	141
529	1-benzyl-7-hydroxy-6-methoxy-3,4-dihydro-2H-isoquinoline-1-carboxylic acid	2		0	0	0	PUBCHEMSQL:2752160,7055181,7055182,7055183,7055184|	MSALNDNZJFQMMY-UHFFFAOYSA-N	425
529	1-benzyl-6,7-dimethoxy-3,4-dihydro-2H-isoquinoline-1-carboxylic acid	3		0	0	0	PUBCHEMSQL:616810|	OSJKQPBFLCDISD-UHFFFAOYSA-N	1243
529	2-[[3-(1-benzotriazolylmethoxy)-2-butoxypropoxy]-hydroxyphosphoryl]oxyethyl-trimethylammonium	2		0	0	0	CHEMBL:CHEMBL1186531|PUBCHEMSQL:44577663|	YSZODONOBKJUNM-UHFFFAOYSA-N	274
529		2		0	0	0	PUBCHEMSQL:56947376|	SXLYAPDZKKFNIT-UHFFFAOYSA-N	275
529		2		0	0	0	PUBCHEMSQL:97666472,97666473,97666474,97666475|	DPNFQCIQDDELRW-UHFFFAOYSA-N	409
529	(S)-(6-methoxy-1,2,3,4-tetrahydroisoquinolin-1-yl)-phenylmethanol	3		0	0	0	PUBCHEMSQL:83360256,96977279,96977280|	CRJKAFYIDHTMDC-UHFFFAOYSA-N	1203
529		3		0	0	0	PUBCHEMSQL:97671848,97671849,97671850,97671851|	LOSYEDDCOZQZCU-UHFFFAOYSA-N	1204
529	1-[(2-hydroxyphenyl)methyl]-1,2,3,4-tetrahydroisoquinoline-6,7-diol	2		0	0	0	PUBCHEMSQL:83366245,96990505,96990506|	XKVFYEYCESEATP-UHFFFAOYSA-N	398
529		3		0	0	0	PUBCHEMSQL:97678340,97678341|	UVDHHLRWGFDCHX-UHFFFAOYSA-N	1178
529		4		0	0	0	PUBCHEMSQL:97678436,97678437|	CQRJDPDUENYVNM-UHFFFAOYSA-N	3301
529	2,3,10-trimethoxyisoquinolino[2,1-b]isoquinolin-7-ium-1,9-diol	4		0	0	0	PUBCHEMSQL:21417598|	JWNLDSVVJTUNKK-UHFFFAOYSA-N	2881
529	(1R)-7-hydroxy-1-[(2-hydroxyphenyl)methyl]-1,2,3,4-tetrahydroisoquinoline-6-carboxylic acid	3		0	0	0	PUBCHEMSQL:96065560,96065561|	GCLOJEHXHPXQRV-UHFFFAOYSA-N	1175
529		3		0	0	0	PUBCHEMSQL:97679903,97679904|	MUHCGRDWXOGGRD-UHFFFAOYSA-N	1177
529		3		0	0	0	PUBCHEMSQL:97680259,97680260|	BFNQLBQZIZESLN-UHFFFAOYSA-N	1144
529	7-methoxy-1-[(4-methoxyphenyl)methyl]-1,2,3,4-tetrahydroisoquinolin-8-ol	4		0	0	0	PUBCHEMSQL:5319195,92477705,92477706|	KRFKJAVTNDLYGI-UHFFFAOYSA-N	3209
529	5-[[2-(4-cyanoanilino)-4-pyrimidinyl]amino]-3H-indene-1-carbonitrile	4		0	0	0	CHEMBL:CHEMBL1187569|PUBCHEMSQL:10020773|	PYGFJTFYEYTZPB-UHFFFAOYSA-N	2895
529	Hydroberberubin	1		0	0	0	CHEMBL:CHEMBL1330951,CHEMBL1457510,CHEMBL2334880|PUBCHEMSQL:276137,3246443,36791366|	TUTLRKKYUXPDGN-UHFFFAOYSA-N	140
529		2		0	0	0	PUBCHEMSQL:56959609|	PVKARLKLTRDYRS-UHFFFAOYSA-N	457
529	6-hydroxy-1-[(4-hydroxyphenyl)methyl]-7-methoxy-3,4-dihydro-2H-isoquinoline-1-carboxylic acid	2		0	0	0	PUBCHEMSQL:430002,6992214,6992215,7055189,7055190|	VZDPKTWMYYCQKK-UHFFFAOYSA-N	526
529		3		0	0	0	PUBCHEMSQL:97679963,97679964|	JXAJSWAJNVEWFB-UHFFFAOYSA-N	1196
529		3		0	0	0	PUBCHEMSQL:97673759,97673760|	CMYBLEZKQCVARR-UHFFFAOYSA-N	1247
529	1-[(3-methoxyphenyl)methyl]-1,2,3,4-tetrahydroisoquinolin-7-ol	4		0	0	0	PUBCHEMSQL:83359096,96974837,96974838|	PJMPOMLEUYOZOI-UHFFFAOYSA-N	3104
529		3		0	0	0	PUBCHEMSQL:97673711,97673712|	JZXSMJYKRKQYIW-UHFFFAOYSA-N	1228
529	(1R)-6-methoxy-1-[(2-methoxyphenyl)methyl]-1,2,3,4-tetrahydroisoquinoline	4		0	0	0	PUBCHEMSQL:97666074,97666075|	KRUSRNWZNAPTFS-UHFFFAOYSA-N	3323
529	1-(p-tolylmethyl)-1,2,3,4-tetrahydroisoquinolin-6-ol	3		0	0	0	PUBCHEMSQL:83357884,96972283,96972284|	KRYMHIPALPGWIC-UHFFFAOYSA-N	1135
529	3,11-dimethoxy-5,6-dihydroisoquinolino[2,1-b]isoquinolin-7-ium-2,10-diol	3		0	0	0	PUBCHEMSQL:101012185|	VHKICUQNDWLOBX-UHFFFAOYSA-N	1012
529	(1R)-6-methoxy-1-[(3-methoxyphenyl)methyl]-1,2,3,4-tetrahydroisoquinoline	4		0	0	0	PUBCHEMSQL:97666138,97666139|	YBOFQXLXKMOPBI-UHFFFAOYSA-N	2911
529	1-[(3,4-dimethoxyphenyl)methyl]-6,7-dimethoxy-2-methyl-1H-isoquinoline	3		0	0	0	PUBCHEMSQL:334174,92146898,92274841|	JTPHLUJGSNTOFP-UHFFFAOYSA-N	1037
529		4		0	0	0	PUBCHEMSQL:101080355|	CISSRDOTIFEUOU-UHFFFAOYSA-N	2967
529	N-[2-(4-thiazolyl)-3H-benzimidazol-5-yl]carbamic acid ethyl ester	2		0	0	0	PUBCHEMSQL:326902,92857120,92857121|	JOEMQODPVRVCQB-UHFFFAOYSA-N	587
529	1-[6,7-dimethoxy-1-[(4-nitrophenyl)methyl]-3,4-dihydro-1H-isoquinolin-2-yl]ethanone	4		0	0	0	PUBCHEMSQL:56692205,92259717,92259718|	ZTVVHEZPHVFQII-UHFFFAOYSA-N	4081
529		2		0	0	0	CHEMBL:CHEMBL475059|PUBCHEMSQL:10546931,11793336,15625379|	OMQVKHLKFUWFAR-UHFFFAOYSA-N	588
529	Codamine cis-N-oxide	2		0	0	0	PUBCHEMSQL:101914924,183471|	WYHBVXMHELTJFR-UHFFFAOYSA-N	335
529	1-[(3,4-dimethoxyphenyl)methyl]-6,7-dimethoxy-2-methyl-2-oxido-3,4-dihydro-1H-isoquinolin-2-ium	3		0	0	0	PUBCHEMSQL:13992143,13992144,21581115|	UIZDHKLEBRKVEW-UHFFFAOYSA-N	1034
529	1-(phenylmethyl)-1,2,3,4-tetrahydroisoquinoline-5,6,7-triol	2		0	0	0	PUBCHEMSQL:83357454,96971359,96971360|	OBXCCOBYQAFOOT-UHFFFAOYSA-N	362
529		3		0	0	0	PUBCHEMSQL:96064728,96064729|	FBDYHBUQHVXJJW-UHFFFAOYSA-N	1071
529	2-[(7-methoxy-1,2,3,4-tetrahydroisoquinolin-1-yl)methyl]phenol	4		0	0	0	PUBCHEMSQL:83362393,96982126,96982127|	NYIRZKJCCOIIHI-UHFFFAOYSA-N	3215
529	1-benzyl-1,2,3,4-tetrahydroisoquinoline-5,7-diol	3		0	0	0	PUBCHEMSQL:83351433,96958615,96958616|	KFXOHWDEMXGONX-UHFFFAOYSA-N	1079
529	Bharatamine	2		0	0	0	PUBCHEMSQL:10085118,101946254,101946255|	FNYIPYRLIHJQLI-UHFFFAOYSA-N	428
529	AC1LCXL1	2		0	0	0	PUBCHEMSQL:10357273,639019|	XYGPDXJMMAHCFZ-UHFFFAOYSA-N	431
529	(7S)-2,3-Methylenedioxy-7alpha-methyl-9,10-dimethoxy-13aalpha-hydroxy-5,6,7,8,13,13aalpha-hexahydrodibenzo[a,g]quinolizinium	1		0	0	0	PUBCHEMSQL:101920505|	OYYYRRRQDQTELE-UHFFFAOYSA-N	107
529	1-(phenoxymethyl)-1,2,3,4-tetrahydroisoquinolin-7-ol	3		0	0	0	PUBCHEMSQL:83359284,96975241,96975242|	HJANGFPJCCYELS-UHFFFAOYSA-N	1147
529	(1S)-7-hydroxy-1-(phenoxymethyl)-1,2,3,4-tetrahydroisoquinoline-6-carboxylic acid	3		0	0	0	PUBCHEMSQL:96066020,96066021|	GIQNRJHOPZRHFP-UHFFFAOYSA-N	1180
529		3		0	0	0	PUBCHEMSQL:23257561,23257562|	ZTMVDVQBOKNLGH-UHFFFAOYSA-N	1050
529	1-[1-[(3,4-dimethoxyphenyl)methyl]-7-hydroxy-6-methoxy-3,4-dihydro-1H-isoquinolin-2-yl]ethanone	3		0	0	0	PUBCHEMSQL:15424304|	SHPZJMBKYRUMBI-UHFFFAOYSA-N	993
529		3		0	0	0	PUBCHEMSQL:101914925|	TYNRMUQFHFFIIC-UHFFFAOYSA-N	992
529	1-(3,4-Dihydroxybenzyl)-2,2-dimethyl-6-methoxy-7-hydroxy-1,2,3,4-tetrahydroisoquinoline-2-ium	1		0	0	0	CHEMBL:CHEMBL1963434|PUBCHEMSQL:57401239|	LRDONTYFFJMAIU-UHFFFAOYSA-N	174
529	3-[(7-amino-1,2,3,4-tetrahydroisoquinolin-1-yl)methyl]phenol	4		0	0	0	PUBCHEMSQL:83375871,96051777,96051778|	RJRGGPVXVCCOCQ-UHFFFAOYSA-N	3108
529	(1S)-1-[(5-hydroxy-2-methoxyphenyl)methyl]-6-methoxy-1,2,3,4-tetrahydroisoquinolin-7-ol	4		0	0	0	PUBCHEMSQL:15346789|	YXYDFYBPOWUECT-UHFFFAOYSA-N	3347
529	7,12b-dihydro-6H-[1,3]benzodioxolo[6,5-a]quinolizine-2,3-dicarboxylic acid dimethyl ester	1		0	0	0	CHEMBL:CHEMBL3041233|PUBCHEMSQL:432250|	WLKPCFZYNZLRCO-UHFFFAOYSA-N	77
529		2		0	0	0	PUBCHEMSQL:102240694,102240700|	ZFKNYXOPAXFTIS-UHFFFAOYSA-N	262
529	7-ethoxy-6-methoxy-1-[(4-methoxyphenyl)methyl]-2-methyl-3,4-dihydro-1H-isoquinoline	3		0	0	0	PUBCHEMSQL:605432|	OZEHEMYLTBKMJE-UHFFFAOYSA-N	1282
529	1-(phenoxymethyl)-1,2,3,4-tetrahydroisoquinolin-6-ol	3		0	0	0	PUBCHEMSQL:83358330,96973221,96973222|	GLHMSNBWQOTSEU-UHFFFAOYSA-N	1132
529	6-methoxy-1-(phenoxymethyl)-1,2,3,4-tetrahydroisoquinoline	3		0	0	0	PUBCHEMSQL:83360505,96977807,96977808|	XIDNLYGKKSDVAB-UHFFFAOYSA-N	1211
529	4-[(7-methyl-1,2,3,4-tetrahydroisoquinolin-1-yl)methyl]phenol	3		0	0	0	PUBCHEMSQL:83358951,96974529,96974530|	ADZSAHQKXKDZQY-UHFFFAOYSA-N	1128
529	1-[(4-hydroxyphenyl)methyl]-7-methyl-1,2,3,4-tetrahydroisoquinolin-5-ol	4		0	0	0	PUBCHEMSQL:83372964,96039273,96039274|	LGSLNRNVFQILJH-UHFFFAOYSA-N	3058
529		3		0	0	0	PUBCHEMSQL:11044635,85378341|	IAGOBFDWLBZIEU-UHFFFAOYSA-N	1261
529	1-benzyl-6-ethoxy-1,2,3,4-tetrahydroisoquinoline	3		0	0	0	PUBCHEMSQL:83352065,96960092,96960093|	NCYPKBLFZMSDEK-UHFFFAOYSA-N	1214
529		4		0	0	0	PUBCHEMSQL:49778998|	DADVVAMKTDYJBQ-UHFFFAOYSA-N	2894
529	AC1L6YEP	3		0	0	0	PUBCHEMSQL:326459,92269779,92857092|	OTJKLCYKZHTVBL-UHFFFAOYSA-N	1510
529		2		0	0	0	PUBCHEMSQL:102293461|	JRXPRCSJKGAIQD-UHFFFAOYSA-N	506
529	1-[(3,4-dimethoxyphenyl)methyl]-6,7-dimethoxy-2,2-dimethyl-3,4-dihydro-1H-isoquinolin-2-ium	3		0	0	0	CHEMBL:CHEMBL1182154,CHEMBL458621|PUBCHEMSQL:418094,44417698,56605113|	RVBHVIRGZXRPRX-UHFFFAOYSA-N	1041
529	1-[(3,4-dimethoxyphenyl)methyl]-2-ethyl-6,7-dimethoxy-2-methyl-3,4-dihydro-1H-isoquinolin-2-ium	4		0	0	0	PUBCHEMSQL:3100780,6966441,6966442|	ISECSIBGJSPZMP-UHFFFAOYSA-N	2998
529	1-[(4-hydroxyphenyl)methyl]-1,2,3,4-tetrahydroisoquinolin-8-ol	3		0	0	0	PUBCHEMSQL:83358246,96973041,96973042|	NMBLUUGGMDWREZ-UHFFFAOYSA-N	1122
529	4-[(8-methoxy-1,2,3,4-tetrahydroisoquinolin-1-yl)methyl]phenol	4		0	0	0	PUBCHEMSQL:83360433,96977659,96977660|	JWBDEWNPVMVLLW-UHFFFAOYSA-N	3139
529		3		0	0	0	PUBCHEMSQL:96027467,96027468|	MLRZMXYJLIXZSK-UHFFFAOYSA-N	1162
529	(1S)-7-methoxy-1-[(4-methoxyphenyl)methyl]-8-methyl-1,2,3,4-tetrahydroisoquinoline	4		0	0	0	PUBCHEMSQL:96027491,96027492|	SQBKFCBFGAGALD-UHFFFAOYSA-N	3273
529	(1R)-6-ethoxy-1-(phenoxymethyl)-1,2,3,4-tetrahydroisoquinolin-7-ol	3		0	0	0	PUBCHEMSQL:97668706,97668707|	KWVASMIYBKOMLH-UHFFFAOYSA-N	1233
529	(1S)-6-ethoxy-1-(phenoxymethyl)-1,2,3,4-tetrahydroisoquinoline	4		0	0	0	PUBCHEMSQL:97671882,97671883|	RCNIRYOUJSXWTB-UHFFFAOYSA-N	3326
529	9,10-dimethoxy-5,6-dihydroisoquinolino[2,1-b]isoquinolin-7-ium-3-ol	3		0	0	0	CHEMBL:CHEMBL1197452|PUBCHEMSQL:45483264|	YTBGUFKCRIOGTB-UHFFFAOYSA-N	957
529	5,6-Dihydro-2,3,11-trihydroxy-9,10-dimethoxydibenzo[a,g]quinolizinium	3		0	0	0	PUBCHEMSQL:102368081|	DHMKLQYEEAWPPI-UHFFFAOYSA-N	956
529		4		0	0	0	PUBCHEMSQL:73292010|	SOGZESDGIBKWQM-UHFFFAOYSA-N	3438
529		4		0	0	0	PUBCHEMSQL:101677786,101677787|	AYHWLTBLHCGEPJ-UHFFFAOYSA-N	3439
529		3		0	0	0	PUBCHEMSQL:96062896,96062897,96062898,96062899|	QQSBETFYKMHOAJ-UHFFFAOYSA-N	1069
529	4-[hydroxy-(6-methyl-1,2,3,4-tetrahydroisoquinolin-1-yl)methyl]phenol	4		0	0	0	PUBCHEMSQL:83368625,96020843,96020844,96020845,96020846|	BHHFZMLEEWNFSK-UHFFFAOYSA-N	3036
529		1		0	0	0	PUBCHEMSQL:21768965,21768966|	HKVUWBXHZKLLHP-UHFFFAOYSA-N	189
529	1-[(3-hydroxyphenyl)methyl]-1,2,3,4-tetrahydroisoquinoline-6,7-diol	2		0	0	0	PUBCHEMSQL:22298077,639012,96990494|	YBODXXLMHBTMNS-UHFFFAOYSA-N	368
529		3		0	0	0	PUBCHEMSQL:97679971,97679972|	VBUCTPVRHZLJLJ-UHFFFAOYSA-N	1100
529		3		0	0	0	PUBCHEMSQL:92447103,92447104|	IIORHFPOKSGCHN-UHFFFAOYSA-N	1101
529	1-benzyl-1,2,3,4-tetrahydroisoquinolin-8-ol	4		0	0	0	PUBCHEMSQL:83350362,96956374,96956375|	PBDBNGINTAQMEB-UHFFFAOYSA-N	3138
529	2-acetyl-1-benzyl-6,7-dimethoxy-3,4-dihydroisoquinoline-1-carboxylic acid	4		0	0	0	PUBCHEMSQL:616493|	HAOMLSIQDCWKSG-UHFFFAOYSA-N	3370
529	1-[(4-hydroxyphenyl)methyl]-1,2,3,4-tetrahydroisoquinoline-5,8-diol	4		0	0	0	PUBCHEMSQL:83378779,96063783,96063784|	DMVYMJXHQIJPLO-UHFFFAOYSA-N	3053
529	7-hydroxy-1-[(4-hydroxyphenyl)methyl]-6-methoxy-3,4-dihydro-2H-isoquinoline-1-carboxylic acid	1		0	0	0	PUBCHEMSQL:613741|	WMXTXQRIFLHUHW-UHFFFAOYSA-N	210
529		3		0	0	0	PUBCHEMSQL:96062872,96062873|	HRVGJNPZIKSVGJ-UHFFFAOYSA-N	1166
529		4		0	0	0	PUBCHEMSQL:96063302,96063303|	RSRPAXUYVKMITP-UHFFFAOYSA-N	3285
529	1-benzyl-1,2,3,4-tetrahydroisoquinoline-7,8-diol	3		0	0	0	PUBCHEMSQL:83352802,96961638,96961639|	CMYGLCXFPHGLOG-UHFFFAOYSA-N	1141
529		3		0	0	0	PUBCHEMSQL:96060357,96060358,96060359,96060360|	CGHYQSPFEQWSLU-UHFFFAOYSA-N	1060
529	(1R)-1-benzyl-7-hydroxy-1,2,3,4-tetrahydroisoquinoline-8-carboxylic acid	3		0	0	0	PUBCHEMSQL:98740475,98740476|	KNEHWCJDHUIJGD-UHFFFAOYSA-N	1155
529	(1R)-7-hydroxy-1-(o-tolylmethyl)-1,2,3,4-tetrahydroisoquinoline-8-carboxylic acid	4		0	0	0	PUBCHEMSQL:96065554,96065555|	IQARERWJEBCUGF-UHFFFAOYSA-N	3262
529	1-(phenoxymethyl)-1,2,3,4-tetrahydroisoquinoline-6,7-diol	2		0	0	0	PUBCHEMSQL:83366504,96991065,96991066|	DQHWTWYKJZTSCA-UHFFFAOYSA-N	400
529		2		0	0	0	PUBCHEMSQL:209425|	UFFXXAAMESJFNM-UHFFFAOYSA-N	572
529	8alpha-Methyl-2,3,9,10-tetramethoxy-5,6,13,13abeta-tetrahydro-8H-dibenzo[a,g]quinolizine	2		0	0	0	PUBCHEMSQL:102016871,10809118|	ZMYOQFOFUHNCMV-UHFFFAOYSA-N	570
529	1-[(3-hydroxy-4-methoxyphenyl)methyl]-2-methyl-3,4-dihydro-1H-isoquinoline-6,7-diol	1		0	0	0	PUBCHEMSQL:101542960,11718909|	HNZXQEFQDFGSPN-UHFFFAOYSA-N	147
529	(1R)-6-methoxy-1-(phenoxymethyl)-1,2,3,4-tetrahydroisoquinolin-7-ol	2		0	0	0	PUBCHEMSQL:97673971,97673972|	IESACGZPDPTKBH-UHFFFAOYSA-N	418
529		3		0	0	0	PUBCHEMSQL:97673979,97673980|	GIGXISVSNGNITL-UHFFFAOYSA-N	1234
529	Tetrahydroscoulerine	2		0	0	0	PUBCHEMSQL:45490416|	BNXZOIDSAUKXGW-UHFFFAOYSA-N	285
529		2		0	0	0	PUBCHEMSQL:97673671,97673672|	PQVFEQSXWUXOIB-UHFFFAOYSA-N	423
529		3		0	0	0	PUBCHEMSQL:97668510,97668511|	XGMHYQNEWMUABZ-UHFFFAOYSA-N	1253
529	2,3,9,10-tetramethoxy-13-methyl-5,6-dihydroisoquinolino[2,1-b]isoquinolin-8-one	4		0	0	0	PUBCHEMSQL:10362429|	YCRTZNIBHAKZMT-UHFFFAOYSA-N	2902
529	(1R)-6-ethoxy-1-(p-tolylmethyl)-1,2,3,4-tetrahydroisoquinoline	4		0	0	0	PUBCHEMSQL:97671550,97671551|	KXUWTAJNCONADN-UHFFFAOYSA-N	3339
529	2,3,9-trimethoxy-13-methyl-5,6-dihydroisoquinolino[2,1-b]isoquinolin-7-ium-10-olate	4		0	0	0	PUBCHEMSQL:25254727,25254728|	ZTZIGDQAGXBTIT-UHFFFAOYSA-N	2900
529		3		0	0	0	PUBCHEMSQL:97650827,97650828,97650829,97650830|	LXJXOTADCKPYIN-UHFFFAOYSA-N	1238
529	6,7-dimethoxy-1-(1-phenylethyl)-3,4-dihydroisoquinoline	4		0	0	0	PUBCHEMSQL:624495|	AKTJHXSJSOWZSR-UHFFFAOYSA-N	2942
529		4		0	0	0	PUBCHEMSQL:10297354|	OLSQGOCPXPTQNS-UHFFFAOYSA-N	2906
529		3		0	0	0	PUBCHEMSQL:11087867,15286729|	CXSWXIPKUMQPQH-UHFFFAOYSA-N	972
529	(2,3,9,10-tetramethoxy-5,6-dihydroisoquinolino[2,1-b]isoquinolin-7-ium-13-yl)methanol	4		0	0	0	PUBCHEMSQL:101495555|	RWGTVTVCQIHXDX-UHFFFAOYSA-N	2904
529		3		0	0	0	PUBCHEMSQL:97664145,97664146|	WLHIPGDZGBYNBE-UHFFFAOYSA-N	1691
529		4		0	0	0	PUBCHEMSQL:97664231,97664232,97664233,97664234|	SAYKWIIVFDTJQH-UHFFFAOYSA-N	4762
529	(1S)-7-methoxy-1-[(4-nitrophenyl)methyl]-1,2,3,4-tetrahydroisoquinoline	4		0	0	0	PUBCHEMSQL:97670309,97670310|	WXUMIBAEHGCTBY-UHFFFAOYSA-N	4760
529		4		0	0	0	PUBCHEMSQL:96062216,96062217|	HQBOTGFYSCANJT-UHFFFAOYSA-N	4761
529		3		0	0	0	PUBCHEMSQL:97673725,97673726,97673727,97673728|	XCLWUYVTTVDADF-UHFFFAOYSA-N	1245
529		4		0	0	0	PUBCHEMSQL:12078524,53396881,93816732,93816733,93816734|	LWYTYZPLXISSCU-UHFFFAOYSA-N	3365
529		3		0	0	0	PUBCHEMSQL:91273969|	NBSAPEFWLPFYNR-UHFFFAOYSA-N	1694
529	1-(o-tolylmethyl)-1,2,3,4-tetrahydroisoquinoline-6,7-diol	2		0	0	0	PUBCHEMSQL:83366241,96990497,96990498|	HPXBJHBBHHNPHA-UHFFFAOYSA-N	403
529	1-(o-tolylmethyl)-1,2,3,4-tetrahydroisoquinolin-7-ol	3		0	0	0	PUBCHEMSQL:83359049,96974735,96974736|	FBAUBIMBLJDVPE-UHFFFAOYSA-N	1152
529		3		0	0	0	PUBCHEMSQL:98742349,98742350|	PRGUTFSREOSVCU-UHFFFAOYSA-N	1139
529	(1R)-1-[(4-ethoxyphenyl)methyl]-6-methoxy-1,2,3,4-tetrahydroisoquinoline	3		0	0	0	PUBCHEMSQL:97666538,97666539|	IFLNJTYUFAPUQD-UHFFFAOYSA-N	1218
529	2-[(6-chloro-4-quinolinyl)methyl]-7-(cyclopropylmethyl)-5-methyl-3-(5-methylsulfonyl-2-furanyl)pyrazolo[3,4-d]pyrimidine-4,6-dione	4		0	0	0	CHEMBL:CHEMBL1187464|PUBCHEMSQL:44577613|	CEHIAYBYDVULBE-UHFFFAOYSA-N	4820
529		3		0	0	0	PUBCHEMSQL:96053873,96053874|	FETVLSYGCCQHCA-UHFFFAOYSA-N	1080
529	4-[(5-methoxy-1,2,3,4-tetrahydroisoquinolin-1-yl)methyl]phenol	4		0	0	0	PUBCHEMSQL:83360167,96977093,96977094|	RFRMMILKDKIIJA-UHFFFAOYSA-N	3055
529	N-[(3,4-dimethylphenyl)methyl]-2-iodoethanamine	3		0	0	0	PUBCHEMSQL:417888|	AKMWCYOYWZNALL-UHFFFAOYSA-N	1054
529		4		0	0	0	PUBCHEMSQL:54754871|	WUOGMWBLNQGZRV-UHFFFAOYSA-N	3128
529	7-hydroxy-1-[(4-methoxyphenyl)methyl]-2-methyl-6-isoquinolinone	3		0	0	0	CHEMBL:CHEMBL1989408|PUBCHEMSQL:371203,6711859|	LCPHLHANZXJDQN-UHFFFAOYSA-N	1276
529	6,7-dimethoxy-1-[(4-methoxyphenyl)methyl]-2,2-dimethyl-3,4-dihydro-1H-isoquinolin-2-ium	3		0	0	0	PUBCHEMSQL:14262886|	ULUIZAWUYYRGPI-UHFFFAOYSA-N	1281
529	1-benzyl-7-methoxy-1,2,3,4-tetrahydroisoquinolin-6-ol	2		0	0	0	PUBCHEMSQL:10084440,601303,92860586|	CNWPRQACEJXSEY-UHFFFAOYSA-N	401
529	3-hydroxy-2,9,10-trimethoxy-5,6-dihydroisoquinolino[2,1-b]isoquinolin-8-one	3		0	0	0	PUBCHEMSQL:133561517|	WYIIGXVLGWMDBV-UHFFFAOYSA-N	1709
529	(1R)-7-hydroxy-1-[(1S)-1-phenylethyl]-1,2,3,4-tetrahydroisoquinoline-6-carboxylic acid	3		0	0	0	PUBCHEMSQL:98740490,98740491,98740492,98740493|	DFCIVINLPRYMNY-UHFFFAOYSA-N	1181
529	(1R)-7-hydroxy-1-(1-phenylvinyl)-1,2,3,4-tetrahydroisoquinoline-6-carboxylic acid	4		0	0	0	PUBCHEMSQL:96065728,96065729|	WUTLYCUVZKLFEF-UHFFFAOYSA-N	3294
529	AC1LCXLK	3		0	0	0	PUBCHEMSQL:22298082,639024|	KORRMVPBTCIUPT-UHFFFAOYSA-N	1272
529	1-[(3,4-dimethoxyphenyl)methyl]-7-methoxy-1,2,3,4-tetrahydroisoquinolin-6-ol	3		0	0	0	PUBCHEMSQL:11381906|	CXHAJJHPKBGSJS-UHFFFAOYSA-N	1021
529	AC1OCQL7	3		0	0	0	CHEMBL:CHEMBL513084|PUBCHEMSQL:12309269,6947036,6947037,821490,821491|	FSKPDOZBWMKQBY-UHFFFAOYSA-N	1023
529	discretine N-oxide	4		0	0	0	CHEMBL:CHEMBL456615|PUBCHEMSQL:25147610|	VVJSPQNTUBTZOK-UHFFFAOYSA-N	2982
529	2-[[3-(1-benzotriazolylmethoxy)-2-butoxypropoxy]-hydroxyphosphoryl]oxyethyl-trimethylammonium	3		0	0	0	CHEMBL:CHEMBL1187645|PUBCHEMSQL:44577665|	GIRQQXWGXBMCNO-UHFFFAOYSA-N	931
529	2-[[3-(1-benzotriazolylmethoxy)-2-butoxypropoxy]-hydroxyphosphoryl]oxyethyl-trimethylammonium	3		0	0	0	CHEMBL:CHEMBL1186524|PUBCHEMSQL:44577667|	ZPNBRTVNAKYAGJ-UHFFFAOYSA-N	930
529		3		0	0	0	PUBCHEMSQL:96027822,96027823|	ZSFAWRKULUQOJJ-UHFFFAOYSA-N	971
529		4		0	0	0	PUBCHEMSQL:102579184|	YAGLAAUKAUDSMK-UHFFFAOYSA-N	2915
529	1-[(4-hydroxyphenyl)methyl]-6-methoxy-2-methyl-2-oxido-3,4-dihydro-1H-isoquinolin-2-ium-7-ol	1		0	0	0	CHEMBL:CHEMBL1388887|PUBCHEMSQL:13895168|	KVSLFKRSBHIWMO-UHFFFAOYSA-N	135
529	2-(4-chloro-2-methylphenoxy)-N-(2-furanylmethyl)propanamide	3		0	0	0	PUBCHEMSQL:3449604|	HBVQHBXRZAANIC-UHFFFAOYSA-N	926
529		4		0	0	0	PUBCHEMSQL:97678558,97678559,97678560,97678561|	JVQRFNFRAGZPNC-UHFFFAOYSA-N	3302
529	(1R)-1-benzyl-7-hydroxy-1,2,3,4-tetrahydroisoquinoline-6-carboxylic acid	2		0	0	0	PUBCHEMSQL:98740477,98740478|	IIYDDYPZRCDCCZ-UHFFFAOYSA-N	399
529	(1R)-7-hydroxy-1-(o-tolylmethyl)-1,2,3,4-tetrahydroisoquinoline-6-carboxylic acid	3		0	0	0	PUBCHEMSQL:96065556,96065557|	XXADAFGBDJKJHN-UHFFFAOYSA-N	1182
529	(1R)-7-hydroxy-1-(p-tolylmethyl)-1,2,3,4-tetrahydroisoquinoline-6-carboxylic acid	3		0	0	0	PUBCHEMSQL:96065572,96065573|	KOHYIJNCDVKQBI-UHFFFAOYSA-N	1183
529	9-[2,7-bis(dimethylamino)-9-anthracenyl]-N2,N2,N7,N7-tetramethylanthracene-2,7-diamine	3		0	0	0	CHEMBL:CHEMBL3228979,CHEMBL3228980|PUBCHEMSQL:151627,151628,21635084,21635085,321860,90668703|	WBOKFUREGOQWPZ-UHFFFAOYSA-N	1025
529	9-[2,7-bis(dimethylamino)-9-anthracenyl]-N2,N2,N7,N7-tetramethylanthracene-2,7-diamine	4		0	0	0	CHEMBL:CHEMBL3228977,CHEMBL3228978|PUBCHEMSQL:151625,151626,21635080,21635081,321861,321862|	LITCEGNIEIZOID-UHFFFAOYSA-N	2986
529	(1R)-1-[(3-hydroxyphenyl)methyl]-6-methoxy-2-methyl-3,4-dihydro-1H-isoquinolin-7-ol	1		0	0	0	PUBCHEMSQL:10357384,639011|	SHWPEIHPZQIGDT-UHFFFAOYSA-N	125
529	2-methyl-6-methylene-4-octa-2,7-dienone	3		0	0	0	PUBCHEMSQL:6430827|	CCUVDLJAJUVHEJ-UHFFFAOYSA-N	1048
529		3		0	0	0	PUBCHEMSQL:97670451,97670452,97670453,97670454|	BXKISTSETIWQFQ-UHFFFAOYSA-N	1067
529	AC1LC8SC	2		0	0	0	PUBCHEMSQL:596389|	JCPXWDIGXYZQKM-UHFFFAOYSA-N	352
529		2		0	0	0	PUBCHEMSQL:11639315,11710467|	IRVXOEINFYRTBG-UHFFFAOYSA-N	568
529	1-[(2-hydroxyphenyl)methyl]-6-methoxy-1,2,3,4-tetrahydroisoquinolin-7-ol	2		0	0	0	PUBCHEMSQL:601305,92860587,92860588|	YBKOIFICNAMZBE-UHFFFAOYSA-N	417
529		3		0	0	0	PUBCHEMSQL:97668744,97668745|	NIABKCDKHRLTFS-UHFFFAOYSA-N	1229
529		3		0	0	0	PUBCHEMSQL:97680167,97680168,97680169,97680170|	PKBBVDIHDQGFCG-UHFFFAOYSA-N	1074
529	1-[hydroxy(p-tolyl)methyl]-1,2,3,4-tetrahydroisoquinolin-6-ol	4		0	0	0	PUBCHEMSQL:83358162,96972867,96972868,96972869,96972870|	DACSLAYUZAUJSF-UHFFFAOYSA-N	3037
529	1-[(3,4-dimethoxyphenyl)methyl]-7-methoxy-2-methyl-1H-isoquinolin-6-ol	3		0	0	0	PUBCHEMSQL:420214|	AECPXFMCDTWWHN-UHFFFAOYSA-N	1030
529	1-[6,7-dimethoxy-1-[(4-methoxyphenyl)methyl]-3,4-dihydro-1H-isoquinolin-2-yl]ethanone	3		0	0	0	PUBCHEMSQL:288415,92166197,92253191|	HBJDYXHWPWKSNG-UHFFFAOYSA-N	1493
529	1-[6,7-dimethoxy-1-[(4-methoxyphenoxy)methyl]-3,4-dihydro-1H-isoquinolin-2-yl]ethanone	4		0	0	0	PUBCHEMSQL:23904950|	YTUPXGQRLLSWGR-UHFFFAOYSA-N	4079
529	1-[8-hydroxy-6,7-dimethoxy-1-[(4-methoxyphenyl)methyl]-3,4-dihydro-1H-isoquinolin-2-yl]ethanone	4		0	0	0	PUBCHEMSQL:18957020|	KXPYSENRALKFJY-UHFFFAOYSA-N	4074
529	1-benzyl-6,7-dimethoxy-2,2-dimethyl-3,4-dihydro-1H-isoquinolin-2-ium	3		0	0	0	PUBCHEMSQL:101730772|	WGXSNZPBUNCLJF-UHFFFAOYSA-N	1266
529		3		0	0	0	PUBCHEMSQL:97679909,97679910,97679911,97679912|	MIZDHNHRGZIXFG-UHFFFAOYSA-N	1195
529		3		0	0	0	PUBCHEMSQL:97673717,97673718,97673719,97673720|	SRIAIHTXMBRFEX-UHFFFAOYSA-N	1246
529		2		0	0	0	PUBCHEMSQL:132604578,132604579|	OZRFNFVVHOVJGT-UHFFFAOYSA-N	267
529		3		0	0	0	PUBCHEMSQL:97664367,97664368|	WCTMQFQOPAYKBC-UHFFFAOYSA-N	1165
529		3		0	0	0	PUBCHEMSQL:97671099,97671100|	WLBSCAYAGCWEEE-UHFFFAOYSA-N	1161
529	2,3,9,10-tetramethoxyisoquinolino[2,1-b]isoquinolin-7-ium	3		0	0	0	CHEMBL:CHEMBL1623174|PUBCHEMSQL:6710743|	LEAHDFVHXYMBIQ-UHFFFAOYSA-N	960
529	5,6-Dihydro-9-propoxy-10-methoxybenzo[g]-1,3-benzodioxolo[5,6-a]quinolizinium	3		0	0	0	PUBCHEMSQL:15061299|	LMVZDZUUIVYKBC-UHFFFAOYSA-N	928
529	5,6-Dihydro-2,13-dihydroxy-3,9,10-trimethoxydibenzo[a,g]quinolizinium	2		0	0	0	PUBCHEMSQL:101404952|	NWBAOAYZWVYDNT-UHFFFAOYSA-N	288
529	1-[hydroxy-(4-hydroxyphenyl)methyl]-1,2,3,4-tetrahydroisoquinolin-6-ol	2		0	0	0	PUBCHEMSQL:83358267,96973087,96973088,96973089,96973090|	UGDONMRRUYXPCK-UHFFFAOYSA-N	357
529		3		0	0	0	PUBCHEMSQL:97680376,97680377|	GERHMCMRSDKCDW-UHFFFAOYSA-N	1199
529	1-[(2,5-dimethylphenyl)methyl]-1,2,3,4-tetrahydroisoquinolin-6-ol	4		0	0	0	PUBCHEMSQL:83358397,96973369,96973370|	GPUWVNGWSXKJIG-UHFFFAOYSA-N	3192
529	2-ethoxy-3,9,10-trimethoxy-5,6-dihydroisoquinolino[2,1-b]isoquinolin-7-ium	3		0	0	0	CHEMBL:CHEMBL2221114|PUBCHEMSQL:71453339|	FJTOHAVQIXFCON-UHFFFAOYSA-N	964
529		4		0	0	0	PUBCHEMSQL:96065090,96065091|	JOWYBPRBYVVUKO-UHFFFAOYSA-N	3091
529	(S)-(7-methoxy-1,2,3,4-tetrahydroisoquinolin-1-yl)-phenylmethanol	4		0	0	0	PUBCHEMSQL:83362402,96982146,96982147|	CJQXLNALPYSHCY-UHFFFAOYSA-N	3042
529		4		0	0	0	PUBCHEMSQL:97680314,97680315|	PCHOTHRQVJYTQW-UHFFFAOYSA-N	3211
529		4		0	0	0	PUBCHEMSQL:97680411,97680412|	QUNXUARQIFUAAK-UHFFFAOYSA-N	3212
529	(?)-trans-N-Methylisocorypalmine	1		0	0	0	PUBCHEMSQL:15378248,5319782|	SXSWKAREZLTMEN-UHFFFAOYSA-N	160
529		2		0	0	0	PUBCHEMSQL:11956157|	JXXMKSNSHKXYLX-UHFFFAOYSA-N	505
529		2		0	0	0	PUBCHEMSQL:21564462|	VHIWCJSAZNSPMR-UHFFFAOYSA-N	500
529		4		0	0	0	PUBCHEMSQL:97655997,97655998|	DWIBGHOTOGZHQW-UHFFFAOYSA-N	3318
529		2		0	0	0	PUBCHEMSQL:101080353,21634237,21634238,21634239|	FFDSIXHUTGYADP-UHFFFAOYSA-N	448
529	(S)-[(1S)-6-ethoxy-1,2,3,4-tetrahydroisoquinolin-1-yl]-phenylmethanol	4		0	0	0	PUBCHEMSQL:97671572,97671573|	FATMKRDDVJHQFE-UHFFFAOYSA-N	3311
529	2,3,9,10-tetramethoxy-8-methylene-5,6,13,13a-tetrahydroisoquinolino[2,1-b]isoquinoline	3		0	0	0	PUBCHEMSQL:10618976|	VCVMPHDJKNBUPH-UHFFFAOYSA-N	1513
529		3		0	0	0	PUBCHEMSQL:15345620|	QFMVLHJHJAMXIF-UHFFFAOYSA-N	1514
529	4-[(7-amino-1,2,3,4-tetrahydroisoquinolin-1-yl)methyl]phenol	2		0	0	0	PUBCHEMSQL:83376065,96052249,96052250|	AUVVASYTPCRTLH-UHFFFAOYSA-N	393
529		2		0	0	0	PUBCHEMSQL:102240695,102240696|	SBCXUSSESIIEOL-UHFFFAOYSA-N	590
529	3,10-dimethoxy-9-isoquinolino[2,1-b]isoquinolin-7-iumol	3		0	0	0	PUBCHEMSQL:21417534|	WRPAENAAMOEMAE-UHFFFAOYSA-N	944
529	4-(2,3,4-trimethoxyphenyl)-1,4-dihydropyridine-3,5-dicarboxylic acid dimethyl ester	4		0	0	0	PUBCHEMSQL:22294444,24942546,57488004,607380|	PXMPNWXEWTVVSE-UHFFFAOYSA-N	4042
529		3		0	0	0	PUBCHEMSQL:98741770,98741771,98741772,98741773|	SPCDIKPXRUYHLN-UHFFFAOYSA-N	1138
529	1-(o-tolylmethyl)-1,2,3,4-tetrahydroisoquinolin-6-ol	3		0	0	0	PUBCHEMSQL:83357872,96972259,96972260|	NUSDUKATTXFUHV-UHFFFAOYSA-N	1134
529	2-methyl-1-(phenylmethyl)-3,4-dihydro-1~{H}-isoquinolin-6-ol	3		0	0	0	PUBCHEMSQL:131879410|	MGDGDFKZWNJPTN-UHFFFAOYSA-N	1136
529	1-benzyl-6-hydroxy-3,4-dihydro-2H-isoquinoline-1-carboxylic acid	3		0	0	0	PUBCHEMSQL:12322931|	BRAIJVGELHBFHB-UHFFFAOYSA-N	1137
529	1-[(2-hydroxyphenyl)methyl]-1,2,3,4-tetrahydroisoquinolin-6-ol	3		0	0	0	PUBCHEMSQL:83357876,96972267,96972268|	UHTWTPKPZKISEL-UHFFFAOYSA-N	1131
529	1-(1-phenylethyl)-1,2,3,4-tetrahydroisoquinolin-6-ol	3		0	0	0	PUBCHEMSQL:83350380,96956418,96956419,96956420,96956421|	OOZCEORVLXAZMS-UHFFFAOYSA-N	1133
529	6,7-dimethoxy-2-methyl-1-[(4-nitrophenyl)methyl]-3,4-dihydro-1H-isoquinoline	3		0	0	0	PUBCHEMSQL:45490|	CTGNNOFXYBQQEZ-UHFFFAOYSA-N	1499
529	6,7-dimethoxy-2-methyl-1-[(4-nitrophenyl)methyl]-3,4-dihydroisoquinolin-2-ium	4		0	0	0	PUBCHEMSQL:419351|	HKNKVJSOUKOLML-UHFFFAOYSA-N	4096
529		2		0	0	0	PUBCHEMSQL:21564527|	VMSNQVRGCCZUIH-UHFFFAOYSA-N	439
529	1-benzyl-1,2,3,4-tetrahydroisoquinolin-7-amine	3		0	0	0	PUBCHEMSQL:83356350,96969029,96969030|	REFXDFUWCUNZFV-UHFFFAOYSA-N	1154
529	(S)-(7-amino-1,2,3,4-tetrahydroisoquinolin-1-yl)-phenylmethanol	4		0	0	0	PUBCHEMSQL:83375889,96051817,96051818|	OZXYLPHLKVYMRX-UHFFFAOYSA-N	3047
529	2-[(6,7-dimethoxy-2-methyl-3,4-dihydro-1H-isoquinolin-1-yl)methyl]-4,5-dimethoxybenzoic acid	3		0	0	0	CHEMBL:CHEMBL2004995|PUBCHEMSQL:363412|	HHJDPQAEMMYUCU-UHFFFAOYSA-N	1043
529	6-methoxy-1-[(4-methoxyphenyl)methyl]-2-methyl-3,4-dihydro-1H-isoquinoline	2		0	0	0	PUBCHEMSQL:132579667,5319720|	HHYXHNSYWAYIPS-UHFFFAOYSA-N	427
529	Laudanosine, derivative of	3		0	0	0	PUBCHEMSQL:133550443,97543936,97543937|	LKNNSOLSMPERRM-UHFFFAOYSA-N	1040
529	1-[(4-hydroxyphenyl)methyl]-1,2,3,4-tetrahydroisoquinolin-5-ol	3		0	0	0	PUBCHEMSQL:83363737,96985028,96985029|	FPMGWBHGZHQMRI-UHFFFAOYSA-N	1075
529	1-benzyl-1,2,3,4-tetrahydroisoquinolin-5-ol	4		0	0	0	PUBCHEMSQL:83352203,96960382,96960383|	PVXJCDCUCHJYJA-UHFFFAOYSA-N	3054
529	1-[(4-hydroxyphenyl)methyl]-8-methyl-1,2,3,4-tetrahydroisoquinolin-5-ol	4		0	0	0	PUBCHEMSQL:83372376,96036773,96036774|	OUBOFFZXFVBRMQ-UHFFFAOYSA-N	3057
529	1-[(4-hydroxyphenyl)methyl]-6-methyl-1,2,3,4-tetrahydroisoquinolin-5-ol	4		0	0	0	PUBCHEMSQL:83371310,96032120,96032121|	PXTNRFQOCMVUIM-UHFFFAOYSA-N	3059
529		1		0	0	0	PUBCHEMSQL:101945847|	GWNUNOXTUQSVJY-UHFFFAOYSA-N	103
529		2		0	0	0	PUBCHEMSQL:101945849|	CPVRSRLUHCKTCZ-UHFFFAOYSA-N	347
529	2,12-dimethoxyisoquinolino[2,1-b]isoquinolin-7-ium-3,9-diol	4		0	0	0	PUBCHEMSQL:21417645|	GJSWZUWDVOYRMH-UHFFFAOYSA-N	2845
529	2,11,12-trimethoxyisoquinolino[2,1-b]isoquinolin-7-ium-3,9-diol	4		0	0	0	PUBCHEMSQL:21417514|	ARDYHEOAMAGEFY-UHFFFAOYSA-N	2844
529	2-methoxyisoquinolino[2,1-b]isoquinolin-7-ium-9,10-diol	4		0	0	0	PUBCHEMSQL:21417699|	AAPTZOXUPGRTJM-UHFFFAOYSA-N	2843
529	2,10-dimethoxyisoquinolino[2,1-b]isoquinolin-7-ium-3,9-diol	4		0	0	0	PUBCHEMSQL:21417579|	POJNTBIXPFWVIB-UHFFFAOYSA-N	2842
529	11-methoxy-9-isoquinolino[2,1-b]isoquinolin-7-iumol	4		0	0	0	PUBCHEMSQL:21417596|	HGLQQARDHKGWAZ-UHFFFAOYSA-N	2840
529	(1S)-7-methoxy-1-(phenoxymethyl)-1,2,3,4-tetrahydroisoquinolin-6-ol	3		0	0	0	PUBCHEMSQL:97678644,97678645|	BHQMIOCUVUOALL-UHFFFAOYSA-N	1185
529		4		0	0	0	PUBCHEMSQL:97678652,97678653|	AISBUAIRHXATDG-UHFFFAOYSA-N	3295
529	13,14-Dihydrocoptisine	3		0	0	0	PUBCHEMSQL:101902413|	VWCULCMFJSVNCB-UHFFFAOYSA-N	1303
529	1-benzyl-7-nitro-1,2,3,4-tetrahydroisoquinoline	4		0	0	0	PUBCHEMSQL:83357638,96971751,96971752|	RWECYVNBGGVLRT-UHFFFAOYSA-N	3265
529	1-(o-tolylmethyl)-1,2,3,4-tetrahydroisoquinolin-7-amine	4		0	0	0	PUBCHEMSQL:83375872,96051779,96051780|	ITOILJRTMFHJRB-UHFFFAOYSA-N	3261
529	1-[(4-hydroxyphenyl)methyl]-1,2,3,4-tetrahydroisoquinolin-2-ium-7,8-diol	2		0	0	0	PUBCHEMSQL:21635163,21635164,96990923,96990924|	CWIKVBBSTIVWRV-UHFFFAOYSA-N	386
529		4		0	0	0	PUBCHEMSQL:96051913,96051914,96051915,96051916|	RERSFTCYDKIYCC-UHFFFAOYSA-N	3268
529	1-[(3,4-dimethoxyphenyl)methyl]-6,7-dimethoxy-1,2,3,4-tetrahydroisoquinoline-3-carboxylic acid	4		0	0	0	PUBCHEMSQL:134869338|	XXIDDTNUZWJCTP-UHFFFAOYSA-N	2940
529	(1R)-7-hydroxy-1-[(4-hydroxyphenyl)methyl]-1,2,3,4-tetrahydroisoquinoline-6-carboxylic acid	1		0	0	0	PUBCHEMSQL:96065892,96065893|	XMEYOMPSGBIJJE-UHFFFAOYSA-N	130
529	(7S,14S)-(-)-7-Methyl-10-O-demethylxylopinine trifluoroacetate	4		0	0	0	CHEMBL:CHEMBL1617950|PUBCHEMSQL:102052389,49831393,49850523,75297965|	RSXDOESUHFUNSO-UHFFFAOYSA-N	2956
529	S-(-)-7,8-Didehydro-10-O-demethylxylopinine	4		0	0	0	CHEMBL:CHEMBL1617999|PUBCHEMSQL:49831395,75297967|	CQJQKNXOVRQJAK-UHFFFAOYSA-N	2955
529	6-methoxy-1-[(4-methoxyphenyl)methyl]-1,2,3,4-tetrahydroisoquinolin-7-ol	1		0	0	0	CHEMBL:CHEMBL451723|PUBCHEMSQL:10424830,24944443,487554|	XIEZJSPLHXEHSK-UHFFFAOYSA-N	166
529		2		0	0	0	PUBCHEMSQL:97680413,97680414|	IXXVTNAFRYSWEE-UHFFFAOYSA-N	530
529		3		0	0	0	PUBCHEMSQL:97664413,97664414|	MVJFPCBUHGZKCG-UHFFFAOYSA-N	1168
529	Corytenchirine	3		0	0	0	PUBCHEMSQL:102059828|	HEZATOQIKMHZNZ-UHFFFAOYSA-N	1019
529	3-hydroxy secoberbine intermediate	2		0	0	0	LCSB_DB:CPD-14830|	YAVXCDOXVDKQLT-UHFFFAOYSA-N	246
529		3		0	0	0	PUBCHEMSQL:25164508|	QLMZXSFNZRRYGE-UHFFFAOYSA-N	1504
529	(1R)-7-hydroxy-1-[(4-hydroxyphenyl)methyl]-1,2,3,4-tetrahydroisoquinoline-8-carboxylic acid	2		0	0	0	PUBCHEMSQL:96065890,96065891|	MMLNYXUOYUPMQM-UHFFFAOYSA-N	394
529	3-[(6,7-dimethoxy-2-methyl-3,4-dihydro-1H-isoquinolin-1-yl)methyl]phenol	2		0	0	0	PUBCHEMSQL:101958899,101958900,53235999|	XNFUSZFTBBBRHU-UHFFFAOYSA-N	432
529	(1R)-1-(o-tolylmethyl)-1,2,3,4-tetrahydroisoquinoline-7-carboxylic acid	4		0	0	0	PUBCHEMSQL:96064094,96064095|	KCTSURXHLIWGRC-UHFFFAOYSA-N	3224
529	1-benzyl-6-methoxy-3,4-dihydroisoquinolin-7-ol	2		0	0	0	PUBCHEMSQL:622377|	YHGILOWMTOHKSA-UHFFFAOYSA-N	312
529		3		0	0	0	PUBCHEMSQL:98741798,98741799|	RQRXJOLJGPYMPV-UHFFFAOYSA-N	1690
529	1-[(4-hydroxyphenyl)methyl]-6-methyl-1,2,3,4-tetrahydroisoquinolin-7-ol	2		0	0	0	PUBCHEMSQL:83378547,96062846,96062847|	GVRBNJOKSYOIKS-UHFFFAOYSA-N	392
529		3		0	0	0	PUBCHEMSQL:96062874,96062875|	VFLPCQMUSKJCOE-UHFFFAOYSA-N	1167
529	Fissisaine	4		0	0	0	PUBCHEMSQL:15377960|	XREHKJMMHNBWDC-UHFFFAOYSA-N	2899
529	AC1L4SKD	4		0	0	0	PUBCHEMSQL:191452|	KBKYLODLEXUWBU-UHFFFAOYSA-N	2898
529	1-[(4-nitrophenyl)methyl]-1,2,3,4-tetrahydroisoquinoline-6,7-diol	2		0	0	0	CHEMBL:CHEMBL367394|PUBCHEMSQL:10590325|	FYKLEAMVFXMBBT-UHFFFAOYSA-N	626
529		2		0	0	0	PUBCHEMSQL:176715|	RLYNSNXHUUZSQQ-UHFFFAOYSA-N	564
529		2		0	0	0	PUBCHEMSQL:25164507|	ORURYWGQIWGZBN-UHFFFAOYSA-N	562
529	2-[(6-methoxy-1,2,3,4-tetrahydroisoquinolin-1-yl)methyl]phenol	3		0	0	0	PUBCHEMSQL:83360239,96977241,96977242|	UXRYSPMZDOGAPN-UHFFFAOYSA-N	1210
529		4		0	0	0	PUBCHEMSQL:98741284,98741285|	LCTFYCUEQVWZRZ-UHFFFAOYSA-N	3313
529	2,3,10-Trimethoxyberbine	2		0	0	0	PUBCHEMSQL:204609|	PTCKGHZCUIQESU-UHFFFAOYSA-N	556
529	(1R)-7-hydroxy-1-[(2-hydroxyphenyl)methyl]-1,2,3,4-tetrahydroisoquinoline-8-carboxylic acid	4		0	0	0	PUBCHEMSQL:96065558,96065559|	VSQQYCFQPRWVLK-UHFFFAOYSA-N	3220
529	2-phenyl-2-(1,2,3,4-tetrahydroisoquinolin-1-yl)acetic acid	4		0	0	0	PUBCHEMSQL:83362106,96981497,96981498,96981499,96981500|	OMWQOPCBEIKNLA-UHFFFAOYSA-N	3161
529	1-benzyl-3,4-dihydro-2H-isoquinoline-1-carboxylic acid	4		0	0	0	PUBCHEMSQL:57488258|	ORIBPRITYUUBFY-UHFFFAOYSA-N	3160
529	6-methoxy-1-(p-tolylmethyl)isoquinoline	4		0	0	0	PUBCHEMSQL:14467187|	YIMMJXNIFQQIQS-UHFFFAOYSA-N	3340
529	(1R)-7-hydroxy-1-[(3-hydroxyphenyl)methyl]-1,2,3,4-tetrahydroisoquinoline-6-carboxylic acid	3		0	0	0	PUBCHEMSQL:96065552,96065553|	RIJQMBPAQYBEET-UHFFFAOYSA-N	1098
529	(1R)-7-methoxy-1-[(4-methoxy-3-methylphenyl)methyl]-1,2,3,4-tetrahydroisoquinoline	4		0	0	0	PUBCHEMSQL:97670551,97670552|	UUTXPJNRGZPHGI-UHFFFAOYSA-N	3276
529	AC1LCXL7	3		0	0	0	PUBCHEMSQL:10064044,639021|	XKNMIHNJUPYBAQ-UHFFFAOYSA-N	1271
529	4-chlorobenzenesulfonic acid propan-2-yl ester	4		0	0	0	CHEMBL:CHEMBL1186423|PUBCHEMSQL:149461|	HCECJQIJKAQINT-UHFFFAOYSA-N	4819
529		4		0	0	0	CHEMBL:CHEMBL1186796|PUBCHEMSQL:44578154|	OAHYHFQHKNQGKA-UHFFFAOYSA-N	4818
529	1-[(4-aminophenoxy)methyl]-1,2,3,4-tetrahydroisoquinoline-6,7-diol	2		0	0	0	PUBCHEMSQL:12773922|	MZIWGWDXSQUUEP-UHFFFAOYSA-N	446
529	(?)-cis-Corydalmine N-oxide	3		0	0	0	PUBCHEMSQL:101005286,101005287|	JJRSYFGVWJTLLH-UHFFFAOYSA-N	1298
529	(?)-cis-Corydalmine N-oxide	3		0	0	0	PUBCHEMSQL:101005286,101005287|	DGOMUPMTMFLIAA-UHFFFAOYSA-N	1299
529	1-[(4-ethoxyphenyl)methyl]-1,2,3,4-tetrahydroisoquinoline	4		0	0	0	PUBCHEMSQL:83362316,96981956,96981957|	UKMCZNDSLGGNSK-UHFFFAOYSA-N	3169
529	1-benzyl-2-ethyl-6,7-dimethoxy-3,4-dihydro-1H-isoquinoline	3		0	0	0	PUBCHEMSQL:24756736|	RGZJDKSBCHZXJW-UHFFFAOYSA-N	1267
529		4		0	0	0	PUBCHEMSQL:132567425|	NEIDQZNPRQATJE-UHFFFAOYSA-N	3378
529		3		0	0	0	PUBCHEMSQL:97673933,97673934|	UZZYURWORKFYHJ-UHFFFAOYSA-N	1142
529		4		0	0	0	PUBCHEMSQL:97668876,97668877|	UEIBXKXHVHFLQU-UHFFFAOYSA-N	3206
529		4		0	0	0	PUBCHEMSQL:10269106|	VWALYZLXDYSMEJ-UHFFFAOYSA-N	2887
529	1-benzyl-6-methoxy-1,2,3,4-tetrahydroisoquinolin-5-ol	3		0	0	0	PUBCHEMSQL:83350281,96956200,96956201|	JVAYRBONKLQWCP-UHFFFAOYSA-N	1205
529		4		0	0	0	PUBCHEMSQL:98741288,98741289|	HGQADNNBFFFTRS-UHFFFAOYSA-N	3319
529		3		0	0	0	PUBCHEMSQL:97678372,97678373|	CEMLVUOWFGABTG-UHFFFAOYSA-N	1073
529		4		0	0	0	PUBCHEMSQL:97678550,97678551,97678552,97678553|	HEKYLBDKQSPWAN-UHFFFAOYSA-N	3052
529	Romnein	1		0	0	0	PUBCHEMSQL:22294347,605465|	SSYRKFOBOISIEN-UHFFFAOYSA-N	97
529	Escholinine	2		0	0	0	PUBCHEMSQL:101036655|	MUXHEYZUYGHZLN-UHFFFAOYSA-N	334
529		3		0	0	0	PUBCHEMSQL:97673881,97673882,97673883,97673884|	CZVJMQRENKFBQM-UHFFFAOYSA-N	1249
529	(1R)-6,7-dimethoxy-1-(p-tolylmethyl)-1,2,3,4-tetrahydroisoquinoline	3		0	0	0	PUBCHEMSQL:97668752,97668753|	KENDBAYGFOLRLG-UHFFFAOYSA-N	1241
529	1-(phenoxymethyl)-1,2,3,4-tetrahydroisoquinoline-5,6-diol	4		0	0	0	PUBCHEMSQL:83377933,96060445,96060446|	URVXHPIXYYEITO-UHFFFAOYSA-N	3063
529		3		0	0	0	PUBCHEMSQL:96064708,96064709|	NNJVFGKWYYZZIR-UHFFFAOYSA-N	1084
529	8-methyl-1-(p-tolylmethyl)-1,2,3,4-tetrahydroisoquinolin-7-ol	4		0	0	0	PUBCHEMSQL:83378350,96061956,96061957|	XQABYXUKWQUYFF-UHFFFAOYSA-N	3245
529	7-methoxy-1-(p-tolylmethyl)-1,2,3,4-tetrahydroisoquinoline	4		0	0	0	PUBCHEMSQL:83362396,96982132,96982133|	HCPJBMXQWVMBES-UHFFFAOYSA-N	3240
529	(8R)-2,3,9,10-Tetramethoxy-13beta-methyl-5,8,13,13aalpha-tetrahydro-6H-dibenzo[a,g]quinolizine-8beta-methanol	4		0	0	0	PUBCHEMSQL:15345622|	HZUPSMJZOVSYRG-UHFFFAOYSA-N	4107
529	5-(1H-imidazo[4,5-b]pyridin-2-ylthio)-2-nitrobenzonitrile	4		0	0	0	PUBCHEMSQL:22295912,24942548,626770|	RLBBKMNUJUFWPA-UHFFFAOYSA-N	4045
529		4		0	0	0	PUBCHEMSQL:281720,57362875|	GPVXGGMEERHTSL-UHFFFAOYSA-N	4044
529		4		0	0	0	PUBCHEMSQL:101626449|	RERNDBYALRAKQE-UHFFFAOYSA-N	2954
529	S-(-)-7,8-Didehydrocorydalmine	3		0	0	0	CHEMBL:CHEMBL1618047|PUBCHEMSQL:49831397,75297969|	QNOSFYBUFNXOFH-UHFFFAOYSA-N	1455
529		3		0	0	0	PUBCHEMSQL:97668502,97668503|	VVUDOSXIOIAVKW-UHFFFAOYSA-N	1230
529	1-benzyl-6-methyl-1,2,3,4-tetrahydroisoquinolin-7-ol	3		0	0	0	PUBCHEMSQL:83357210,96970851,96970852|	OYIUTSUFINGDLN-UHFFFAOYSA-N	1151
529	1-benzyl-6-methyl-1,2,3,4-tetrahydroisoquinoline	4		0	0	0	PUBCHEMSQL:24257427,28246578,28246579|	INMUMKYIVXXCJS-UHFFFAOYSA-N	3154
529		4		0	0	0	PUBCHEMSQL:83358166,96972879,96972880,96972881,96972882|	VAGKJTDZYWNNNI-UHFFFAOYSA-N	3190
529	4-[(6,7-dimethoxy-1-isoquinolyl)methyl]aniline	3		0	0	0	CHEMBL:CHEMBL50097|PUBCHEMSQL:44296290|	INCVAKSOHZPZEU-UHFFFAOYSA-N	942
529	(1R)-1,2-Dihydro-1-(4-hydroxybenzyl)-7-hydroxy-6-methoxy-2,2-dimethylisoquinoline-2-ium	2		0	0	0	PUBCHEMSQL:102225902|	VOJURRXZZUZUQD-UHFFFAOYSA-N	575
529		4		0	0	0	PUBCHEMSQL:97666938,97666939|	YXCXKUNEELBTKS-UHFFFAOYSA-N	3084
529	4-[(7-hydroxy-6-methoxy-1,2,3,4-tetrahydroisoquinolin-1-yl)methyl]-5-methylbenzene-1,2-diol	2		0	0	0	PUBCHEMSQL:601301|	CAMOUYHHHLPWRA-UHFFFAOYSA-N	302
529	1-[(5-hydroxy-4-methoxy-2-methylphenyl)methyl]-6-methoxy-1,2,3,4-tetrahydroisoquinolin-7-ol	2		0	0	0	PUBCHEMSQL:601142|	DDTHPLQHOJICGX-UHFFFAOYSA-N	309
529		4		0	0	0	PUBCHEMSQL:96053885,96053886|	YFAMRNDFWMAQFB-UHFFFAOYSA-N	3080
529		4		0	0	0	PUBCHEMSQL:97678866,97678867|	VTARYWDIYUJXGJ-UHFFFAOYSA-N	3082
529	6-chloro-4-(2-fluorophenyl)-2-methylquinazoline	1		0	0	0	PUBCHEMSQL:189669|	NYDNLJQSIGOATO-UHFFFAOYSA-N	91
529	2-[2-(3-cyanophenyl)-4-[[(4-fluorophenyl)sulfonyl-(2-methoxyethyl)amino]methyl]phenoxy]acetic acid	2		0	0	0	PUBCHEMSQL:49872133|	HUXFXRYXVUHLFS-UHFFFAOYSA-N	314
529	3-ethoxy-9,10-dimethoxy-5,6-dihydroisoquinolino[2,1-b]isoquinolin-7-ium-2-ol	2		0	0	0	CHEMBL:CHEMBL1186185|PUBCHEMSQL:25193835|	ZBNSUYNLJGCXBI-UHFFFAOYSA-N	293
529	1-(1-phenylethyl)-1,2,3,4-tetrahydroisoquinolin-7-ol	3		0	0	0	PUBCHEMSQL:83350835,96957367,96957368,96957369,96957370|	FVFGHEGBQLPYHC-UHFFFAOYSA-N	1150
529		4		0	0	0	PUBCHEMSQL:83352817,96961672,96961673,96961674,96961675|	VTYYNBITQRXBQZ-UHFFFAOYSA-N	3201
529		3		0	0	0	PUBCHEMSQL:11724882|	CJWQIYRTVGRLGE-UHFFFAOYSA-N	1028
529	1-[(3,4-dimethoxyphenyl)methyl]-2-methyl-3,4-dihydro-1H-isoquinoline-6,7-diol	2		0	0	0	PUBCHEMSQL:24180312,3256005,40512627,40512628,40512629,40512630|	ZZYIFMUYXDOBLG-UHFFFAOYSA-N	336
529	N,N-Dimethylzenkerine	3		0	0	0	PUBCHEMSQL:102354427|	SXXOTMYSPQSLRW-UHFFFAOYSA-N	1464
529	4-[(6-methyl-1,2,3,4-tetrahydroisoquinolin-1-yl)methyl]phenol	3		0	0	0	PUBCHEMSQL:83368605,96995480,96995481|	IFMIWUTVEYDCFV-UHFFFAOYSA-N	1129
529	1-[(4-hydroxyphenyl)methyl]-6-methoxy-3,4-dihydroisoquinolin-7-ol	1		0	0	0	PUBCHEMSQL:624805|	VBTSVTGGLWQFQP-UHFFFAOYSA-N	90
529	4-[(6,7-dimethoxy-3,4-dihydroisoquinolin-1-yl)methyl]phenol	2		0	0	0	PUBCHEMSQL:430000|	GPQZPNPTKHRCDM-UHFFFAOYSA-N	313
529	1-[(4-ethoxyphenyl)methyl]-6,7-dimethoxy-2-methyl-3,4-dihydro-1H-isoquinoline	3		0	0	0	PUBCHEMSQL:101665777|	WIPDUFVBAYCQAA-UHFFFAOYSA-N	1284
529	1-[(4-isopropoxyphenyl)methyl]-6,7-dimethoxy-2-methyl-3,4-dihydro-1H-isoquinoline	4		0	0	0	PUBCHEMSQL:49841757|	VIXRTKFYHCEATL-UHFFFAOYSA-N	3391
529	1-benzyl-6,7-dimethoxy-2-methyl-3,4-dihydroisoquinolin-2-ium	3		0	0	0	PUBCHEMSQL:13501400|	HIOJQUZDWHGYOZ-UHFFFAOYSA-N	1264
529	4-[(7-methoxy-2,6-dimethyl-3,4-dihydro-1H-isoquinolin-1-yl)methyl]phenol	4		0	0	0	PUBCHEMSQL:11666529|	FVRFRFSQZIWDAE-UHFFFAOYSA-N	3280
529		1		0	0	0	PUBCHEMSQL:97680266,97680267,97680268,97680269|	QRVYGMHIFFXKSQ-UHFFFAOYSA-N	110
529	4-[(7-amino-1,2,3,4-tetrahydroisoquinolin-1-yl)-hydroxymethyl]phenol	3		0	0	0	PUBCHEMSQL:83376076,96052295,96052296,96052297,96052298|	HNBHXLLUEGTUFV-UHFFFAOYSA-N	1070
529	(1R,9S)-Norbicuculline	4		0	0	0	PUBCHEMSQL:102002508,10338138,10618035,10831892|	YIQVPNZGGSTDKI-UHFFFAOYSA-N	3126
529	AC1L2XNK	4		0	0	0	CHEMBL:CHEMBL1358836,CHEMBL1623573,CHEMBL515679|PUBCHEMSQL:104872,124202188,1248,185827,45006119,49789065,51375474,6101692|	WDIQXKYUSINZME-UHFFFAOYSA-N	3127
529	AC1L6VXD	4		0	0	0	PUBCHEMSQL:325290,5358997|	JFIWHAVQYHYEMF-UHFFFAOYSA-N	3125
529	1-benzyl-8-methyl-1,2,3,4-tetrahydroisoquinoline	4		0	0	0	PUBCHEMSQL:83353610,96963298,96963299|	SGNVNKJTTBZFBE-UHFFFAOYSA-N	3150
529	4-[(2-ethyl-6,7-dimethoxy-3,4-dihydro-1H-isoquinolin-1-yl)methyl]phenol	2		0	0	0	CHEMBL:CHEMBL114853|PUBCHEMSQL:11067398,11484229|	ICVLUXYJYVIBNP-UHFFFAOYSA-N	547
529	1-(1-phenylethyl)-1,2,3,4-tetrahydroisoquinoline	4		0	0	0	PUBCHEMSQL:83351847,96959617,96959618,96959619,96959620|	JIOZLMQZYORGDP-UHFFFAOYSA-N	3151
529	1-(o-tolylmethyl)-1,2,3,4-tetrahydroisoquinoline-5,6-diol	4		0	0	0	PUBCHEMSQL:83377797,96059905,96059906|	OYBXYGWOWOADFK-UHFFFAOYSA-N	3065
529		3		0	0	0	PUBCHEMSQL:66550982|	NSZOOCZGBXZQBN-UHFFFAOYSA-N	1460
529	N-[(1S)-1-[(4-hydroxyphenyl)methyl]-1,2,3,4-tetrahydroisoquinolin-7-yl]acetamide	3		0	0	0	PUBCHEMSQL:96029397,96029398|	JPGWGBOGECPCRR-UHFFFAOYSA-N	1172
529	N-[(1S)-1-benzyl-1,2,3,4-tetrahydroisoquinolin-7-yl]acetamide	4		0	0	0	PUBCHEMSQL:97658165,97658166|	OKRUYIWBVFHZLZ-UHFFFAOYSA-N	3267
529		3		0	0	0	PUBCHEMSQL:97666170,97666171,97666172,97666173|	VUHCJDRPQQHUOM-UHFFFAOYSA-N	1217
529	6,7-dimethoxy-1-[(3-methoxyphenyl)methyl]-2-methyl-3,4-dihydro-1H-isoquinoline	3		0	0	0	PUBCHEMSQL:14262883,14262884,99864783|	JRDXKSHHWZJWSU-UHFFFAOYSA-N	1273
529	(1R)-6-methoxy-1-[(4-methoxyphenyl)methyl]-1,2,3,4-tetrahydroisoquinoline	2		0	0	0	PUBCHEMSQL:97666462,97666463|	HTSJHRIWXKJDAW-UHFFFAOYSA-N	412
529		3		0	0	0	CHEMBL:CHEMBL301743,CHEMBL54051|PUBCHEMSQL:10400783,10825736,24257664|	NURSVUHOJCWBJE-UHFFFAOYSA-N	1474
529	2-(1,2,3,4-tetrahydroisoquinolin-1-ylmethyl)phenol	4		0	0	0	PUBCHEMSQL:83362069,96981397,96981398|	UGRBHTSHTRUGME-UHFFFAOYSA-N	3146
529	1,2,3,4-Tetrahydro-1-[(3,4-dihydroxyphenyl)methyl]-2-methyl-6,7-(methylenedioxy)isoquinoline	1		0	0	0	PUBCHEMSQL:101872781|	LOIAQIPKAAOLEF-UHFFFAOYSA-N	157
529		3		0	0	0	CHEMBL:CHEMBL2425376|PUBCHEMSQL:72708127|	SJCUJBCYBXGZOY-UHFFFAOYSA-N	1269
529	8-Oxythalifendine	3		0	0	0	PUBCHEMSQL:101923624|	HDCHDCVIUNXQJS-UHFFFAOYSA-N	909
529	(1R)-6,7-dimethoxy-1-(o-tolylmethyl)-1,2,3,4-tetrahydroisoquinoline	3		0	0	0	PUBCHEMSQL:97668740,97668741|	AEBYXUQTFFNNQC-UHFFFAOYSA-N	1239
529	1-(p-tolylmethyl)-1,2,3,4-tetrahydroisoquinoline-5,7-diol	4		0	0	0	PUBCHEMSQL:83360564,96977933,96977934|	KMYQXFPVRGSRCT-UHFFFAOYSA-N	3077
529	(2,9,10-trimethoxy-5,6-dihydroisoquinolino[2,1-b]isoquinolin-7-ium-3-yl) acetate	3		0	0	0	PUBCHEMSQL:101924021|	ZGUHXTVHEDOODZ-UHFFFAOYSA-N	919
529		3		0	0	0	PUBCHEMSQL:97673873,97673874,97673875,97673876|	BKMWWTLFDQZJMA-UHFFFAOYSA-N	1227
529	(S)-[(1S)-6-methoxy-1,2,3,4-tetrahydroisoquinolin-1-yl]-(4-methylphenyl)methanol	4		0	0	0	PUBCHEMSQL:97666356,97666357,97666358,97666359|	GBPDYRRWEDCTPJ-UHFFFAOYSA-N	3312
529	(6,7-dimethoxy-2-methyl-3,4-dihydro-1H-isoquinolin-1-yl)-phenylmethanol	3		0	0	0	PUBCHEMSQL:609769|	KCWOWKRCLJAJSL-UHFFFAOYSA-N	1265
529	1-benzyl-6,7-dimethoxy-2-methyl-1H-isoquinoline	3		0	0	0	PUBCHEMSQL:424784|	IKGDQTIYJPMQDC-UHFFFAOYSA-N	1263
529	(1Z)-1-benzylidene-6,7-dimethoxy-2-methyl-3,4-dihydroisoquinoline	3		0	0	0	PUBCHEMSQL:12039005|	PKGLPDHWRITTAL-UHFFFAOYSA-N	1262
529	(6,7-dihydroxy-1,2,3,4-tetrahydroisoquinolin-1-yl)-(4-hydroxyphenyl)methanone	2		0	0	0	PUBCHEMSQL:102057113|	QEVYCPQWPUQDKY-UHFFFAOYSA-N	356
529	(6,7-dihydroxy-1,2,3,4-tetrahydroisoquinolin-1-yl)-phenylmethanone	3		0	0	0	PUBCHEMSQL:83366275,96990579,96990580|	SMUCYGGPVJFOCT-UHFFFAOYSA-N	1058
529		4		0	0	0	PUBCHEMSQL:96060427,96060428|	GSVUDAPIOSPBNR-UHFFFAOYSA-N	3068
529		4		0	0	0	PUBCHEMSQL:96060547,96060548|	PWGIKGWLGFXJMV-UHFFFAOYSA-N	3069
529	(S)-alpha-[[(1S)-6,7-Dimethoxy-1,2,3,4-tetrahydroisoquinoline]-1beta-yl]-3,4-dimethoxybenzenemethanol	4		0	0	0	CHEMBL:CHEMBL205431|PUBCHEMSQL:11002879,14240488|	KLRIVPGGWAEQKR-UHFFFAOYSA-N	2936
529		4		0	0	0	PUBCHEMSQL:96064750,96064751|	SQSMNCLBFYENAC-UHFFFAOYSA-N	3088
529		3		0	0	0	CHEMBL:CHEMBL2000522|PUBCHEMSQL:371229|	WIILRXFCYJMJTC-UHFFFAOYSA-N	1478
529	2-[3-(3,5-dimethyl-1-pyrazolyl)-6-oxo-1-pyridazinyl]-N-(4-methoxyphenyl)acetamide	3		0	0	0	PUBCHEMSQL:11595534,21768973|	JOLQKKMELYTBCX-UHFFFAOYSA-N	1046
529	[(Z)-1-chloro-2-phenylethenyl]benzene	4		0	0	0	PUBCHEMSQL:21160753,5374628|	RSTFJBAUNSPFDO-UHFFFAOYSA-N	3004
529	(1S)-7-methoxy-1-[(4-methoxyphenyl)methyl]-6-methyl-1,2,3,4-tetrahydroisoquinoline	4		0	0	0	PUBCHEMSQL:96027493,96027494|	YGBXNWQMPGQDTH-UHFFFAOYSA-N	3275
529	(1R)-1-[(4-ethoxyphenyl)methyl]-7-methoxy-1,2,3,4-tetrahydroisoquinoline	4		0	0	0	PUBCHEMSQL:97670485,97670486|	BJTSJFPBUHSTTH-UHFFFAOYSA-N	3271
529	(1S)-7-ethoxy-1-[(4-methoxyphenyl)methyl]-1,2,3,4-tetrahydroisoquinoline	4		0	0	0	PUBCHEMSQL:97671103,97671104|	IMVIFLXVROBATB-UHFFFAOYSA-N	3272
529		4		0	0	0	PUBCHEMSQL:11504188|	HTLSYEWLHZGLOG-UHFFFAOYSA-N	3003
529		4		0	0	0	PUBCHEMSQL:11406964|	SCYUSZJHCVPHHU-UHFFFAOYSA-N	2896
529		3		0	0	0	PUBCHEMSQL:15625381|	NZHMCXPXXWVMGK-UHFFFAOYSA-N	1582
529		3		0	0	0	PUBCHEMSQL:10571901,10667542|	UHHQMWPLXFTULO-UHFFFAOYSA-N	1583
529	Narcotic acid	1		0	0	0	PUBCHEMSQL:131881132,6453268|	VJFNENWSKBLQDJ-UHFFFAOYSA-N	196
529	Macrantoridine	2		0	0	0	PUBCHEMSQL:182492,53463181|	REAJHAFEOXIXJD-UHFFFAOYSA-N	610
529		3		0	0	0	PUBCHEMSQL:97680229,97680230|	LLTFWKWNMNQITC-UHFFFAOYSA-N	1198
529	1-[(2,3-dimethylphenyl)methyl]-1,2,3,4-tetrahydroisoquinolin-6-ol	4		0	0	0	PUBCHEMSQL:83358218,96972985,96972986|	QCZYRCVNXDYJMP-UHFFFAOYSA-N	3191
529	[(1R)-7-hydroxy-6-methoxy-1,2,3,4-tetrahydroisoquinolin-1-yl]-phenylmethanone	3		0	0	0	PUBCHEMSQL:97673787,97673788|	MPGOUBDMVOURFZ-UHFFFAOYSA-N	1224
529	(7-hydroxy-6-methoxy-3,4-dihydroisoquinolin-1-yl)-phenylmethanone	4		0	0	0	CHEMBL:CHEMBL146261|PUBCHEMSQL:10902028|	BRKPCVZUGFZLDQ-UHFFFAOYSA-N	3344
529	[(1R)-6-ethoxy-7-hydroxy-1,2,3,4-tetrahydroisoquinolin-1-yl]-phenylmethanone	4		0	0	0	PUBCHEMSQL:97668526,97668527|	VBLHPVCCEVTPJJ-UHFFFAOYSA-N	3346
529		1		0	0	0	PUBCHEMSQL:46783822|	VGFYTVOLWCNLPO-UHFFFAOYSA-N	76
529	methyl (1S)-1-[(4-hydroxyphenyl)methyl]-1,2,3,4-tetrahydroisoquinoline-7-carboxylate	3		0	0	0	PUBCHEMSQL:97674137,97674138|	LTEZOKXMKKWKCQ-UHFFFAOYSA-N	1158
529	4-[(6-hydroxy-7-methoxy-1-isoquinolyl)methyl]benzene-1,2-diol	3		0	0	0	PUBCHEMSQL:136748365|	RHBUPLQCTUNHJL-UHFFFAOYSA-N	1108
529		3		0	0	0	CHEMBL:CHEMBL2425378|PUBCHEMSQL:102579189,72708128|	VNNDXBUBKOYLIM-UHFFFAOYSA-N	1270
529	phenyl-[(1S)-5,6,7-trihydroxy-1,2,3,4-tetrahydroisoquinolin-1-yl]methanone	4		0	0	0	PUBCHEMSQL:96064772,96064773|	XMXXUICECKKAEU-UHFFFAOYSA-N	3015
529	(6-hydroxy-1,2,3,4-tetrahydroisoquinolin-1-yl)-phenylmethanone	4		0	0	0	PUBCHEMSQL:83357999,96972543,96972544|	JDPJSHHOQHCYJT-UHFFFAOYSA-N	3016
529	(1S)-1-benzoyl-7-hydroxy-1,2,3,4-tetrahydroisoquinoline-6-carboxylic acid	4		0	0	0	PUBCHEMSQL:96065620,96065621|	OTZHRFKMPYXMAH-UHFFFAOYSA-N	3018
529	[(1S)-6-hydroxy-7-methoxy-1,2,3,4-tetrahydroisoquinolin-1-yl]-phenylmethanone	4		0	0	0	PUBCHEMSQL:97678464,97678465|	BCGOMCAYUXWYGT-UHFFFAOYSA-N	3019
529	(1S)-7-hydroxy-1-(phenoxymethyl)-1,2,3,4-tetrahydroisoquinoline-8-carboxylic acid	4		0	0	0	PUBCHEMSQL:96066018,96066019|	XVKGMWDNRJSWSG-UHFFFAOYSA-N	3232
529	6,7-dihydroxy-1-[(4-hydroxyphenyl)methyl]-3,4-dihydro-2H-isoquinoline-1-carboxylic acid	1		0	0	0	PUBCHEMSQL:596489|	NIFPILZNUYZWSJ-UHFFFAOYSA-N	208
529	Thaipetaline	3		0	0	0	PUBCHEMSQL:15377962|	MAGPJVVGBCSWPF-UHFFFAOYSA-N	1457
529		2		0	0	0	PUBCHEMSQL:134155502|	CNLDSVGVGIHOMF-UHFFFAOYSA-N	508
529		3		0	0	0	PUBCHEMSQL:134143833|	PJVALUSGGUHVON-UHFFFAOYSA-N	1462
529	6,7-dimethoxy-1-[(4-methylphenoxy)methyl]-1,2,3,4-tetrahydroisoquinoline	4		0	0	0	PUBCHEMSQL:82017886|	CEAKLZVIGHAAIN-UHFFFAOYSA-N	3357
529		2		0	0	0	PUBCHEMSQL:23266899|	BXLGLBCDUIMUFL-UHFFFAOYSA-N	376
529	AC1L8PPR	2		0	0	0	PUBCHEMSQL:430608|	QBHUFTKQQDTIGU-UHFFFAOYSA-N	377
529	1-(1-phenylethenyl)-1,2,3,4-tetrahydroisoquinoline-6,7-diol	3		0	0	0	PUBCHEMSQL:83366338,96990707,96990708|	JKASMMRXZJFRGC-UHFFFAOYSA-N	1193
529	1-(1-phenylvinyl)-1,2,3,4-tetrahydroisoquinolin-7-ol	4		0	0	0	PUBCHEMSQL:83359146,96974943,96974944|	BFHWNYQTSOYSSL-UHFFFAOYSA-N	3247
529	4-[(6,7-dimethoxy-1,2,3,4-tetrahydroisoquinolin-1-yl)methoxy]benzoic acid	4		0	0	0	PUBCHEMSQL:16809326,30545028,30545029,30545031,30545032|	PKONRFQXBWXRRQ-UHFFFAOYSA-N	3358
529	acetic acid (2-hydroxy-3,9-dimethoxy-6,8,13,13a-tetrahydro-5H-isoquinolino[2,1-b]isoquinolin-10-yl) ester	2		0	0	0	PUBCHEMSQL:56959096|	RDLKALVYAMJLBI-UHFFFAOYSA-N	509
529	4-[(6,7-dimethoxy-1-isoquinolyl)methyl]phenol	2		0	0	0	PUBCHEMSQL:21814573|	GEFVYAVAFUTMCF-UHFFFAOYSA-N	279
529	AC1LCXKY	2		0	0	0	PUBCHEMSQL:10446647,639018,93492461|	AWSPRYIWXBTMOT-UHFFFAOYSA-N	300
529		2		0	0	0	PUBCHEMSQL:102293462|	NPRTXYLZZJEJPS-UHFFFAOYSA-N	558
529		4		0	0	0	PUBCHEMSQL:97666368,97666369,97666370,97666371|	PSWBUUWDBGDTDK-UHFFFAOYSA-N	3333
529		3		0	0	0	PUBCHEMSQL:97669032,97669033|	RQGMIVVCHTWHAW-UHFFFAOYSA-N	1206
529	(1R)-1-benzyl-5,6-dimethoxy-1,2,3,4-tetrahydroisoquinoline	4		0	0	0	PUBCHEMSQL:97650893,97650894|	WDPNABBYBVVDLR-UHFFFAOYSA-N	3315
529		2		0	0	0	PUBCHEMSQL:322369|	UCUSDXBAFDTERM-UHFFFAOYSA-N	338
529	1-[(3-hydroxy-4-methoxyphenyl)methyl]-6-methoxy-2-methyl-2-oxido-3,4-dihydro-1H-isoquinolin-2-ium-7-ol	1		0	0	0	CHEMBL:CHEMBL1402907|PUBCHEMSQL:13020031,13020032,16215791,16215909|	JLMWCKYUUMRSRK-UHFFFAOYSA-N	136
529	1-(o-tolylmethyl)-1,2,3,4-tetrahydroisoquinoline	4		0	0	0	PUBCHEMSQL:11107386,86315564,86315565|	GRMICLNWSXHBEE-UHFFFAOYSA-N	3155
529	3-[2-Methyl-1,2,3,4-tetrahydro-6,7-(methylenebisoxy)isoquinoline-1-yl]-6,7-dihydroxyisobenzofuran-1(3H)-one	3		0	0	0	PUBCHEMSQL:101119552|	QDKHARYARMULDB-UHFFFAOYSA-N	1112
529	4-(1,2,3,4-tetrahydroisoquinolin-1-ylmethoxy)phenol	3		0	0	0	PUBCHEMSQL:115104253|	OPFUMZLBBYXOOQ-UHFFFAOYSA-N	1124
529	1-[(4-methoxyphenoxy)methyl]-1,2,3,4-tetrahydroisoquinoline	4		0	0	0	PUBCHEMSQL:115104254|	IDTGSGDRSVHWQE-UHFFFAOYSA-N	3166
529	1-[(2-hydroxyphenyl)methyl]-1,2,3,4-tetrahydroisoquinolin-7-ol	3		0	0	0	PUBCHEMSQL:83359051,96974739,96974740|	DQJWIKIWMLHKKZ-UHFFFAOYSA-N	1145
529	1-[(2-methoxyphenyl)methyl]-1,2,3,4-tetrahydroisoquinolin-7-ol	4		0	0	0	PUBCHEMSQL:83359080,96974799,96974800|	BPRYNWJEHVQIIT-UHFFFAOYSA-N	3214
529	6-methyl-1-(p-tolylmethyl)-1,2,3,4-tetrahydroisoquinolin-7-ol	4		0	0	0	PUBCHEMSQL:83378351,96061958,96061959|	SJEAFFRJHNYCPL-UHFFFAOYSA-N	3256
529	(1R)-1-[(2-hydroxyphenyl)methyl]-1,2,3,4-tetrahydroisoquinoline-7-carboxylic acid	4		0	0	0	PUBCHEMSQL:96064098,96064099|	WBDWDUBEFJMXRS-UHFFFAOYSA-N	3213
529		3		0	0	0	PUBCHEMSQL:56947374|	RXCAZRPEPTYXLI-UHFFFAOYSA-N	932
529		4		0	0	0	PUBCHEMSQL:97678592,97678593|	YZVFDDZVKDCQEB-UHFFFAOYSA-N	3303
529		2		0	0	0	PUBCHEMSQL:97680007,97680008,97680009,97680010|	FLFYQNCYVOZIPL-UHFFFAOYSA-N	406
529	10-methoxyisoquinolino[2,1-b]isoquinolin-7-ium-3,9-diol	4		0	0	0	PUBCHEMSQL:21417569|	IWRHCZFFGLJCKS-UHFFFAOYSA-N	2876
529	4-[(7-methoxy-1,2,3,4-tetrahydroisoquinolin-1-yl)methyl]phenol	2		0	0	0	PUBCHEMSQL:83362491,96982338,96982339|	NPMIMLBNQALSEX-UHFFFAOYSA-N	389
529		3		0	0	0	PUBCHEMSQL:97678862,97678863|	PXKUPPOKVHTGPK-UHFFFAOYSA-N	1081
529	1-[(3,4-dimethoxyphenyl)methyl]-6-methoxy-3,4-dihydroisoquinoline	4		0	0	0	CHEMBL:CHEMBL1625269|PUBCHEMSQL:825972|	JQRIWRGJMNBZTB-UHFFFAOYSA-N	2920
529	1-[(2-methoxyphenyl)methyl]-1,2,3,4-tetrahydroisoquinolin-6-ol	4		0	0	0	PUBCHEMSQL:83357934,96972387,96972388|	CSVWOVSJYRVRAU-UHFFFAOYSA-N	3184
529	6-hydroxy-7-methoxy-1-[(4-methoxyphenyl)methyl]-3,4-dihydro-2H-isoquinoline-1-carboxylic acid	3		0	0	0	PUBCHEMSQL:430004,6992216,6992217,7055423,7055424|	RRRYQGHGFZBULN-UHFFFAOYSA-N	1486
529	6-hydroxy-1-[(3-hydroxy-4-methoxyphenyl)methyl]-7-methoxy-3,4-dihydro-2H-isoquinoline-1-carboxylic acid	4		0	0	0	PUBCHEMSQL:430001,92144860,92264343|	JATWXUFMSUAQOG-UHFFFAOYSA-N	2929
529		2		0	0	0	PUBCHEMSQL:102240697,102240698|	OJGMDODEAUZANB-UHFFFAOYSA-N	259
529		3		0	0	0	PUBCHEMSQL:97678348,97678349|	YUILXDXLHXBJKJ-UHFFFAOYSA-N	1190
529	1-(1-phenylpropyl)-1,2,3,4-tetrahydroisoquinolin-6-ol	4		0	0	0	PUBCHEMSQL:83357936,96972393,96972394,96972395,96972396|	QHIXADYKDBXYTC-UHFFFAOYSA-N	3188
529		4		0	0	0	PUBCHEMSQL:83357962,96972455,96972456|	QRFXQXUGERNFPZ-UHFFFAOYSA-N	3189
529	1-(1-phenylvinyl)-1,2,3,4-tetrahydroisoquinolin-6-ol	4		0	0	0	PUBCHEMSQL:83358062,96972669,96972670|	HLDNUTUVLQEJBP-UHFFFAOYSA-N	3186
529	1-(2-hydroxy-1-phenylethyl)-1,2,3,4-tetrahydroisoquinolin-6-ol	4		0	0	0	PUBCHEMSQL:83357938,96972401,96972402,96972403,96972404|	OZQIOPLAGSEWKC-UHFFFAOYSA-N	3187
529	(1S)-7-hydroxy-1-[(S)-hydroxy(phenyl)methyl]-1,2,3,4-tetrahydroisoquinoline-6-carboxylic acid	3		0	0	0	PUBCHEMSQL:96065588,96065589|	KJJQXPKDHNSBLO-UHFFFAOYSA-N	1072
529	5,6-Dihydro-9-methoxy-10-(sulfooxy)benzo[g]-1,3-benzodioxolo[5,6-a]quinolizinium	3		0	0	0	PUBCHEMSQL:102128785,102128786|	BQQMGLSRNGFCKX-UHFFFAOYSA-N	1712
529	5,6-Dihydro-9-methoxy-10-(beta-D-glucopyranosyloxy)benzo[g]-1,3-benzodioxolo[5,6-a]quinolizinium	3		0	0	0	PUBCHEMSQL:102128782|	IJVUHTMMVXSTPQ-UHFFFAOYSA-N	1711
529	6,7-dimethoxy-1-[(4-methoxyphenyl)methyl]-2-methylisoquinolin-2-ium	3		0	0	0	CHEMBL:CHEMBL2009933|PUBCHEMSQL:371244|	YJSZBUONXMIVPV-UHFFFAOYSA-N	1278
529	7-methoxy-1-(o-tolylmethyl)-1,2,3,4-tetrahydroisoquinoline	4		0	0	0	PUBCHEMSQL:83362391,96982122,96982123|	OHJQEOKGFDXDLV-UHFFFAOYSA-N	3239
529	6,7-dimethoxy-1-(o-tolylmethyl)-3,4-dihydroisoquinoline	4		0	0	0	PUBCHEMSQL:13814141|	LLEODZRGXQFIOS-UHFFFAOYSA-N	2943
529	(1R)-1-benzyl-6-propoxy-1,2,3,4-tetrahydroisoquinoline	4		0	0	0	PUBCHEMSQL:97652156,97652157|	JJIVNUVJYZJADB-UHFFFAOYSA-N	3338
529	(1R)-6-ethoxy-1-(o-tolylmethyl)-1,2,3,4-tetrahydroisoquinoline	4		0	0	0	PUBCHEMSQL:97671534,97671535|	PHWPVPSRAWEAST-UHFFFAOYSA-N	3337
529	1-[(S)-hydroxy(phenyl)methyl]-1,2,3,4-tetrahydroisoquinolin-6-ol	3		0	0	0	PUBCHEMSQL:83357904,96972323,96972324|	CEUMSMUVVILOSU-UHFFFAOYSA-N	1062
529		4		0	0	0	PUBCHEMSQL:97651926,97651927,97651928,97651929|	UQUTYIBJDFTIOU-UHFFFAOYSA-N	3332
529	1-benzyl-6-hydroxy-7-methoxy-3,4-dihydro-2H-isoquinoline-1-carboxylic acid	3		0	0	0	PUBCHEMSQL:613745|	NVBXVSHZVGPERC-UHFFFAOYSA-N	1192
529		3		0	0	0	PUBCHEMSQL:71581414|	KWNQODWWIPRKSN-UHFFFAOYSA-N	902
529	5,6-Dihydro-3-(beta-D-glucopyranosyloxy)-2,9,10-trimethoxydibenzo[a,g]quinolizinium	3		0	0	0	PUBCHEMSQL:102128788|	AWLXIYPATXUIQC-UHFFFAOYSA-N	920
529	Jatrororrhizine 3-O-glucuronide	3		0	0	0	PUBCHEMSQL:102280079|	OWLWOIDXUUAFMC-UHFFFAOYSA-N	921
529	7,9,11-triethylbenzo[c]acridine	3		0	0	0	PUBCHEMSQL:102117525,22296104,628650|	UNZFFXXLASVHGG-UHFFFAOYSA-N	1472
529	(6,7-dimethoxy-1-isoquinolyl)-phenyl-methanol	4		0	0	0	PUBCHEMSQL:101033261|	FKZLRUCDHWEGMT-UHFFFAOYSA-N	2869
529		2		0	0	0	PUBCHEMSQL:97652810,97652811,97652812,97652813|	HKRPAQOGXCHRCT-UHFFFAOYSA-N	420
529	(6,7-dimethoxy-1-isoquinolyl)-(4-methoxyphenyl)methanol	4		0	0	0	CHEMBL:CHEMBL329841|PUBCHEMSQL:44327202|	GYFCQRXTDVRRMU-UHFFFAOYSA-N	2870
529		4		0	0	0	PUBCHEMSQL:83359094,96974833,96974834|	ZMQCICSYLKUBHV-UHFFFAOYSA-N	3250
529	2,3,9,10-Tetramethoxy-7beta-methyl-5,6,7,8,13,13aalpha-hexahydrodibenzo[a,g]quinolizinium	2		0	0	0	CHEMBL:CHEMBL516562|PUBCHEMSQL:101157686,102008478,102008479,1275592,1275593,3282523,6979151,6979152|	BMQBFTBKHPYZFM-UHFFFAOYSA-N	522
529		2		0	0	0	PUBCHEMSQL:91617746|	IDEODCDLSKVGLR-UHFFFAOYSA-N	523
529	(1S,2S)-1,2,3,4-Tetrahydro-1-[(4-hydroxy-3-methoxyphenyl)methyl]-7-hydroxy-6-methoxy-2-methyl-2-oxylatoisoquinoline-2-ium	2		0	0	0	PUBCHEMSQL:122221510,122221511|	JWKXENYNSXXGGB-UHFFFAOYSA-N	550
529		3		0	0	0	PUBCHEMSQL:101404947,101404948|	WSIGKVHPBOSYIS-UHFFFAOYSA-N	906
529		4		0	0	0	PUBCHEMSQL:96062192,96062193,96062194,96062195|	OQKQOXFTYNZBSV-UHFFFAOYSA-N	3257
529	6-methyl-1-(o-tolylmethyl)-1,2,3,4-tetrahydroisoquinolin-7-ol	4		0	0	0	PUBCHEMSQL:83378341,96061934,96061935|	CENRFALAFYOCGA-UHFFFAOYSA-N	3255
529	1-[1-[(4-hydroxyphenyl)methyl]-6,7-dimethoxy-3,4-dihydro-1H-isoquinolin-2-yl]ethanone	2		0	0	0	PUBCHEMSQL:2752270,7055265,7055266|	OCWDXDXYFOOBQB-UHFFFAOYSA-N	537
529	1-(1-benzyl-6,7-dimethoxy-3,4-dihydro-1H-isoquinolin-2-yl)ethanone	3		0	0	0	PUBCHEMSQL:10711180|	POMCFHFEHWFABB-UHFFFAOYSA-N	1242
529	(1R)-1-[(4-methoxy-3-methylphenyl)methyl]-1,2,3,4-tetrahydroisoquinolin-7-amine	4		0	0	0	PUBCHEMSQL:96052671,96052672|	FTAGVNHIVKEETJ-UHFFFAOYSA-N	3287
529		4		0	0	0	PUBCHEMSQL:96063304,96063305|	ZDSROXHPEZMQPR-UHFFFAOYSA-N	3286
529		3		0	0	0	PUBCHEMSQL:97664133,97664134,97664135,97664136|	RLSCUFPLZDAGPS-UHFFFAOYSA-N	1156
529		4		0	0	0	PUBCHEMSQL:97666780,97666781,97666782,97666783|	BCSIVVWFUMQTGY-UHFFFAOYSA-N	3078
529	1-[(4-methoxyphenyl)methyl]-1,2,3,4-tetrahydroisoquinolin-5-ol	4		0	0	0	PUBCHEMSQL:83363744,96985042,96985043|	QCAGLGKTSWJBPL-UHFFFAOYSA-N	3056
529		2		0	0	0	PUBCHEMSQL:97650472,97650473|	LTXFJGPBMRGCEW-UHFFFAOYSA-N	422
529	(1S)-1-benzyl-6-ethoxy-7-methoxy-1,2,3,4-tetrahydroisoquinoline	3		0	0	0	PUBCHEMSQL:97653641,97653642|	KRVJHWRXMNXBBO-UHFFFAOYSA-N	1240
529	1-[(4-methylphenoxy)methyl]-1,2,3,4-tetrahydroisoquinolin-6-ol	4		0	0	0	PUBCHEMSQL:83358340,96973241,96973242|	DSUNQFVIZFCFBS-UHFFFAOYSA-N	3185
529		4		0	0	0	PUBCHEMSQL:97680003,97680004,97680005,97680006|	WPFUFZMSEZNACJ-UHFFFAOYSA-N	3204
529	1-benzyl-7-methoxy-1,2,3,4-tetrahydroisoquinolin-8-ol	4		0	0	0	PUBCHEMSQL:83352661,96961346,96961347|	AKGFTTROBWLIBT-UHFFFAOYSA-N	3200
529	1-(p-tolylmethyl)-1,2,3,4-tetrahydroisoquinoline-7,8-diol	4		0	0	0	PUBCHEMSQL:83366250,96990515,96990516|	AJXLQJZTBHYAGH-UHFFFAOYSA-N	3203
529	Higenamine glucoside	1		0	0	0	CHEMBL:CHEMBL2303762,CHEMBL3585932|PUBCHEMSQL:102335359,11743583,44273112,71717830,9889072|	OEUGQYOMKCJJLJ-UHFFFAOYSA-N	194
529	1-benzyl-7-methoxy-2-methyl-3,4-dihydro-1H-isoquinoline	4		0	0	0	PUBCHEMSQL:91827552|	UXOVMMJCKVVBSH-UHFFFAOYSA-N	3241
529		3		0	0	0	PUBCHEMSQL:98742473,98742475|	GXVGWTXECBPUIX-UHFFFAOYSA-N	1140
529		3		0	0	0	PUBCHEMSQL:97679917,97679918,97679919,97679920|	LRBBSMNXJFPMCR-UHFFFAOYSA-N	1194
529		3		0	0	0	PUBCHEMSQL:97680332,97680333|	TUMABFQBSQIYNJ-UHFFFAOYSA-N	1186
529	Dehydrocorytenchine Trifluoroacetate	3		0	0	0	CHEMBL:CHEMBL1618062|PUBCHEMSQL:52943273|	CESULBHOOHSIKO-UHFFFAOYSA-N	1013
529		3		0	0	0	PUBCHEMSQL:88838743|	WIUFAMXJSCIPQT-UHFFFAOYSA-N	1446
529		4		0	0	0	PUBCHEMSQL:21564483|	JJSRGADAGNOMSK-UHFFFAOYSA-N	4022
529		1		0	0	0	PUBCHEMSQL:155916|	XTDWLNWSHCDAQM-UHFFFAOYSA-N	115
529	2-[2-amino-N-[3-(methylamino)propyl]anilino]benzoic acid methyl ester	2		0	0	0	CHEMBL:CHEMBL1990041|PUBCHEMSQL:11947733,21176123,628634,6711280|	ZWQASBQIJWESEN-UHFFFAOYSA-N	495
529	1-[(4-methoxyphenyl)methyl]-8-methyl-1,2,3,4-tetrahydroisoquinoline	4		0	0	0	PUBCHEMSQL:83368617,96995504,96995505|	WOJWAVSPYKOZNC-UHFFFAOYSA-N	3170
529	1-[(4-hydroxyphenyl)methyl]-2-methyl-3,4-dihydro-1H-isoquinoline-6,7-diol	1		0	0	0	PUBCHEMSQL:101918790,10589195,11426154|	IIOUIJTYVIHHEI-UHFFFAOYSA-N	145
529		4		0	0	0	PUBCHEMSQL:98742455,98742457|	CMJUEBOKGBHVPH-UHFFFAOYSA-N	3100
529	1-benzyl-7-methyl-1,2,3,4-tetrahydroisoquinoline	4		0	0	0	PUBCHEMSQL:24257456,28246657,28246658|	MVKLFVQZCNEFNL-UHFFFAOYSA-N	3153
529	6,7-dimethoxy-1-[(2-methylphenoxy)methyl]-1,2,3,4-tetrahydroisoquinoline	4		0	0	0	PUBCHEMSQL:82017884|	GRDMBNAPZDYLDH-UHFFFAOYSA-N	3355
529	2-[[(methoxycarbonylamino)-[2-nitro-5-(propylthio)anilino]methylidene]amino]ethanesulfonic acid	3		0	0	0	PUBCHEMSQL:71450|	XUOSVBINVLAZQP-UHFFFAOYSA-N	1713
529	2-(1,3-benzodioxol-5-ylmethyl)-4-hydroxy-3-isoquinolin-2-iumcarboxylic acid methyl ester	4		0	0	0	PUBCHEMSQL:10664672|	UDGHHNINXXXTNT-UHFFFAOYSA-N	3435
529	6,7-dimethoxy-1-[(3-methylphenoxy)methyl]-1,2,3,4-tetrahydroisoquinoline	4		0	0	0	PUBCHEMSQL:82017885|	ZZLWQVRDSWYHSC-UHFFFAOYSA-N	3356
529	1-[hydroxy-(4-hydroxyphenyl)methyl]-1,2,3,4-tetrahydroisoquinolin-7-ol	2		0	0	0	PUBCHEMSQL:83359251,96975171,96975172,96975173,96975174|	WZGJMBCFYNZSAA-UHFFFAOYSA-N	358
529	1-[(S)-hydroxy(phenyl)methyl]-1,2,3,4-tetrahydroisoquinoline-6,7-diol	2		0	0	0	PUBCHEMSQL:83366263,96990545,96990546|	ABZDYRPTADFXRW-UHFFFAOYSA-N	359
529	10-ethoxyisoquinolino[2,1-b]isoquinolin-7-ium-2,3,9-triol	4		0	0	0	PUBCHEMSQL:21417463|	MMZLNUPFDMJXFR-UHFFFAOYSA-N	2880
529	(+)-Corydalidzine	3		0	0	0	PUBCHEMSQL:10427420,14380857|	GWIIAEUJSONJQC-UHFFFAOYSA-N	1311
529	4-[hydroxy(1,2,3,4-tetrahydroisoquinolin-1-yl)methyl]phenol	3		0	0	0	PUBCHEMSQL:83362245,96981805,96981806,96981807,96981808|	KZGYKJQRUNZLFD-UHFFFAOYSA-N	1061
529	acetic acid (10-hydroxy-3,9-dimethoxy-6,8,13,13a-tetrahydro-5H-isoquinolino[2,1-b]isoquinolin-2-yl) ester	2		0	0	0	PUBCHEMSQL:56959097|	PCRLTEQHAXWYRZ-UHFFFAOYSA-N	510
529	4-[(7-hydroxy-6-methoxy-1-isoquinolyl)methyl]benzene-1,2-diol	2		0	0	0	PUBCHEMSQL:626630|	JRVVRZZAHKIELX-UHFFFAOYSA-N	278
529	AC1LCXL4	2		0	0	0	PUBCHEMSQL:11779379,639020|	IWRZCJCFXSVREX-UHFFFAOYSA-N	318
529		4		0	0	0	PUBCHEMSQL:134151737|	OANPPORMDDJIER-UHFFFAOYSA-N	4029
529	1-[(3-hydroxy-4-methoxyphenyl)methyl]-2-methyl-3,4-dihydroisoquinolin-2-ium-6,7-diol	2		0	0	0	PUBCHEMSQL:430007|	LXAJUXGUPZXGAK-UHFFFAOYSA-N	317
529	(1R)-6-methoxy-1-[(4-nitrophenyl)methyl]-1,2,3,4-tetrahydroisoquinoline	4		0	0	0	PUBCHEMSQL:97666192,97666193|	GXDVQSKBYMIQGL-UHFFFAOYSA-N	4758
529	(1S)-1-[(S)-hydroxy(phenyl)methyl]-1,2,3,4-tetrahydroisoquinoline-7-carboxylic acid	4		0	0	0	PUBCHEMSQL:96064118,96064119|	WTWIJNJTLFQQNL-UHFFFAOYSA-N	3041
529		4		0	0	0	PUBCHEMSQL:98742033,98742034,98742035,98742036|	HBTPQHYWILPEEG-UHFFFAOYSA-N	4759
529	4-[(6,8-dimethyl-1,2,3,4-tetrahydroisoquinolin-1-yl)methyl]phenol	4		0	0	0	PUBCHEMSQL:83370836,96030001,96030002|	IRZJIIMZEGOKPL-UHFFFAOYSA-N	3177
529	6-methyl-1-(phenoxymethyl)-1,2,3,4-tetrahydroisoquinolin-7-ol	4		0	0	0	PUBCHEMSQL:83378625,96063090,96063091|	ZOLKDUVBJKNMLF-UHFFFAOYSA-N	3229
529	6,7-dihydroxy-1-[(4-hydroxy-3-methoxyphenyl)methyl]-3,4-dihydro-2H-isoquinoline-1-carboxylic acid	3		0	0	0	CHEMBL:CHEMBL160143|PUBCHEMSQL:596486|	LGYXMDVDIVQITJ-UHFFFAOYSA-N	1105
529	1-[(3,4-dimethoxyphenyl)methyl]-6,7-dihydroxy-3,4-dihydro-2H-isoquinoline-1-carboxylic acid	4		0	0	0	PUBCHEMSQL:101627333|	AMJNPHIEEGVTNM-UHFFFAOYSA-N	2930
529	1-[(4-methoxyphenyl)methyl]-1,2,3,4-tetrahydroisoquinolin-7-amine	3		0	0	0	PUBCHEMSQL:83376072,96052263,96052264|	GNACHFQQXKJQHA-UHFFFAOYSA-N	1169
529		2		0	0	0	PUBCHEMSQL:12019783,71503671|	NSEYOWIKOHAQOU-UHFFFAOYSA-N	380
529		2		0	0	0	PUBCHEMSQL:71504084|	ZJXHHFNITXQFRJ-UHFFFAOYSA-N	381
529	1-[(2-hydroxyphenyl)methyl]-1,2,3,4-tetrahydroisoquinoline-5,7-diol	4		0	0	0	PUBCHEMSQL:83360561,96977927,96977928|	LYPRNBPLEGILQX-UHFFFAOYSA-N	3070
529	5,6-dichloro-2-methyl-2H-imidazo[4,5-b]pyrazine	2		0	0	0	PUBCHEMSQL:423008|	DIKWKTWMLYICAA-UHFFFAOYSA-N	351
529	N-(4,5-dihydrothiazol-2-yl)-1-(4-methylphenyl)sulfonyl-3-piperidinecarboxamide	2		0	0	0	CHEMBL:CHEMBL1486987|PUBCHEMSQL:1150123,1150125,653947,6971102,6971103|	ZXVMVRREVKBBAP-UHFFFAOYSA-N	339
529	acetic acid (3-hydroxy-9,10-dimethoxy-6,8,13,13a-tetrahydro-5H-isoquinolino[2,1-b]isoquinolin-2-yl) ester	2		0	0	0	PUBCHEMSQL:56959095|	PTWSAVPOBFWCEW-UHFFFAOYSA-N	503
529	acetic acid (2-hydroxy-9,10-dimethoxy-6,8,13,13a-tetrahydro-5H-isoquinolino[2,1-b]isoquinolin-3-yl) ester	2		0	0	0	PUBCHEMSQL:56958947|	AZCNZPGKMJDVQN-UHFFFAOYSA-N	502
529		2		0	0	0	PUBCHEMSQL:132533011|	SLYRHURYSLYLMD-UHFFFAOYSA-N	501
529	1-[(4-methoxy-3-methylphenyl)methyl]-1,2,3,4-tetrahydroisoquinoline	4		0	0	0	PUBCHEMSQL:83362363,96982066,96982067|	QQRQPEKUDIRDFZ-UHFFFAOYSA-N	3174
529		4		0	0	0	PUBCHEMSQL:98741304,98741305|	TWPCTXAQKBWNEW-UHFFFAOYSA-N	3310
529	2-[(6-chloro-4-quinolinyl)methyl]-7-(cyclopropylmethyl)-5-methyl-3-(5-methylsulfonyl-2-furanyl)pyrazolo[3,4-d]pyrimidine-4,6-dione	3		0	0	0	CHEMBL:CHEMBL1186523|PUBCHEMSQL:44577617|	PLZQQVPRVYQEMR-UHFFFAOYSA-N	912
529	3,9,10-Trimethoxyberbine	1		0	0	0	PUBCHEMSQL:209426|	UPXYTXFSZSYUNV-UHFFFAOYSA-N	129
529		3		0	0	0	PUBCHEMSQL:96064703,96064704|	BJLFPCZRFHKABM-UHFFFAOYSA-N	1088
529	1-(o-tolylmethyl)-1,2,3,4-tetrahydroisoquinoline-5,7-diol	4		0	0	0	PUBCHEMSQL:83360559,96977923,96977924|	HJXZZLJSOLKVLQ-UHFFFAOYSA-N	3076
529	N-Methylhigenamine N-oxide	2		0	0	0	PUBCHEMSQL:10733048|	NQPINNZRPDYXAP-UHFFFAOYSA-N	453
529	acetic acid [(R)-[(1S)-6-hydroxy-1,2,3,4-tetrahydroisoquinolin-1-yl]-phenylmethyl] ester	4		0	0	0	PUBCHEMSQL:98742055,98742056|	MULLFBPPEHVTEN-UHFFFAOYSA-N	3038
529	AC1LCXLA	3		0	0	0	PUBCHEMSQL:10086791,639022|	OTCJRYDGNXWMEA-UHFFFAOYSA-N	1005
529	(1S)-6,7-dimethoxy-1-(1-phenylethenyl)-1,2,3,4-tetrahydroisoquinoline	4		0	0	0	PUBCHEMSQL:97668798,97668799|	UKTYNXTZKBSLFI-UHFFFAOYSA-N	3364
529		3		0	0	0	PUBCHEMSQL:97673811,97673812|	ASJSYLIEWFCURN-UHFFFAOYSA-N	1244
529	1,2,3,4-Tetrahydro-1-[(4-hydroxy-3-methoxyphenyl)methyl]-2-methyl-6,7-(methylenedioxy)isoquinoline	2		0	0	0	PUBCHEMSQL:101872780|	QWLVWKQNMLEYTB-UHFFFAOYSA-N	332
529		3		0	0	0	PUBCHEMSQL:97668498,97668499|	KWWSXSLTOVWNMA-UHFFFAOYSA-N	1252
529	4-[(6,7-dimethoxy-2-methyl-1-isoquinolin-2-iumyl)methyl]phenol	3		0	0	0	PUBCHEMSQL:21814574|	SVWYFCOPHGGPRJ-UHFFFAOYSA-N	941
529	1-benzyl-6,7-dimethoxy-2-methyl-isoquinolin-2-ium	4		0	0	0	CHEMBL:CHEMBL2009985|PUBCHEMSQL:494159|	IABYMOPVGIZIMO-UHFFFAOYSA-N	2872
529	N'-(2,2-difluoroethenyl)-N-[(4-methylphenyl)-(1-pyrrolidinyl)methylidene]benzenecarboximidamide	1		0	0	0	PUBCHEMSQL:11279643|	AASYYPUSFKCGBB-UHFFFAOYSA-N	179
529	1-benzyl-7-methoxy-1,2,3,4-tetrahydroisoquinolin-5-ol	4		0	0	0	PUBCHEMSQL:83352707,96961442,96961443|	XPWSHAFTXOYLFG-UHFFFAOYSA-N	3074
529		4		0	0	0	PUBCHEMSQL:97673939,97673940|	VVAIPKVLHBEMFY-UHFFFAOYSA-N	3207
529	(4Z)-2-(3-bromophenyl)-4-[[3-[(3-chloro-2-fluorophenyl)methoxy]-4-methoxyphenyl]methylidene]-5-(trifluoromethyl)-3-pyrazolone	4		0	0	0	CHEMBL:CHEMBL1618067|PUBCHEMSQL:52945895|	YOZCQCKVTPXXTN-UHFFFAOYSA-N	2863
529	1-[(5-hydroxy-4-methoxy-2-methylphenyl)methyl]-6-methoxy-2-methyl-3,4-dihydro-1H-isoquinolin-7-ol	1		0	0	0	PUBCHEMSQL:606045|	QUVFGCHAKYSDCC-UHFFFAOYSA-N	188
529		2		0	0	0	PUBCHEMSQL:97673657,97673658|	PYLFOSDZFBHOQB-UHFFFAOYSA-N	421
529	Berberine 9-O-glucuronide	4		0	0	0	PUBCHEMSQL:102280080|	XGXIXPBJUUVSMI-UHFFFAOYSA-N	3441
529		3		0	0	0	PUBCHEMSQL:88838388|	WSJKPWJDRFNLGI-UHFFFAOYSA-N	1285
529	2,3-Dimethoxy-7-methyl-9,10-methylenedioxy-5,6,13,13a-tetrahydro-8H-dibenzo[a,g]quinolizine-7-ium	3		0	0	0	PUBCHEMSQL:101723814|	MTDQIOGTAVVTIY-UHFFFAOYSA-N	1480
529		4		0	0	0	PUBCHEMSQL:21635166,21635167|	IWLZFYLMHKQDRW-UHFFFAOYSA-N	3113
529		4		0	0	0	PUBCHEMSQL:11176263|	HPLHDNSUMKAXTM-UHFFFAOYSA-N	2889
529	copper N-[bis(2-pyridinyl)methylideneamino]-N'-ethylcarbamimidothioate	3		0	0	0	CHEMBL:CHEMBL1187671|PUBCHEMSQL:25194023|	IECCNANMTMVKDU-UHFFFAOYSA-N	1024
529	1-[(2-hydroxyphenyl)methyl]-1,2,3,4-tetrahydroisoquinoline-7,8-diol	4		0	0	0	PUBCHEMSQL:83366244,96990503,96990504|	JYJOCUVQCUTESH-UHFFFAOYSA-N	3197
529		4		0	0	0	CHEMBL:CHEMBL1080836|PUBCHEMSQL:44606243,46879818|	ABOHSCBQHIUZTF-UHFFFAOYSA-N	4028
529	1-[1-[(3,4-dimethoxyphenyl)methyl]-6-hydroxy-7-methoxy-3,4-dihydro-1H-isoquinolin-2-yl]ethanone	4		0	0	0	PUBCHEMSQL:101086193|	MYMCGSCRNKUKEB-UHFFFAOYSA-N	2981
529		1		0	0	0	CHEMBL:CHEMBL1181727,CHEMBL1185072|PUBCHEMSQL:11364937,13170610|	KXIKZCTVXBQIAI-UHFFFAOYSA-N	172
529		3		0	0	0	PUBCHEMSQL:98740128,98740129,98740130,98740131|	MPLDBRABLPHMPW-UHFFFAOYSA-N	1087
529		4		0	0	0	PUBCHEMSQL:83356987,96970393,96970394,96970395,96970396|	MLCWACXPWOLLQH-UHFFFAOYSA-N	3064
529		3		0	0	0	PUBCHEMSQL:205210|	KHMWXQFWDLZVCN-UHFFFAOYSA-N	1476
529		3		0	0	0	PUBCHEMSQL:56655354,56655356|	SQQRBTJKRJWCQF-UHFFFAOYSA-N	1475
529		3		0	0	0	CHEMBL:CHEMBL2314735|PUBCHEMSQL:71508816|	GZYOGNGJYUJUBO-UHFFFAOYSA-N	1309
529	1-[(4-hydroxyphenyl)methyl]-6,7-dimethoxy-3,4-dihydro-2H-isoquinoline-1-carboxylic acid	2		0	0	0	PUBCHEMSQL:2752385,7055419,7055420,7055421,7055422|	ZJOKSZSIKCPBFR-UHFFFAOYSA-N	539
529	2,3,9,10-Tetramethoxy-7alpha,13beta-dimethyl-5,6,7,8,13,13aalpha-hexahydrodibenzo[a,g]quinolizinium	3		0	0	0	PUBCHEMSQL:101995731,101995732,101995733,102008474,102008475,102008482,102008483|	AZQCGVGEPZYTOB-UHFFFAOYSA-N	1485
529	(7S)-2,3,9,10-Tetramethoxy-7alpha-methyl-13aalpha-hydroxy-5,6,7,8,13,13aalpha-hexahydrodibenzo[a,g]quinolizinium	3		0	0	0	PUBCHEMSQL:101920506|	GATMUXLQEAARCH-UHFFFAOYSA-N	1483
529		4		0	0	0	PUBCHEMSQL:97671542,97671543|	YIGRFOHCSCOGPE-UHFFFAOYSA-N	3324
529		3		0	0	0	PUBCHEMSQL:11406160|	HYRWIVQLIMALSO-UHFFFAOYSA-N	1039
529		4		0	0	0	PUBCHEMSQL:10547196,10595409|	NTLZCBJOQQRXBT-UHFFFAOYSA-N	2972
529	1-(m-tolylmethyl)-1,2,3,4-tetrahydroisoquinoline	4		0	0	0	PUBCHEMSQL:64036173|	BDISCKUGPNPLHX-UHFFFAOYSA-N	3156
529	1-[(3,4-dimethoxyphenyl)methyl]-7-methoxy-2-methyl-3,4-dihydro-1H-isoquinolin-8-ol	4		0	0	0	PUBCHEMSQL:13818250|	UOWSCHQCROOUCP-UHFFFAOYSA-N	2991
529	1-benzyl-5-methyl-1,2,3,4-tetrahydroisoquinoline	4		0	0	0	PUBCHEMSQL:24257397,28246539,28246542|	QZRLFCNSSIGVHA-UHFFFAOYSA-N	3152
529		1		0	0	0	PUBCHEMSQL:21587567,21587568,21587570|	MKTZXDKGZOQQAM-UHFFFAOYSA-N	114
529	1-(1-benzyl-3,4-dihydro-1H-isoquinolin-2-yl)ethanone	4		0	0	0	PUBCHEMSQL:10468063|	NBWRCSFIFGCBSV-UHFFFAOYSA-N	3159
529	1-(phenoxymethyl)-1,2,3,4-tetrahydroisoquinoline-7,8-diol	4		0	0	0	PUBCHEMSQL:83366503,96991063,96991064|	WZBCHTPFIYODGH-UHFFFAOYSA-N	3198
529	copper, N'-[bis(2-pyridinyl)methylideneamino]carbamimidothioate, N'-[bis(2-pyridinyl)methylideneamino]carbamimidothioate	3		0	0	0	CHEMBL:CHEMBL1186636|PUBCHEMSQL:25193937|	CHAIWVMLWNJULV-UHFFFAOYSA-N	1590
529		4		0	0	0	PUBCHEMSQL:97674553,97674554|	HJAXBRZZYMBVEB-UHFFFAOYSA-N	3079
529	2,3,9,10-tetramethoxy-8,13-dihydroisoquinolino[3,2-a]isoquinolin-7-ium	3		0	0	0	PUBCHEMSQL:134157568|	PFEINAVVNRNVCE-UHFFFAOYSA-N	1505
529		3		0	0	0	PUBCHEMSQL:96062892,96062893,96062894,96062895|	ZCRQEGLASHYUMG-UHFFFAOYSA-N	1068
529	4-[hydroxy-(8-methyl-1,2,3,4-tetrahydroisoquinolin-1-yl)methyl]phenol	4		0	0	0	PUBCHEMSQL:83368624,96020839,96020840,96020841,96020842|	NUNNMFUGXVNIQO-UHFFFAOYSA-N	3032
529		4		0	0	0	PUBCHEMSQL:83359199,96975065,96975066,96975067,96975068|	CPYWYUQWOCRYDC-UHFFFAOYSA-N	3252
529	1-[2-(2-aminoethyl)phenyl]-2-(4-hydroxyphenyl)ethanone	3		0	0	0	PUBCHEMSQL:116577487|	YLQSQBDUFUKLGN-UHFFFAOYSA-N	1121
529	4-[(8-methyl-1,2,3,4-tetrahydroisoquinolin-1-yl)methyl]phenol	3		0	0	0	PUBCHEMSQL:83368604,96995478,96995479|	JBZBWWZBRTVVJA-UHFFFAOYSA-N	1126
529	4-[(5-methyl-1,2,3,4-tetrahydroisoquinolin-1-yl)methyl]phenol	3		0	0	0	PUBCHEMSQL:83368050,96994330,96994331|	SLNZKGJAQZCRCA-UHFFFAOYSA-N	1127
529	7-methoxy-1-(phenoxymethyl)-1,2,3,4-tetrahydroisoquinoline	4		0	0	0	PUBCHEMSQL:83362527,96982416,96982417|	LYZSFEDHZRVXBV-UHFFFAOYSA-N	3226
529		3		0	0	0	PUBCHEMSQL:21669991|	BDUPMXXXUKEYRL-UHFFFAOYSA-N	1469
529		4		0	0	0	PUBCHEMSQL:21669992|	JPUBHMAEXSSADL-UHFFFAOYSA-N	4048
529	1-[(2-hydroxyphenyl)methyl]-1,2,3,4-tetrahydroisoquinoline-5,6-diol	4		0	0	0	PUBCHEMSQL:83377799,96059909,96059910|	VKFAYECKBPOKPP-UHFFFAOYSA-N	3061
529		4		0	0	0	PUBCHEMSQL:101426481|	ZAIGZJLSPKOFNA-UHFFFAOYSA-N	4075
529	1-[(4-methylphenoxy)methyl]-1,2,3,4-tetrahydroisoquinolin-7-ol	4		0	0	0	PUBCHEMSQL:83359289,96975251,96975252|	YLFUGKVRAAOFGV-UHFFFAOYSA-N	3230
529		4		0	0	0	PUBCHEMSQL:96027507,96027508,96027509,96027510|	UEISLERLAXOHJG-UHFFFAOYSA-N	3050
529	5-nitro-6-phenyl-4-thiophen-2-yl-3,4-dihydro-1H-pyrimidin-2-one	3		0	0	0	CHEMBL:CHEMBL438076|PUBCHEMSQL:44408968|	YIFCGTQTXSEWIX-UHFFFAOYSA-N	1710
529	3-ethoxy-2,9,10-trimethoxy-5,6-dihydroisoquinolino[2,1-b]isoquinolin-7-ium	3		0	0	0	CHEMBL:CHEMBL2221115|PUBCHEMSQL:71455046|	HLKDDGMIJIWXOD-UHFFFAOYSA-N	966
529		3		0	0	0	PUBCHEMSQL:97673915,97673916|	HKDVQMGMCOSMQN-UHFFFAOYSA-N	1250
529	AC1LCXLD	3		0	0	0	PUBCHEMSQL:22298081,639023|	FCUGSUBRXANTIA-UHFFFAOYSA-N	1007
529	1-(phenoxymethyl)-1,2,3,4-tetrahydroisoquinoline	4		0	0	0	PUBCHEMSQL:83362323,96981974,96981975|	ZFWDOLJEGCVUIU-UHFFFAOYSA-N	3148
529	1-[(3-hydroxy-4-methoxyphenyl)methyl]-7-methoxy-6-isoquinolinol	4		0	0	0	PUBCHEMSQL:136748366|	YDAFNVFYSIFVND-UHFFFAOYSA-N	2874
529	N-[2-(4-chlorophenyl)ethylimino-[[(2-methylpropan-2-yl)oxy-oxomethyl]amino]methyl]-N-[4-(1-pyrrolidinyl)butyl]carbamic acid tert-butyl ester	3		0	0	0	PUBCHEMSQL:10530049|	XBEBWHIOZLYEGH-UHFFFAOYSA-N	1589
529	1-[(4-hydroxy-3-methoxyphenyl)methyl]-6-methoxy-7-isoquinolinol	3		0	0	0	PUBCHEMSQL:2747743|	RGKXIMNWLXONBW-UHFFFAOYSA-N	936
529		3		0	0	0	PUBCHEMSQL:96028444,96028445,96028446,96028447|	YJGIRYAWSHCRBJ-UHFFFAOYSA-N	1473
529	6,7-dihydroxy-1-[(3-hydroxy-4-methoxyphenyl)methyl]-3,4-dihydro-2H-isoquinoline-1-carboxylic acid	3		0	0	0	PUBCHEMSQL:320329|	FLLDEBBAPMITSC-UHFFFAOYSA-N	988
529		3		0	0	0	PUBCHEMSQL:97668522,97668523|	BVRONFLOBALUHF-UHFFFAOYSA-N	1226
529	(6-methoxy-1,2,3,4-tetrahydroisoquinolin-1-yl)-phenylmethanone	4		0	0	0	PUBCHEMSQL:83360271,96977317,96977318|	KJFKMXKJXDXOAM-UHFFFAOYSA-N	3309
529		3		0	0	0	PUBCHEMSQL:96064714,96064715|	VIPKBUNJROOFQU-UHFFFAOYSA-N	1089
529	1-(p-tolylmethyl)-1,2,3,4-tetrahydroisoquinoline-5,6-diol	4		0	0	0	PUBCHEMSQL:83377802,96059917,96059918|	BFZXJASKMMSDNP-UHFFFAOYSA-N	3066
529		3		0	0	0	PUBCHEMSQL:11632461|	IHZNMZQHCPCPHO-UHFFFAOYSA-N	1297
529	6-methoxy-1-(1-phenylvinyl)-1,2,3,4-tetrahydroisoquinoline	4		0	0	0	PUBCHEMSQL:83360334,96977445,96977446|	XCSCJSBQSSLJJQ-UHFFFAOYSA-N	3328
529		3		0	0	0	PUBCHEMSQL:102293460|	OTVYDINVSYQWDI-UHFFFAOYSA-N	1502
529	N-Methylhigenamine N-oxide	2		0	0	0	PUBCHEMSQL:10733048|	NBVMNDIZMDPDMC-UHFFFAOYSA-N	449
529		3		0	0	0	PUBCHEMSQL:97680179,97680180,97680181,97680182|	BYBXCRKPYHMEBW-UHFFFAOYSA-N	1197
529	3-ethyl-2-methyl-4-phenyloxazol-3-ium	2		0	0	0	PUBCHEMSQL:15070252,3085347|	OAZLDYLMBSFNAY-UHFFFAOYSA-N	349
529	Salutaridine N-oxide	2		0	0	0	PUBCHEMSQL:101642421|	PARKYNUHYSJRGG-UHFFFAOYSA-N	450
529	4'-O-Desmethylpapaveroxine	1	C21599	0	0	0	FORMULA:C21H23NO7,C21H23NO7|KEGG:C21599,A00009|LCSB_DB:C21599,CPD-14831|	PYFSIWNQTPXVAJ-UHFFFAOYSA-N	72
529	(1R)-1-[(3-hydroxyphenyl)methyl]-1,2,3,4-tetrahydroisoquinoline-7-carboxylic acid	4		0	0	0	PUBCHEMSQL:96064092,96064093|	LOFBHSDTGZGRSU-UHFFFAOYSA-N	3103
529	5,8-Dihydro-2,3,9,10-tetramethoxy-6H-dibenzo(a,g)quinolizine 7-oxide	3		0	0	0	PUBCHEMSQL:180198|	RAHWKGBOIYHEHV-UHFFFAOYSA-N	1296
529		2		0	0	0	CHEMBL:CHEMBL2314741,CHEMBL2314742|PUBCHEMSQL:101581806,101581807,53372003,71716758,71717958|	OCHYIOQLUNYHOD-UHFFFAOYSA-N	459
529	9-O-GLUCOSYL-BERBERINE	3		0	0	0	CHEMBL:CHEMBL2237572|PUBCHEMSQL:53357695,53357698,53357839|	SJWILIZCDUEBQF-UHFFFAOYSA-N	1310
529	1-(2-hydroxy-1-phenylethyl)-1,2,3,4-tetrahydroisoquinolin-7-ol	4		0	0	0	PUBCHEMSQL:83359082,96974805,96974806,96974807,96974808|	UDNTYADRLCLWKN-UHFFFAOYSA-N	3248
529	N-[2-(4-methoxyanilino)ethyl]-1-(2-phenylanilino)-1-cyclohexanecarboxamide	3		0	0	0	CHEMBL:CHEMBL203021|PUBCHEMSQL:44408706|	RCPKTYRGJARWLP-UHFFFAOYSA-N	1300
529		4		0	0	0	CHEMBL:CHEMBL1186792|PUBCHEMSQL:44578150|	AVIHUDKGYRIIAM-UHFFFAOYSA-N	3432
529	1-(1,3-benzodioxol-5-ylmethyl)isoquinoline-6,7-diol	4		0	0	0	PUBCHEMSQL:136652053|	TYYAFZUNQVFSJT-UHFFFAOYSA-N	3118
529		4		0	0	0	CHEMBL:CHEMBL1187746|PUBCHEMSQL:44578104|	YNIAYZZEWCXZKR-UHFFFAOYSA-N	3434
529		4		0	0	0	PUBCHEMSQL:97664407,97664408|	BJXSYZVVNJJPCZ-UHFFFAOYSA-N	3110
529	1-[(3-hydroxyphenyl)methyl]-1,2,3,4-tetrahydroisoquinoline-5,7-diol	4		0	0	0	PUBCHEMSQL:83360558,96977921,96977922|	ZIIWYOCUFIHMRX-UHFFFAOYSA-N	3071
529	(2,10-dimethoxy-9-methyloxonio-5,6-dihydroisoquinolino[2,1-b]isoquinolin-7-ium-3-yl) sulfate	3		0	0	0	PUBCHEMSQL:102128783,102128784|	XRANVZBXCJWJNA-UHFFFAOYSA-N	922
529		3		0	0	0	CHEMBL:CHEMBL2425377|PUBCHEMSQL:73356845|	BJEUYJVVERSDAG-UHFFFAOYSA-N	1004
529	2,3-dimethoxy-5,6,8,13-tetrahydroisoquinolino[2,1-b]isoquinolin-7-ium	4		0	0	0	PUBCHEMSQL:101373806|	ZCADWZQSLWFQSS-UHFFFAOYSA-N	3376
529	4-[(6,7-dimethyl-1,2,3,4-tetrahydroisoquinolin-1-yl)methyl]phenol	4		0	0	0	PUBCHEMSQL:83369566,96024768,96024769|	KDGWFSRXQNFTTQ-UHFFFAOYSA-N	3182
529	1-benzyl-7-methoxy-1-methyl-3,4-dihydro-2H-isoquinoline	4		0	0	0	PUBCHEMSQL:10539780|	MCKOYEBLLMIYFC-UHFFFAOYSA-N	3235
529		2		0	0	0	PUBCHEMSQL:21669993|	FYUJODLWQCRXSC-UHFFFAOYSA-N	515
529	3-bromo-2-(1-methoxyethyl)-5-nitrothiophene	2		0	0	0	PUBCHEMSQL:4183071|	KGXXCFXCRKKZLK-UHFFFAOYSA-N	514
529	4-[(5,8-dimethyl-1,2,3,4-tetrahydroisoquinolin-1-yl)methyl]phenol	4		0	0	0	PUBCHEMSQL:83369817,96025813,96025814|	FITOFCSZECWENY-UHFFFAOYSA-N	3175
529	4-[(5,6-dimethyl-1,2,3,4-tetrahydroisoquinolin-1-yl)methyl]phenol	4		0	0	0	PUBCHEMSQL:83372782,96038438,96038439|	RRPCDCQRBYZGJJ-UHFFFAOYSA-N	3179
529	1-[(3,4-dimethoxyphenyl)methyl]-6,7-dimethoxy-2-methyl-3,4-dihydroisoquinolin-2-ium	3		0	0	0	CHEMBL:CHEMBL383242|PUBCHEMSQL:19853|	PLKJOOZHDCZCGL-UHFFFAOYSA-N	1038
529	1-[(3-hydroxyphenyl)methyl]-1,2,3,4-tetrahydroisoquinoline-7,8-diol	4		0	0	0	PUBCHEMSQL:83366239,96990492,96990493|	BZQNDKRLPOFJHF-UHFFFAOYSA-N	3101
529	1-benzyl-6,7-dimethoxy-isoquinoline-4-carboxylic acid	4		0	0	0	PUBCHEMSQL:22048285|	XHNROFNXXCOEOX-UHFFFAOYSA-N	2873
529		2		0	0	0	PUBCHEMSQL:83352818,96961676,96961677,96961678,96961679|	MFRJDDNTYCUFJY-UHFFFAOYSA-N	402
529	1-[(3-hydroxyphenyl)methyl]-6-methyl-1,2,3,4-tetrahydroisoquinolin-7-ol	4		0	0	0	PUBCHEMSQL:83378339,96061930,96061931|	TXTFFDOFPNHDNM-UHFFFAOYSA-N	3107
529	1-[(3-hydroxyphenyl)methyl]-8-methyl-1,2,3,4-tetrahydroisoquinolin-7-ol	4		0	0	0	PUBCHEMSQL:83378338,96061928,96061929|	PIDFFNQWMCZUHB-UHFFFAOYSA-N	3106
529	(1R)-7-hydroxy-1-[(3-hydroxyphenyl)methyl]-1,2,3,4-tetrahydroisoquinoline-8-carboxylic acid	4		0	0	0	PUBCHEMSQL:96065550,96065551|	VDRZKQDDHWMETB-UHFFFAOYSA-N	3109
529	2,3-dimethoxy-6,8-dihydro-5H-isoquinolino[2,1-b]isoquinoline	4		0	0	0	PUBCHEMSQL:24975011|	GXESPESNYYSXRC-UHFFFAOYSA-N	3375
529		3		0	0	0	PUBCHEMSQL:96064700,96064701|	PBDMQZHNHHVYHO-UHFFFAOYSA-N	1085
529	1-[(2,3-dimethylphenyl)methyl]-1,2,3,4-tetrahydroisoquinolin-7-ol	4		0	0	0	PUBCHEMSQL:83359225,96975119,96975120|	QMOMIQQZQQGCSO-UHFFFAOYSA-N	3259
529	1-[(S)-hydroxy(phenyl)methyl]-6-methyl-1,2,3,4-tetrahydroisoquinolin-7-ol	4		0	0	0	PUBCHEMSQL:83378365,96062002,96062003|	NZBXZFBSAKKAHI-UHFFFAOYSA-N	3044
529	6,7-dimethoxy-1-[(4-nitrophenyl)methyl]-3,4-dihydroisoquinoline	4		0	0	0	PUBCHEMSQL:270611|	YGNQHHPZQXFBEB-UHFFFAOYSA-N	2947
529	1-[(S)-hydroxy(phenyl)methyl]-8-methyl-1,2,3,4-tetrahydroisoquinolin-7-ol	4		0	0	0	PUBCHEMSQL:83378364,96062000,96062001|	JZWMSVHGKCZWKH-UHFFFAOYSA-N	3043
529		2		0	0	0	PUBCHEMSQL:97680316,97680317|	NECDWIBKGDBCJI-UHFFFAOYSA-N	529
529	4-[(7,8-dimethyl-1,2,3,4-tetrahydroisoquinolin-1-yl)methyl]phenol	4		0	0	0	PUBCHEMSQL:83369565,96024766,96024767|	UYDJFRFEVABSCR-UHFFFAOYSA-N	3176
529	1-[(4-methoxyphenyl)methyl]-5-methyl-1,2,3,4-tetrahydroisoquinoline	4		0	0	0	PUBCHEMSQL:83368056,96994342,96994343|	LEWWJIQPPGDOFS-UHFFFAOYSA-N	3171
529	1-[(4-methoxyphenyl)methyl]-7-methyl-1,2,3,4-tetrahydroisoquinoline	4		0	0	0	PUBCHEMSQL:83358957,96974541,96974542|	XJNUPDLAUJFULH-UHFFFAOYSA-N	3172
529	4-[(7-ethyl-1,2,3,4-tetrahydroisoquinolin-1-yl)methyl]phenol	4		0	0	0	PUBCHEMSQL:83359999,96976741,96976742|	ULMXBLRFMCITNB-UHFFFAOYSA-N	3181
529	1-[(3-hydroxyphenyl)methyl]-1,2,3,4-tetrahydroisoquinoline-5,6-diol	4		0	0	0	PUBCHEMSQL:83377796,96059903,96059904|	QCKPFCGPVIIUJK-UHFFFAOYSA-N	3062
529	(1S)-6-methoxy-1-(phenoxymethyl)-1,2,3,4-tetrahydroisoquinolin-5-ol	4		0	0	0	PUBCHEMSQL:98741486,98741487|	VHTDKDAYQOJFIR-UHFFFAOYSA-N	3314
529	(4-methoxyphenyl)-(1,2,3,4-tetrahydroisoquinolin-1-yl)methanol	4		0	0	0	PUBCHEMSQL:64122287|	VOSQWUYAYDCOHK-UHFFFAOYSA-N	3031
529	(1S)-1-[(S)-hydroxy-(4-hydroxyphenyl)methyl]-1,2,3,4-tetrahydroisoquinoline-7-carboxylic acid	3		0	0	0	PUBCHEMSQL:96064412,96064413,96064414,96064415|	BBPJBFRHSGIGIO-UHFFFAOYSA-N	1066
529	4-[(7-ethoxy-6-methoxy-1,2,3,4-tetrahydroisoquinolin-1-yl)methyl]phenol	2		0	0	0	PUBCHEMSQL:56694446,95988927,95988928|	XNJWFRNUEDDRRW-UHFFFAOYSA-N	535
529	4-[(6,7-dimethoxy-8-methyl-1,2,3,4-tetrahydroisoquinolin-1-yl)methyl]phenol	2		0	0	0	PUBCHEMSQL:2752182,7055199,7055200,7055201,7055202|	YSMUOYHZXXHUDU-UHFFFAOYSA-N	536
529	4-[(1,2,3,4-Tetrahydro-6,7-dimethoxyisoquinoline-1-yl)methyl]aniline	2		0	0	0	PUBCHEMSQL:101390657,95561948,95561949|	JFUCIADNJXISGH-UHFFFAOYSA-N	538
529	1-[(3-hydroxy-4-methoxyphenyl)methyl]-6-methoxy-3,4-dihydroisoquinolin-7-ol	2		0	0	0	PUBCHEMSQL:13535405|	QBKHZIPQAFQYOE-UHFFFAOYSA-N	303
529	1-[(3-hydroxy-4-methoxyphenyl)methyl]-6-methoxy-2-oxido-3,4-dihydroisoquinolin-2-ium-7-ol	3		0	0	0	PUBCHEMSQL:13713193|	RLRUFCNCUMTCAA-UHFFFAOYSA-N	978
529	1-[(4-methoxyphenyl)methyl]-3,4-dihydroisoquinoline	4		0	0	0	PUBCHEMSQL:11791642|	BPOKSQVHGKHLCH-UHFFFAOYSA-N	3168
529	13-Hydroxyoxyberberine	3		0	0	0	PUBCHEMSQL:12039004|	JRMLNJLPAKIDQC-UHFFFAOYSA-N	905
529	4-[(2-oxido-1-isoquinolin-2-iumyl)methyl]phenol	4		0	0	0	PUBCHEMSQL:86236008|	LOWYLTQLBITLBN-UHFFFAOYSA-N	3132
529	1-[(4-hydroxyphenyl)methyl]-8-methyl-1,2,3,4-tetrahydroisoquinolin-7-ol	2		0	0	0	PUBCHEMSQL:83378546,96062844,96062845|	VAJDWEHXGMUGFD-UHFFFAOYSA-N	391
529		3		0	0	0	PUBCHEMSQL:97680262,97680263,97680264,97680265|	TUEGPQSUDLKFDZ-UHFFFAOYSA-N	1063
529	1-[hydroxy-(4-hydroxyphenyl)methyl]-1,2,3,4-tetrahydroisoquinolin-8-ol	4		0	0	0	PUBCHEMSQL:83358266,96973083,96973084,96973085,96973086|	JJFYWZAOLANBTF-UHFFFAOYSA-N	3029
529	(1Z)-6,7-dimethoxy-1-[(4-methoxyphenyl)methylene]-2-methyl-3,4-dihydroisoquinoline	3		0	0	0	PUBCHEMSQL:101186726|	ZWVXVKPKSMOKND-UHFFFAOYSA-N	1277
529		4		0	0	0	PUBCHEMSQL:96062218,96062219|	DYEXNTYLYLCIJZ-UHFFFAOYSA-N	4763
529	7-methoxy-1-(1-phenylethyl)-1,2,3,4-tetrahydroisoquinoline	4		0	0	0	PUBCHEMSQL:83351927,96959806,96959807,96959808,96959809|	GMSHGICKBUXPGD-UHFFFAOYSA-N	3237
529		3		0	0	0	PUBCHEMSQL:97673763,97673764|	CMVAKXJCGAJCKF-UHFFFAOYSA-N	973
529	6-methoxy-1-[(4-methoxyphenyl)methyl]-2-methyl-3,4-dihydroisoquinolin-2-ium-7-olate	2		0	0	0	PUBCHEMSQL:53259083,53259084|	WLNHQDJRQFQLFL-UHFFFAOYSA-N	316
529		4		0	0	0	PUBCHEMSQL:90478529|	NYNNUPNHVIOANO-UHFFFAOYSA-N	4034
529	1-[(3,4-dimethoxyphenyl)methyl]-2-ethyl-6,7-dimethoxy-1H-isoquinoline	4		0	0	0	PUBCHEMSQL:424933|	JEYYFFRPPHCDBW-UHFFFAOYSA-N	2996
529	2-ethyl-1-[(4-hydroxyphenyl)methyl]-6-methoxy-3,4-dihydro-1H-isoquinolin-7-ol	1		0	0	0	CHEMBL:CHEMBL453293|PUBCHEMSQL:11109788|	MGZBRMPWTWHBTL-UHFFFAOYSA-N	187
529		3		0	0	0	PUBCHEMSQL:71506263|	QCYUWIFUVURRSE-UHFFFAOYSA-N	1117
529		4		0	0	0	PUBCHEMSQL:71506264|	CJDLRWFYICGRHY-UHFFFAOYSA-N	3130
529		3		0	0	0	CHEMBL:CHEMBL2425375|PUBCHEMSQL:72708126|	RIEBJAWIEINKIS-UHFFFAOYSA-N	1003
529		4		0	0	0	PUBCHEMSQL:101080356|	YKGZHFXQPUNSCD-UHFFFAOYSA-N	2969
529		4		0	0	0	PUBCHEMSQL:14036993|	YVJRHINSRPYJAN-UHFFFAOYSA-N	2968
529	2,3,9,10-tetramethoxy-8-oxo-5,6,13,13a-tetrahydroisoquinolino[2,1-b]isoquinoline-13-carboxylic acid	4		0	0	0	PUBCHEMSQL:431797|	DDYQLQRDXBSLMB-UHFFFAOYSA-N	4101
529	1-(1,3-Benzodioxole-5-ylmethyl)-2,2-dimethyl-6,7-dimethoxy-1,2,3,4-tetrahydroisoquinolinium	4		0	0	0	PUBCHEMSQL:11409072|	KVTQESDMUGOLMP-UHFFFAOYSA-N	4064
529		4		0	0	0	PUBCHEMSQL:96064732,96064733,96064734,96064735|	FOPQRQPQKCGYRX-UHFFFAOYSA-N	3087
529	1-(p-tolylmethyl)-1,2,3,4-tetrahydroisoquinoline	4		0	0	0	PUBCHEMSQL:64037380|	CTUZJKNLQIUERD-UHFFFAOYSA-N	3157
529		2		0	0	0	PUBCHEMSQL:25164506|	LSSBVXIARAAYSD-UHFFFAOYSA-N	520
529	1-[2-(2-aminoethyl)phenyl]-2-phenylethanone	4		0	0	0	PUBCHEMSQL:116577322|	OSHCQIGCAPDLQR-UHFFFAOYSA-N	3136
529	2-(4-hydroxyphenyl)-1-[2-[2-(methylamino)ethyl]phenyl]ethanone	4		0	0	0	PUBCHEMSQL:116613282|	XXCWJXAKSWLMNC-UHFFFAOYSA-N	3137
529		4		0	0	0	PUBCHEMSQL:96064938,96064939|	BBIHCJVLCOWGME-UHFFFAOYSA-N	3090
529	1-benzyl-6-methoxy-2-methyl-3,4-dihydro-1H-isoquinoline-4,7-diol	2		0	0	0	PUBCHEMSQL:11862180,11862181,11868582,11868583,280219,7055250|	QVZIJKZJCCSTJP-UHFFFAOYSA-N	429
529		1		0	0	0	PUBCHEMSQL:101995730|	OZRXSATYYHTYDB-UHFFFAOYSA-N	161
529	(1Z)-1-[(3,4-dimethoxyphenyl)methylene]-6,7-dimethoxy-2-methyl-3,4-dihydroisoquinoline	3		0	0	0	PUBCHEMSQL:101186727|	VGLSCZXFKFXNIV-UHFFFAOYSA-N	1036
529		4		0	0	0	PUBCHEMSQL:97670297,97670298,97670299,97670300|	XGZUXFWBHJLBOD-UHFFFAOYSA-N	3242
529		4		0	0	0	PUBCHEMSQL:96062188,96062189,96062190,96062191|	BUFOMCPBWGYYHK-UHFFFAOYSA-N	3246
529		4		0	0	0	CHEMBL:CHEMBL1187485|PUBCHEMSQL:44578148|	SORAPALRGLZEFI-UHFFFAOYSA-N	2959
529	7,8-Dihydro-8-hydroxypalmatine	3		0	0	0	PUBCHEMSQL:493569|	XQCLUPWMBVLJKO-UHFFFAOYSA-N	967
529	8-Methoxy-7,8-dihydropalmatine	4		0	0	0	PUBCHEMSQL:21629586|	FTFYGJUAFKVFGF-UHFFFAOYSA-N	2907
529	4-[(6,7-dimethoxy-3,4-dihydroisoquinolin-1-yl)methyl]aniline	3		0	0	0	PUBCHEMSQL:101390656|	QFFLSSCDUGKZIK-UHFFFAOYSA-N	999
529	3-[(6-methoxy-3,4-dihydroisoquinolin-1-yl)methyl]phenol	4		0	0	0	PUBCHEMSQL:622372|	CXTQQQQMXWEYNP-UHFFFAOYSA-N	2908
529		4		0	0	0	PUBCHEMSQL:15061315|	PBBCHOUTHBZHEM-UHFFFAOYSA-N	2852
529		4		0	0	0	PUBCHEMSQL:97678388,97678389|	GYIWDRHMOFRQSS-UHFFFAOYSA-N	3292
529	1-(1-benzyl-6-methoxy-3,4-dihydro-1H-isoquinolin-2-yl)ethanone	3		0	0	0	PUBCHEMSQL:110357515|	ZXKAOLCKAUXMJX-UHFFFAOYSA-N	1216
529	N-Methylhigenamine 7-glucopyranoside	2		0	0	0	PUBCHEMSQL:101687769|	HWKIERCNYOLMLM-UHFFFAOYSA-N	491
529	CORYTERNATINE B	3		0	0	0	CHEMBL:CHEMBL1209535,CHEMBL1209536|PUBCHEMSQL:49862537,49862538|	KMFUNEOFNWQPNI-UHFFFAOYSA-N	1022
529	3-[2-(2-hydroxyethyl)-4,5-dimethoxyphenyl]-7,8-dimethoxy-2H-isoquinolin-1-one	4		0	0	0	PUBCHEMSQL:23252665|	RHDLMFOSOJQIJS-UHFFFAOYSA-N	2903
529	2-[6-bromo-2-[4-(diethoxyphosphorylmethyl)phenyl]-4-oxo-3-quinazolinyl]acetic acid	2		0	0	0	PUBCHEMSQL:10529663,85173512|	ZFKKHLDKRCKTEL-UHFFFAOYSA-N	596
529		2		0	0	0	PUBCHEMSQL:97673695,97673696|	SZGPZSNAVCHZEH-UHFFFAOYSA-N	416
529	1-benzyl-7-methoxy-2-methyl-3,4-dihydro-1H-isoquinolin-6-ol	3		0	0	0	PUBCHEMSQL:10062383,10356471|	BGMDDUWFRCOZHG-UHFFFAOYSA-N	1191
529		3		0	0	0	PUBCHEMSQL:97672164,97672165|	OJDCGLQCCQYZCD-UHFFFAOYSA-N	1222
529	1-[hydroxy-(4-hydroxyphenyl)methyl]-1,2,3,4-tetrahydroisoquinolin-5-ol	4		0	0	0	PUBCHEMSQL:83363748,96985050,96985051,96985052,96985053|	QVZNKVHBWBTOOV-UHFFFAOYSA-N	3027
529	8,14-Dihydronorsalutaridine	3		0	0	0	PUBCHEMSQL:102117399|	NDZPWFOPEIXNGJ-UHFFFAOYSA-N	990
529		4		0	0	0	PUBCHEMSQL:102579187|	KZNHTWBEUQNYTA-UHFFFAOYSA-N	2917
529		3		0	0	0	PUBCHEMSQL:21564543|	MPAPMNYUXNAMSH-UHFFFAOYSA-N	1453
529		4		0	0	0	PUBCHEMSQL:21564545|	QCVXGHSVTKWIOH-UHFFFAOYSA-N	4025
529		4		0	0	0	PUBCHEMSQL:83351443,96958637,96958638,96958639,96958640|	VIOAMVGPHZFMNI-UHFFFAOYSA-N	3075
529	(1R)-6-ethoxy-1-[(4-methoxyphenyl)methyl]-1,2,3,4-tetrahydroisoquinoline	3		0	0	0	PUBCHEMSQL:97671842,97671843|	GOZLVWQEMRUWLD-UHFFFAOYSA-N	1220
529	1-[(1E)-1-benzylidene-6,7-dimethoxy-3,4-dihydroisoquinolin-2-yl]ethanone	4		0	0	0	PUBCHEMSQL:5375868|	CMHJKXABEWJPCM-UHFFFAOYSA-N	3361
529		3		0	0	0	PUBCHEMSQL:11692280|	UIGOGNISHXJJFT-UHFFFAOYSA-N	1509
529	1-[(S)-hydroxy(phenyl)methyl]-1,2,3,4-tetrahydroisoquinoline-7,8-diol	4		0	0	0	PUBCHEMSQL:83366262,96990543,96990544|	HRBPCUCLJUOYCA-UHFFFAOYSA-N	3039
529	(E)-N-Acetylanhydronornarceine	3		0	0	0	PUBCHEMSQL:91748675,91748677|	ZBARHYHPRYXSAN-UHFFFAOYSA-N	968
529	10-ethoxy-3-methoxy-9-isoquinolino[2,1-b]isoquinolin-7-iumol	4		0	0	0	PUBCHEMSQL:21417617|	VMDDUNWESFMIML-UHFFFAOYSA-N	2879
529	1-[(4-hydroxy-3-methoxyphenyl)methyl]-7-methoxy-6-isoquinolinol	4		0	0	0	PUBCHEMSQL:136219917|	SSLURVVRTRZFQY-UHFFFAOYSA-N	3123
529		4		0	0	0	PUBCHEMSQL:96027968,96027969|	STKKNGDPYCRXEU-UHFFFAOYSA-N	2914
529	(7-hydroxy-6-methoxy-1-isoquinolyl)-phenyl-methanone	4		0	0	0	CHEMBL:CHEMBL145900|PUBCHEMSQL:10869640|	NKVPIYVTSHATKK-UHFFFAOYSA-N	2866
529	1-(o-tolylmethyl)-1,2,3,4-tetrahydroisoquinoline-7,8-diol	4		0	0	0	PUBCHEMSQL:83366240,96990495,96990496|	MQDNQBBIAMTFBT-UHFFFAOYSA-N	3202
529		4		0	0	0	PUBCHEMSQL:21629717,21726286|	ZHWBTQPTXBDHLU-UHFFFAOYSA-N	2978
529	8-Canadinylacetic acid	2		0	0	0	PUBCHEMSQL:328045|	NIWLAEOTYMDPTG-UHFFFAOYSA-N	592
529	2,3,9,10-tetramethoxy-5,6-dihydroisoquinolino[2,1-b]isoquinolin-7-ium-13-olate	3		0	0	0	PUBCHEMSQL:21770853,21770854|	ZNVCUTDDSGMIJB-UHFFFAOYSA-N	955
529	(-)-tetrahydrostephabine	4		0	0	0	CHEMBL:CHEMBL516695|PUBCHEMSQL:44584402|	ONWMFADVKAKDCA-UHFFFAOYSA-N	2970
529		4		0	0	0	PUBCHEMSQL:101080354,21586607,21586608|	LXCFBJWUHSPRJQ-UHFFFAOYSA-N	2973
529	AC1L9IDB	4		0	0	0	PUBCHEMSQL:101267114,23250612,23250613,419773,92142916,92142917|	NNAIRPYKTUWQMJ-UHFFFAOYSA-N	2974
529	(2-azanidylcyclopentyl)azanide, nitric acid, platinum(2+)	3		0	0	0	PUBCHEMSQL:431872|	VPKRQIKLPQXORK-UHFFFAOYSA-N	1057
529		4		0	0	0	PUBCHEMSQL:96063054,96063055|	DUSNPELYLWJMFD-UHFFFAOYSA-N	3283
529	1-[(4-methoxyphenyl)methyl]-1,2,3,4-tetrahydroisoquinolin-7-ol	2		0	0	0	PUBCHEMSQL:83359247,96975163,96975164|	GVBNPTOZODNBKR-UHFFFAOYSA-N	390
529		3		0	0	0	PUBCHEMSQL:97650482,97650483,97650484,97650485|	RSSAOAHEKPETCC-UHFFFAOYSA-N	1248
529		4		0	0	0	PUBCHEMSQL:96064902,96064903,96064904,96064905|	AXDAPQUYPPYLME-UHFFFAOYSA-N	3089
529	(1S)-1-[(2-hydroxy-5-methoxyphenyl)methyl]-6-methoxy-1,2,3,4-tetrahydroisoquinolin-7-ol	4		0	0	0	PUBCHEMSQL:15377860|	CCSBZOMEWRMJHP-UHFFFAOYSA-N	2918
529		4		0	0	0	PUBCHEMSQL:10021103|	XNDMIUZGYXPMEZ-UHFFFAOYSA-N	2989
529		3		0	0	0	PUBCHEMSQL:71506262|	IBKHFPMJBMWICJ-UHFFFAOYSA-N	1118
529		3		0	0	0	PUBCHEMSQL:71504266|	QYICEQQCIKMFHC-UHFFFAOYSA-N	1119
529		4		0	0	0	PUBCHEMSQL:101995729|	RKIPTVPBEDWDEY-UHFFFAOYSA-N	4070
529	(1S)-7-hydroxy-1-[(S)-hydroxy(phenyl)methyl]-1,2,3,4-tetrahydroisoquinoline-8-carboxylic acid	4		0	0	0	PUBCHEMSQL:96065586,96065587|	CFCAVKNRDOBOCV-UHFFFAOYSA-N	3048
529		4		0	0	0	PUBCHEMSQL:97680308,97680309|	VPAMTFYWAQTBTD-UHFFFAOYSA-N	3306
529	1-[(3,4-dimethoxyphenyl)methyl]-2-methyl-1H-isoquinoline-6,7-diol	3		0	0	0	PUBCHEMSQL:418317|	YKNHSBVDKCXUKU-UHFFFAOYSA-N	1035
529	4-[hydroxy-(5-methyl-1,2,3,4-tetrahydroisoquinolin-1-yl)methyl]phenol	4		0	0	0	PUBCHEMSQL:83368060,96994350,96994351,96994352,96994353|	SBYLVHJQVRGLBP-UHFFFAOYSA-N	3034
529	(1R)-1-[(4-hydroxyphenyl)methyl]-1,2,3,4-tetrahydroisoquinoline-7-carboxylic acid	2		0	0	0	PUBCHEMSQL:96064392,96064393|	SBQVHQXELYZQPC-UHFFFAOYSA-N	388
529		4		0	0	0	CHEMBL:CHEMBL1080838|PUBCHEMSQL:44606417,46879820|	DIVIAERXGKYILW-UHFFFAOYSA-N	4829
529	1-benzyl-7-ethoxy-1,2,3,4-tetrahydroisoquinoline	4		0	0	0	PUBCHEMSQL:83352005,96959966,96959967|	AHDMWCDXCVQBCT-UHFFFAOYSA-N	3234
529		3		0	0	0	PUBCHEMSQL:97666912,97666913,97666914,97666915|	AZSPOTZCZGOYNZ-UHFFFAOYSA-N	1064
529	1-[(S)-hydroxy(phenyl)methyl]-1,2,3,4-tetrahydroisoquinoline-5,7-diol	4		0	0	0	PUBCHEMSQL:83360571,96977947,96977948|	USQXESYLWIUZHC-UHFFFAOYSA-N	3040
529	methyl 6,7-dihydroxy-1-[(4-hydroxy-3-methoxy-phenyl)methyl]-3,4-dihydro-2H-isoquinoline-1-carboxylate	4		0	0	0	PUBCHEMSQL:613721|	ZCEGMDDZVWDZLK-UHFFFAOYSA-N	3122
529	6-methyl-1-(1-phenylethyl)-1,2,3,4-tetrahydroisoquinolin-7-ol	4		0	0	0	PUBCHEMSQL:83357230,96970897,96970898,96970899,96970900|	IYUPELWJKYGLGB-UHFFFAOYSA-N	3251
529	N-[2-(4-thiazolyl)-3H-benzimidazol-5-yl]carbamic acid ethyl ester	3		0	0	0	PUBCHEMSQL:326900|	JUUZPKSFGTZKLH-UHFFFAOYSA-N	1002
529	N-[2-(4-thiazolyl)-3H-benzimidazol-5-yl]carbamic acid ethyl ester	4		0	0	0	PUBCHEMSQL:326901|	LGUXFWYHRONUJG-UHFFFAOYSA-N	2949
529	3-ethoxy-10-methoxy-9-isoquinolino[2,1-b]isoquinolin-7-iumol	4		0	0	0	PUBCHEMSQL:21417575|	BKXWZAKQDBCBMH-UHFFFAOYSA-N	2878
529	3-methoxyisoquinolino[2,1-b]isoquinolin-7-ium-9,10-diol	4		0	0	0	PUBCHEMSQL:21417715|	DCIZHRYAMKJSLD-UHFFFAOYSA-N	2877
529		4		0	0	0	PUBCHEMSQL:96063052,96063053|	ZWCSQGSVZNHGKV-UHFFFAOYSA-N	3282
529	Corymotine	3		0	0	0	PUBCHEMSQL:14105063,189306|	SONXPAJNVIQKDH-UHFFFAOYSA-N	1512
529	N-[2-[4,5-dimethoxy-2-(2-phenylacetyl)phenyl]ethyl]acetamide	4		0	0	0	PUBCHEMSQL:14361384|	BZLWIHJBDMPNHC-UHFFFAOYSA-N	2945
529		3		0	0	0	PUBCHEMSQL:427188|	BQLXRTQKAXWVDP-UHFFFAOYSA-N	1056
529	2,3,9,10-tetramethoxy-6,13a-dihydro-5H-isoquinolino[2,1-b]isoquinoline	4		0	0	0	PUBCHEMSQL:427187|	YTCLCRAZWYQZHJ-UHFFFAOYSA-N	3014
529		4		0	0	0	PUBCHEMSQL:101354959|	DVWFFEPMYKVEAI-UHFFFAOYSA-N	3009
529		1		0	0	0	PUBCHEMSQL:102127375|	KNVBQUNHUHZXMT-UHFFFAOYSA-N	185
529	O,O'-Dimethylmagnoflorine	4		0	0	0	CHEMBL:CHEMBL508755|PUBCHEMSQL:182680,3576463,40531318|	VIXJOADGRAEDNE-UHFFFAOYSA-N	4038
529	1-benzyl-7-methoxy-3,4-dihydroisoquinolin-6-ol	3		0	0	0	PUBCHEMSQL:136652049|	HGNHWZAFQSUAAQ-UHFFFAOYSA-N	1187
529	1-benzyl-8-methoxy-1,2,3,4-tetrahydroisoquinolin-7-ol	4		0	0	0	PUBCHEMSQL:83352338,96960658,96960659|	ARIPJDMUHIVALK-UHFFFAOYSA-N	3199
529	1-(1-benzyl-6-methoxy-3,4-dihydro-1H-isoquinolin-2-yl)propan-1-one	4		0	0	0	PUBCHEMSQL:110357516|	YOUFFEWHEDJQNS-UHFFFAOYSA-N	3341
529	4-[1-hydroxy-1-(1,2,3,4-tetrahydroisoquinolin-1-yl)ethyl]phenol	4		0	0	0	PUBCHEMSQL:83075326|	QIWDINADPCMNFY-UHFFFAOYSA-N	3033
529	4-[hydroxy-(7-methyl-1,2,3,4-tetrahydroisoquinolin-1-yl)methyl]phenol	4		0	0	0	PUBCHEMSQL:83358961,96974549,96974550,96974551,96974552|	WMJZKARILDDDGF-UHFFFAOYSA-N	3035
529		4		0	0	0	PUBCHEMSQL:96028406,96028407|	LIXUCYWJJWIDKZ-UHFFFAOYSA-N	3205
529		4		0	0	0	PUBCHEMSQL:72201753|	BNLBUVFPTCUHTE-UHFFFAOYSA-N	4037
529		4		0	0	0	PUBCHEMSQL:155790,53462597|	BNHSLTARADSQNI-UHFFFAOYSA-N	4036
529		3		0	0	0	PUBCHEMSQL:97668494,97668495|	GNLSGQDLRZIQMW-UHFFFAOYSA-N	974
529		4		0	0	0	PUBCHEMSQL:97671281,97671283|	KIEUXXOIPBYTJY-UHFFFAOYSA-N	3277
529	1-(phenoxymethyl)-1,2,3,4-tetrahydroisoquinoline-5,7-diol	4		0	0	0	PUBCHEMSQL:83360695,96978207,96978208|	KKUDXXRTZVHRGW-UHFFFAOYSA-N	3072
529		2		0	0	0	PUBCHEMSQL:56958945|	BHMILWZUDWAYOT-UHFFFAOYSA-N	559
529	AC1M1GMA	4		0	0	0	CHEMBL:CHEMBL1463550|PUBCHEMSQL:2049401,2049402,2049403,2049404,2770926,53455932|	WMWABYMCPRZGDX-UHFFFAOYSA-N	4080
529		4		0	0	0	PUBCHEMSQL:97678394,97678395,97678396,97678397|	NQQYJEYCKJXHHW-UHFFFAOYSA-N	3300
529	1-[(3,4-dihydroxyphenyl)methyl]-6,7-dihydroxy-3,4-dihydro-2H-isoquinoline-1-carboxylic acid	2		0	0	0	CHEMBL:CHEMBL160310|PUBCHEMSQL:101997243,101997244,579929|	WFSIJSYETMGYCQ-UHFFFAOYSA-N	373
529	(1R)-1-[(4-ethoxyphenyl)methyl]-1,2,3,4-tetrahydroisoquinolin-7-amine	4		0	0	0	PUBCHEMSQL:96052514,96052516|	MZZAENFEDBESOO-UHFFFAOYSA-N	3284
529	acetic acid (2-acetyloxy-9,10-dimethoxy-6,8,13,13a-tetrahydro-5H-isoquinolino[2,1-b]isoquinolin-3-yl) ester	3		0	0	0	PUBCHEMSQL:56958946|	IKDRVNYHRXJCNC-UHFFFAOYSA-N	1454
529	(2-acetoxy-9,10-dimethoxy-5,6-dihydroisoquinolino[2,1-b]isoquinolin-7-ium-3-yl) acetate	4		0	0	0	CHEMBL:CHEMBL378822|PUBCHEMSQL:44408678|	SYLDGQBSVWNQAJ-UHFFFAOYSA-N	4027
529	(1R)-1-[(4-methoxyphenyl)methyl]-7-nitro-1,2,3,4-tetrahydroisoquinoline	4		0	0	0	PUBCHEMSQL:96068074,96068075|	JGDUBPNUFWLVQL-UHFFFAOYSA-N	3288
529	2,3,9,10-tetramethoxy-8-oxo-6,13-dihydro-5H-isoquinolino[2,1-b]isoquinoline-13a-carboxylic acid	4		0	0	0	PUBCHEMSQL:23248712|	GLDKGSDYPOSAED-UHFFFAOYSA-N	4100
529	1-[(2-hydroxyphenyl)methyl]-6-methyl-1,2,3,4-tetrahydroisoquinolin-7-ol	4		0	0	0	PUBCHEMSQL:83378345,96061942,96061943|	FVGNFLGDCNEUHR-UHFFFAOYSA-N	3217
529		3		0	0	0	PUBCHEMSQL:98047082,98047083,98047084,98047085|	XXPJAVJXRGUFCB-UHFFFAOYSA-N	961
529		3		0	0	0	PUBCHEMSQL:46216998|	UORJSDWCVYZJLA-UHFFFAOYSA-N	963
529	acetic acid [(13aS)-2-acetyloxy-3-hydroxy-9-methoxy-6,8,13,13a-tetrahydro-5H-isoquinolino[2,1-b]isoquinolin-10-yl] ester	4		0	0	0	PUBCHEMSQL:44546336|	VNZANPSVSBACAT-UHFFFAOYSA-N	4031
529	1-[(4-hydroxyphenyl)methyl]-1,2,3,4-tetrahydroisoquinoline-5,7-diol	2		0	0	0	PUBCHEMSQL:83360658,96978133,96978134|	DXANEPRHTCQMMI-UHFFFAOYSA-N	361
529		4		0	0	0	PUBCHEMSQL:97671105,97671106,97671107,97671108|	LOSGHGRGNTWFIY-UHFFFAOYSA-N	3049
529	[(1R)-6,7-dimethoxy-1,2,3,4-tetrahydroisoquinolin-1-yl]-phenylmethanone	4		0	0	0	PUBCHEMSQL:97668764,97668765|	JPCPLYICYIOXIX-UHFFFAOYSA-N	3345
529	AC1L9INZ	4		0	0	0	PUBCHEMSQL:419914|	UMSQOLUUTJMNQQ-UHFFFAOYSA-N	3013
529		3		0	0	0	PUBCHEMSQL:97674015,97674016|	CJDWEHPNPWVCDK-UHFFFAOYSA-N	1251
529	1-[(2,5-dimethylphenyl)methyl]-1,2,3,4-tetrahydroisoquinolin-7-ol	4		0	0	0	PUBCHEMSQL:83359318,96975315,96975316|	ZMQFDPJMVYEABC-UHFFFAOYSA-N	3260
529	4-[(6,7-dimethoxy-2-methyl-3,4-dihydro-1H-isoquinolin-1-yl)methyl]aniline	2		0	0	0	PUBCHEMSQL:419352,92161827,92236611|	CCTOTEIXUDCAEO-UHFFFAOYSA-N	548
529	1-[(4-hydroxyphenyl)methyl]-6,7-dimethoxy-2-methyl-3,4-dihydro-1H-isoquinolin-5-ol	2		0	0	0	PUBCHEMSQL:11067452|	LSJZLIIFVLHHTD-UHFFFAOYSA-N	542
529	(1R)-7-hydroxy-1-[(4-hydroxy-3-methoxy-phenyl)methyl]-6-methoxy-3,4-dihydro-1H-isoquinoline-2-carbaldehyde	3		0	0	0	PUBCHEMSQL:97544000,97544001|	CYFNRRXJGQEHKV-UHFFFAOYSA-N	1500
529	4-[(4-chlorophenyl)imino-[4-(phenylmethyl)-1-piperazinyl]methyl]-N,N-diethylbenzamide	4		0	0	0	PUBCHEMSQL:10117196|	RGDYCAUVUJKGPA-UHFFFAOYSA-N	2855
529	Gusanlung E	2		0	0	0	PUBCHEMSQL:101893839|	FHMLIGNGHQEQLK-UHFFFAOYSA-N	322
529		2		0	0	0	PUBCHEMSQL:56947642,56947643|	NLOSVYHJNCOKJI-UHFFFAOYSA-N	258
529		1		0	0	0	PUBCHEMSQL:132988891|	HLEWKCOLTVQJDS-UHFFFAOYSA-N	78
529	AC1MMYHL	2		0	0	0	CHEMBL:CHEMBL1198552,CHEMBL1358885|PUBCHEMSQL:3246432,420217,53298684|	GVPVDOISXSALCI-UHFFFAOYSA-N	493
529		2		0	0	0	PUBCHEMSQL:98741463,98741464|	WFRVEBZXFOZWCK-UHFFFAOYSA-N	410
529	2-[(7-amino-1,2,3,4-tetrahydroisoquinolin-1-yl)methyl]phenol	4		0	0	0	PUBCHEMSQL:83375874,96051783,96051784|	GQZJKWUDDHDLJK-UHFFFAOYSA-N	3219
529		3		0	0	0	PUBCHEMSQL:132567426,134953633|	IJCLGWAAAFYXJL-UHFFFAOYSA-N	1283
529		4		0	0	0	PUBCHEMSQL:97668562,97668563|	MCCQOSIZMNTLRU-UHFFFAOYSA-N	3373
529	1-[(4-methoxyphenyl)methyl]-6-methyl-1,2,3,4-tetrahydroisoquinoline	4		0	0	0	PUBCHEMSQL:83368618,96995506,96995507|	VICVWBSXAIDHRR-UHFFFAOYSA-N	3173
529	[1-[(3,4-dimethoxyphenyl)methyl]-6-hydroxy-7-methoxy-2-methyl-3,4-dihydro-1H-isoquinolin-4-yl] acetate	4		0	0	0	PUBCHEMSQL:13405611|	ILJOQVVVQWSISC-UHFFFAOYSA-N	2990
529	2-(1,2-dimethoxy-5,6-dihydronaphtho[2,1-f][1,3]benzodioxol-4-yl)-N,N-dimethylethanamine	2		0	0	0	PUBCHEMSQL:5321910|	JUQBPFGIFICIIN-UHFFFAOYSA-N	343
529	2-methyl-6-methylene-4-octa-2,7-dienone	3		0	0	0	PUBCHEMSQL:6430828|	DLNOAWXITCAHCZ-UHFFFAOYSA-N	1049
529	(1R)-1-[(4-methoxyphenyl)methyl]-1,2,3,4-tetrahydroisoquinoline-7-carboxylic acid	3		0	0	0	PUBCHEMSQL:96064404,96064405|	OJRWRQGSWDILJB-UHFFFAOYSA-N	1157
529	1-benzyl-5-methoxy-1,2,3,4-tetrahydroisoquinolin-7-ol	4		0	0	0	PUBCHEMSQL:83356497,96969343,96969344|	JOSLDKVMUUAVFL-UHFFFAOYSA-N	3073
529		2		0	0	0	PUBCHEMSQL:21634236|	NLDIGLUXSDVBQG-UHFFFAOYSA-N	447
529	3,10-dihydroxy-2,9-dimethoxy-5,6-dihydroisoquinolino[2,1-b]isoquinolin-8-one	4		0	0	0	PUBCHEMSQL:134141570|	QAJDRBMBGYIZDX-UHFFFAOYSA-N	4810
529		4		0	0	0	PUBCHEMSQL:101923625|	RHRDCAHFLCAQSQ-UHFFFAOYSA-N	4811
529		4		0	0	0	PUBCHEMSQL:97680284,97680285|	GNGGOGRLNQIZQR-UHFFFAOYSA-N	3297
529		4		0	0	0	PUBCHEMSQL:15815883|	ZZHWZTRVIPLBJC-UHFFFAOYSA-N	4097
529		3		0	0	0	PUBCHEMSQL:77106567|	XUJHZMXMSWPLKG-UHFFFAOYSA-N	1301
529	potassium 5-(2,4-dichlorophenoxy)-2-nitrobenzoate	3		0	0	0	PUBCHEMSQL:6452886|	DKRYSHHGXFYAHR-UHFFFAOYSA-N	1304
529	1-[(4,5-dihydroxy-2-methylphenyl)methyl]-1,2,3,4-tetrahydroisoquinoline-6,7-diol	2		0	0	0	PUBCHEMSQL:596235|	ZIZOPBSKIKIXHM-UHFFFAOYSA-N	371
529	4-[(6,7-dimethoxy-1-isoquinolyl)-hydroxy-methyl]phenol	3		0	0	0	PUBCHEMSQL:21814570|	UKYIQDQGXCAEJL-UHFFFAOYSA-N	935
529	AC1L9JNW	3		0	0	0	PUBCHEMSQL:420417|	AVAZREFFZADHOK-UHFFFAOYSA-N	1053
529	3-[(2,3alpha-Dimethyl-6,7-dimethoxy-1,2,3,4-tetrahydroisoquinoline-1alpha-yl)methyl]phenol	3		0	0	0	PUBCHEMSQL:102527211|	GSPYUDVZPYWCQP-UHFFFAOYSA-N	1274
529	Annocherine A	2		0	0	0	LCSB_DB:HMDB0038723,HMDB38723|	XWZBLZPLPZOXQV-UHFFFAOYSA-N	277
529	9,10-dimethoxy-2,3-dipropoxy-5,6-dihydroisoquinolino[2,1-b]isoquinolin-7-ium	4		0	0	0	PUBCHEMSQL:25193838|	VOIIQOKYSSTHPF-UHFFFAOYSA-N	2985
529	1-benzyl-7-methoxy-8-methyl-1,2,3,4-tetrahydroisoquinoline	4		0	0	0	PUBCHEMSQL:83354355,96964828,96964829|	NWWHAWKITUQVJP-UHFFFAOYSA-N	3236
529		4		0	0	0	PUBCHEMSQL:97671530,97671531|	VYGHAJPLUQYFRM-UHFFFAOYSA-N	2913
529		4		0	0	0	PUBCHEMSQL:96060033,96060034,96060035,96060036|	QSZQNFUQFBPTCH-UHFFFAOYSA-N	3067
529		4		0	0	0	PUBCHEMSQL:97678440,97678441|	LAMWRUFGMISJKD-UHFFFAOYSA-N	3115
529		1		0	0	0	PUBCHEMSQL:96064958,96064959|	VGLGNHSMJHWHBM-UHFFFAOYSA-N	111
529		4		0	0	0	PUBCHEMSQL:97666130,97666131|	SNPLWRLXQAEPEV-UHFFFAOYSA-N	3331
529	1-[hydroxy(p-tolyl)methyl]-1,2,3,4-tetrahydroisoquinolin-7-ol	4		0	0	0	PUBCHEMSQL:83359197,96975059,96975060,96975061,96975062|	KXGBXXXXAZGGCH-UHFFFAOYSA-N	3045
529		4		0	0	0	PUBCHEMSQL:97668640,97668641|	OMLTTZAOVLZVMW-UHFFFAOYSA-N	3208
529	(1R)-6-methoxy-1-[(4-methoxy-3-methylphenyl)methyl]-1,2,3,4-tetrahydroisoquinoline	3		0	0	0	PUBCHEMSQL:97666648,97666649|	YGVRUGAOTXQAHW-UHFFFAOYSA-N	1219
529	AC1L9DTA	3		0	0	0	PUBCHEMSQL:417554|	GFYZBTWIWWVMAF-UHFFFAOYSA-N	1055
529	4-(beta-D-Glucopyranosyloxy)-2,3,9,10-tetramethoxy-5,6-dihydrodibenzo[a,g]quinolizinium	4		0	0	0	PUBCHEMSQL:102341643|	BKSYHWIBDYRWME-UHFFFAOYSA-N	4105
529	2-nitro-4-(1,2,2-trichloroethenyl)aniline	4		0	0	0	PUBCHEMSQL:21635074,335204,335205,3535453|	QDPATENPRXQNAO-UHFFFAOYSA-N	4067
529	1-(phenoxymethyl)-1,2,3,4-tetrahydroisoquinolin-7-amine	4		0	0	0	PUBCHEMSQL:83376108,96052541,96052542|	PFSGLODYHKAEFM-UHFFFAOYSA-N	3231
529	1-(phenylmethyl)-1,2,3,4-tetrahydroisoquinoline-6,7,8-triol	2		0	0	0	PUBCHEMSQL:134913535|	CDVMPXIVEMRTCU-UHFFFAOYSA-N	397
529	1-benzylisoquinoline-6,7-diol	2		0	0	0	PUBCHEMSQL:136763021|	WPVSGEOBQIITBE-UHFFFAOYSA-N	396
529		3		0	0	0	PUBCHEMSQL:96065036,96065037|	OGFCIZFBBVMCKJ-UHFFFAOYSA-N	1086
529		4		0	0	0	PUBCHEMSQL:134149077|	BTEHEQVRGFEGCF-UHFFFAOYSA-N	4030
529		4		0	0	0	PUBCHEMSQL:96027846,96027847|	NYTFCFHQLYARKX-UHFFFAOYSA-N	4058
529		4		0	0	0	PUBCHEMSQL:96027826,96027827|	NDJQOXDJTSAEDB-UHFFFAOYSA-N	4057
529		4		0	0	0	PUBCHEMSQL:97657901,97657902,97657903,97657904|	LQLAGRVALLUNEO-UHFFFAOYSA-N	4056
529		4		0	0	0	PUBCHEMSQL:96027834,96027835|	OHQYVRCRJXLMJM-UHFFFAOYSA-N	4054
529	5-(phenylmethyl)-7,8-dihydro-[1,3]dioxolo[4,5-g]isoquinoline	4		0	0	0	PUBCHEMSQL:71329259|	BKKHFIDEUMYZCT-UHFFFAOYSA-N	4053
529	1-[(2,6-dimethylphenyl)methyl]-1,2,3,4-tetrahydroisoquinolin-7-ol	4		0	0	0	PUBCHEMSQL:106780882|	GSIVZMPWWDWRJE-UHFFFAOYSA-N	3258
529	(6,7-dimethoxy-1-isoquinolyl)-(4-hydroxyphenyl)methanone	4		0	0	0	PUBCHEMSQL:539259|	CTRLMRARHONVBH-UHFFFAOYSA-N	2868
529	Longifolonine	4	C09569	0	0	0	3DMET:B03089|CAS:77410-37-8|CHEBI:6531|FORMULA:C17H15NO4|KEGG:C09569|KNAPSACK:C00001879|LCSB_DB:C09569,cpd06464|NIKKAJI:J2.358.584G|PUBCHEM:11760|PUBCHEMSQL:442312|	XUPKMHYGWVWELF-UHFFFAOYSA-N	2865
529		2		0	0	0	PUBCHEMSQL:21634236|	WSPRTEDTUZFIOV-UHFFFAOYSA-N	452
529		4		0	0	0	PUBCHEMSQL:132567427|	YIJNPBMFOLTYTJ-UHFFFAOYSA-N	3381
529	1-[(4-ethoxyphenoxy)methyl]-6,7-dimethoxy-1,2,3,4-tetrahydroisoquinoline	4		0	0	0	PUBCHEMSQL:82017892|	MIWVBNYUEHIFNR-UHFFFAOYSA-N	4078
529		4		0	0	0	PUBCHEMSQL:134833788|	HIHHHFGTSFKHLK-UHFFFAOYSA-N	4099
529	acetic acid [(R)-[(1S)-7-hydroxy-1,2,3,4-tetrahydroisoquinolin-1-yl]-phenylmethyl] ester	4		0	0	0	PUBCHEMSQL:97664241,97664242|	IYVPKVMASORZRD-UHFFFAOYSA-N	3046
529		4		0	0	0	PUBCHEMSQL:97666080,97666081,97666082,97666083|	UKFSHYSXYRXVAV-UHFFFAOYSA-N	3330
529		4		0	0	0	PUBCHEMSQL:96064836,96064837|	JAPGRFFIXMNBTG-UHFFFAOYSA-N	3086
529		3		0	0	0	PUBCHEMSQL:25029738|	KRBNYANDQIQNOZ-UHFFFAOYSA-N	894
529		3		0	0	0	PUBCHEMSQL:25029739|	SFAPLEPFERRYHR-UHFFFAOYSA-N	893
529	1-[(4-hydroxyphenyl)methyl]-5,6-dimethoxy-1,2,3,4-tetrahydroisoquinolin-7-ol	4		0	0	0	PUBCHEMSQL:101687011,101687012,10969085|	JYAJBQJHKMFRHI-UHFFFAOYSA-N	3320
529		2		0	0	0	PUBCHEMSQL:59885643|	UECIEQYJEHPRCH-UHFFFAOYSA-N	294
529		2		0	0	0	PUBCHEMSQL:23619824|	RRASDGXQBJLJHX-UHFFFAOYSA-N	297
529	8-methyl-1-(phenoxymethyl)-1,2,3,4-tetrahydroisoquinolin-7-ol	4		0	0	0	PUBCHEMSQL:83378624,96063088,96063089|	YUFHWMQKUJPMQK-UHFFFAOYSA-N	3227
529	6-hydroxy-1-[(4-hydroxy-3-methoxyphenyl)methyl]-7-methoxy-3,4-dihydro-2H-isoquinoline-1-carboxylic acid	4		0	0	0	PUBCHEMSQL:430003|	VWDNLVYNKKGNSF-UHFFFAOYSA-N	3121
529	4-chloro-6-[4-(1-isopropyl-2H-indazol-3-ylidene)-1,5-benzodiazepin-2-ylidene]cyclohexa-2,4-dien-1-one	2		0	0	0	PUBCHEMSQL:102240699|	CTCNNTLIDSPZEQ-UHFFFAOYSA-N	597
529	Annocherine B	3		0	0	0	LCSB_DB:HMDB0036369,HMDB36369|	UGPTYMLHEHFVJS-UHFFFAOYSA-N	934
529	1-[(3,4-dihydroxyphenyl)methyl]-2-ethyl-3,4-dihydro-1H-isoquinoline-6,7-diol	2		0	0	0	PUBCHEMSQL:57370972|	XMVVPFRAEGRXMS-UHFFFAOYSA-N	494
529	Bihydroprotopine	4		0	0	0	PUBCHEMSQL:590687,92468640,92468641|	VVKPTQWGSHLYGL-UHFFFAOYSA-N	3005
529	1-[(4-hydroxyphenyl)methyl]-6-methoxy-2-methyl-2-oxido-3,4-dihydro-1H-isoquinolin-2-ium-7-ol	4		0	0	0	CHEMBL:CHEMBL488202|PUBCHEMSQL:13895182|	FUWVSQIZKKGXNV-UHFFFAOYSA-N	3008
529	(+/-)-2,3,10,11-tetrademethylpseudotetrahydropalmatine	2		0	0	0	PUBCHEMSQL:23250614,419774,92858849,92858850|	KTXIKPCVGWAEMA-UHFFFAOYSA-N	319
529		3		0	0	0	PUBCHEMSQL:10406715|	ZMJZVFOHPJGHIC-UHFFFAOYSA-N	1714
529	2,3,9,10-tetramethoxy-8-oxo-6,13-dihydro-5H-isoquinolino[2,1-b]isoquinoline-13a-carboxylic acid	3		0	0	0	PUBCHEMSQL:23248714|	JMQFHAAGLGKWQF-UHFFFAOYSA-N	1001
529	(1R)-7-hydroxy-1-[(1S)-1-phenylethyl]-1,2,3,4-tetrahydroisoquinoline-8-carboxylic acid	4		0	0	0	PUBCHEMSQL:98740486,98740487,98740488,98740489|	FUAPLEBTIQMEBV-UHFFFAOYSA-N	3254
529	6-methoxy-1-[(4-methoxyphenyl)methyl]-2-methyl-3,4,5,8-tetrahydro-1H-isoquinoline	4		0	0	0	PUBCHEMSQL:337543|	HDIOYAWUPYNBOF-UHFFFAOYSA-N	3374
529	3-methyl-1-(phenoxymethyl)-1,2,3,4-tetrahydroisoquinolin-7-ol	4		0	0	0	PUBCHEMSQL:83970743|	UVWSKFXDDSLSQF-UHFFFAOYSA-N	3228
529	1-benzyl-6-ethoxy-7-methoxy-3,4-dihydroisoquinoline	4		0	0	0	PUBCHEMSQL:10859399|	BSEJKMXYSIZEOQ-UHFFFAOYSA-N	2944
529	8-methyl-1-(o-tolylmethyl)-1,2,3,4-tetrahydroisoquinolin-7-ol	4		0	0	0	PUBCHEMSQL:83378340,96061932,96061933|	GNGHZEPYXJPMQZ-UHFFFAOYSA-N	3244
529		4		0	0	0	PUBCHEMSQL:97666088,97666089,97666090,97666091|	DPBUBWJPOQSQHJ-UHFFFAOYSA-N	3329
529	1-[(4-methoxyphenyl)methyl]-3,4-dihydroisoquinoline-6,7-diol	2		0	0	0	PUBCHEMSQL:136170969|	KEZZGJVNRZSQGG-UHFFFAOYSA-N	528
529		2		0	0	0	PUBCHEMSQL:73297025|	ZZOFOEQQBXGSTM-UHFFFAOYSA-N	460
529	1-benzyl-6,7-dimethoxy-2-oxido-3,4-dihydroisoquinolin-2-ium	4		0	0	0	PUBCHEMSQL:11833408|	VSPTVLPWBDKWAB-UHFFFAOYSA-N	2941
529	Acetylgusanlung A	4		0	0	0	PUBCHEMSQL:101624007|	SGJFSFWMTZBXPK-UHFFFAOYSA-N	4815
529		2		0	0	0	PUBCHEMSQL:21587562,21587564,21816562|	SJBAWDFCWNLOJB-UHFFFAOYSA-N	350
529	1-(1-phenylethyl)-1,2,3,4-tetrahydroisoquinolin-7-amine	4		0	0	0	PUBCHEMSQL:83356360,96969053,96969054,96969055,96969056|	APPCITYFAPRDEI-UHFFFAOYSA-N	3253
529		4		0	0	0	PUBCHEMSQL:101354960|	DNPVEHYQTWBOEE-UHFFFAOYSA-N	3010
529		4		0	0	0	PUBCHEMSQL:71586881|	JXGARTMUOAVLIJ-UHFFFAOYSA-N	3011
529	MACRANTALINE	4		0	0	0	PUBCHEMSQL:188465,4235574|	UYVPKNMJIKNYPY-UHFFFAOYSA-N	2780
529	(1R)-1-[(2,5-dimethylphenyl)methyl]-6-methoxy-1,2,3,4-tetrahydroisoquinoline	4		0	0	0	PUBCHEMSQL:97666610,97666611|	XGRXIOKYGNELFR-UHFFFAOYSA-N	3336
529	1-[(2,6-dimethylphenyl)methyl]-6-methoxy-1,2,3,4-tetrahydroisoquinoline	4		0	0	0	PUBCHEMSQL:106780886|	YYQQYPCJVORDFY-UHFFFAOYSA-N	3334
529		3		0	0	0	PUBCHEMSQL:11618403|	KHWFXUYKATVSIO-UHFFFAOYSA-N	1008
529	2,3,10-trimethoxyisoquinolino[2,1-b]isoquinolin-7-ium	4		0	0	0	PUBCHEMSQL:436828|	UFCQAXFBOOOVOS-UHFFFAOYSA-N	2882
529	2,3-dimethoxyisoquinolino[2,1-b]isoquinolin-7-ium-9,10-diol	4		0	0	0	PUBCHEMSQL:21417474|	DICHYEIWYORFOY-UHFFFAOYSA-N	2883
529	2,3,10-trimethoxy-8-methyl-9-isoquinolino[2,1-b]isoquinolin-7-iumol	4		0	0	0	PUBCHEMSQL:21417652|	DSLNQXYAFRVHMG-UHFFFAOYSA-N	2884
529	2,3,10-trimethoxy-12-methyl-9-isoquinolino[2,1-b]isoquinolin-7-iumol	4		0	0	0	PUBCHEMSQL:21417609|	JDYGNDIBVUDOCY-UHFFFAOYSA-N	2885
529	2,3,10-trimethoxy-11-methyl-9-isoquinolino[2,1-b]isoquinolin-7-iumol	4		0	0	0	PUBCHEMSQL:21417493|	OFSUHYLAWCTBBB-UHFFFAOYSA-N	2886
529	8-methyl-1-(1-phenylethyl)-1,2,3,4-tetrahydroisoquinolin-7-ol	4		0	0	0	PUBCHEMSQL:83357229,96970893,96970894,96970895,96970896|	RXBNYPIWWVBNFH-UHFFFAOYSA-N	3243
529	N-[(Z)-(1-hexyl-6-methoxy-2-oxo-3-indolylidene)amino]benzamide	4		0	0	0	CHEMBL:CHEMBL1186642|PUBCHEMSQL:25194134|	WMQSUNYBOBDAGR-UHFFFAOYSA-N	2984
529	2,10-dihydroxy-3,11-dimethoxy-5,6-dihydroisoquinolino[2,1-b]isoquinolin-8-one	4		0	0	0	PUBCHEMSQL:10640813|	UCWPLDKBESNIMB-UHFFFAOYSA-N	2958
529	1,3-bis(2-fluoro-2,2-dinitroethyl)thiourea	4		0	0	0	PUBCHEMSQL:24199399,3931790|	AGMIEIYXUAIOFC-UHFFFAOYSA-N	2846
529	AC1L9FGE	4		0	0	0	CHEMBL:CHEMBL1965930|PUBCHEMSQL:397862|	YISKKWOKBIOAPF-UHFFFAOYSA-N	2950
529		4		0	0	0	PUBCHEMSQL:98741279,98741280|	LRDYOBGKPAUYJL-UHFFFAOYSA-N	3317
529		4		0	0	0	PUBCHEMSQL:98742374,98742375|	QPNDUNDTPLPTBR-UHFFFAOYSA-N	3196
529	methyl 1-benzyl-6,7-dimethoxy-3,4-dihydro-2H-isoquinoline-1-carboxylate	4		0	0	0	PUBCHEMSQL:619595,7055401,7055402,7055403,7055404|	YPTVRLCNHDIUFQ-UHFFFAOYSA-N	3371
529	2,10-dimethoxy-5,6-dihydroisoquinolino[2,1-b]isoquinolin-7-ium-3,11-diol	4		0	0	0	PUBCHEMSQL:85917604|	CDDGWNBDXJKHAW-UHFFFAOYSA-N	2961
529		4		0	0	0	PUBCHEMSQL:101746657|	BAFVKPICLAMPCP-UHFFFAOYSA-N	4065
529	1-(1-phenylpropyl)-1,2,3,4-tetrahydroisoquinolin-7-ol	4		0	0	0	PUBCHEMSQL:83359081,96974801,96974802,96974803,96974804|	FOJYRZTZWJTJOK-UHFFFAOYSA-N	3249
529		4		0	0	0	PUBCHEMSQL:10618304|	QOMYFPNPHPKBEU-UHFFFAOYSA-N	4063
529		4		0	0	0	PUBCHEMSQL:98741277,98741278|	RXDSAQHZHHQBGW-UHFFFAOYSA-N	2909
529		3		0	0	0	PUBCHEMSQL:98741467,98741468|	HRLOZVISYYXZSL-UHFFFAOYSA-N	1207
529		4		0	0	0	PUBCHEMSQL:96028566,96028567|	WZKKYDBLMXQVRU-UHFFFAOYSA-N	4055
529		4		0	0	0	PUBCHEMSQL:157720|	LAQLFMBEQAOWLR-UHFFFAOYSA-N	4041
529	6-isopropyl-5-[(4-methoxyphenyl)methyl]-7,8-dihydro-5H-[1,3]dioxolo[4,5-g]isoquinoline	4		0	0	0	PUBCHEMSQL:46842700|	ABMIXLQNBFZSQR-UHFFFAOYSA-N	4059
529	2,3,9,10-tetramethoxy-8-methylisoquinolino[2,1-b]isoquinolin-7-ium	4		0	0	0	PUBCHEMSQL:23004785|	VWGWIEGPDOKRMC-UHFFFAOYSA-N	2901
529	2-(4-chlorophenyl)-4-fluoroaniline	2		0	0	0	PUBCHEMSQL:15345619,21608623|	SCOXMKSUPJEJMB-UHFFFAOYSA-N	591
529	O-Acetylcapaurine	3		0	0	0	PUBCHEMSQL:21589017|	KCMKZHQDPYKEDM-UHFFFAOYSA-N	1508
529	1-[(3,4-dimethoxyphenyl)methyl]-7-hydroxy-6-methoxy-3,4-dihydro-1H-isoquinoline-2-carbaldehyde	4		0	0	0	PUBCHEMSQL:15424303|	VNLKMLHINMKNRJ-UHFFFAOYSA-N	4098
529		4		0	0	0	PUBCHEMSQL:96051927,96051928|	NSYZGLBEWPRBKN-UHFFFAOYSA-N	4764
529	6,7-dimethoxy-1-[(4-methoxyphenyl)methyl]-2-methyl-2-oxido-3,4-dihydro-1H-isoquinolin-2-ium	3		0	0	0	PUBCHEMSQL:44715850|	YBJMAXIZMZDARP-UHFFFAOYSA-N	1280
529		4		0	0	0	PUBCHEMSQL:53357700,53357837|	MGWKRNNPOOYSHW-UHFFFAOYSA-N	3442
529		4		0	0	0	PUBCHEMSQL:97664379,97664380|	AUIXNSHNWKZBNO-UHFFFAOYSA-N	3281
529	6-hydroxy-allocryptopine	2		0	0	0	LCSB_DB:CPD-14846|	IILCKSYIKQRGAO-UHFFFAOYSA-N	340
529		2		0	0	0	PUBCHEMSQL:21632928|	RASMLABAIUSCHT-UHFFFAOYSA-N	341
529	2-[[3-(1-benzotriazolylmethoxy)-2-butoxypropoxy]-hydroxyphosphoryl]oxyethyl-trimethylammonium	4		0	0	0	CHEMBL:CHEMBL1186074|PUBCHEMSQL:44577671|	MYKPJLAVXDWNGI-UHFFFAOYSA-N	2850
529		4		0	0	0	CHEMBL:CHEMBL1197467|PUBCHEMSQL:45483297|	BZAYKBZCTIPEOG-UHFFFAOYSA-N	4102
529	1-[(3,4-dimethoxyphenyl)methyl]-6,7,8-trimethoxy-2-methyl-3,4-dihydro-1H-isoquinoline	4		0	0	0	CHEMBL:CHEMBL215382|PUBCHEMSQL:371190|	LLALSPNIDWQWQM-UHFFFAOYSA-N	4103
529		4		0	0	0	PUBCHEMSQL:21820090|	DMRCFXXROUGRLT-UHFFFAOYSA-N	4104
529	13-alpha-Hydroxyxylopinine	4		0	0	0	PUBCHEMSQL:101057814,14240491,21151880,3042300|	GJYZSDLAHXVPNH-UHFFFAOYSA-N	2971
529	2,9-Dimethoxy-3,10-dihydroxy-5,6,8,13aalpha-tetrahydro-13H-dibenzo[a,g]quinolizine-8-one	4		0	0	0	PUBCHEMSQL:132531973|	IYRHVIAPCJYOGS-UHFFFAOYSA-N	2948
529	2,3,10-trimethoxy-11-isoquinolino[2,1-b]isoquinolin-7-iumol	4		0	0	0	CHEMBL:CHEMBL2010203|PUBCHEMSQL:101746658,101746659,494223|	PZDNJXFQCDKSOL-UHFFFAOYSA-N	2960
529		4		0	0	0	PUBCHEMSQL:102579185|	CPLNSUHDCABFRM-UHFFFAOYSA-N	2912
529	3-methoxy-13,13a-dihydro-8H-isoquinolino[3,2-a]isoquinolin-2-ol	3		0	0	0	PUBCHEMSQL:10880457|	UNRHEDOODQDNDA-UHFFFAOYSA-N	1258
