# Supplementary material for: A computational workflow for the expansion of heterologous biosynthetic pathways to natural product derivatives
Source: Nat Commun. 2021 Mar 19;12:1760. doi: 10.1038/s41467-021-22022-5 (PMC7979880; doi:10.1038/s41467-021-22022-5)
Supplement: Supplementary file 6 — Supplementary Data 4 [file 41467_2021_22022_MOESM6_ESM.xlsx]

## Sheet: Top 50 candidates
Rank	Name	# Citations	# Patents	Total (Citations + Patents)	# Pathways	Precursor
1	Papaverine	7947	14971	22918	204	(S)-Reticuline
2	Bicuculline	13203	2915	16118	0
3	Berberine	5403	6751	12154	2	(S)-Canadine
4	Thebaine	532	4012	4544	12	(S)-Reticuline
5	Palmatine	892	548	1440	4	Tetrahydrocolumbamine
6	Tetrahydropalmatine	530	355	885	2	Tetrahydrocolumbamine
7	1-benzylisoquinoline	198	602	800	0
8	Coptisine	451	327	778	85	(S)-Scoulerine
9	Protopine	357	419	776	30	(S)-cis-N-Methylcanadine
10	alpha-Hydrastine	131	623	754	0
11	Jatrorrhizine	477	233	710	0
12	Laudanosine	228	283	511	10	(S)-Reticuline
13	Columbamine	131	235	366	1	Tetrahydrocolumbamine
14	Magnoflorine	204	158	362	6	(S)-Reticuline
15	Salutaridine	85	264	349	1	(S)-Reticuline
16	Norlaudanosoline	144	177	321	3	(S)-Norcoclaurine
17	Stepholidine	157	140	297	1	Tetrahydrocolumbamine
18	Allocryptopine	111	159	270	2	(S)-cis-N-Methylcanadine
19	Spinosine	3	262	262	2	3'-Hydroxy-N-methyl-(S)-coclaurine
20	Corydaline	67	117	184	4	Tetrahydrocolumbamine
21	Stylopine	56	116	172	12	(S)-Scoulerine
22	Chileninone	85	70	155	5	(S)-Scoulerine
23	Phellodendrine	42	111	153	3	(S)-Reticuline
24	Laudanidine	23	112	135	3	(S)-Reticuline
25	Cryptopine	28	103	131	420	(S)-Scoulerine
26	Epiberberine	128	0	128	64	(S)-Scoulerine
27	Isocorydine	74	53	127	24	(S)-Reticuline
28	Salutaridinol	30	86	116	2	(S)-Reticuline
29	Tetrahydrobenzylisoquinoline	36	78	114	0
30	Tetrahydropapaverine	21	89	110	129	(S)-Reticuline
31	1-[(4-methoxyphenyl)methyl]isoquinoline	44	30	74	0
32	Codamine	13	61	74	2	(S)-Reticuline
33	Norreticuline	33	40	73	3	(S)-Reticuline
34	Dehydrocorydaline	66	6	72	12	Tetrahydrocolumbamine
35	Berlambine	17	53	70	8	(S)-Canadine
36	Corydine	24	34	58	24	(S)-Reticuline
37	Demethyleneberberine	23	34	57	2	Tetrahydrocolumbamine
38	Corytuberine	18	39	57	1	(S)-Reticuline
39	Lambertine	30	23	53	6	(S)-Canadine
40	Xylopinine	16	37	53	43	(S)-Reticuline
41	Corypalmine	11	42	53	0
42	(1R)-1-(3-Hydroxy-4-methoxybenzyl)-6-methoxy-1,2,3,4-tetrahydroisoquinoline	0	45	45	0
43	Armepavine	28	15	43	2	(S)-N-Methylcoclaurine
44	1,2-Dehydroreticuline	3	40	43	1	(S)-Reticuline
45	1-benzyl-6,7-dimethoxy-1,2,3,4-tetrahydroisoquinoline	0	41	41	0
46	Nandinine	1	39	40	1	(S)-Scoulerine
47	N-(5-oxo-4,4-dipropyl-3-oxolanyl)-4-(trifluoromethyl)benzenesulfonamide	3	35	38	0
48	6,7-dimethoxy-1-[(4-methoxyphenyl)methyl]-1,2,3,4-tetrahydroisoquinoline	0	38	38	18	(S)-Coclaurine
49	4-(1-isoquinolylmethyl)phenol	6	29	35	0
50	Capaurine	6	29	35	4	Tetrahydrocolumbamine
