# Supplementary material for: A computational workflow for the expansion of heterologous biosynthetic pathways to natural product derivatives
Source: Nat Commun. 2021 Mar 19;12:1760. doi: 10.1038/s41467-021-22022-5 (PMC7979880; doi:10.1038/s41467-021-22022-5)
Supplement: Supplementary file 7 — Supplementary Data 5 [file 41467_2021_22022_MOESM7_ESM.xlsx]

## Sheet: Codon-optimized gene sequences
Gene ID	Expression Organism	Codon-Optimized Sequence
AtCafOMT	S. cerevisiae	ATGGCAACAACCACTACAGAAGCTACCAAAACAAGTTCCACAAATGGTGAGGACCAAAAGCAATCTCAGAATCTGCGTCACCAAGAAGTGGGCCACAAGTCCCTATTGCAAAGTGACGACCTGTATCAATATATCTTGGAGACCAGTGTATACCCGAGGGAGCCGGAAAGTATGAAGGAACTAAGAGAAGTGACCGCAAAGCATCCGTGGAATATTATGACAACTAGTGCCGACGAGGGGCAATTTCTAAATATGCTTATTAAACTTGTTAATGCTAAGAACACAATGGAAATAGGCGTCTATACCGGGTATTCCTTATTGGCTACAGCTCTTGCTTTGCCAGAGGACGGCAAGATACTGGCTATGGATGTAAACCGTGAAAATTATGAATTAGGTCTG…
CjColOMT	S. cerevisiae	ATGGATACGCCGAACACTTTTCAAAACGATGATGAAATAAAAGCCCAAGCACAAGTCTGGAAACACATGTTTGGGTTCGCCGAGACTATCATGCTAAGGTCTACGGTGTCTCTAGGTATCCCTGATATCATCCACAATAACGGTCCAGTGACCCTTTCACAACTGGTTACGCACCTGCCACTAAAGTCCACGAGTATAGATAGGTTTCACCATTTCATGAGGTATTTGGTTCACATGCAATTGTTTACAATTTCAACGGATCAAATTACCAAAGAAGACAAGTATGAACTTACTCCAGCTTCAAAACTTTTAGTCCACGGTCACCAGAAGTCTTTAGCCCCTTATGTTATGTTGCAGACGCATCCGGAAGAGTTCAGCGTTTGGTCCCATGTCATCAAC…
HsSerOMT	S. cerevisiae	ATGGGGTCAAGTGAAGACCAGGCGTATCGTTTATTAAACGATTATGCAAACGGTTTCATGGTGAGTCAAGTTTTGTTCGCAGCGTGCGAGCTAGGTGTCTTCGATCTTTTAGCCGAAGCACCTGGGCCTTTAGACGTAGCGGCCGTGGCCGCCGGGGTAAGGGCTTCTGCACATGGCACCGAACTTTTACTAGATATTTGCGTTAGCCTAAAGTTACTGAAGGTGGAAACCAGAGGTGGCAAGGCCTTCTACAGAAACACCGAGTTATCTTCAGATTATCTTACGACCGTAAGTCCGACGTCCCAGTGCTCAATGTTAAAATATATGGGTAGGACAAGCTATCGTTGCTGGGGACATCTGGCAGATGCGGTGAGAGAGGGTAGAAACCAATACCTTGAA…
LjFlaOMT	S. cerevisiae	ATGGATTTCTCCTCATCCAATGGTTCCGAGGATACAGAGCTGAGTCAGGCCCAGATACACTTGTACAAGCACGTATATAATTTTGTCAGCAGCATGGCACTTAAATCTGCGATGGAATTAGGCATTGCGGATGTGATCCATTCCCATGGGAAACCGATCACACTACCCGAATTGGCGACGGCTCTAAACCTAAGACCGTCTAAGATAGGCGTGTTACATAGGTTTTTGCGTTTACTGACGCATAACGGATTCTTCGCGAAGACGACTGTAAGCCGTGGAGAAGGTGCTGAAGAAGAAACGGCCTATGGTCTAACGCCGCCTTCAAAATTACTGGTGAAATCTAACTCAACTTGTCTTGCTCCAATTGTAAAGGGGGCTCTGCATCCTAGCAGTTTAGAT…
SaPurOMT	S. cerevisiae	ATGGCACCCACAGAGGCCACAAGGGGtGGCCCGGCTGATCCTGCGCCCGCACCAGAGGCTCACAGAGGgGGTCATACTGAGCACGCGGACCCTGCTGAGCATGCAGCGCAGTTCGGAGCACAAGAGAGAATCTTAACCCTGGTCTGGGGGTATATAAGTTCTGAAATCTTAGACTTAGCCACGAGGCTTGATTTACCCGATCTGATGGGTACGGAGGAGAGGGCTGCAGCTGAACTTGCAGCTTCACTGGACACCGACCCTGTAGCTACCCTAAGATTGCTGAGGGCATTCGCGGCACTGGGTTTGGCAGAGGAAACAGGCGCAGGTAGATTCAGACTGACGCCTGCAGGGCACCGTCTAAGAACGGACGTACCTGACAGTCTGCACGCCTTCGTCCGT…
PsS9OMT	S. cerevisiae	ATGGCTACTAATGGTGAAATTTTCAACACCTACGGTCACAACCATCAATCTGCTACTGTTACTAAGATTACCGCCTCTAACGAATCTTCTAACGGTGTTTGTTACTTGTCTGAAACTGCCAACTTGGGTAAATTGATCTGTATTCCAATGGCTTTGAGAGCTGCTATGGAATTGAATGTTTTCCAATTGATCTCCAAGTTCGGTACTGATGCTAAAGTTTCCGCTTCTGAAATTGCTTCTAAGATGCCAAATGCTAAGAACAATCCTGAAGCTGCAATGTACTTGGACAGAATCTTGAGATTATTGGGTGCCTCCTCTATCTTGTCTGTTTCTACTACTAAGAAATCCATCAACAGAGGTGGTGATGATGTTGTTGTACACGAAAAGTTGTACGGTTTG…
Ps4’OMT	S. cerevisiae	ATGGGTTCTTTGGATGCTAAACCAGCTGCTGCTACTCAAGAAGTTTCTATTAAGGATCAAGCCCAATTGTGGAACATCATCTATGGTTTTGCTGACTCCTTGGTTTTGAGATGCGCTGTTGAAATTGGTATTGCCGATATCATCAAGAACAACGATGGTGCTATTACCTTGGCTCAATTGGCTGCTAAATTGCCAATTACCAACGTTTCCTCTGACTACTTGTACAGAATGGTTAGATACTTGGTCCACTTGAACATTATCGAACAAGAAACTTGTAACGGTGGTGTCGAAAAGGTTTACTCTTTGAAACCAGTTGGTACTTTGTTGTTGAGAGATGCCGAAAGATCAATGGTTCCAATGATTTTGGGTATGACTCAAAAGGACTTCATGGTTTCTTGG…
Cj4’OMT	E. coli	ATGGCCTTTCATGGTAAAGATGATGTGCTGGATATTAAAGCACAGGCCCATGTTTGGAAAATCATTTATGGTTTTGCAGATAGCCTGGTTCTGCGTTGTGCAGTTGAACTGGGTATTGTGGATATCATCGATAATAACAATCAGCCGATGGCACTGGCAGATCTGGCAAGCAAACTGCCGGTTAGTGATGTTAATTGCGATAACCTGTATCGCATTCTGCGTTATCTGGTGAAAATGGAAATTCTGCGTGTGGAAAAGTCAGATGATGGTCAGAAGAAATACGCACTGGAACCGATTGCAACCCTGCTGAGCCGTAATGCAAAACGTAGCATGGTTCCGATGATTCTGGGTATGACACAGAAAGATTTTATGACCCCGTGGCATAGCATGAAAGATGGT…
Cj4’OMT	S. cerevisiae	ATGGCTTTCCATGGTAAGGATGATGTTTTGGATATTAAGGCTCAAGCCCATGTTTGGAAGATTATCTATGGTTTCGCTGACTCCTTGGTTTTGAGATGTGCTGTTGAATTGGGTATCGTTGATATCATCGACAACAACAATCAACCTATGGCTTTGGCTGATTTGGCTTCTAAATTGCCAGTTTCTGATGTTAACTGCGACAACTTGTACAGAATCTTGAGATACTTGGTCAAGATGGAAATCTTGAGGGTTGAAAAGTCTGATGACGGTCAAAAGAAATACGCCTTGGAACCTATTGCTACCTTGTTGTCAAGAAACGCTAAGAGATCAATGGTCCCAATGATTTTGGGTATGACTCAAAAGGATTTCATGACCCCATGGCATTCTATGAAGGATGGT…
Ec4’OMT	E. coli	ATGGGCCTTGAATTTAACGAAGAGGTGGATATTAAAGCACAGGCACATCTGTGGAATATCATTTATGGTTTTGCAGATAGCCTGGTTCTGCGTAGCGCAGTTGAACTGGGTATTGCAGATATTATCAAGAATAACAACGGCAGCATTACCGTTAGCGAACTGGCAAGCAAACTGCCGATTAGCAATGTTAATAGCGATAATCTGTATCGCGTTCTGCGTTATCTGGTTCATATGGGTATTCTGAAAGAAACCAAAAGCACCATTAACGGTGGCGAAATCAAGAAACTGTATAGCCTGGAACCGGTTGGTAGCCTGCTGGTTAAAGATGCAGAACGTAATATGGTTCCGATTGTTCTGGGTATGACCCAGCAGGATTTTATGATTCCGTGGCACTATATC…
Ec4’OMT	S. cerevisiae	ATGGGCTTAGAGTTCAACGAAGAAGTTGATATTAAGGCTCAAGCCCATTTGTGGAACATTATCTATGGTTTCGCTGACTCCTTGGTTTTGAGATCTGCTGTTGAATTGGGTATTGCCGATATCATCAAGAACAACAACGGTTCCATTACCGTTTCTGAATTGGCTTCTAAGTTGCCAATCTCCAACGTTAACTCTGACAACTTGTATAGGGTCTTGAGATACTTAGTTCACATGGGCATCTTGAAAGAGACTAAGTCTACTATTAACGGTGGCGAGATTAAGAAGTTGTACTCTTTGGAACCAGTCGGTTCTTTGTTGGTTAAGGATGCTGAAAGAAACATGGTTCCAATCGTTTTGGGTATGACCCAACAAGATTTTATGATCCCATGGCACTACATC…
CjN6OMT	S. cerevisiae	ATGGAAGTCAAGAAGGACAACTTGTCATCTCAAGCTAAGTTGTGGAATTTCATCTACGGTTTCGCTGAATCCTTGGTTTTGAAATGTGCTGTTCAATTGGATCTGGCCAACATCATTCATAACTCTGGTACTTCTATGACCCTGTCCGAATTATCTTCTAGATTGCCATCTCAACCAGTTAACGAAGATGCCTTGTATAGAGTCATGAGATACTTGGTCCATATGAAGTTGTTCACCAAGGCTTCTATTGACGGTGAATTGAGATATGGTTTGGCTCCACCAGCTAAGTATTTGGTAAAAGGTTGGGATAAGTGCATGGTCGGTTCTATTTTGGCTATTACCGATAAGGATTTTATGGCCCCATGGCATTATTTGAAGGATGGTTTGTCTGGTGAATCT…
Ps7OMT	S. cerevisiae	ATGGATACCGCTGAAGAAAGATTGAAAGGTCAAGCTGAAATCTGGGAACACATGTTTGCTTTCGTTGATTCTATGGCTTTGAAGTGCGCTGTTGAATTGGGTATTCCAGATATCATTAACTCCCATGGTAGACCAGTTACCATCTCTGAAATAGTCGACTCCTTGAAAACTAACACCCCATCTTCATCTCCAAACATCGATTACTTGACCAGAATCATGAGACTGTTGGTTCATAAGAGGTTGTTCACCTCTGAATTGCACCAAGAATCTAACCAGCTGTTGTACAATTTGACCAGATCTTCTAAGTGGCTGCTGAAGGATTCTAAGTTTAACTTGTCTCCATTGGTCTTGTGGGAAACTAACCCAATTTTGTTGAAACCATGGCAATACTTGGGTAAA…
PsHNC4’OMT	S. cerevisiae	ATGGGTTCCTCTATTGATGCTGAAACCCATGAAGTTGACATTAAGGATCAAGCTCAACTGTGGAACATTATCTATGGTTACGCTGATTCCTTGGTTTTGAGATGCACTGTTGAAATTGGTATCGCCGATATCATCAAGAACAACAACGGTTCTATTACCCTGTCCGAATTGGTTTCTAAACTGCCATTGTCTAACGTCAACTCCGATAACTTGTATAGGCTGTTGAGATACTTGGTCCACTTGAACATTTTGGGTCAACAAACTTGTGCTGCTGGTGTTGATAGAGTTTACTCTTTGAAACCAGTCGGCACTTTGTTGTTGAAGGATTCTGAAAGATCTATGGCCCCAGTTATTTTGGGTTTGTCTCAAAAGGATTTCCTGTTCGTTTGGAACTTCGTC…
Ps6OMT	S. cerevisiae	ATGGAAACCGTTTCTAAGATCGACCAACAAAATCAAGCCAAGATCTGGAAACAAATCTACGGTTTTGCTGAGTCCTTGGTTTTGAAATGTGCTGTGCAATTGGAAATTGCCGAAACCTTGCATAACAACGTTAAGCCAATGTCCTTGTCTGAATTGGCTTCTAAATTGCCAGTTGCTCAACCAGTTAATGAGGATAGGTTGTTCAGAATCATGAGATACTTAGTCCACATGGAACTGTTCAAGATTGATGCTACTACCCAGAAATATTCTTTGGCTCCACCAGCTAAATACTTGTTGAGAGGTTGGGAAAAGTCCATGGTTGATTCTATTTTGTGCATCAACGACAAGGATTTTTTGGCTCCTTGGCATCACTTAGGTGATGGTTTGACTGGTAATTGT…
AmCYP719A13	S. cerevisiae	ATGGAAGAGAAGATCATGACCAACAATTCTCCATGGATTTTGACCTCTTCTACTACTACAACTACCACCATCTTGCTGTCTTTGTTGTTCACCATTTTCATCATCCTGAGGCGTAACAAGTCCTCCTCTTCTAAAATGGTTTGGCCAACTGGTCCAAAGACCTTGCCAATTATTGGTAACATGAACATCTTAGGTGGTACTGCATTGCATGTTGTCTTGCATAATTTGGCTAAGACCTACGGTAACGTTATGACCATTTGGATTGGTTCTTGGAGGCCAGTTATAGTTGTTTCCGATATTGATAGAGCCTGGGAAGTTTTGGTTAACAAGTCATCTGATTACTCCGCTAGAGATATGCCAGAAATTACTAAGTTGGCTACCGCTGATTGGAAAACCATT…
EcCYP719A3	S. cerevisiae	ATGGAAGAGATGAAGTTCCTGATCATGAACAATCCATGGGTTTTGTTTGCTACTTCTGCCACCTTGTTGATCTCCATTTTTCTGTTTTTCAGGCGTAAGTCTCCAAATATGGCTTGGCCAGAAGGTCCAAAAACTTTGCCAATTATTGGTAACATGCACTTGTTAGGTGGTACTGCTTTACAAGTTGTCTTGTACAATTTGGCCAAGGTTCATGGTAGAGTTATGACCATTTGGATTGGTTCTTGGAGGCCAGTTATAGTTGTTTCCGATATTGAACAAGCCTGGGAAGTTTTGGTTAACAAGTCATCTGATTACTCCGCTAGAGATATGCCAGATATTACTAAGATCGTTACCGCTGATTGGAGAACCATTTCTACATCTGATTCTGGTCCACATTGG…
NnSCNS	S. cerevisiae	ATGCAAGGTAACCAGGGTTTGATTTTGGCCTCTGTTATTTTCGTTGTTGCCATCGTTCAAATGATGATCAGAAAGAGAAGAACTTCTCCAACTGCTATGAAGTGGCCAGCTGGTCCAAGAAAATTGCCAATTATTGGTAACATGCACCAGTTGTCTAGAGCTGATGGTTTGTTTCATGTTGCTTTGACTAAGTTGGCTAAGGTTCATGGTTCTGTTATGACCATTTGGTTAGGTTCTTGGAGGCCAACTATCGTTGTTTCTGATGATGAAGTTGCTTGGGAAGTCTTGGTTAACAAGTCATCTGATTATGCTGCTAGAGATCATCCTTACATCGATAAGATTATGTGGGCTGGTGCTAGAACTATTCATACTTCTGATGCTTCTCCACACTGGCATTCT…
PsCYP719A21	S. cerevisiae	ATGATCATGTCCAACTTGTGGATCTTGACCTTGATTTCTACCATTTTGGCTGTTTTCGCTGCCGTTTTGATTATCTTCAGAAGAAGAATTTCTGCCTCTACTACTGAATGGCCAGTTGGTCCAAAAACCTTGCCAATTATTGGTAACTTGCACATCTTAGGTGGTACTGCTTTACACGTTGTTCTTCATAAGTTGGCTGAAGTTTACGGTTCCGTTATGACTATTTGGATTGGTTCTTGGAAGCCAGTCATCATCGTTTCTGATTTTGATAGAGCTTGGGAAGTCTTGGTCAACAAGTCATCTGATTATTCCGCTAGAGAAATGCCAGAAATTACCAAGATTGGTACTGCCAATTGGAGAACCATTTCTTCATCAGATTCTGGTCCATTTTGGGCTACT…
ShCYP719A23	S. cerevisiae	ATGGAAATGGAAATGTCCGTTTTGGCTATGTCCTCTACTTTGATTTTGGCTTTAGCTATGGCCCTGATCTTTTTGTTCAAGGCCAAATCTTCTTCCGCTATCAAATGGCCACCAGGTCCAAAAACTTTGCCAATTATTGGTAACTTGCACCAATTAGGTGGTGACGAATTGCATATTGTCTTGGCTAAATTGGCTAGAGTTCATGGTGCTATTATGACCATTTGGATGGCTAAAAAGCCAGTCATCGTTGTTTCTGATGTTAACTCTGTTTGGGAAGTCCTGGTTTCTAAGTCATCTGATTATGCTGCTAGAGATGCTGCCGAAATTTCTAAAATCGTTTCCGCTTCTTCCCACTCCATTAACACATCTGATTCTGGTCCATATTGGCAGACTTTGAGA…
