# Supplementary material for: A computational workflow for the expansion of heterologous biosynthetic pathways to natural product derivatives
Source: Nat Commun. 2021 Mar 19;12:1760. doi: 10.1038/s41467-021-22022-5 (PMC7979880; doi:10.1038/s41467-021-22022-5)
Supplement: Supplementary file 8 — Supplementary Data 6 [file 41467_2021_22022_MOESM8_ESM.xlsx]

## Sheet: Oligonucleotides
Oligo ID	Description	Sequence (5’ → 3’)
p73	Construction of sgRNA-tracrRNA cassette	ATGTGTTATGTCGACTTAATGTGCTTCAGTATTACATTTTT
p74	Construction of sgRNA-tracrRNA cassette	CTAGACCTATATCGTAGTTAATCCACTAGACAGAAGTTTG
pJP-154	Amplification of PPGK1-PsBBE-TPHO5 from pCS3060 with homology for PTEF1	GAGTAAAAAAGGAGTAGAAACATTTTGAAGCTATGCATATAGGCATTTGCAAGAATTACTCGTG
pJP-150	Amplification of PPGK1-PsBBE-TPHO5 from pCS3060 with homology for trp3 locus	TAATCGGCAAAAAAAGAAAAGCTCCGGATCAAGATTGTACTTCACTCTTCCTTTTTTTCATTTTTGCG
pJP-238	Amplification of PPGK1-PsBBE-TPHO5 from pCS3060 with homology for trp3 locus	TGGAAGATATTCTTTATTGAAAAATAGCTTGTCACCTTACAGGCATTTGCAAGAATTACTCGTG
pJP-155	Amplification of PTEF1-yPsS9OMT-TCYC1 from pCS3064 with homology for PPGK1	TCACTCTTTCCTTACTCACGAGTAATTCTTGCAAATGCCTATATGCATAGCTTCAAAATGTTTCTACTCC
pJP-151	Amplification of PTEF1-yPsS9OMT-TCYC1 from pCS3064 with homology for trp3 locus	TGGAAGATATTCTTTATTGAAAAATAGCTTGTCACCTTACCAAATTAAAGCCTTCGAGCGTCC
OKJ 011	Amplification of pCS952 backbone	TAAGCGGCCGCTAGGGC
OKJ 012	Amplification of pCS952 backbone	GTCGACAAAACTTAGATTAGATTGCTATGCTTT
pJP-239	Amplification of empty pCS952 vector	ACATGATGCGGCCCTCCTGCAGGGCCCTAGCGGCCGCTTAGTCGACAAAACTTAGATTAGATTGCTAT
pJP-240	Amplification of empty pCS952 vector	TAGAAAGAAAGCATAGCAATCTAATCTAAGTTTTGTCGACTAAGCGGCCGCTAGGG
pJP-245	Fragment bridging pJP-239 and pJP-240 to enable Gibson assembly of empty pCS952 vector	GCATAGCAATCTAATCTAAGTTTTGTCGACTAAGCGGCCGCTAGGGCCCTGCAGGAGGGC
pJP-138	Amplification of synthesized genes (yAtCafOMT, yCjColOMT, yLjFlaOMT, ySaPurOMT, yCjN6OMT, yPs7OMT, yPsHNC4’OMT, yPs6OMT, yAmCYP719A13, yEcCYP719A3, yNnSCNS, yPsCYP719A21, and yShCYP719A23) for Gibson assembly into pCS952	TAGAAAGAAAGCATAGCAATCTAATCTAAGTTTTGTCGACTCGACGGATTCTAGAACTAGTGGA
pJP-139	Amplification of synthesized genes (yAtCafOMT, yCjColOMT, yLjFlaOMT, ySaPurOMT, yCjN6OMT, yPs7OMT, yPsHNC4’OMT, yPs6OMT, yAmCYP719A13, yEcCYP719A3, yNnSCNS, yPsCYP719A21, and yShCYP719A23) for Gibson assembly into pCS952	ACATGATGCGGCCCTCCTGCAGGGCCCTAGCGGCCGCTTATGAGTTCTCGAGTGTCTGAATTCTT
pJP-52	Amplification of pET28 backbone	CTTGCGGCCGCACTCGAGCA
pJP-53	Amplification of pET28 backbone	ATGGCTGCCGCGCGGCACCA
pJP-166	Amplification of Ps6OMT for Gibson assembly into pET28	TCATCATCACAGCAGCGGCCTGGTGCCGCGCGGCAGCCATATGGAAACAGTAAGCAAGATTGATCAA
pJP-167	Amplification of Ps6OMT for Gibson assembly into pET28	CTCAGTGGTGGTGGTGGTGGTGCTCGAGTGCGGCCGCAAGTTAATAAGGGTAAGCCTCAATTACAGATTG
pJP-168	Amplification of PsCNMT for Gibson assembly into pET28	TCATCATCACAGCAGCGGCCTGGTGCCGCGCGGCAGCCATATGCAGCTAAAGGCAAAGGAAGA
pJP-169	Amplification of PsCNMT for Gibson assembly into pET28	CTCAGTGGTGGTGGTGGTGGTGCTCGAGTGCGGCCGCAAGTCATTTTTTCTTGAAGAGAAGATGGGTG
pJP-164	Amplification of Ps4’OMT for Gibson assembly into pET28	TCATCATCACAGCAGCGGCCTGGTGCCGCGCGGCAGCCATATGGGTAGTTTAGATGCAAAACCAG
pJP-165	Amplification of Ps4’OMT for Gibson assembly into pET28	CTCAGTGGTGGTGGTGGTGGTGCTCGAGTGCGGCCGCAAGCTAAGGGAAGGCTTCAATGACTGA
pJP-162	Amplification of yPsS9OMT for Gibson assembly into pET28	TCATCATCACAGCAGCGGCCTGGTGCCGCGCGGCAGCCATATGGCTACTAATGGTGAAATTTTCAACA
pJP-163	Amplification of yPsS9OMT for Gibson assembly into pET28	CTCAGTGGTGGTGGTGGTGGTGCTCGAGTGCGGCCGCAAGTTACTTATGGAATTCGATAACATGTAAACCG
pJP-160	Amplification of yCjColOMT for Gibson assembly into pET28	TCATCATCACAGCAGCGGCCTGGTGCCGCGCGGCAGCCATATGGATACGCCGAACACTTTTCA
pJP-161	Amplification of yCjColOMT for Gibson assembly into pET28	CTCAGTGGTGGTGGTGGTGGTGCTCGAGTGCGGCCGCAAGTCAGGAGTACGCAACTATTATGCTT
pJP-187	Guide RNA for disruption of Ps4’OMT	GTGGCGAATGGGACTTTCTGCATTTGAGAAAGGTATGGTTTTAGAGCTAGAAATAGCAAGT**
pJP-218	Guide RNA for disruption of yPs4’OMT*	GTGGCGAATGGGACTTTAACGTGTGGCAAATCATACAGTTTTAGAGCTAGAAATAGCAAGT**
pJP-190	Amplification of eCj4’OMT for integration into Ps4’OMT site	TTGCTTAAATCTATAACTACAAAAAACACATACATAAACTAAAATATACAATGGCCTTTCATGGTAAAGATGATG
pJP-191	Amplification of eCj4’OMT for integration into Ps4’OMT site	ACCTTATACCGAAGGTCACGAAATTACTTTTTCAAAGCCGTAAATTTTGATTACGGAAACACTTCAATCACGCTC
pJP-192	Amplification of yCj4’OMT for integration into Ps4’OMT site	TTGCTTAAATCTATAACTACAAAAAACACATACATAAACTAAAATATACAATGGCTTTCCATGGTAAGGATGATG
pJP-193	Amplification of yCj4’OMT for integration into Ps4’OMT site	ACCTTATACCGAAGGTCACGAAATTACTTTTTCAAAGCCGTAAATTTTGATCATGGGAAAACTTCAATAACGGAT
pJP-194	Amplification of eEc4’OMT for integration into Ps4’OMT site	TTGCTTAAATCTATAACTACAAAAAACACATACATAAACTAAAATATACAATGGGCCTTGAATTTAACGAAGAGG
pJP-195	Amplification of eEc4’OMT for integration into Ps4’OMT site	AACCTTATACCGAAGGTCACGAAATTACTTTTTCAAAGCCGTAAATTTTGATTACGGAAAGGCTTCAATCACGCT
pJP-196	Amplification of yEc4’OMT for integration into Ps4’OMT site	TTGCTTAAATCTATAACTACAAAAAACACATACATAAACTAAAATATACAATGGGCTTAGAGTTCAACGAAGAAG
pJP-197	Amplification of yEc4’OMT for integration into Ps4’OMT site	ACCTTATACCGAAGGTCACGAAATTACTTTTTCAAAGCCGTAAATTTTGATCATGGAAAAGCTTCAATAACGGAT
pJP-198	Amplification of Tf4’OMT for integration into Ps4’OMT site	TTGCTTAAATCTATAACTACAAAAAACACATACATAAACTAAAATATACAATGGCGGCTTTCCAAGGAAAGGATG
pJP-199	Amplification of Tf4’OMT for integration into Ps4’OMT site	ACCTTATACCGAAGGTCACGAAATTACTTTTTCAAAGCCGTAAATTTTGATTATGGGAAAACCTCAATCACTGAT
pJP-201	Amplification of repair fragment for disruption of Ps4’OMT gene	CTATAACTACAAAAAACACATACATAAACTAAAATATACATCAAAATTTACGGCTTTGAA
pJP-202	Amplification of repair fragment for disruption of Ps4’OMT gene	GAAGGTCACGAAATTACTTTTTCAAAGCCGTAAATTTTGATGTATATTTTAGTTTATGTA
pJP-219	Amplification of repair fragment for excision of yPs4’OMT gene*	GAAAGCATAGCAATCTAATCTAAGTTTTCCTAGGTATACACTCGAGTCATGTATTAGTTA
pJP-220	Amplification of repair fragment for excision of yPs4’OMT gene*	GCGTGAATGTAAGCGTGACATAACTAATACATGACTCGAGTGTATACCTAGGAAAACTTA
pJP-178	Amplification of eCj4’OMT‡ for Gibson assembly into pET28	TCATCATCACAGCAGCGGCCTGGTGCCGCGCGGCAGCCATATGGCCTTTCATGGTAAAGATGATG
pJP-179	Amplification of eCj4’OMT‡ for Gibson assembly into pET28	CTCAGTGGTGGTGGTGGTGGTGCTCGAGTGCGGCCGCAAGTTACGGAAACACTTCAATCACGCTC
pJP-182	Amplification of eEc4’OMT‡ for Gibson assembly into pET28	TCATCATCACAGCAGCGGCCTGGTGCCGCGCGGCAGCCATATGGGCCTTGAATTTAACGAAGAGG
pJP-183	Amplification of eEc4’OMT‡ for Gibson assembly into pET28	CTCAGTGGTGGTGGTGGTGGTGCTCGAGTGCGGCCGCAAGTTACGGAAAGGCTTCAATCACGCTC
* CSY1171 contains two different isoforms of the Ps4’OMT gene – one that is wild-type, called here Ps4’OMT, and one that is codon-optimized for the yeast S. cerevisiae, called here yPs4’OMT
‡ The prefix “e” here denotes that the gene is codon-optimized for expression in E. coli
** The site targeted by the guide RNA is denoted in bold
