# Supplementary material for: A computational workflow for the expansion of heterologous biosynthetic pathways to natural product derivatives
Source: Nat Commun. 2021 Mar 19;12:1760. doi: 10.1038/s41467-021-22022-5 (PMC7979880; doi:10.1038/s41467-021-22022-5)
Supplement: Supplementary file 9 — Supplementary Data 7 [file 41467_2021_22022_MOESM9_ESM.xlsx]

## Sheet: Plasmids
Plasmid	Description	Origin	Marker	Source
pCS952	High-copy S. cerevisiae expression vector, PTEF1-TfS9OMT-TCYC1	2μ	URA3	2
pCS4648	High-copy expression in S. cerevisiae of yAtCafOMT; pCS952; PTEF1-yAtCafOMT-TCYC1	2μ	URA3	This work
pCS4649	High-copy expression in S. cerevisiae of yCjColOMT; pCS952; PTEF1-yCjColOMT-TCYC1	2μ	URA3	This work
pCS4650	High-copy expression in S. cerevisiae of yLjFlaOMT; pCS952; PTEF1-yLjFlaOMT-TCYC1	2μ	URA3	This work
pCS4651	High-copy expression in S. cerevisiae of ySaPurOMT; pCS952; PTEF1-ySaPurOMT-TCYC1	2μ	URA3	This work
pCS3410	Cas9 CRISPR vector for sequence-specific yeast genome integration; pUC-PRNR2-SpCas9-SV40NLS-8xHis-TCYC1	2μ	KanMX	3
pCS3411	sgRNA promoter + HDV ribozyme; pUC; PtRNA-Phe-HDV	--	--	3
pCS3414	sgRNA tracrRNA + terminator; pUC; tracrRNA-TSNR52	--	--	3
pCS3702	Cas9 CRISPR vector for integration at trp3 locus; pCS3410; PtRNA-Phe-HDV-sgRNAtrp3-tracrRNA-TSNR52	2μ	KanMX	4
pCS4652	Cas9 CRISPR vector for integration at Ps4’OMT gene; pCS3410; PtRNA-Phe-HDV-sgRNApJP187-tracrRNA-TSNR52	2μ	KanMX	This work
pCS4653	Cas9 CRISPR vector for integration at yPs4’OMT* gene; pCS3410; PtRNA-Phe-HDV-sgRNApJP218-tracrRNA-TSNR52	2μ	KanMX	This work
pCS4654	Expression in E. coli of Ps6OMT; pET-28; Ps6OMT	pBR322	KanR2	This work
pCS4655	Expression in E. coli of PsCNMT; pET-28; PsCNMT	pBR322	KanR2	This work
pCS4656	Expression in E. coli of Ps4’OMT; pET-28; Ps4’OMT	pBR322	KanR2	This work
pCS4657	Expression in E. coli of yPsS9OMT; pET-28; yPsS9OMT	pBR322	KanR2	This work
pCS4658	Expression in E. coli of yCjColOMT; pET-28; yCjColOMT	pBR322	KanR2	This work
pCS4659	Expression in E. coli of Cj4’OMT; pET-28; eCj4’OMT‡	pBR322	KanR2	This work
pCS4660	Expression in E. coli of Ec4’OMT; pET-28; eEc4’OMT‡	pBR322	KanR2	This work
pCS4661	Expression in E. coli of Tf4’OMT; pET-28; Tf4’OMT	pBR322	KanR2	This work
pCS4662	High-copy expression in S. cerevisiae of yCjN6OMT; pCS952; PTEF1-yCjN6OMT-TCYC1	2μ	URA3	This work
pCS4663	High-copy expression in S. cerevisiae of yPs7OMT; pCS952; PTEF1-yPs7OMT-TCYC1	2μ	URA3	This work
pCS4664	High-copy expression in S. cerevisiae of yPsHNC4’OMT; pCS952; PTEF1-yPsHNC4’OMT-TCYC1	2μ	URA3	This work
pCS4665	High-copy expression in S. cerevisiae of yPs6OMT; pCS952; PTEF1-yPs6OMT-TCYC1	2μ	URA3	This work
pCS4666	High-copy expression in S. cerevisiae of yAmCYP719A13; pCS952; PTEF1-yAmCYP719A13-TCYC1	2μ	URA3	This work
pCS4667	High-copy expression in S. cerevisiae of yEcCYP719A3; pCS952; PTEF1-yEcCYP719A3-TCYC1	2μ	URA3	This work
pCS4668	High-copy expression in S. cerevisiae of yNnSCNS; pCS952; PTEF1-yNnSCNS-TCYC1	2μ	URA3	This work
pCS4669	High-copy expression in S. cerevisiae of yPsCYP719A21; pCS952; PTEF1-yPsCYP719A21-TCYC1	2μ	URA3	This work
pCS4670	High-copy expression in S. cerevisiae of yShCYP719A23; pCS952; PTEF1-yShCYP719A23-TCYC1	2μ	URA3	This work
* CSY1171 contains two different isoforms of the Ps4’OMT gene – one that is wild-type, called here Ps4’OMT, and one that is codon-optimized for the yeast S. cerevisiae, called here yPs4’OMT
‡ The prefix “e” here denotes that the gene is codon-optimized for expression in E. coli
