# Supplementary material for: A computational workflow for the expansion of heterologous biosynthetic pathways to natural product derivatives
Source: Nat Commun. 2021 Mar 19;12:1760. doi: 10.1038/s41467-021-22022-5 (PMC7979880; doi:10.1038/s41467-021-22022-5)
Supplement: Supplementary file 12 — Source Data [file 41467_2021_22022_MOESM12_ESM.xlsx]

## Sheet: Figure 3b - In vivo THP
	No OMT	+PsS9OMT	+PsS9OMT, CjColOMT	+PsS9OMT, AtCafOMT	+PsS9OMT, LjFlaOMT	+PsS9OMT, SaPurOMT
Replicate 1	8.76263	654.628	8668.58	752.56	683.419	1102.68
Replicate 2	1.28805	895.756	7807.51	590.197	944.259	644.547
Replicate 3	3.95487	674.491	5827.59	855.063	623.927	1131.97

## Sheet: Figure 3c - Alternative OMTs
	eCj4'OMT			yCj4'OMT			eEc4'OMT			yEc4'OMT			Tf4'OMT			no 4'OMT
-CjColOMT	238.25	363.352	350.387	364.828	501.068	344.654	254.796	276.39	329.171	359.096	315.567	327.648	319.258	347.349	313.543	1.96621	12.8652	2.09835
+CjColOMT	1285.3	1397.68	1478.08	1792.16	1931.51	1770.28	1128.03	1251	1106.3		2386.04	2447.2	999.891	1107.4	1155.66	9.18548	2.16617	5.53269

## Sheet: Figure 3d - In vitro MTs
	Ps6OMT			Cj4'OMT			Ec4'OMT			Tf4'OMT			PsCNMT			PsS9OMT			CjColOMT
Tetrahydropalmatine	0	0	0	0	0	0	0	0		0	0	0	0	0	0	0.088909	0.063921	0.059643	0.772363	0.821699	0.82968
N-Me-tetrahydrocolumbamine	0	0	0	0	0	0	0	0		0	0	0	0.538451	0.509194	0.53481	0	0	0	0	0	0

## Sheet: Figure 4b - De novo Armepavine
	empty pCS952	yCjColOMT	yCjN6OMT	yPs7OMT	yPsHNC4'OMT	yPsN6OMT
Replicate 1	277.338	92235.4	5886.21	654.004	991.483	701.931
Replicate 2	433.922	108684	8608.81	745.131	737.227	895.852
Replicate 3	388.988	96802	11516.1	762.62	709.19	1976.54

## Sheet: Figure 4c - De novo Laudanine
	empty pCS952	yCjColOMT	yCjN6OMT	yPs7OMT	yPsHNC4'OMT	yPsN6OMT
Replicate 1	17.4382	1453.16	20.2177	34.2566	21077.3	17.8368
Replicate 2	6.4303	1455.92	0	17.7862	24719.1	36.9466
Replicate 3	33.8197	1766.67	5.20026	30.5564	17740	30.1794

## Sheet: Figure 4d - De novo Nandinine
	empty pCS952	yAmCYP719A13	yEcCYP719A3	yNnSCNS	yPsCYP719A21	yShCYP719A23
Replicate 1	19.1912	2.14318	2.52575e+06	28.3389	8861.89	2.11434
Replicate 2	19.1963	1.00367	2.04939e+06	19.1585	5383.92	7.12077
Replicate 3	10.4419	5481.84	2.19765e+06	15.3048	12218.1	13.3233
